# Supplementary material for: Global copy number analyses by next generation sequencing provide insight into pig genome variation
Source: BMC Genomics. 2014 Jul 14;15(1):593. doi: 10.1186/1471-2164-15-593 (PMC4111851; doi:10.1186/1471-2164-15-593)
Supplement: Supplementary file 1 — Additional file 1: Description: The file contains Supplemental Tables S1 to S4. (XLSX 2 MB) [file 12864_2014_6278_MOESM1_ESM.xlsx]

## Sheet: Table S1
Table S1. Cleaned WGAC results after removal of high-copy repeats
Chr.1	Start1	End1	Chr.2	Start2	End2	# Aligned_Bases	Identity
1	17	21095	1	29575	49018	19305	0.977622
1	12087	29106	1	158173	174389	16188	0.966271
1	20185	48998	1	49464	82310	26938	0.978729
1	41048	49018	1	158173	166372	7806	0.950679
1	49464	62707	1	81420	90868	9446	0.978933
1	49464	62182	1	165460	174389	8926	0.978938
1	51247	52296	1	52566	53617	1048	0.97042
1	53970	55178	1	55296	56499	1204	0.98505
1	74094	90343	1	158173	174389	16179	0.963904
1	293690	341200	1	659963	611830	12423	0.992031
1	342581	412444	1	462445	532338	14710	0.992998
1	391350	404282	1	765095	778029	12930	0.998995
1	404425	412444	1	710596	718613	8017	0.999501
1	511403	524456	1	765095	778029	12863	0.991371
1	524599	535105	1	710596	721562	10461	0.991205
1	535236	538061	1	850334	847508	2826	0.993984
1	548841	557441	1	839071	847407	8322	0.985821
1	567780	572988	1	764950	759746	5202	0.98712
1	575091	611709	1	759230	722584	23189	0.991073
1	820355	838303	1	1059004	1041125	17879	0.997819
1	926251	934519	1	1231643	1239911	8167	0.998531
1	936551	974115	1	1149594	1112092	22102	0.996652
1	993829	1002466	1	1150245	1158878	8634	0.999189
1	1002568	1020533	1	1216383	1198236	17865	0.999664
1	1003262	1020533	1	1412799	1395357	17159	0.998776
1	1020644	1022860	1	1110466	1108252	2215	0.998646
1	1020644	1029203	1	1382726	1374172	8455	0.999645
1	1029203	1033648	1	1195628	1191185	4444	1
1	1029203	1033648	1	1392749	1388304	4446	1
1	1037711	1041005	1	1231053	1227759	3295	1
1	1092916	1097652	1	1371924	1367144	4736	0.999789
1	1098222	1102013	1	1187510	1183719	3790	0.999472
1	1102014	1108151	1	1166452	1160335	6017	0.995513
1	1108252	1111971	1	1380512	1384232	3720	0.999194
1	1187611	1215689	1	1384730	1412799	28064	0.999038
1	1217462	1226054	1	1366709	1358117	8593	0.999767
1	1240190	1241692	1	1356494	1354990	1503	0.999335
1	1291693	1300853	1	1693943	1702583	8478	0.999882
1	1413234	1451929	1	1688452	1649769	21200	0.99967
1	1973504	1975665	1	2129027	2126866	2162	1
1	1975774	1995084	1	2242003	2222695	19308	0.998135
1	2180076	2206157	1	2296195	2322303	26072	0.995206
1	2206864	2222548	1	2339483	2323628	14995	0.992331
1	2345756	2352460	1	2613627	2620359	6701	0.995523
1	2352307	2387073	1	2578766	2613622	24930	0.995347
1	2402595	2428143	1	2578748	2554080	24166	0.993669
1	2848704	2851364	1	3077314	3079972	2658	0.98608
1	2851528	2862244	1	2934128	2944835	10687	0.990549
1	2862345	2869964	1	2952459	2944940	7513	0.994143
1	3298259	3300936	1	3432608	3435285	2678	1
1	3490384	3497904	1	3512032	3519552	7519	0.999202
1	3498475	3504046	1	3554466	3560038	5570	0.999461
1	3836911	3838992	1	154762504	154764568	2060	0.978641
1	3881033	3917425	1	3978221	4014616	36347	0.999697
1	4196040	4199319	1	255875887	255872608	3279	0.999695
1	4207183	4212120	1	255895941	255891005	4937	0.999595
1	4265394	4310660	1	4520034	4564421	14721	0.997622
1	4379037	4393894	1	4693133	4708024	14819	0.995614
1	5041106	5044980	1	5205792	5201918	3872	0.999225
1	5045384	5051088	1	5200000	5194293	5704	0.999825
1	5098175	5100397	1	98092532	98094750	2219	0.996845
1	5100498	5105841	1	5229367	5223943	5314	0.998118
1	5105986	5115345	1	5250153	5259512	9360	1
1	5115468	5127889	1	5229880	5242303	12421	0.998953
1	5130326	5134430	1	5186692	5190796	4105	0.998782
1	5327417	5366413	1	5538473	5499331	20999	0.99981
1	5370412	5372499	1	5545775	5543687	2088	0.999521
1	5627640	5631465	1	5889196	5893020	3825	0.997908
1	5727766	5773667	1	5889095	5843184	14088	0.998864
1	5896836	5928051	1	5978052	6009404	31215	0.999904
1	6813167	6826581	1	6867195	6853781	13415	1
1	7384459	7391523	1	236678466	236685531	7059	0.99745
1	7459529	7463139	1	236689250	236685646	3605	0.997781
1	7554320	7561443	1	7753456	7746333	7122	0.999298
1	7915645	7928446	1	7961458	7948656	12802	1
1	8293927	8303941	1	8444634	8434615	9893	0.991509
1	8316822	8331880	1	8585776	8570692	15029	0.990352
1	8333946	8338600	1	8624915	8620258	4633	0.98856
1	8347378	8361338	1	8638897	8625016	13839	0.981357
1	8363620	8371898	1	8620157	8612132	7950	0.982264
1	8943912	8951946	1	9162251	9154219	8030	0.997883
1	8952047	8996362	1	9151188	9106171	15661	0.993168
1	9022803	9041433	1	9183605	9165123	18480	0.999621
1	9091434	9103877	1	9238773	9226330	12444	1
1	9103982	9106070	1	161453211	161455300	2089	1
1	9103982	9106070	1	311735241	311737330	2089	1
1	10371320	10375663	1	10556026	10551684	4342	0.999309
1	10404193	10410522	1	10533821	10527694	6028	0.997014
1	10507815	10516174	1	10677196	10685540	8147	0.996809
1	10877950	10886458	1	10972484	10963982	8501	0.998
1	10877950	10879425	1	11121882	11120401	1476	0.99187
1	11049212	11070400	1	11200001	11221182	21119	0.989393
1	11908884	11912930	1	116167389	116163343	4047	1
1	11916280	11920905	1	116125032	116129657	4623	0.999351
1	12002501	12004407	1	116141900	116143805	1906	0.998426
1	12051002	12061248	1	12202327	12192237	10091	0.998811
1	12078871	12080712	1	12287708	12285867	1842	1
1	12088594	12099317	1	12300385	12289664	10718	0.999254
1	12099568	12111274	1	12269437	12257736	11702	0.998889
1	12275747	12282062	1	12459857	12453542	6316	1
1	12305568	12307277	1	12453412	12451700	1710	0.998246
1	12309840	12312368	1	12389962	12392490	2529	1
1	12358119	12375891	1	12451132	12433361	17771	1
1	12406913	12421440	1	12572688	12558148	14426	0.998475
1	12421547	12430945	1	12545594	12536194	9396	0.999468
1	12460729	12469615	1	12596802	12605696	8887	0.999662
1	12474772	12486157	1	12546134	12556421	10187	0.999313
1	12835682	12838804	1	12856137	12859259	3123	1
1	12964285	12988840	1	13182379	13157673	24550	0.999348
1	13014706	13019362	1	13019363	13024013	4651	0.999785
1	13043005	13055634	1	13261450	13273679	12129	0.999423
1	13714552	13716791	1	13856254	13854015	2240	1
1	13716951	13733485	1	13971807	13955272	16535	0.999819
1	14432961	14439827	1	14470123	14463257	6867	1
1	14487124	14490056	1	248993969	248996901	2933	1
1	14498498	14502380	1	248981033	248984918	3881	0.996393
1	14504715	14507658	1	248954472	248957415	2944	1
1	14510389	14512360	1	296237570	296235599	1972	0.999493
1	14510420	14512354	1	314875862	314873935	1915	0.949869
1	14512461	14514614	1	249032147	249034301	2153	1
1	14515579	14517983	1	249010929	249008520	2403	0.992509
1	14648870	14670793	1	14856176	14834254	21922	0.999818
1	14670896	14692485	1	14808320	14786651	21567	0.999629
1	14703095	14705155	1	228493422	228495482	2061	1
1	14897886	14925111	1	15097694	15070476	27217	0.999633
1	15041130	15044714	1	15252811	15256396	3585	0.999721
1	15046705	15059614	1	15256497	15269695	12897	0.995193
1	15064379	15070375	1	15269845	15275380	5432	0.994845
1	15116120	15119126	1	310509201	310506196	3005	1
1	15283639	15287679	1	15397640	15393600	4031	0.998512
1	15768678	15772997	1	15831941	15836624	4315	0.994206
1	15780021	15786292	1	15876483	15869629	6271	0.995535
1	15815050	15821775	1	15843541	15836968	6460	0.998916
1	15846504	15848823	1	15970301	15967981	2317	0.994389
1	15850013	15854210	1	15906036	15901284	4187	0.98973
1	15958551	15967646	1	16219809	16210371	8996	0.999333
1	15974462	15976583	1	16225591	16227714	2022	0.997527
1	16018432	16020524	1	16318572	16316480	2093	1
1	16253063	16262949	1	16318950	16328834	9885	1
1	16512464	16520163	1	16531306	16539174	7700	0.995195
1	16586031	16596194	1	16815157	16825320	10164	1
1	16597795	16601144	1	16813901	16810572	3328	0.994591
1	16659811	16695075	1	16861301	16825421	24013	0.999875
1	16814006	16815011	1	249144452	249143452	1001	0.994006
1	17200001	17211357	1	17211986	17223343	11357	0.99956
1	17887105	17889354	1	54290361	54292601	2241	0.998215
1	17887105	17889354	1	54455758	54458007	2250	0.995556
1	18151463	18175432	1	18304262	18280509	23647	0.999239
1	18175758	18183827	1	18312464	18304396	8068	1
1	18178388	18183448	1	18328328	18332725	4362	0.972719
1	18178388	18181436	1	18566199	18563525	2643	0.980704
1	18184300	18186332	1	18549412	18551454	2001	0.947026
1	18198134	18202962	1	18345429	18350527	4769	0.951772
1	18199439	18202364	1	18352480	18355675	2860	0.90979
1	18207792	18208819	1	18357458	18356421	1026	0.97076
1	18220484	18224110	1	18352816	18356135	3004	0.940746
1	18304025	18309833	1	18332941	18328328	4574	0.966769
1	18306787	18309833	1	18563525	18566199	2641	0.980689
1	18312565	18323467	1	18551817	18563424	10902	0.99945
1	18325945	18331002	1	18568582	18563525	5058	1
1	18346749	18349938	1	18352480	18355675	3153	0.94196
1	18737180	18738559	1	18752050	18753427	1378	0.997823
1	18741590	18745688	1	18774649	18770551	4099	1
1	19033579	19097849	1	19170057	19233574	55426	0.999242
1	19098064	19119585	1	19236023	19257546	21522	0.999861
1	19418073	19419526	1	19419530	19420950	1321	1
1	19711247	19723394	1	44769196	44781346	12148	0.998107
1	19723616	19770980	1	44782263	44829625	47358	0.999578
1	19771177	19774904	1	44834831	44838558	3727	0.999195
1	19775005	19797045	1	44851545	44873584	22040	0.999819
1	19918049	19924665	1	20013194	20019810	6612	0.998185
1	19926332	19927685	1	44839353	44840706	1354	1
1	19927684	19930530	1	44845366	44842520	2847	1
1	20452494	20454444	1	257390306	257392309	1901	0.998948
1	20465499	20468171	1	268638882	268636204	2669	0.992881
1	21439538	21440834	1	21442420	21443717	1297	1
1	21581338	21582887	1	159725012	159723675	1314	0.914003
1	22282725	22296977	1	22491759	22505187	13329	0.998575
1	22566333	22577746	1	22863303	22874714	11407	0.999386
1	22578478	22582683	1	22875001	22879210	4204	0.999286
1	22587731	22610386	1	22814229	22791214	22549	0.998625
1	22631026	22650819	1	22771568	22754293	17156	0.987876
1	22652234	22666090	1	22828255	22814391	13854	0.998989
1	22666182	22667734	1	22790866	22789314	1553	1
1	22680124	22697314	1	22863202	22846040	17160	0.999359
1	22777464	22789190	1	22929232	22940955	11694	0.991876
1	22828370	22845939	1	22953486	22971054	17569	0.998919
1	23042289	23044545	1	111109366	111111622	2257	1
1	23082968	23085223	1	23085324	23087579	2256	0.999557
1	23671019	23672401	1	23786762	23788145	1381	0.98769
1	23687620	23692803	1	23783442	23778258	5183	0.999614
1	23707422	23709949	1	23783546	23786074	2528	0.999209
1	23713306	23716914	1	23827204	23823589	3608	0.993902
1	23755522	23762452	1	23999426	23993735	5691	0.999824
1	23759383	23760434	1	23760617	23761679	1047	0.964661
1	23762919	23774081	1	23968393	23978751	10298	0.998446
1	23788575	23791901	1	23841166	23837840	3325	0.994887
1	23793181	23800717	1	23855308	23847777	7527	0.992959
1	23800921	23805941	1	23837774	23832750	5007	0.989615
1	23813254	23814296	1	23830795	23831837	1043	1
1	23818476	23822895	1	23847981	23843565	4415	0.99932
1	24333279	24340358	1	24392919	24399999	7080	1
1	24345075	24349624	1	24413410	24417965	4546	0.995161
1	24349697	24351462	1	24614308	24616071	1763	0.992059
1	24351661	24366100	1	24614441	24600635	13397	0.985221
1	24366140	24392808	1	24578466	24552259	25889	0.994824
1	24401144	24408885	1	24581518	24589213	7694	0.992462
1	24411390	24413087	1	24623659	24621962	1697	0.998232
1	24687805	24693802	1	24883826	24889827	5897	0.999491
1	24867742	24883764	1	24966957	24982981	16011	0.999563
1	24894580	24904577	1	24993082	24983085	9994	0.998799
1	24904581	24911480	1	24962341	24955441	6798	0.998823
1	25011959	25019119	1	25209570	25202404	7147	0.997202
1	25315806	25335499	1	25613068	25593173	19694	0.999188
1	25335769	25355599	1	25548118	25567655	19435	0.999897
1	25730380	25761301	1	26026648	25995170	30910	0.997379
1	25850955	25853015	1	25988791	25986731	2058	0.998056
1	25853219	25857449	1	25990595	25995069	4231	0.999764
1	25914615	25935161	1	26209521	26230965	20346	0.998181
1	26246083	26247674	1	26255253	26256844	1592	0.997487
1	26550990	26553006	1	216975294	216973273	2016	0.99504
1	26655684	26718738	1	26820387	26757902	38314	0.999896
1	26718738	26735856	1	27074354	27091270	16914	0.999882
1	26996701	27007184	1	27224343	27234823	10480	0.999332
1	27214245	27224242	1	27235444	27245441	9998	1
1	27390204	27422327	1	27430810	27463071	27758	0.999712
1	27422201	27430709	1	27627048	27618497	8509	0.998237
1	28372253	28373270	1	28373271	28374288	1018	1
1	29221563	29224190	1	29393589	29396216	2528	0.998813
1	29312702	29330349	1	29501678	29519042	17363	0.996717
1	29337687	29347452	1	29601983	29592220	9764	0.999283
1	29377566	29381414	1	29591924	29588078	3845	0.996879
1	29382183	29389468	1	29463939	29471154	7184	0.997912
1	29389469	29390638	1	29614794	29613625	1170	1
1	29556788	29570417	1	29631371	29617742	13630	0.999927
1	29773044	29778486	1	29932474	29937916	5442	0.999632
1	29784703	29787137	1	29938084	29940518	2435	0.998357
1	29787264	29794592	1	29941763	29949089	7227	0.999585
1	29906006	29908950	1	30004246	30001301	2945	1
1	29928718	29932312	1	30054217	30050623	3595	0.999722
1	30424378	30427884	1	30619052	30622559	3507	1
1	30432616	30435900	1	30670554	30667276	3277	0.995117
1	30445051	30447201	1	30658358	30656364	1990	0.971357
1	30448865	30451685	1	30664351	30667171	2821	0.998937
1	30452756	30455316	1	30661375	30663934	2560	0.992188
1	30513732	30516947	1	30629589	30626376	3214	0.997511
1	30544615	30552241	1	30629892	30637519	7625	0.999607
1	30658358	30660710	1	30688023	30690381	2253	0.990235
1	30859532	30885154	1	30885154	30859532	25262	0.991766
1	30902532	30916996	1	30916996	30902532	13994	0.989281
1	31116578	31138892	1	31247680	31224832	21574	0.980718
1	32238292	32248923	1	32343400	32354874	10615	0.998587
1	33297623	33298647	1	146423190	146424219	1024	0.990234
1	33402546	33406531	1	33526380	33522395	3984	0.998996
1	33520064	33522223	1	33606733	33604575	2159	0.993516
1	33913448	33917724	1	50800001	50804277	4277	1
1	33932320	33948705	1	34025913	34009661	15965	0.991043
1	34634353	34646200	1	34673270	34661295	11699	0.968459
1	35337182	35338372	1	241240750	241239554	1191	0.996641
1	35462879	35486473	1	35583384	35558607	23488	0.992805
1	36164443	36193623	1	36322543	36292975	29067	0.998039
1	36739070	36742585	1	36863558	36860044	3515	0.995733
1	37164524	37165557	1	37366668	37367702	1034	0.991296
1	37165574	37184624	1	37245437	37263900	18427	0.986324
1	37186613	37188008	1	37264289	37265694	1389	0.967603
1	37188360	37237819	1	37266745	37317053	33647	0.998395
1	37367885	37398523	1	37399153	37430231	28812	0.999375
1	37617403	37619983	1	37840956	37838376	2581	0.998063
1	37867832	37885335	1	37960503	37977819	17054	0.985517
1	37885476	37910502	1	38000853	38025883	25026	0.9998
1	38061103	38075137	1	38267100	38252956	13973	0.998211
1	38075539	38097822	1	38252083	38230173	21732	0.996917
1	38267201	38272521	1	38340183	38334859	5319	0.999624
1	38272751	38277047	1	38320910	38325205	4296	1
1	38284645	38289398	1	38326802	38331555	4751	1
1	38833036	38835339	1	38835340	38837643	2304	0.999566
1	38850256	38858903	1	39092678	39101325	8648	0.999884
1	38859244	38865218	1	39046847	39052821	5975	0.999833
1	38903399	38905931	1	39087623	39085090	2529	0.994069
1	38906044	38907922	1	39065023	39066901	1879	0.994146
1	38961029	38966437	1	39087478	39092880	5400	0.997407
1	38980396	38985481	1	39073904	39068819	5086	1
1	38999078	39002412	1	39077268	39073933	3334	0.9994
1	39159642	39174072	1	39437299	39451725	14426	0.999861
1	39175007	39184116	1	39374310	39383413	9102	0.998242
1	39239323	39261154	1	39374310	39353132	20977	0.999047
1	39541630	39542788	1	39598175	39597017	1157	0.973207
1	39541630	39548109	1	39684698	39678222	6474	0.994594
1	39543188	39544201	1	39605037	39604033	1004	0.996016
1	39559777	39562441	1	39675440	39678104	2665	0.99137
1	39562422	39565990	1	39630589	39627024	3564	0.994949
1	39597017	39599833	1	39683540	39686356	2817	1
1	39604033	39605037	1	39682127	39683140	1004	0.996016
1	39635117	39641928	1	39746881	39753698	6810	0.996623
1	39642087	39645542	1	39756989	39760445	3456	0.999132
1	39645754	39647689	1	39762463	39764397	1935	0.99845
1	39910437	39922589	1	39976004	39963953	11942	0.996232
1	40356082	40357516	1	313133365	313131925	1420	0.933803
1	40589404	40591965	1	213284118	213281557	2562	0.99961
1	41293786	41302481	1	41490487	41499182	8693	0.99908
1	41302630	41316701	1	41392675	41378445	14064	0.999147
1	41316827	41323973	1	41506802	41513948	7147	0.99944
1	41324074	41334887	1	41546796	41557615	10814	1
1	41335350	41345906	1	41528905	41518343	10555	0.99801
1	41346140	41356960	1	41377673	41366901	10666	0.997844
1	41357109	41361164	1	41533324	41529006	3953	0.98811
1	41361293	41366864	1	41499310	41504881	5570	0.998564
1	41438236	41453447	1	41712046	41696834	15208	0.999474
1	41444161	41446395	1	249153653	249151419	2235	1
1	41464203	41471836	1	41761278	41753646	7625	0.998295
1	41607641	41615531	1	41884123	41876233	7891	1
1	41625216	41627377	1	249204075	249201915	2160	0.989815
1	41635401	41639012	1	41831455	41835068	3612	1
1	41640353	41643073	1	41835196	41837916	2721	0.996692
1	41648287	41651933	1	41891876	41888230	3647	0.99671
1	41654539	41661213	1	41859002	41865676	6675	0.9997
1	41663295	41668127	1	41843328	41838142	4728	0.989213
1	41675844	41679721	1	41900713	41896836	3878	0.998711
1	41676406	41678499	1	249212630	249214723	2094	1
1	41703887	41706121	1	249151419	249153653	2235	1
1	41718939	41727550	1	41849523	41858139	8609	0.995934
1	41736880	41743647	1	41868125	41874892	6567	0.997868
1	41747130	41753071	1	41848936	41842307	5836	0.99109
1	41761440	41764285	1	41825560	41822713	2846	0.996135
1	41898058	41900151	1	249214723	249212630	2094	0.999522
1	41900834	41905570	1	41958713	41963575	4730	0.996829
1	42229937	42243793	1	42357081	42343260	13753	0.999055
1	42534132	42579118	1	42707918	42662854	14990	0.997265
1	42582511	42586731	1	42741259	42737033	4219	0.989334
1	42917696	42930755	1	43147220	43134164	13057	0.999234
1	44188281	44196877	1	44312270	44303666	8595	0.99651
1	44221244	44231080	1	44270009	44278655	8546	0.998245
1	44222209	44231080	1	44369312	44378183	8872	1
1	44231089	44259492	1	44388588	44416977	27306	0.999121
1	44259606	44261166	1	44496159	44494599	1561	0.999359
1	44261326	44268477	1	44369211	44362271	6870	0.985444
1	44270974	44283815	1	44369312	44383343	12738	0.998587
1	44283916	44287052	1	44491381	44494494	3114	0.995183
1	44287030	44290415	1	44429009	44425623	3386	0.998819
1	44290533	44293121	1	44500878	44498287	2589	0.994206
1	44293398	44303565	1	44535984	44523366	10146	0.998324
1	45259128	45264401	1	45336585	45341872	5170	0.991683
1	45320487	45331698	1	45462975	45445274	11204	0.999197
1	45591013	45592893	1	45592904	45594784	1881	1
1	46285619	46315396	1	46564502	46533592	28864	0.995635
1	46341142	46355334	1	46451583	46465623	14035	0.996936
1	46355435	46364133	1	46480314	46489005	8691	0.997929
1	46364234	46371084	1	46467336	46474363	6849	0.99854
1	46379178	46382553	1	46580424	46577054	3370	0.99822
1	46382732	46390331	1	46502182	46494580	7599	0.999474
1	46390516	46400547	1	46504805	46514839	10030	0.998903
1	46672743	46707889	1	47235235	47269854	24850	0.99996
1	46717206	46719164	1	204042469	204044426	1958	1
1	46759203	46761691	1	204035491	204037979	2489	1
1	46763474	46790913	1	46949508	46921997	27414	0.995842
1	46763474	46790913	1	47196886	47224324	27438	0.999745
1	46791044	46795993	1	46968240	46973188	4948	0.997171
1	46796619	46803426	1	46813327	46820111	6783	0.997346
1	46803552	46813226	1	46921692	46912018	9660	0.99648
1	46803552	46813226	1	47224629	47234305	9674	0.999897
1	46821747	46824234	1	204037979	204035491	2487	0.998794
1	46864525	46867142	1	204044426	204042469	1957	0.989269
1	46946392	46964361	1	47200000	47182427	17491	0.985821
1	46973359	46982653	1	47181068	47171644	9278	0.993641
1	46983290	46988646	1	47045996	47040626	5357	0.998507
1	47114116	47117440	1	198645369	198648691	3323	1
1	47610303	47630590	1	47787918	47767633	20284	0.999261
1	48386388	48407798	1	48466918	48488160	21201	0.997123
1	48409792	48416714	1	48488368	48495271	6886	0.987947
1	48783419	48791260	1	48981734	48973894	7841	1
1	48793513	48805655	1	48973776	48961636	12141	1
1	48824698	48840145	1	48954768	48939327	15412	0.999416
1	48932325	48934621	1	118442911	118445207	2297	1
1	48954869	48956836	1	118425573	118422797	1968	1
1	48956868	48959278	1	118328817	118331227	2311	1
1	48959379	48961520	1	118454207	118456348	2142	1
1	49373110	49403298	1	49403953	49434144	29799	0.998926
1	49805660	49806780	1	49806781	49807902	1121	1
1	49922179	49931218	1	49931219	49940262	9040	0.998673
1	50185459	50191307	1	50352642	50346794	5849	0.999829
1	50193588	50200746	1	50321378	50328535	7154	0.99972
1	50203127	50214935	1	50346693	50334887	11806	0.999746
1	50982458	50998005	1	51222978	51207368	15445	0.998187
1	51223079	51233309	1	51344729	51334500	10230	0.999804
1	51269251	51271558	1	51488353	51486045	2308	1
1	51478451	51480838	1	70246963	70249349	2387	1
1	51500958	51505607	1	51581476	51576828	4648	0.999355
1	51581577	51599610	1	51669351	51651318	18034	1
1	51671807	51675413	1	51877101	51880705	3505	1
1	51676035	51681503	1	51897616	51892164	5443	0.998714
1	51706786	51717992	1	51880810	51892017	11205	0.999911
1	51719003	51722740	1	51905279	51909016	3638	1
1	51725039	51732552	1	51897772	51905281	7509	0.998402
1	51785625	51799711	1	51909147	51923233	14086	1
1	52483954	52496498	1	52746420	52758961	12542	0.999601
1	52496664	52500496	1	52761130	52764959	3828	0.998171
1	52616062	52656006	1	52706128	52746240	19860	0.999144
1	53217684	53221631	1	217202360	217198413	3947	0.99848
1	53222436	53225188	1	217197377	217194623	2752	0.986192
1	53282379	53285430	1	53544714	53541665	3047	0.999672
1	53287121	53289144	1	53510093	53508074	2016	0.997024
1	53330153	53335744	1	53514235	53519824	5590	0.996601
1	53365553	53368085	1	217267298	217269832	2533	1
1	53372845	53375343	1	217288030	217285532	2498	0.997998
1	53385820	53388159	1	217261148	217263488	2340	1
1	53395164	53400002	1	217253234	217258070	4836	0.997312
1	53427898	53433575	1	217202467	217208306	5678	0.998943
1	53436933	53440449	1	217263609	217267125	3517	0.996019
1	53533859	53537125	1	53598135	53601402	3266	0.998775
1	53752933	53784634	1	53837099	53868907	28174	0.999503
1	54282226	54336796	1	54447615	54501029	5418	0.996862
1	54336924	54344958	1	54540907	54549482	7830	0.993487
1	54349570	54366159	1	54586134	54569548	16479	0.998665
1	54368060	54397614	1	54540295	54511195	28991	0.999103
1	54390358	54397614	1	54636524	54643780	7257	0.999724
1	54501213	54518451	1	54653763	54636524	17239	0.999942
1	54549673	54569548	1	54673918	54653883	19873	0.999094
1	55088722	55091494	1	55108801	55111572	2772	0.997835
1	55092912	55095925	1	55111695	55114707	3009	0.999335
1	55096482	55107004	1	55201002	55211524	10523	0.99962
1	55177915	55190175	1	55278924	55266665	12258	0.999184
1	55190305	55195044	1	55279519	55284260	4740	0.999156
1	55370343	55378731	1	55581429	55572574	8288	0.999397
1	57071571	57077156	1	57117778	57123367	5585	1
1	57109218	57117778	1	57173377	57182198	8553	0.999298
1	59902191	59923895	1	59941942	59963510	21475	0.999255
1	59923996	59929013	1	60022523	60017692	4829	0.998965
1	60531888	60544866	1	60671391	60658408	12975	0.995067
1	60581828	60582920	1	60645876	60644786	1091	1
1	60645982	60657365	1	60673917	60684581	10564	0.989871
1	60684934	60702466	1	60770212	60788291	17430	0.999369
1	60702586	60704742	1	60862132	60859976	2157	1
1	60733148	60734971	1	60735072	60736857	1786	0.99776
1	61201695	61249966	1	61438123	61389667	11725	1
1	61299967	61328785	1	61516821	61488142	28679	0.999826
1	61699703	61701848	1	225849423	225851568	2144	1
1	61927063	61946557	1	61977190	61959106	17983	0.999944
1	61946640	61954039	1	62128881	62135976	7094	0.993516
1	61977291	61987660	1	62196346	62185977	10366	0.998553
1	63389078	63402258	1	63501785	63488605	13180	0.999772
1	63800443	63808323	1	63936158	63928274	7875	0.997841
1	64164761	64176176	1	64238522	64250057	11413	0.99781
1	64335760	64338841	1	64494319	64491242	3078	0.997726
1	64555407	64585027	1	64585484	64614841	29222	0.997981
1	64679207	64683276	1	64769704	64773773	4070	0.997052
1	64690011	64699374	1	64796842	64806207	9363	1
1	65534492	65544366	1	65766025	65774764	8738	0.998627
1	65552971	65564742	1	65730913	65719014	11762	0.998045
1	65595447	65597507	1	264386073	264384013	2061	1
1	65595706	65606556	1	65794696	65783846	10851	0.999908
1	65617062	65623900	1	65737839	65731014	6725	0.998959
1	65645661	65653283	1	65738906	65746527	7618	0.998294
1	65792895	65794696	1	264384013	264385814	1802	1
1	66141867	66167427	1	66167428	66192987	25559	0.999609
1	66519621	66523239	1	66523240	66526858	3619	0.999724
1	66682616	66695380	1	66695381	66708349	12748	0.99851
1	66764656	66766522	1	282680623	282682731	1865	0.966756
1	66827417	66830575	1	66982517	66979359	3157	0.996516
1	66899935	66927641	1	67169157	67141456	27691	0.999531
1	66927742	66936003	1	67139925	67131668	8258	0.999031
1	66936125	66939683	1	67049938	67046654	3284	0.986297
1	66941080	66946939	1	67069161	67074847	5682	0.998416
1	66985965	66988581	1	67066441	67069060	2617	0.997325
1	67403516	67458493	1	67472635	67524393	5019	0.995617
1	67459942	67472695	1	67524389	67537124	12734	0.999921
1	67732745	67760905	1	68075848	68047691	28057	0.999751
1	67761152	67795456	1	68045303	68010980	25655	0.999259
1	67815964	67821638	1	250080503	250086510	5620	0.904448
1	67836289	67852120	1	67992196	68008179	15819	0.999241
1	67852320	67863452	1	67992095	67973108	11102	0.995586
1	67913453	67929294	1	68142811	68125849	15252	0.999344
1	67931054	67946036	1	68160307	68174575	14163	0.999082
1	68008280	68010873	1	143686603	143689196	2592	0.998843
1	68045404	68047665	1	143762491	143760229	2262	1
1	68389924	68393213	1	176772879	176776167	3286	0.996348
1	68393322	68395419	1	176693338	176691240	2097	0.994754
1	68516109	68567610	1	68655591	68604005	8495	1
1	68519484	68560814	1	68761131	68802550	23762	0.999369
1	68561914	68569131	1	68819616	68826833	7218	1
1	68568013	68569131	1	68569133	68570251	1119	1
1	68569132	68591128	1	68825714	68847710	21976	0.998316
1	68594685	68603754	1	68848143	68857213	9069	0.998897
1	68604005	68609701	1	68825312	68819616	5697	0.998947
1	68611030	68652216	1	68802550	68761131	23558	0.999533
1	68683476	68698662	1	68872330	68856823	14956	0.996189
1	68712624	68734381	1	69004140	68982376	21742	0.995493
1	68728845	68745545	1	68819515	68802553	16509	0.996244
1	68745841	68759319	1	68917140	68930618	13478	0.999332
1	68813752	68819515	1	68982376	68987914	5533	0.994939
1	68898454	68901701	1	219715154	219718402	3248	0.999692
1	68904996	68907466	1	219678618	219681088	2471	0.999191
1	68907600	68909406	1	219649292	219647486	1807	1
1	68909507	68912331	1	219532712	219529885	2823	0.996103
1	68909507	68912331	1	219594898	219592070	2824	0.996105
1	68912442	68915567	1	86096570	86099695	3126	0.99968
1	68915696	68916927	1	219791716	219790485	1232	0.992695
1	69704317	69707177	1	69723019	69720159	2861	0.99965
1	69782996	69792612	1	69893640	69883495	9512	0.998844
1	70241193	70243765	1	70362904	70360332	2573	1
1	70607787	70610576	1	150984839	150982206	2534	0.998816
1	70610691	70613045	1	150981360	150979003	2355	0.999575
1	70616110	70621967	1	150721532	150715672	5758	0.999479
1	70616718	70621967	1	150949547	150952988	3336	0.997902
1	70622071	70628231	1	70815333	70808776	6060	0.99934
1	70622071	70624982	1	151053035	151049729	2812	0.998222
1	70628401	70638695	1	151008983	150998392	10105	0.99901
1	70642011	70643156	1	151017237	151018383	1146	0.998255
1	70643300	70646069	1	151020453	151023224	2767	0.998554
1	70650039	70652039	1	151023292	151025293	1901	0.993161
1	70652140	70653740	1	151028100	151029700	1595	0.994357
1	70653240	70655506	1	151037854	151040119	2265	0.99426
1	70659641	70667752	1	151037689	151029801	7788	0.998844
1	70673877	70684193	1	70835833	70825516	10317	0.999903
1	70684294	70686905	1	150688097	150685485	2612	1
1	70684294	70686632	1	150996183	150993696	2338	0.999572
1	70687051	70688785	1	70788164	70786429	1735	0.998847
1	70687058	70688785	1	150972010	150970284	1726	0.998262
1	70691430	70693880	1	151047353	151049812	2259	0.991147
1	70693706	70695878	1	70802837	70800660	2170	0.992166
1	70695628	70699934	1	150706450	150710443	3994	0.99349
1	70695628	70699934	1	150962207	150958216	3987	0.99373
1	70704993	70708481	1	150843191	150839700	3484	0.999139
1	70709836	70712273	1	151017194	151014757	2337	1
1	70773506	70780760	1	150984423	150990720	6192	0.998547
1	70786115	70792871	1	150969970	150975914	5840	0.999144
1	70812026	70818259	1	151049729	151055959	6231	0.99984
1	71512015	71535102	1	71655875	71678964	23085	0.999783
1	71631620	71633499	1	71728965	71730844	1880	1
1	71633998	71638658	1	71751055	71746396	4560	0.997588
1	71639965	71655684	1	71746074	71730350	15719	0.999873
1	71892682	71900893	1	71992312	71984094	8190	0.995849
1	72545340	72549118	1	72720300	72716523	3778	0.999735
1	72852311	72856871	1	72937661	72942754	4460	0.989462
1	72894866	72898799	1	72948865	72945093	3770	0.99496
1	72984812	72992701	1	73042702	73050593	7890	1
1	73181179	73221276	1	73452860	73412715	40045	0.999875
1	73271277	73280668	1	73552278	73561834	9390	0.999787
1	74000001	74009199	1	74038758	74047955	9197	0.999456
1	74642675	74678766	1	74800001	74836084	23902	0.999498
1	75659564	75661729	1	111111759	111113924	2166	1
1	75663830	75668645	1	111096859	111101675	4814	0.9973
1	75687574	75691099	1	111105737	111109260	3524	0.997446
1	75693734	75697546	1	111117850	111114045	3803	0.991323
1	75854511	75856011	1	75979710	75981210	1501	1
1	76263750	76272069	1	76468377	76460060	8217	0.999635
1	76273004	76279456	1	76444981	76438405	6348	0.995274
1	76279463	76289119	1	76636619	76646274	9652	0.99855
1	76288998	76295572	1	76633212	76626631	6575	0.998175
1	76581424	76601568	1	76667392	76647695	19589	0.998979
1	76601156	76614677	1	76667240	76680264	12924	0.997833
1	77234067	77237747	1	77315615	77311935	3681	1
1	77657787	77682813	1	77893138	77867984	25026	0.99968
1	77732814	77742810	1	78114315	78124310	9996	0.9994
1	78218718	78220949	1	78333771	78331539	2232	0.988351
1	78261221	78280661	1	78472079	78452639	19437	1
1	78564041	78568544	1	79351055	79355548	4494	0.990654
1	78642177	78675668	1	78734244	78767735	26505	0.999925
1	79261017	79281238	1	79427770	79408619	19050	0.998215
1	79535642	79537709	1	177781134	177783203	2068	1
1	79536187	79537709	1	177925694	177927218	1523	1
1	80121141	80154746	1	80278467	80244738	25893	0.998571
1	81002535	81004562	1	81101979	81099952	2028	1
1	81023077	81028337	1	81094553	81099809	5254	0.997526
1	81707266	81710796	1	81835251	81831745	3421	0.951476
1	81762644	81767217	1	81845649	81841075	4573	0.996939
1	82219968	82228669	1	82299968	82291268	8698	0.997356
1	82228786	82231505	1	82344445	82341729	2695	0.997774
1	83608668	83610449	1	84917968	84919483	1477	0.913338
1	83912769	83914768	1	83964769	83966768	2000	1
1	84597281	84598544	1	84605138	84603875	1264	1
1	85894924	85898223	1	86066263	86062958	3300	0.999394
1	85899158	85912556	1	86061946	86048547	13394	0.998731
1	86129287	86132180	1	132815584	132817830	2227	0.955546
1	86132681	86133843	1	132829558	132830741	1160	0.961207
1	86285379	86287833	1	221078458	221080912	2453	0.999592
1	87316637	87318764	1	87318765	87321150	2127	0.998119
1	87420164	87421403	1	87421686	87422927	1239	0.957224
1	87448922	87458311	1	87518846	87509457	9388	0.997017
1	87805344	87824692	1	87965236	87945909	19320	0.994876
1	87824761	87873073	1	87965337	88013663	38977	0.998692
1	87863006	87895892	1	88014437	88047319	27106	0.999668
1	88003589	88013663	1	88014437	88024507	10062	0.997615
1	88566411	88572988	1	88761863	88754934	6477	0.996295
1	88573056	88577621	1	88761980	88767206	4466	0.986341
1	88740360	88754151	1	88766584	88780371	13784	0.997969
1	88886678	88898819	1	89044576	89056416	11823	0.987567
1	88905091	88913862	1	89023256	89014329	8670	0.986505
1	88915353	88930822	1	88998283	89014220	14803	0.985611
1	88921005	88932371	1	107711708	107719759	7943	0.977339
1	88924770	88941503	1	89129670	89112710	16724	0.980447
1	88932224	88935267	1	107711605	107708561	3044	0.996058
1	88935397	88948282	1	107695917	107683046	12853	0.996654
1	88946930	88948282	1	89044415	89043066	1344	0.997024
1	89004640	89009391	1	107711708	107716457	4750	0.999368
1	89023255	89037992	1	89193479	89208668	14623	0.994187
1	89038093	89041714	1	107700254	107703879	3622	1
1	89042101	89044415	1	107682082	107684395	2314	1
1	89084152	89086247	1	107705248	107707343	1992	0.987952
1	89086247	89100967	1	89227066	89241811	14707	0.997212
1	89112710	89118819	1	107689807	107695917	6110	0.999836
1	89118949	89121993	1	107708561	107711605	3045	1
1	90480362	90483351	1	90665391	90662411	2980	0.997651
1	90483284	90500109	1	90665360	90682214	16736	0.998088
1	90583905	90594777	1	90733214	90722339	10858	0.993369
1	92033078	92037998	1	92246070	92241149	4821	0.997511
1	92040271	92053916	1	92172851	92186497	13646	0.99978
1	92054083	92084467	1	92216985	92186605	29598	0.999865
1	92234223	92236392	1	92333276	92331106	2170	0.999539
1	92312413	92320569	1	92333415	92341573	8156	0.999387
1	92322506	92327568	1	92361208	92356037	4955	0.978607
1	92593072	92601414	1	92617555	92627048	8328	0.99976
1	92601515	92616898	1	92644227	92628102	15378	0.998439
1	93567457	93576561	1	93892706	93883602	9103	0.998352
1	93576557	93624299	1	93990446	93942707	47735	0.999791
1	94795617	94801300	1	94898349	94904032	5684	0.999648
1	94851193	94866634	1	94915059	94931444	15228	0.996782
1	95244482	95275432	1	95275434	95306388	29040	0.99938
1	95341311	95358005	1	95435324	95455092	16486	0.997816
1	95474497	95476589	1	95514650	95516702	1989	0.998492
1	95477746	95495101	1	95516803	95533116	16209	0.999445
1	95497100	95514549	1	95533219	95550639	17412	0.999713
1	95747723	95750138	1	259713199	259715614	2316	1
1	95843354	95845504	1	95972134	95974285	2151	1
1	95845605	95847639	1	259444379	259446414	2035	0.99656
1	95845605	95847639	1	259635102	259633068	2035	1
1	95852319	95854580	1	259423601	259425867	2262	0.995137
1	95852319	95854580	1	259655142	259652881	2262	1
1	95856748	95863375	1	95950021	95956642	6615	0.999093
1	95879311	95881748	1	259467819	259470257	2424	0.990512
1	95879385	95881748	1	259610247	259607880	2350	0.991064
1	95918532	95925797	1	95990570	95983308	7163	0.99986
1	96315263	96317145	1	96368153	96366257	1881	0.97076
1	96319830	96323136	1	96356363	96359668	3288	0.972019
1	96356829	96366145	1	96408267	96398944	9313	0.995168
1	96418395	96431124	1	96642438	96629709	12729	0.999686
1	96460740	96467821	1	96649664	96642581	7081	0.999859
1	96467992	96476869	1	96569322	96560445	8878	0.999212
1	96519002	96525294	1	96620411	96614119	6293	1
1	96525474	96559982	1	96604524	96569819	25293	0.999921
1	96605425	96614018	1	96671992	96680737	8594	0.999767
1	96620527	96627420	1	96663069	96669961	6893	0.999855
1	96627620	96629537	1	96661141	96663060	1917	0.996348
1	96763407	96768245	1	96847859	96852943	4836	0.999586
1	97390750	97397170	1	97596266	97589846	6421	1
1	97658398	97673632	1	97841014	97856052	15009	0.992738
1	97675265	97682882	1	97856503	97864107	7598	0.998421
1	97928849	97930720	1	97930721	97932594	1872	0.997863
1	98144355	98197690	1	98340583	98287105	6645	0.999248
1	98197691	98219807	1	98463243	98485360	22113	0.999231
1	98390611	98399219	1	98617997	98608488	8551	0.981873
1	98425003	98428351	1	98540352	98543708	3239	0.9682
1	98428529	98433437	1	98540290	98535372	4904	0.991028
1	98433554	98458404	1	98685211	98661526	23431	0.998293
1	98738022	98743115	1	98888931	98883836	5094	0.998822
1	99797887	99803091	1	99853261	99858462	5202	0.998462
1	100648171	100685768	1	100829499	100867532	22000	0.999136
1	100685869	100689078	1	100824559	100827768	3210	1
1	100689192	100694389	1	100797411	100792214	5198	0.999808
1	100698787	100701591	1	100824375	100821572	2802	0.997502
1	101407298	101411502	1	101518399	101522599	4199	0.999286
1	101420584	101425764	1	101484227	101489441	4903	0.99796
1	101558535	101561236	1	101797846	101800547	2602	0.998463
1	101978731	101986378	1	102109589	102117236	7648	1
1	102495935	102501384	1	102734588	102740037	5450	1
1	102790038	102812757	1	103017952	102995462	22435	0.995454
1	102811288	102837478	1	102970811	102996657	25358	0.999132
1	102836283	102848878	1	102972279	102959483	12429	0.988897
1	104017247	104046786	1	104196736	104167201	29530	0.998713
1	104047172	104051812	1	104324240	104328880	4641	0.999785
1	104275515	104324105	1	104378881	104427580	48538	0.998187
1	104535073	104562380	1	104612381	104639688	27307	0.999707
1	104766074	104796646	1	104985859	104964404	21468	0.999068
1	105038195	105076264	1	105126265	105164331	21912	0.994934
1	105574608	105581449	1	105652517	105645676	6842	1
1	105577896	105590916	1	105738467	105751487	12921	1
1	105591576	105595313	1	105702518	105706254	3737	1
1	105645676	105649229	1	105742020	105738467	3454	1
1	106322760	106327532	1	106364012	106368784	4773	1
1	106579147	106589528	1	309186891	309176510	10381	0.999615
1	106589682	106601218	1	309188314	309199999	11435	0.999475
1	106622696	106635276	1	309211203	309223785	12581	0.999921
1	106635380	106641514	1	309227004	309233138	6135	0.998859
1	106869844	106896732	1	106896833	106925000	26779	0.998618
1	107019039	107021427	1	245694748	245692359	2389	0.998744
1	108407822	108416894	1	108417486	108427054	9072	0.999118
1	108555917	108557276	1	108592446	108591087	1358	0.993373
1	108794051	108795902	1	108795903	108797741	1839	0.995106
1	108894101	108926750	1	109161813	109194457	27347	0.999817
1	108928955	108951093	1	109161712	109139589	22031	0.99714
1	109423138	109450273	1	109475785	109502919	27133	0.999668
1	109529745	109546873	1	109572469	109589596	17128	0.999883
1	109746115	109754737	1	109965693	109957071	8623	1
1	109880094	109895261	1	109941953	109957121	15165	0.999604
1	109976892	109981521	1	110058259	110062890	4629	0.999136
1	109992745	110004294	1	110082590	110071034	11549	0.999048
1	110188198	110212883	1	110364987	110389688	24683	0.998744
1	110765367	110800774	1	111170266	111134858	26134	0.99935
1	110850775	110859374	1	111126688	111118089	8596	0.998139
1	110859392	110862572	1	111105633	111102454	3177	0.996538
1	111220267	111262052	1	111337944	111391121	16461	0.947634
1	111276349	111291186	1	111424588	111410668	12718	0.996855
1	111291227	111302960	1	111429432	111442684	11524	0.994793
1	111291227	111297239	1	111592514	111599246	5906	0.99255
1	111297373	111302960	1	111600180	111605767	5588	0.999642
1	111428377	111469252	1	111591459	111632338	36199	0.999696
1	111472778	111478783	1	111632581	111638829	5905	0.999153
1	111478950	111496531	1	111575276	111557642	17533	0.999658
1	112000737	112010988	1	112117804	112107554	10249	1
1	112575497	112582507	1	112626239	112619229	7011	1
1	112763950	112770420	1	112942485	112935915	6451	0.99566
1	112776576	112779370	1	112967432	112964639	2794	0.998926
1	112777353	112785320	1	112948586	112945383	3201	0.997813
1	112876797	112885906	1	112978087	112968977	9110	0.99989
1	112942586	112945069	1	113006777	113004294	2484	1
1	112978227	112980972	1	113004159	113001414	2745	0.998543
1	113330815	113340256	1	113340427	113349875	9439	0.999364
1	113368215	113376975	1	113547849	113539087	8761	1
1	113658241	113695544	1	113695545	113732819	22560	0.999645
1	114196608	114248632	1	114444890	114392868	22237	0.998966
1	114797797	114807311	1	114877105	114867590	9414	0.999894
1	115043808	115045420	1	115045421	115047033	1613	1
1	115458787	115461782	1	115560612	115557613	2995	0.994658
1	115623873	115630357	1	115765649	115759166	6483	0.998612
1	115741643	115756920	1	115799244	115814519	15174	0.999407
1	115839035	115842951	1	116011945	116008031	3915	0.998212
1	115842914	115847410	1	116012046	116016542	4496	1
1	116082451	116118503	1	116372008	116335956	23943	0.999833
1	116248263	116251736	1	116537669	116541142	3473	0.990786
1	116469368	116492272	1	116564501	116541595	22901	0.999651
1	116492012	116537508	1	116579908	116626964	14499	0.999655
1	116567961	116579907	1	116718774	116730720	11944	0.999749
1	117207187	117209398	1	215209488	215211695	2205	0.99229
1	117341933	117344986	1	215209387	215206337	3051	0.990495
1	117689299	117707870	1	117922190	117903615	18572	0.999192
1	117708723	117754817	1	117902756	117856808	13699	0.998832
1	117934121	117935960	1	118053765	118055603	1839	1
1	118460242	118481861	1	118584656	118604431	19575	0.997548
1	118498124	118517520	1	118630606	118612512	18088	0.998894
1	118524176	118525484	1	118610285	118611593	1309	1
1	118525641	118534665	1	118572052	118581076	9025	1
1	118534769	118546351	1	118567340	118556286	10954	0.998357
1	118972900	118977318	1	119175880	119180297	4416	0.999321
1	118977609	118988765	1	119118365	119107210	11156	0.99749
1	119118466	119127241	1	119365556	119356656	8775	0.996923
1	119133648	119167877	1	119349214	119314990	25765	0.999069
1	119180446	119194799	1	119366047	119380408	14349	0.999373
1	119186931	119188014	1	161001660	161000577	1084	0.953875
1	119194929	119200000	1	119381472	119386549	5072	0.996451
1	119372536	119373619	1	161001660	161000577	1084	0.953875
1	120740698	120748473	1	120825428	120817655	7766	0.99897
1	120798474	120801802	1	121052497	121049169	3329	0.9997
1	120805748	120808734	1	121049068	121046237	2731	0.995972
1	120843751	120850204	1	120994129	121000583	6454	1
1	120855265	120863587	1	120964294	120972324	7920	0.998864
1	120877489	120888253	1	121057663	121068427	10765	0.999814
1	120895863	120903000	1	121080351	121073184	6953	0.994247
1	120903642	120924531	1	121027198	121007439	19648	0.998219
1	120925951	120932116	1	121006927	121000761	6166	1
1	120939758	120942030	1	121027369	121029641	2273	1
1	120944929	120962213	1	120992683	120975398	17285	0.999537
1	121163932	121192460	1	121242461	121270986	28525	0.999264
1	121653946	121659455	1	121837198	121842707	5510	1
1	121847001	121852780	1	121902787	121908566	5780	1
1	121991915	121997563	1	122191039	122196687	5649	1
1	122000278	122002220	1	122196890	122198832	1943	1
1	122014424	122050603	1	122154733	122190938	23695	0.999451
1	122051005	122104732	1	122199340	122253059	6269	0.997926
1	122263355	122278510	1	122340334	122325220	15006	0.999067
1	122282973	122284609	1	122284907	122286542	1612	0.997519
1	122282999	122284609	1	122340450	122342055	1582	0.996207
1	122284933	122290627	1	122340450	122346133	5684	0.998417
1	122638529	122640214	1	122640215	122641900	1686	1
1	122851348	122856438	1	122858695	122863783	5089	1
1	122936535	122962422	1	123012656	123038547	25888	0.999923
1	123201375	123215353	1	123320254	123334228	13975	0.999714
1	123734507	123742323	1	123852361	123859970	7610	0.996846
1	123742424	123761158	1	123861956	123880690	18730	0.998986
1	123761303	123764028	1	124056535	124059260	2726	1
1	123764029	123778590	1	123900010	123885451	14559	0.999725
1	123828656	123838833	1	123909134	123919310	10174	0.998919
1	124152718	124154517	1	300604371	300602572	1800	1
1	124253618	124254834	1	300592517	300591301	1215	0.969547
1	124270269	124306628	1	124485254	124448896	23636	0.999788
1	124713083	124715859	1	224301695	224298918	2776	0.986311
1	124721364	124724554	1	224301796	224304988	3190	0.997806
1	125168429	125174355	1	125245524	125239600	5825	0.999828
1	125224381	125231203	1	125409300	125416127	6823	0.999267
1	125231627	125235491	1	125392769	125388905	3865	1
1	125291409	125293654	1	125381003	125383248	2246	0.999555
1	125341043	125344115	1	125395815	125398737	2920	0.995548
1	125384629	125387073	1	125431841	125434285	2445	1
1	125387047	125388754	1	125515461	125517168	1708	0.999415
1	125393694	125395504	1	289011990	289013803	1809	0.995578
1	125393694	125395714	1	289214571	289216594	2019	0.996038
1	125416233	125423576	1	125452714	125445257	7339	0.99891
1	125506883	125510506	1	125628435	125624812	3524	1
1	125510644	125515338	1	125615665	125620357	4691	0.999787
1	125778999	125785433	1	125824980	125818544	6333	0.997789
1	125796280	125806379	1	125835659	125825562	10098	1
1	125814664	125818544	1	125903651	125899770	3881	1
1	126052632	126077440	1	126198115	126173326	24690	1
1	126499056	126520261	1	126657646	126636439	21205	0.99934
1	126539143	126541789	1	126614469	126611822	2645	0.993951
1	126594663	126600212	1	126635022	126629471	5550	0.998018
1	127129569	127139797	1	127336721	127346951	10226	0.998631
1	127250929	127286720	1	127396952	127432793	24054	0.999834
1	127740167	127751656	1	127893518	127882029	11490	0.999739
1	127751678	127766671	1	128115037	128100044	14994	1
1	128159240	128179336	1	128418703	128439061	19972	0.999149
1	128271864	128274658	1	128443229	128440435	2793	1
1	128326791	128331646	1	128544258	128539396	4855	0.994645
1	128331788	128336016	1	128533334	128537562	4229	0.999291
1	129268582	129271766	1	129443367	129440180	3175	0.986142
1	129434111	129440066	1	129440075	129434121	5671	0.963675
1	129496885	129504528	1	274011126	274018770	7643	0.999869
1	129504629	129511707	1	274143941	274136811	6976	0.99828
1	129511964	129520045	1	273867061	273874055	6862	0.994608
1	129522213	129528289	1	273874849	273881247	5932	0.972353
1	129528290	129530986	1	273965493	273968189	2696	1
1	129531136	129536116	1	273970842	273975819	4975	0.997588
1	129536240	129548996	1	273864739	273852166	12572	0.998727
1	129549097	129554207	1	274127797	274122685	5111	0.999609
1	129554308	129559250	1	274121271	274116328	4943	1
1	129559454	129579940	1	274001862	273981483	20378	0.999804
1	129580144	129588122	1	274039100	274047078	7979	1
1	129584427	129594987	1	274097079	274107535	10454	0.999904
1	129595102	129598041	1	274114558	274111617	2940	1
1	129598161	129605676	1	274024147	274032092	7514	0.995475
1	129605789	129611414	1	274039083	274033457	5625	1
1	129611515	129614336	1	274023847	274021026	2822	1
1	129874959	129921980	1	130023243	129976219	47017	0.999915
1	130141003	130147242	1	130242759	130249566	6139	0.998371
1	130151227	130158697	1	130235724	130242658	6834	0.999122
1	130930652	130968531	1	131104342	131142380	21955	0.999772
1	131017979	131028184	1	131216221	131226426	10206	0.999804
1	131086907	131089119	1	205144838	205142624	2213	0.999548
1	131100704	131103113	1	205142512	205140103	2410	0.999585
1	131360089	131384114	1	131522445	131548640	23924	0.998913
1	131384115	131395372	1	131595427	131584165	11258	0.999556
1	131777162	131825760	1	131937626	131889027	11397	0.998947
1	131826472	131839005	1	131937953	131950472	12420	0.997585
1	132382048	132383866	1	132474409	132472595	1815	0.995041
1	132455063	132472318	1	132567347	132550092	17254	0.99971
1	132481649	132495547	1	132532167	132546066	13898	0.999424
1	133357262	133358633	1	251901909	251900173	1372	0.915452
1	133367250	133374017	1	133436844	133443614	6768	0.999852
1	133808095	133813158	1	133813159	133818980	5064	0.994273
1	133952322	134000000	1	134256383	134208708	12318	0.999675
1	134827389	134838167	1	135246958	135236186	10767	0.998978
1	134837638	134858941	1	135040719	135061411	20584	0.998105
1	134852552	134856637	1	134986625	134990710	4086	1
1	134859127	134895509	1	135066400	135102750	23498	0.999149
1	134945527	134969355	1	135156560	135132731	23826	0.999538
1	134969475	134982411	1	135164710	135177705	12875	0.999301
1	134982641	134986524	1	135066349	135062383	3864	0.998706
1	134986625	134990710	1	135055019	135059104	4086	1
1	135277391	135278982	1	251725165	251723574	1592	1
1	135282867	135287950	1	135334058	135339142	5084	0.999607
1	135288051	135289361	1	251719949	251718639	1311	1
1	135427217	135487700	1	135572716	135634198	53284	0.999418
1	135838544	135877517	1	136135615	136096167	20945	0.999761
1	135842053	135843064	1	136389424	136390425	1002	0.96008
1	135883165	135890175	1	136084307	136091317	7011	0.999287
1	135921136	135938257	1	136067219	136084331	17113	0.998305
1	136131095	136132106	1	136390425	136389424	1002	0.96008
1	136806025	136831878	1	136943502	136969355	25848	0.999458
1	136854870	136861013	1	137162872	137169142	6143	0.995116
1	136864052	136883688	1	137143388	137163153	19637	0.999593
1	136888566	136909078	1	137073793	137091576	17670	0.998359
1	136909179	136943332	1	137125711	137091559	25841	0.999149
1	136937158	136939228	1	198809213	198807154	2057	0.992222
1	137066195	137068781	1	198811898	198809317	2574	0.990287
1	137095664	137097734	1	198807154	198809213	2057	0.992222
1	137291495	137303978	1	137354112	137366602	12484	0.998959
1	137797405	137817298	1	137817299	137837086	19686	0.99934
1	137956434	137960783	1	138000349	138004698	4250	1
1	137981373	137982535	1	137996866	137998028	1163	0.99914
1	138179402	138181966	1	161297392	161299955	2564	1
1	138182067	138184377	1	161292762	161295072	2211	1
1	138471734	138478175	1	138697539	138691096	6442	0.998448
1	138480676	138507689	1	138605807	138632179	25460	0.987038
1	138683238	138685263	1	138902646	138900621	2026	0.999506
1	138687290	138690253	1	138857364	138860326	2963	0.999663
1	138761133	138766692	1	139119572	139125128	5556	0.99928
1	138766627	138771924	1	139114175	139119469	5293	0.997733
1	139057851	139089589	1	139175206	139206980	31734	0.998929
1	139844243	139852586	1	140080013	140071677	8331	0.998199
1	140210455	140215889	1	140567886	140573468	5433	0.99908
1	140215963	140246508	1	140604114	140573569	29440	0.999321
1	140413803	140440835	1	140685565	140711284	25676	0.991159
1	140793929	140811288	1	141014303	141031665	17357	0.99977
1	141197987	141199189	1	141223818	141222617	1202	0.999168
1	141436901	141482048	1	141532854	141578232	14846	0.999731
1	141483635	141485125	1	141505692	141507182	1491	0.991952
1	141504221	141505325	1	141617242	141616140	1103	0.99184
1	141510952	141517180	1	141526831	141533060	6129	0.999837
1	141620863	141623456	1	141641334	141643927	2594	0.996916
1	141624390	141628464	1	141780658	141776344	4075	0.998773
1	141629130	141638189	1	141793098	141802398	9057	0.998344
1	141644095	141661423	1	141876915	141859587	17229	0.999884
1	141661477	141670750	1	141951227	141942265	8863	0.999662
1	141674400	141681359	1	141859589	141852630	6959	0.999713
1	141681460	141711079	1	141822995	141852877	29360	0.998467
1	141711208	141714937	1	141822671	141818942	3730	0.999732
1	141780765	141792906	1	141893133	141878350	12141	0.999835
1	142121040	142125289	1	142381643	142385892	4250	1
1	142141932	142149668	1	142381675	142373937	7737	0.999225
1	142149781	142153339	1	142369748	142366190	3559	1
1	142203340	142205339	1	142437892	142435893	2000	1
1	142703512	142706098	1	142830041	142827454	2580	0.999225
1	142706976	142708841	1	142798133	142799999	1866	0.998928
1	142770129	142788428	1	142827337	142809041	18294	0.999016
1	142832514	142834780	1	142890205	142887939	2267	1
1	143301773	143303977	1	230310534	230312737	2204	0.999093
1	144032705	144034722	1	144084752	144086768	2017	0.995538
1	144422747	144435075	1	144730126	144742455	12329	0.999676
1	144532147	144534262	1	144743588	144745702	2115	0.998582
1	144549876	144562225	1	144758181	144745833	12349	1
1	144562182	144576836	1	144772965	144758310	14655	0.999727
1	145062885	145076948	1	145281652	145267588	14057	0.99936
1	145078109	145110316	1	145204177	145236739	26941	0.99807
1	145110558	145125548	1	145238748	145253707	14890	0.999463
1	146046341	146048320	1	146127885	146129865	1980	0.99899
1	146136715	146138124	1	146339708	146341115	1408	0.995028
1	146138249	146139984	1	146301222	146302952	1731	1
1	146149142	146153615	1	146275672	146280145	4373	0.999771
1	146254137	146259741	1	146465871	146471474	5603	0.999643
1	146270482	146272520	1	146495590	146497627	2038	1
1	146405308	146411911	1	146587629	146581888	5533	0.986264
1	146463653	146465449	1	146595255	146593459	1797	0.991653
1	146482626	146488263	1	146574179	146579940	5437	0.993747
1	146505058	146507500	1	146595192	146597637	2441	0.996313
1	146897721	146903450	1	313129492	313123852	5632	0.931996
1	147039713	147052938	1	147102939	147116170	13220	0.996596
1	147249701	147277916	1	147278349	147314568	23685	0.9962
1	147576567	147618630	1	147684636	147728029	42060	0.999643
1	147618629	147665499	1	147847534	147800229	13114	0.998399
1	147683495	147684535	1	147749825	147750869	1041	0.992315
1	147880439	147898513	1	147915728	147933807	18072	0.999391
1	147898527	147915627	1	148217934	148200484	16861	0.996619
1	148013512	148032156	1	148178105	148196755	18642	0.999195
1	148035701	148053964	1	148103965	148122251	18249	0.99726
1	148368166	148373984	1	148540185	148534367	5819	1
1	149093612	149105072	1	149379418	149368898	10520	0.999905
1	149105640	149110069	1	149349789	149354218	4430	1
1	149110197	149151078	1	149229871	149270960	19115	0.999948
1	149279546	149282192	1	149461434	149464080	2647	0.999622
1	149282169	149298068	1	149459762	149443899	15800	0.997152
1	149330394	149346149	1	149412597	149396766	15727	0.999555
1	149340023	149343575	1	154756426	154759978	3548	0.998591
1	149379542	149389780	1	149442535	149432291	10237	0.99873
1	149379542	149387328	1	149649330	149641545	7786	1
1	149387299	149396763	1	149485533	149495116	9465	0.999789
1	149390210	149396763	1	149415005	149421553	6547	0.999084
1	149399339	149402892	1	154759978	154756426	3550	0.999155
1	149415005	149432165	1	149488444	149505591	17020	0.998472
1	149425868	149430799	1	154756301	154751509	4793	0.997705
1	149432291	149434770	1	149488014	149485533	2480	0.996371
1	149434741	149443705	1	149641545	149650500	8956	0.999553
1	149464211	149468716	1	149565273	149560767	4501	0.999111
1	149464211	149468716	1	154742705	154738611	3982	0.991964
1	149468873	149485163	1	149581252	149564960	16289	0.999754
1	149483969	149485163	1	154743585	154742392	1194	1
1	149499431	149504226	1	154756301	154751509	4793	0.998957
1	149533840	149536453	1	154746318	154743707	2611	0.999234
1	149559263	149566154	1	154737107	154743585	6372	0.994978
1	149584112	149590413	1	154777514	154783630	6116	0.997384
1	149701437	149721683	1	149954456	149974699	20239	0.998271
1	150025652	150044988	1	150153614	150133836	19235	0.999012
1	150264737	150274577	1	150445901	150436056	9740	0.999795
1	150378725	150400000	1	150520001	150498730	21272	0.998731
1	150418291	150426513	1	150528690	150520469	8222	0.999878
1	150669677	150678782	1	150892220	150883116	9105	0.99978
1	150681716	150684461	1	150990825	150993566	2740	0.989416
1	150685758	150690085	1	150993696	150998171	4327	0.999769
1	150695102	150700971	1	150969869	150964001	5868	0.998125
1	150704993	150728615	1	150963664	150944384	19069	0.999161
1	151310588	151317893	1	151437042	151429793	7247	0.998482
1	151437268	151463652	1	151627140	151600740	26170	0.998204
1	151463763	151477725	1	151600000	151586038	13963	0.999785
1	151477841	151520779	1	151626723	151669666	17057	1
1	151830852	151836491	1	151909336	151914975	5639	0.999645
1	152168486	152170828	1	152354592	152356935	2343	0.998293
1	152213025	152214124	1	277199833	277198738	1090	0.922936
1	152222784	152225933	1	152374384	152377533	3141	1
1	152232869	152247209	1	152354439	152342542	11697	0.997777
1	152763112	152776778	1	152843629	152857597	13553	0.999115
1	152780817	152793608	1	153027654	153014166	12688	0.997793
1	153337988	153354918	1	153409521	153426314	16783	0.998749
1	153355019	153362484	1	153436731	153429267	7465	0.998526
1	153516296	153518676	1	153518677	153521057	2381	1
1	153767111	153774381	1	153795652	153802911	7159	0.99553
1	153774501	153795642	1	153827862	153806618	21110	0.999242
1	154589304	154596647	1	154735377	154727793	7237	0.994058
1	155140339	155141521	1	155153503	155154685	1183	1
1	155607465	155610547	1	155771367	155774450	3083	0.997729
1	155619773	155623401	1	155642916	155646544	3629	0.996418
1	155752037	155771207	1	155806115	155786957	19158	0.999321
1	156251026	156253767	1	156333217	156330686	2530	0.995652
1	156273369	156287050	1	156485951	156472266	13670	0.998317
1	156333562	156344613	1	156471731	156460680	11052	0.99991
1	156488485	156491359	1	156667844	156670719	2875	0.997217
1	157574290	157585205	1	157710744	157721659	10916	0.999084
1	157998727	158000000	1	158003440	158004713	1274	0.990581
1	157998727	158000000	1	158006695	158005422	1274	0.989796
1	157998727	158000000	1	158009329	158008056	1274	0.986656
1	158000001	158010689	1	158010689	158000001	9722	0.9784
1	158061278	158068482	1	158072798	158078934	6016	0.948969
1	158061278	158063524	1	158076692	158078934	2241	0.960732
1	158062836	158067796	1	158067797	158072166	4261	0.963624
1	158065696	158072855	1	158072856	158078927	5864	0.964018
1	158065919	158073099	1	158085616	158079042	6472	0.974506
1	158069086	158071267	1	158071268	158073465	2091	0.970827
1	158075156	158076756	1	158077332	158078934	1588	0.950252
1	158075156	158078934	1	158085257	158081465	3769	0.960467
1	158079501	158081686	1	158081687	158083870	2184	0.995421
1	158561690	158565960	1	158615961	158620279	4271	0.979162
1	158747049	158765004	1	158785415	158769737	15251	0.999475
1	158843531	158848560	1	159069838	159074869	5029	0.998608
1	158904380	158910811	1	159062957	159056528	6429	0.999222
1	158970194	158983331	1	159217117	159203978	13138	1
1	158983303	159009658	1	159243552	159217218	26331	0.998253
1	160173472	160183397	1	160378757	160388671	9826	0.999898
1	160216767	160222815	1	160396220	160390170	6049	0.999504
1	160281021	160286560	1	160456203	160461744	5540	1
1	160286661	160295859	1	160455295	160446097	9197	0.998695
1	160397322	160412371	1	160484162	160469116	15032	0.99674
1	160412517	160422322	1	160546601	160536759	9806	0.999388
1	160499477	160513925	1	189759893	189745562	14320	0.998184
1	160548737	160560499	1	189816594	189828363	11758	0.99983
1	160561590	160584352	1	189713855	189736503	22542	0.998004
1	160584453	160591248	1	189738547	189745315	6668	0.995801
1	160591369	160592703	1	189761128	189762461	1334	1
1	160595609	160648799	1	189816493	189762562	6671	0.997602
1	160655102	160723838	1	189646845	189713517	49079	0.999246
1	160729009	160736956	1	189828464	189836411	7948	1
1	160737057	160740797	1	189838555	189842295	3741	1
1	160800137	160816992	1	160866993	160884083	16754	0.999642
1	160963326	160965138	1	161123230	161125042	1812	0.999448
1	161033342	161042409	1	161184492	161175426	9067	0.999669
1	161395970	161412547	1	161623997	161640573	16577	1
1	161429730	161446352	1	161643567	161660187	16619	0.99994
1	161447314	161460847	1	311729344	311742882	13534	0.999852
1	161462996	161465149	1	311675515	311673362	2154	0.997679
1	161465145	161492190	1	311530661	311557988	27041	0.998928
1	161494147	161505253	1	311662124	311673229	11106	1
1	161820271	161829915	1	162041277	162031617	9641	0.997096
1	161826986	161828475	1	161871751	161873236	1484	0.990566
1	161837565	161848699	1	162023078	162011941	11133	0.999012
1	161871751	161873236	1	162034547	162033056	1486	0.992598
1	162779903	162786772	1	162955369	162962238	6769	0.999852
1	162797561	162798855	1	163000495	162999201	1295	1
1	162800463	162815692	1	162922925	162937567	14536	0.996629
1	162865693	162867024	1	163009971	163008639	1332	0.998498
1	163082323	163086519	1	163263879	163268080	4196	0.990705
1	163172290	163174872	1	163270983	163268396	2582	0.98567
1	163174900	163184724	1	163364896	163374204	9306	0.996239
1	163184858	163187388	1	163331240	163328713	2526	0.998021
1	163187522	163198762	1	163311004	163322245	11240	0.999466
1	163208295	163211041	1	163333966	163331219	2747	0.999636
1	163216253	163225081	1	163333948	163342777	8829	0.999773
1	163231350	163251155	1	163362767	163342923	19732	0.998733
1	163436959	163478046	1	163741465	163782432	18655	0.997159
1	163854148	163878873	1	164027198	164003175	23820	0.999958
1	163880950	163905627	1	164003074	163978381	24590	0.999878
1	163910416	163915849	1	164032758	164027324	5431	0.997054
1	164528257	164566904	1	164625506	164664129	21348	0.994707
1	164748267	164769318	1	164939380	164918332	21048	1
1	164798391	164822635	1	164989381	165013852	24142	0.999627
1	165127064	165155686	1	165155686	165186663	28519	0.999123
1	165191682	165202095	1	165447429	165437109	10120	1
1	165212755	165220442	1	165487812	165495496	7684	0.99961
1	165409101	165421509	1	165635127	165646459	11321	0.99735
1	165421959	165427737	1	165615235	165620847	5609	0.999822
1	165427838	165437063	1	165622722	165631951	9120	0.993969
1	165448261	165461346	1	165607725	165594233	12874	0.993009
1	165475210	165477324	1	165692029	165694143	2115	0.998582
1	165482130	165484433	1	165674922	165677223	2302	0.999566
1	165485457	165487817	1	165611309	165608949	2361	0.999576
1	165496438	165506131	1	165795471	165803675	8203	0.996709
1	165559091	165564885	1	165808844	165814640	5795	1
1	165765583	165777834	1	166002113	166014535	12148	0.996954
1	166408872	166418037	1	166469100	166478265	9166	1
1	166749727	166767760	1	167058036	167040173	17856	0.99944
1	166777335	166791465	1	166802194	166816353	14129	0.999575
1	167281655	167287723	1	167383549	167377469	6066	0.970162
1	167288361	167291640	1	167427840	167424569	3166	0.969362
1	167292766	167298619	1	167433919	167439750	5830	0.985249
1	167299844	167310488	1	167450604	167439938	10638	0.984584
1	167312453	167316851	1	167415499	167411096	4395	0.97884
1	167325680	167328321	1	167427972	167430619	2640	0.987879
1	167330653	167337039	1	167457400	167451008	6380	0.98511
1	167369756	167374382	1	167464495	167468812	4316	0.981001
1	167374517	167377262	1	167473854	167471112	2738	0.958364
1	167395817	167401477	1	167480434	167474603	5556	0.982001
1	167406003	167410496	1	167512995	167517486	4489	0.98552
1	167430720	167433483	1	167525988	167528750	2762	0.979725
1	167457518	167464269	1	167531367	167538113	6744	0.980724
1	167715862	167760676	1	167795396	167840221	15174	0.997562
1	167759021	167760676	1	293787329	293785674	1656	1
1	167838566	167840569	1	293787329	293785326	2004	1
1	167898565	167900210	1	293784864	293783219	1646	1
1	168147936	168163046	1	168304635	168319608	14810	0.999797
1	168164349	168168463	1	168319830	168323944	4015	0.999253
1	168467968	168476702	1	168536705	168545439	8735	1
1	168476803	168486704	1	168546765	168556667	9902	0.999596
1	168836452	168845986	1	168895987	168905536	9531	0.99979
1	169150968	169196398	1	169243705	169289495	14306	0.997344
1	169197360	169203946	1	169289906	169296489	6583	0.998177
1	169393447	169401116	1	169717284	169709319	7656	0.995951
1	169402513	169412562	1	169604830	169614816	9979	0.995992
1	169440687	169451641	1	169698348	169709300	10850	0.998341
1	169451776	169462724	1	169587298	169576347	10835	0.998431
1	169490617	169496372	1	169576228	169570141	5751	0.996348
1	169496426	169505628	1	169596889	169587327	9180	0.980174
1	169505774	169520140	1	169630279	169615551	14235	0.989884
1	170158850	170169496	1	170267275	170279140	10507	0.998192
1	170586975	170602437	1	170693910	170709479	15331	0.99152
1	170834705	170841701	1	170991384	170998381	6995	0.997856
1	170922364	170953019	1	171230655	171200001	29340	0.999898
1	170958285	170991283	1	171088689	171121676	26990	0.999111
1	171049450	171057088	1	171458220	171450857	7262	0.997521
1	171058961	171062202	1	171450703	171447465	3237	0.996293
1	171063205	171088556	1	171447283	171421642	25333	0.9985
1	171133992	171152442	1	171389442	171407895	18450	0.999675
1	171160759	171169061	1	171460736	171469038	8303	0.999157
1	171240226	171248259	1	171420302	171412271	7928	0.997477
1	171317902	171320336	1	171605343	171607774	2431	0.997943
1	171323614	171326644	1	171602212	171605242	3030	0.99802
1	171330523	171342192	1	171535449	171523947	11253	0.994046
1	171343150	171348574	1	171596632	171602058	5404	0.996854
1	171535557	171543470	1	171626441	171618569	7798	0.997563
1	171573099	171591358	1	171661544	171680465	17878	0.997651
1	171591481	171596515	1	171712502	171707468	5033	0.999801
1	171607971	171612174	1	171715533	171719898	4101	0.998049
1	171971748	171975958	1	171975959	171980169	4210	1
1	172034671	172038683	1	172199021	172195015	4007	0.995508
1	172038784	172042377	1	172192922	172189329	3593	0.996938
1	172319408	172340870	1	172417698	172439155	21439	0.996642
1	172341582	172343247	1	217683422	217685119	1659	0.977095
1	172341646	172343247	1	217633419	217631796	1595	0.973041
1	172343370	172367697	1	172441683	172466006	24324	0.999836
1	173332902	173336857	1	173394153	173390197	3956	1
1	173336826	173344013	1	173530514	173535912	5301	0.998491
1	173558526	173566251	1	173801803	173809537	7723	0.995468
1	173758942	173762273	1	173992116	173988784	3330	0.993994
1	173873983	173888167	1	174188377	174174171	14184	0.997603
1	173983776	173987725	1	174119752	174115803	3950	0.996962
1	174091471	174098973	1	174236529	174244610	7400	0.997703
1	174099074	174104917	1	174204246	174210087	5840	0.997945
1	174105018	174112661	1	174220780	174213941	6840	0.999415
1	174112799	174115702	1	174198166	174201075	2903	0.997244
1	174119853	174124170	1	174254613	174258929	4313	0.999768
1	174744293	174747396	1	204665583	204668687	3104	0.995812
1	174747597	174749785	1	204716191	204718376	2089	0.99617
1	174749742	174754172	1	204705012	204709444	4430	0.999097
1	175674159	175697541	1	175847532	175824159	23373	0.999872
1	177370586	177372484	1	177572043	177570144	1899	0.999473
1	177419928	177444741	1	177646832	177672111	24505	0.998817
1	177537818	177541972	1	177695593	177699747	4154	0.997833
1	177545515	177550048	1	177688421	177694548	4329	0.993301
1	177553144	177565816	1	177672212	177684883	12666	0.998342
1	177781679	177822024	1	177925694	177965842	19650	0.999949
1	178101238	178114704	1	178164705	178178170	13464	1
1	178392112	178400493	1	178460484	178452103	8382	0.999523
1	179292696	179295769	1	179542125	179545185	3058	0.993787
1	179313859	179317461	1	179520189	179523792	3501	0.998572
1	179445665	179447114	1	179526311	179524862	1450	1
1	179483592	179488446	1	179569851	179565001	4850	0.990722
1	179488194	179492480	1	179600756	179604808	4053	0.993832
1	179495460	179498732	1	179583674	179586946	3273	0.996639
1	179502437	179504483	1	179605576	179607622	2047	1
1	179504442	179507427	1	179599846	179596785	2886	0.997574
1	179526412	179533944	1	179555554	179563088	7522	0.992156
1	179645075	179655378	1	179716253	179726557	10304	1
1	179710040	179714627	1	179731116	179726524	4587	0.999346
1	179996676	179998546	1	180169022	180167153	1869	0.99679
1	180169130	180178334	1	180227161	180218132	8805	0.996479
1	180235247	180241318	1	180434242	180428174	6068	0.996869
1	180242143	180281000	1	180285717	180324972	21138	0.999243
1	181256943	181269389	1	181413563	181426004	12340	0.997569
1	181273734	181286343	1	181450426	181436732	12510	0.99944
1	181288851	181293651	1	181429324	181434426	4700	0.994255
1	181545549	181577051	1	181629291	181660787	28492	0.999509
1	181742791	181747639	1	181824334	181819486	4849	0.999588
1	181763141	181770024	1	181812788	181819671	6883	0.999709
1	181770125	181806326	1	181824845	181860967	23687	0.998227
1	181804828	181806326	1	181812666	181811178	1489	0.999328
1	181806427	181812666	1	181865718	181859478	6240	1
1	181980336	181985411	1	181985645	181990720	5076	1
1	182245358	182247585	1	182352814	182350584	2228	0.99237
1	182590572	182593061	1	182753158	182750669	2490	1
1	182612200	182613825	1	182722981	182724606	1626	1
1	182613926	182615957	1	182726710	182724679	2032	0.999508
1	182731891	182733996	1	224626543	224628650	2104	1
1	182739672	182741831	1	182982692	182980533	2160	1
1	183445887	183448105	1	300744891	300742674	2218	0.999549
1	183450255	183452644	1	300749448	300751837	2389	0.999581
1	183454756	183456873	1	300747147	300745014	2114	0.986755
1	183480692	183482642	1	300747283	300749233	1951	1
1	183483384	183486874	1	300755464	300751973	3491	0.998854
1	183487454	183489991	1	300742573	300740037	2537	1
1	183853642	183861069	1	183940998	183948425	7424	0.998922
1	183861170	183865315	1	183954471	183958617	4146	0.999276
1	184050015	184070516	1	184219489	184198980	20501	0.99922
1	184194111	184198828	1	184269490	184274207	4718	1
1	184389066	184399508	1	184502176	184487939	10439	0.996551
1	184400966	184404876	1	184487813	184483906	3908	1
1	184407524	184418854	1	184524872	184513542	11331	1
1	184419568	184434976	1	184498029	184513438	15409	0.99987
1	184480168	184483840	1	184574873	184578545	3673	1
1	184617071	184622673	1	184841199	184835597	5603	1
1	184642599	184645282	1	184813697	184811015	2683	0.998136
1	184699031	184703935	1	184813805	184818709	4905	0.998573
1	184789519	184793227	1	184826686	184830394	3709	0.999461
1	184793333	184800000	1	184850989	184857750	6237	0.999359
1	184800155	184803802	1	184858245	184861889	3644	0.992591
1	184823199	184824639	1	184842924	184841484	1441	1
1	185544164	185569062	1	185653114	185627371	24889	0.999438
1	185888486	185928285	1	186036888	185997092	26015	0.999577
1	185928392	185940689	1	185995626	185983329	12298	0.999512
1	185940798	185960088	1	186045987	186065278	19288	0.999585
1	185959652	185961733	1	186080506	186082587	2081	0.987025
1	185962253	185982979	1	186083299	186104026	20725	0.999807
1	186272013	186345313	1	186345314	186419838	26369	0.999659
1	186910224	186991031	1	187235869	187155066	39186	0.999643
1	186984633	186991031	1	187358915	187352054	6399	0.999219
1	187041032	187048687	1	187372897	187380553	7656	1
1	187049576	187067719	1	187380654	187397828	17166	0.991437
1	187068207	187078829	1	187396892	187407515	10620	0.998399
1	187087301	187100093	1	187285999	187298794	12792	0.999062
1	187101170	187123721	1	187299303	187322335	22551	0.999601
1	187125773	187161464	1	187322524	187358915	24068	0.999917
1	187435768	187462128	1	187705612	187679250	26359	0.998824
1	188637751	188639634	1	188805234	188807117	1884	1
1	188720189	188747537	1	188870206	188897611	27080	0.999114
1	189098085	189167830	1	189167831	189236113	50060	0.999241
1	189261016	189264879	1	189314880	189318745	3864	1
1	189892296	189911201	1	190313388	190332292	18905	0.999683
1	190062767	190091333	1	190283154	190311899	28566	0.999965
1	190141334	190216882	1	190457844	190382293	19864	1
1	190684125	190690790	1	190951951	190958615	6664	0.996849
1	190701499	190727078	1	190924472	190950048	25571	0.999844
1	191131720	191148453	1	191280182	191264083	15787	0.998987
1	191208793	191210923	1	191280283	191282411	2129	1
1	191212513	191214082	1	191302840	191304409	1570	1
1	191285046	191289593	1	191351615	191356162	4548	1
1	191289694	191292666	1	191346704	191343732	2973	0.995291
1	191292794	191296226	1	191326339	191329772	3433	1
1	191296474	191302638	1	191390744	191396911	6165	0.999351
1	191909458	191919394	1	192094415	192084479	9937	1
1	192162458	192164559	1	192417456	192419551	2096	0.99666
1	192165867	192181873	1	192419676	192435995	15847	0.999937
1	192277384	192291470	1	192505596	192491509	14087	1
1	192293967	192313205	1	192480579	192458335	19228	0.963231
1	192320234	192336108	1	192491322	192475268	15872	0.997102
1	192336302	192355853	1	192562206	192542658	19548	0.999642
1	192415336	192417317	1	192626034	192628015	1982	0.999495
1	192785957	192807110	1	192881275	192903387	21053	0.996865
1	193029570	193032568	1	193231555	193228557	2999	0.999667
1	193039386	193041126	1	193257330	193259073	1741	0.995979
1	193041352	193060801	1	193414971	193395522	19448	0.999126
1	193060927	193070277	1	193393953	193384603	9346	0.999358
1	193061543	193070277	1	193285570	193276837	8729	0.998625
1	193067589	193070277	1	193439916	193442601	2685	0.996648
1	193089335	193095924	1	193267419	193274008	6585	0.995292
1	193110356	193115099	1	193304372	193299624	4744	0.999789
1	193110356	193132624	1	193436968	193414697	22268	0.999416
1	193122146	193127418	1	193299515	193294242	5273	0.998483
1	193132261	193138489	1	193288158	193294108	5947	0.988398
1	193139274	193143787	1	193249307	193254584	4513	0.976291
1	193143914	193146721	1	193247381	193250186	2805	0.999643
1	193147178	193163412	1	193315201	193331349	16064	0.996265
1	193214670	193221047	1	193241216	193234841	6370	0.99686
1	193221148	193226262	1	193308908	193303793	5110	0.990998
1	193226472	193228321	1	193393322	193395171	1850	0.999459
1	193261688	193267281	1	193467185	193461592	5594	1
1	193274109	193285570	1	193381875	193393337	11458	0.999302
1	193275337	193279523	1	193444101	193439916	4182	0.997848
1	193294232	193299515	1	193419892	193425175	5283	0.998675
1	193299624	193304955	1	193432222	193437544	5323	0.990043
1	193383102	193387292	1	193444101	193439916	4186	0.998567
1	193736257	193738141	1	194013209	194011329	1867	0.972683
1	193876039	193880038	1	194035066	194039065	4000	1
1	193884824	193921441	1	194186786	194149182	22277	0.993985
1	193978854	194011611	1	194093166	194125763	32595	0.999939
1	194755431	194791345	1	194835355	194871462	23808	0.99937
1	194802385	194817024	1	194886995	194872835	13875	0.996973
1	194887096	194903614	1	195103772	195087550	15867	0.980147
1	194900450	194904047	1	195107404	195111001	3598	0.998332
1	194904178	194931333	1	194938376	194965527	27150	0.999853
1	195374864	195382959	1	195532176	195540272	8095	0.999259
1	195548316	195563685	1	195611415	195596217	15098	0.999536
1	195563807	195583953	1	195632633	195612486	20145	0.999206
1	195793689	195795689	1	284752672	284750695	1952	0.902664
1	196051755	196098181	1	196185813	196139390	13570	1
1	196293684	196305210	1	196473544	196462019	11526	0.999913
1	196308663	196318108	1	196523119	196513674	9446	0.999788
1	196320187	196335837	1	196497810	196482160	15651	0.999936
1	197332532	197371183	1	197421202	197460002	21196	0.999953
1	197584801	197590054	1	197735770	197741023	5252	0.996763
1	197593595	197601677	1	197741125	197749206	8081	0.999876
1	197602916	197610866	1	197749307	197757260	7951	0.998491
1	197612351	197623475	1	197757361	197767491	10031	1
1	197625027	197632486	1	197767607	197775066	7459	0.999196
1	197833178	197840077	1	197922068	197928962	6894	0.996229
1	197840357	197844325	1	197932153	197936130	3969	0.995465
1	197844426	197847842	1	197937436	197940852	3416	0.998829
1	198494312	198497622	1	198638709	198642021	3310	0.993353
1	198509988	198512901	1	198653408	198656325	2812	0.999289
1	198529244	198546142	1	198638608	198621713	16894	0.998816
1	198551204	198569129	1	198676161	198694082	17920	0.999386
1	198642122	198645242	1	198768785	198765318	3113	0.980084
1	198659222	198675983	1	198747379	198764398	16714	0.996171
1	199101458	199135451	1	199426829	199460824	25994	0.999885
1	199573909	199585545	1	199640980	199629048	11426	0.9979
1	199920028	199925494	1	199950612	199956078	5467	1
1	199941502	199945013	1	274813244	274816755	3512	0.999715
1	200008137	200009168	1	200201059	200202091	1032	1
1	200496725	200523357	1	200696902	200670376	26519	0.999774
1	202373736	202375518	1	251743220	251745002	1783	0.999439
1	202373736	202375518	1	251836295	251838077	1783	0.999439
1	202416185	202421268	1	202422699	202427782	5084	1
1	202421369	202422686	1	202570919	202572236	1318	1
1	203242465	203273214	1	203403929	203372586	28442	0.998945
1	203311155	203322585	1	203406561	203417992	11430	0.999913
1	203434209	203451192	1	203516152	203499165	16983	0.99947
1	203619676	203627791	1	203728672	203720557	8115	0.99963
1	203710073	203720456	1	203855660	203865978	10262	0.996784
1	203774543	203788683	1	203841044	203855638	14038	0.99829
1	203810059	203825538	1	204109234	204127806	15474	0.998449
1	203888278	203902676	1	204061008	204075407	14396	1
1	203910138	203912304	1	204046452	204048618	2167	0.998154
1	203919439	203929071	1	204111586	204101951	9631	0.999377
1	203929172	203947463	1	204100833	204081858	18189	0.999615
1	203947564	203950032	1	204055443	204052974	2469	1
1	204000033	204007996	1	204212741	204204954	7787	0.997046
1	204014000	204015148	1	251856811	251857958	1148	1
1	204038124	204042337	1	204179375	204183588	4214	1
1	204150801	204162964	1	204389804	204377637	12164	0.999836
1	205061019	205067621	1	205213765	205207168	6598	0.999848
1	205069065	205076115	1	205207051	205200001	7051	0.999716
1	205194839	205198303	1	205305195	205301720	3465	0.996825
1	205544385	205562166	1	205562935	205580717	17781	0.999719
1	205887341	205888659	1	205888767	205890076	1310	1
1	207359948	207367387	1	207584453	207591895	7440	0.999059
1	207367488	207369855	1	207597147	207594767	2367	0.999155
1	207469176	207510534	1	207641060	207600001	18632	0.999839
1	207512869	207515484	1	207592202	207594818	2616	0.999618
1	207638029	207641060	1	207720770	207717739	3032	1
1	207787428	207805980	1	207929983	207907708	18433	0.999078
1	207806631	207810104	1	207906669	207903198	3472	0.998272
1	207840581	207851917	1	207946326	207961444	11327	0.998764
1	208195200	208196370	1	300226103	300227280	1159	0.908542
1	209000279	209006102	1	209190796	209185439	5257	0.995815
1	209007045	209019164	1	209180147	209168026	12120	0.999505
1	209111380	209154937	1	209284396	209240805	16106	0.999938
1	209155903	209167863	1	209302727	209290965	11761	0.999235
1	209356684	209362082	1	209583962	209589320	5217	0.977765
1	209389607	209432592	1	209583752	209540772	17010	0.999882
1	209931244	209938983	1	210068867	210076445	7542	0.991249
1	210058989	210068527	1	210214659	210223699	9038	0.993583
1	210817260	210840537	1	211001910	211024870	22942	0.997821
1	210840710	210858526	1	210962052	210944118	17687	0.996099
1	210858494	210893746	1	210970090	210997291	24678	0.997407
1	210883348	210891991	1	210969989	210961353	8407	0.994885
1	211032768	211054489	1	211268931	211290644	21709	0.99848
1	211055786	211070556	1	211120557	211135315	14745	0.997762
1	211375804	211397915	1	211539895	211562806	22108	0.99706
1	211860771	211875082	1	211970171	211984488	14312	0.999301
1	211932766	211955761	1	212127985	212151413	22260	0.999326
1	211955416	211961849	1	212151967	212158559	6323	0.986241
1	212361872	212369533	1	212448417	212440756	7660	0.998956
1	212528833	212531318	1	218005231	218007708	2453	0.907868
1	213403994	213421520	1	213807343	213789849	17482	0.996339
1	213427813	213460046	1	213607590	213639691	27547	0.992159
1	213746851	213760998	1	213915399	213929542	14120	0.995255
1	213787560	213789678	1	213935153	213933033	2117	0.989608
1	214086562	214114399	1	214166461	214194297	27828	0.999461
1	214138815	214143169	1	214153349	214157626	4277	0.999766
1	214943990	214951453	1	215219341	215211877	7464	0.997722
1	214955702	214959896	1	215206220	215202028	4186	0.994744
1	215057156	215063766	1	215383860	215377371	6487	0.988593
1	215078165	215092485	1	215269366	215283588	14103	0.994044
1	215092586	215099401	1	215337377	215344180	6803	0.994708
1	215100740	215102691	1	215375233	215377185	1950	0.995385
1	215111398	215118442	1	215344281	215351486	7035	0.991898
1	215139151	215143278	1	215288075	215283944	4127	0.992246
1	215352267	215357910	1	215471768	215466121	5643	0.998228
1	215616739	215630452	1	215759914	215768428	8410	0.997503
1	216170533	216180157	1	216414234	216405126	9104	0.997364
1	216185808	216192724	1	216426672	216420195	6474	0.989651
1	216195303	216200997	1	216390662	216384954	5694	0.997366
1	216204212	216224909	1	216364640	216385317	20466	0.995163
1	216252750	216268096	1	216364512	216347698	15218	0.997634
1	216305421	216322380	1	216330018	216346472	16319	0.995098
1	216392777	216405020	1	216523169	216535413	12244	0.999673
1	216553919	216559807	1	216855848	216849966	5882	0.99898
1	217443786	217454972	1	217562628	217573815	11186	0.99857
1	217574198	217633419	1	217742723	217683496	52265	0.999235
1	217768118	217809387	1	217859409	217901726	17414	0.999655
1	217812153	217822109	1	217859292	217849344	9949	0.999598
1	217929979	217933739	1	218120412	218116653	3760	1
1	218052515	218062900	1	218141165	218131072	10080	0.996627
1	218063022	218082964	1	218179525	218159324	19651	0.999644
1	218231009	218256511	1	218353105	218378623	25492	0.999529
1	218254625	218267055	1	218352934	218343522	9022	0.991687
1	218280193	218293520	1	218392621	218405950	13325	0.999475
1	218378738	218383660	1	218479116	218474194	4923	1
1	218383762	218389749	1	218489864	218495851	5988	0.999666
1	218389940	218392435	1	218479901	218482397	2490	1
1	218407474	218410848	1	218485354	218488727	3274	0.999389
1	218782230	218784345	1	279832881	279830764	2115	0.999527
1	218796659	218798829	1	279818616	279816450	2165	0.99261
1	218800987	218802139	1	279827412	279828564	1153	1
1	218894064	218922428	1	219147148	219118841	28265	0.999894
1	219301747	219313704	1	219463102	219474907	11702	0.997949
1	219365372	219378041	1	219463099	219450425	12661	0.998894
1	219523043	219535226	1	219585227	219597412	12184	0.999918
1	219963806	219990291	1	220040292	220066780	26486	0.999924
1	220208716	220235927	1	220419614	220392403	27212	1
1	220235928	220242489	1	220590002	220596563	6462	0.998143
1	220811528	220825243	1	220961918	220948201	13716	0.998979
1	220825427	220843451	1	220915448	220897424	18020	0.999445
1	220941276	220948198	1	221066660	221059729	6819	0.999707
1	221102705	221104773	1	278660705	278658639	2067	0.995646
1	221118267	221122284	1	221348691	221344674	4018	1
1	221172285	221187949	1	221481956	221466285	15646	0.997316
1	221677936	221680808	1	221957333	221954461	2873	1
1	221943166	221951660	1	222024823	222016333	8490	0.999176
1	221951761	221954360	1	222013704	222011105	2600	1
1	222429921	222436886	1	222664902	222657937	6966	1
1	222458582	222460778	1	222690688	222688492	2197	1
1	222462872	222471301	1	222690891	222699320	8430	1
1	222608821	222611197	1	222789641	222787269	2365	0.997886
1	222627465	222629475	1	222773656	222771647	2010	1
1	223097866	223144406	1	223194407	223240654	21549	0.999443
1	223812999	223814465	1	223814576	223816037	1461	0.997947
1	224455033	224473076	1	224580670	224598753	17940	0.999498
1	224456437	224457542	1	224550461	224549351	1106	0.932188
1	224456437	224457542	1	224817256	224816146	1106	0.932188
1	224456466	224457481	1	225046545	225045531	1013	0.939783
1	224456469	224457481	1	224763418	224762408	1011	0.945598
1	224467387	224473076	1	224779625	224773904	5366	0.921357
1	224467387	224473076	1	224912171	224918149	5366	0.921357
1	224467396	224468717	1	224610696	224612013	1315	0.958175
1	224467396	224468912	1	225194840	225193323	1509	0.920477
1	224467396	224468912	1	225369471	225367954	1509	0.920477
1	224467528	224473076	1	225139276	225133974	5200	0.9225
1	224467528	224473076	1	225313737	225308435	5200	0.9225
1	224470562	224473076	1	224563498	224561021	2445	0.92638
1	224470562	224473076	1	224830291	224827814	2446	0.932134
1	224525041	224580492	1	224791834	224847282	20774	0.999904
1	224525142	224544813	1	225151469	225170493	18878	0.939665
1	224525142	224544813	1	225325930	225345124	18878	0.939294
1	224528648	224538185	1	224563556	224573307	8914	0.910366
1	224528648	224538185	1	224830349	224840098	8912	0.910458
1	224545253	224563498	1	224758511	224776707	16079	0.900429
1	224545253	224547027	1	225021285	225022753	1466	0.968622
1	224545253	224556596	1	225118598	225129495	9839	0.911983
1	224545253	224556582	1	225176955	225188757	10127	0.913696
1	224545253	224556582	1	225351585	225363387	10127	0.913696
1	224549033	224563498	1	224612083	224596239	13690	0.900438
1	224549351	224550461	1	224583178	224582073	1106	0.932188
1	224568504	224573307	1	224800001	224804980	4700	0.94234
1	224582073	224583178	1	224817256	224816146	1106	0.932188
1	224582102	224583117	1	225046545	225045531	1013	0.939783
1	224582105	224583117	1	224763418	224762408	1011	0.945598
1	224593065	224599522	1	224912171	224918940	6126	0.910545
1	224593074	224594395	1	224610696	224612013	1315	0.957414
1	224593074	224594590	1	225194840	225193323	1509	0.919814
1	224593074	224594590	1	225369471	225367954	1509	0.919814
1	224596239	224602786	1	224830291	224823709	6119	0.911587
1	224610803	224612037	1	224912285	224913782	1233	0.942417
1	224610827	224612037	1	225313739	225312529	1204	0.931894
1	224612185	224613630	1	225021818	225020330	1365	0.918681
1	224612185	224613630	1	225119131	225117706	1409	0.914123
1	224612185	224613630	1	225177487	225176063	1409	0.911994
1	224612185	224613630	1	225352117	225350693	1409	0.911994
1	224632707	224643396	1	224858947	224848257	10686	0.998877
1	224693429	224709015	1	225074392	225059102	15286	0.993066
1	224722658	224729694	1	225053626	225060684	7036	0.996873
1	224742028	224759979	1	225004801	225022753	17949	0.999554
1	224746674	224772431	1	225165702	225192320	23633	0.933652
1	224746674	224772431	1	225340333	225366951	23633	0.933991
1	224758511	224769397	1	224812048	224823391	9831	0.912928
1	224761851	224763418	1	225193275	225194845	1562	0.919334
1	224761851	224763418	1	225367906	225369476	1562	0.919334
1	224763203	224771256	1	225022874	225030921	8048	0.999751
1	224768396	224811608	1	225302954	225345124	38928	0.961236
1	224772678	224782849	1	224919374	224908948	10169	0.999902
1	224777272	224785279	1	225193089	225199998	6776	0.903778
1	224800001	224804980	1	224835295	224840098	4700	0.942766
1	224800001	224811608	1	225159193	225170493	11160	0.91129
1	224812048	224813822	1	225021285	225022753	1466	0.96794
1	224812048	224830291	1	225118598	225136540	16085	0.900901
1	224812048	224826539	1	225176955	225192997	13245	0.908947
1	224812048	224823377	1	225351585	225363387	10127	0.913597
1	224848191	224849198	1	225193841	225194847	1007	0.930487
1	224848191	224849198	1	225368472	225369478	1007	0.930487
1	224908948	224919374	1	225142625	225132750	9498	0.977995
1	224908948	224919374	1	225317086	225307211	9498	0.977995
1	224983911	224984952	1	225193938	225195063	1037	0.927676
1	224983911	224984952	1	225368569	225369694	1037	0.927676
1	225004801	225022753	1	225101895	225120068	17808	0.99197
1	225007394	225022753	1	225164397	225178428	13063	0.936156
1	225009447	225022753	1	225340333	225353058	11773	0.959653
1	225022874	225030921	1	225123306	225131335	8021	0.987533
1	225028065	225030921	1	225302954	225305796	2842	0.985222
1	225104493	225132761	1	225164397	225192817	25167	0.923789
1	225106547	225111257	1	225340333	225345131	4247	0.915941
1	225121949	225123521	1	225367906	225369476	1560	0.925
1	225137847	225144772	1	225193275	225199998	6547	0.910646
1	225200001	225252953	1	225374632	225427583	7043	0.998722
1	225892219	225893768	1	225954048	225955597	1550	1
1	225987510	225997140	1	226174231	226164601	9631	1
1	226649691	226651885	1	226824672	226826867	2195	1
1	226662918	226665368	1	226827206	226829655	2450	0.998367
1	226836591	226840424	1	226904219	226908045	3826	0.999216
1	226841508	226854218	1	226908894	226921602	12609	0.999128
1	227526564	227528579	1	227578580	227580592	2013	1
1	227598578	227640101	1	227708586	227750067	21219	0.99967
1	227644365	227681727	1	227762596	227799969	22627	0.999558
1	227681849	227688880	1	227755461	227762489	7028	0.999858
1	227692159	227696152	1	227700880	227704873	3994	1
1	228200363	228216033	1	228266034	228281711	15670	0.998979
1	228449319	228478124	1	228730643	228702555	27887	0.998494
1	228478398	228485707	1	228631656	228625026	6525	0.998927
1	228485808	228493250	1	228633151	228640583	7332	0.999045
1	228502914	228554465	1	228571024	228622542	8445	1
1	229261165	229280772	1	229306223	229325829	19607	0.999898
1	230713329	230714583	1	230714739	230715994	1255	0.935458
1	231122872	231131329	1	231341968	231350427	8455	0.994796
1	231131438	231149056	1	231169394	231151773	17613	0.999148
1	231395004	231406496	1	231634357	231643953	9493	0.997999
1	231503775	231507509	1	231700928	231704555	3625	0.993655
1	231644543	231653251	1	231784898	231795521	8581	0.992542
1	231653422	231656292	1	231720782	231717912	2871	1
1	231666135	231673275	1	231728018	231720687	7138	0.998599
1	232841633	232843513	1	233007641	233009521	1876	0.997335
1	233009521	233012187	1	233114833	233112167	2667	1
1	233052626	233062166	1	233115585	233125105	9420	0.99862
1	233491192	233511048	1	233561052	233581273	19854	0.999849
1	234280224	234287651	1	234450367	234442586	7174	0.9862
1	234287752	234292189	1	234439796	234435358	4433	0.996616
1	234700880	234710370	1	234895655	234905145	9389	1
1	234713417	234720613	1	234916617	234909420	7194	0.999722
1	234726128	234729839	1	234905567	234909279	3712	0.999192
1	234731689	234751016	1	234803489	234823387	19322	0.998965
1	234823547	234840040	1	234990022	235006325	16303	0.999019
1	234919475	234940010	1	235026887	235006350	20535	1
1	235928310	235941689	1	236036218	236020288	13182	0.9978
1	235941818	235945148	1	236010409	236007079	3330	0.999099
1	235945135	235947437	1	235971012	235968710	2302	0.997828
1	235946928	235948111	1	236006940	236005759	1182	1
1	235948910	235957145	1	236010385	236018618	8230	0.99842
1	236046867	236076863	1	236214927	236245321	29394	0.997585
1	236076964	236100145	1	236340305	236318286	22012	0.998455
1	236161997	236164926	1	236252239	236249308	2929	0.999317
1	236521688	236528174	1	236757599	236764085	6487	1
1	236529133	236536579	1	236747335	236739827	7307	0.998495
1	236557882	236561754	1	236807312	236803440	3873	0.999484
1	236570239	236577129	1	236780545	236787435	6891	0.999855
1	236615864	236621029	1	236769373	236764208	5166	1
1	236621122	236628358	1	236787536	236794772	7237	0.999447
1	236646574	236652543	1	236769510	236775480	5967	0.999162
1	236658507	236668503	1	236747437	236757498	9960	0.999498
1	236794912	236796479	1	236879637	236881204	1568	1
1	236797799	236803292	1	236881360	236886853	5494	0.998544
1	237049298	237050363	1	237050364	237051429	1066	0.999062
1	237317913	237336813	1	237391018	237409909	18797	0.999202
1	237438428	237475608	1	237665292	237702471	22814	0.999562
1	237475855	237540099	1	237703554	237769028	6107	0.997871
1	237538037	237544721	1	237594722	237602526	6573	0.991024
1	237540304	237544721	1	237770356	237774773	4414	0.995242
1	237594722	237600000	1	237766968	237772246	5279	1
1	237914574	237917029	1	237917030	237919485	2456	0.999593
1	237964045	238035085	1	238158951	238088136	48910	0.99955
1	238612810	238614174	1	238614541	238615907	1361	0.943424
1	238723754	238741871	1	238871859	238853743	18117	0.99989
1	238726549	238741871	1	239075256	239090576	15321	0.999935
1	238849801	238869064	1	239094517	239075256	19262	1
1	238880354	238892910	1	239107174	239094618	12557	0.999681
1	239041616	239075155	1	239196011	239162382	26418	0.996253
1	239533439	239541042	1	239669858	239677461	7604	1
1	239540314	239542869	1	239677718	239680273	2555	0.999609
1	239554905	239571810	1	239876539	239893452	16875	0.993304
1	239562861	239571810	1	239669757	239660808	8948	0.999888
1	239571809	239659522	1	239767144	239681404	28647	0.999232
1	239659626	239669757	1	239894634	239884521	10110	0.993472
1	240023165	240036326	1	240258967	240272128	13162	0.999924
1	240086327	240138023	1	240451703	240400001	8299	1
1	240475540	240499826	1	240549827	240573909	23973	0.998874
1	240783735	240790174	1	240906988	240913668	6244	0.997918
1	240789464	240791307	1	240917919	240916077	1839	0.989668
1	240840092	240843240	1	240884279	240887358	2980	0.995638
1	241111450	241118226	1	241295480	241302406	6677	0.998353
1	241251009	241255944	1	241355002	241359939	4936	1
1	241256002	241260544	1	241362037	241366578	4442	0.99955
1	241260645	241268118	1	241396379	241403850	7469	0.993707
1	241274211	241277059	1	241409838	241412687	2848	0.996138
1	241459571	241473162	1	241621333	241634924	13592	0.999632
1	241536193	241571332	1	241663289	241697844	24424	0.995906
1	241637104	241643281	1	241724707	241718529	6174	0.99919
1	241643568	241662874	1	241762016	241780117	17899	0.997598
1	242221330	242223682	1	242332369	242329595	2351	0.990642
1	242520203	242545953	1	242667444	242638939	25732	0.994132
1	242571644	242581736	1	242678007	242667802	9986	0.969157
1	242581185	242588930	1	242694132	242686383	7742	0.99845
1	243117823	243121032	1	243297301	243294092	3210	1
1	243628567	243655181	1	243793019	243766638	26279	0.987975
1	244329365	244354185	1	244404215	244428931	24717	0.999717
1	245005958	245008281	1	245170051	245167728	2324	1
1	245066771	245105647	1	245167523	245128648	21120	1
1	245823461	245853336	1	246021206	246050289	29021	0.996795
1	245853673	245893422	1	246052236	246092640	19890	0.999346
1	245995152	246001626	1	246207750	246201276	6375	1
1	246099415	246105545	1	246266063	246272205	6115	0.991987
1	246152036	246178248	1	246326747	246305215	21287	0.951473
1	246414258	246434053	1	246630538	246610742	19794	0.999343
1	246506507	246509940	1	246802314	246805747	3432	0.999126
1	246510078	246518501	1	246742441	246750864	8324	0.998558
1	246522202	246528555	1	246757262	246763615	6354	0.999213
1	246630667	246650625	1	246721954	246742145	19959	1
1	246815789	246821548	1	246871549	246877308	5757	0.996005
1	247077307	247078429	1	247300633	247301755	1123	1
1	247246456	247250632	1	247306896	247302720	4177	0.999761
1	247896995	247901929	1	247953480	247958413	4830	0.996273
1	248392681	248399940	1	248467273	248460011	7241	0.995857
1	248400001	248409854	1	248639347	248629499	9849	0.997665
1	248410830	248416633	1	248659155	248653474	5674	0.99718
1	248416739	248418377	1	248650754	248649118	1637	1
1	248480716	248483199	1	248536598	248534118	2481	0.998388
1	248525686	248526865	1	248646451	248647630	1180	1
1	249116064	249123206	1	249257764	249264646	6839	0.986109
1	249160820	249169632	1	249278446	249287197	8698	0.996781
1	249185782	249188261	1	249255319	249257794	2467	0.995541
1	249188492	249196736	1	249310029	249318290	8243	0.996603
1	249204622	249212223	1	249302819	249310431	7599	0.997368
1	249503687	249518576	1	249581704	249596594	14887	0.999798
1	249979689	250021712	1	250223168	250265086	40974	0.990555
1	250937037	250940206	1	251133121	251136288	3166	0.999368
1	251099788	251125051	1	251221160	251195844	25259	0.997823
1	251221261	251226351	1	251487666	251482577	5090	0.999018
1	251400491	251419379	1	251463416	251482476	18784	0.998829
1	251491353	251497367	1	251617420	251623428	6008	0.997836
1	251497468	251512244	1	251603367	251618114	14740	0.997558
1	251525081	251534935	1	251674293	251684170	9853	0.996651
1	251740400	251749804	1	251833475	251842879	9404	0.998724
1	251766006	251768277	1	251768278	251770549	2272	0.99868
1	251842987	251855848	1	251868652	251880863	12081	0.9976
1	252062453	252065382	1	252201508	252198579	2930	0.998976
1	253728195	253741996	1	253768005	253781808	13801	0.998044
1	253882617	253916057	1	253966559	253999999	26556	1
1	254077532	254101264	1	254233849	254257602	23713	0.996584
1	254290855	254336063	1	254336609	254378778	14684	0.999659
1	255192321	255194768	1	255368922	255371365	2444	0.986088
1	257118524	257121616	1	257127856	257124765	3091	0.996441
1	257995440	258040358	1	258151903	258105291	23453	0.998806
1	258152004	258157449	1	258274955	258269505	5440	0.994118
1	258158004	258167889	1	258244896	258235032	9856	0.991376
1	258168061	258188488	1	258269190	258248759	20390	0.994703
1	258207889	258210337	1	258398864	258401314	2446	0.957482
1	258638411	258689466	1	258900172	258848981	8941	1
1	259422083	259468754	1	259656663	259610577	13285	0.991118
1	259467894	259471210	1	259610247	259606927	3317	0.998191
1	259470324	259493210	1	259606698	259583809	22838	0.996672
1	259493334	259533325	1	259697219	259657459	19956	0.994789
1	260185162	260199520	1	260292955	260278570	14352	0.995401
1	260199500	260232401	1	260277268	260248092	29146	0.994579
1	260390373	260394030	1	260456620	260460260	3628	0.987872
1	260396641	260402301	1	260460371	260466034	5638	0.986697
1	260747378	260794643	1	260887100	260933835	12722	0.997878
1	260800001	260830385	1	260941996	260975331	26468	0.993237
1	260830660	260833986	1	260937150	260933820	3327	0.992786
1	260884073	260886999	1	292861334	292858408	2922	0.999658
1	261193976	261200000	1	261427636	261421612	6025	1
1	261434061	261448181	1	261585879	261599999	14121	0.999504
1	261849411	261854279	1	261893505	261887693	4758	0.972888
1	261854596	261857061	1	261881964	261884429	2464	0.997971
1	262299935	262325745	1	262392162	262366296	25762	0.999806
1	262327731	262340062	1	262471272	262483603	12231	0.999918
1	262341382	262343698	1	262511341	262509025	2317	0.998274
1	262567258	262582117	1	262893061	262878602	14356	0.995054
1	262806001	262808803	1	263116141	263118944	2681	0.999254
1	262808677	262811625	1	263153748	263156699	2945	0.994228
1	263112313	263115998	1	263182455	263189562	3686	0.997287
1	263157070	263164553	1	263188910	263196403	7379	0.996612
1	263387688	263404919	1	263547376	263530144	17232	0.999768
1	263453467	263480143	1	263688302	263661626	26676	0.999738
1	263732238	263735802	1	263882064	263878500	3565	0.999719
1	264286158	264289580	1	264383912	264380490	3423	1
1	264320862	264329705	1	264430198	264421840	8213	0.946305
1	264394569	264405873	1	264544774	264556079	11305	0.999292
1	264432941	264445134	1	264568595	264556408	12186	0.999015
1	264522239	264524663	1	264716389	264718813	2425	0.999175
1	264524764	264538583	1	264721536	264735354	13814	0.999493
1	264539110	264544060	1	264755442	264750493	4949	1
1	264634356	264651798	1	264839278	264856479	17199	0.998314
1	265113145	265114704	1	265164728	265166286	1559	0.999359
1	265650916	265660066	1	265778978	265769826	9150	1
1	265660065	265695831	1	265810234	265848161	35752	0.999525
1	265696573	265719825	1	265906024	265882774	23251	0.999699
1	265788688	265809605	1	265927081	265906163	20918	0.999952
1	266139739	266146230	1	266185786	266179295	6492	1
1	266721589	266740183	1	266863805	266841094	18497	0.999784
1	267007812	267019136	1	267098988	267087663	11325	0.999735
1	267426964	267430442	1	267655249	267651771	3479	1
1	267448192	267462641	1	267651256	267636809	14448	0.999792
1	268287292	268313740	1	268492340	268465859	26347	0.999507
1	268314286	268315300	1	268463772	268462760	1013	0.964462
1	268324430	268326434	1	268492441	268494444	2004	0.997006
1	269009964	269014713	1	269068900	269073649	4749	0.999579
1	269440142	269441311	1	269449024	269447854	1170	0.991453
1	269546537	269553624	1	269624460	269617373	7088	1
1	269564981	269574087	1	269611453	269602580	8870	1
1	269574437	269579760	1	269611582	269616904	5322	0.998309
1	269624587	269630062	1	269701975	269696503	5473	1
1	269982769	269993580	1	270261074	270270686	9413	0.998194
1	269990193	269992165	1	270272705	270270737	1969	0.991366
1	270181495	270188171	1	270429659	270422984	6676	1
1	270419491	270422883	1	270519759	270516367	3393	1
1	270660045	270662607	1	270829264	270826705	2560	0.991406
1	270664173	270677565	1	270825762	270812360	13389	0.996191
1	270841708	270866646	1	271113632	271088701	24929	0.998997
1	270984230	270991090	1	274300659	274294629	5907	0.90215
1	270984230	270991090	1	274466821	274460791	5907	0.902319
1	271035625	271038600	1	271117509	271114539	2971	0.996634
1	271204087	271251370	1	271301371	271348657	12712	1
1	271522794	271523825	1	271693326	271694349	1023	0.977517
1	271523882	271525940	1	271683453	271681392	2058	0.994655
1	271525426	271529174	1	271695690	271699447	3748	0.992263
1	271530205	271533570	1	271681115	271677772	3342	0.98444
1	271610800	271621839	1	271797075	271786020	10604	0.989061
1	271977378	271980154	1	271980155	271983375	2776	1
1	273170439	273174594	1	273270334	273274496	4156	0.998316
1	273174597	273187655	1	273359887	273373598	12856	0.994866
1	273200761	273217130	1	273306709	273322840	15817	0.997155
1	273221798	273231863	1	273380255	273390320	10066	0.999603
1	273239179	273252575	1	273392750	273406148	13394	0.998133
1	273265636	273270089	1	273375650	273380101	4452	0.999551
1	273774472	273785607	1	273938719	273949469	10621	0.985312
1	273792942	273808848	1	273965392	273949481	15806	0.999178
1	274043383	274047078	1	274097079	274100773	3695	1
1	274189118	274233457	1	274355358	274399999	15656	1
1	274710580	274715124	1	274912599	274908049	4545	0.99934
1	274737593	274745517	1	274888721	274896580	7759	0.99188
1	274751138	274766050	1	274945383	274959716	14133	0.998797
1	274768480	274781506	1	274972930	274959807	13014	0.997772
1	274783917	274810492	1	274941279	274914470	26567	0.997177
1	274821142	274825377	1	274941011	274945246	4234	0.993623
1	274896691	274907913	1	275102082	275113307	11222	0.998931
1	275156653	275158549	1	275320184	275322313	1861	0.941429
1	275266908	275274229	1	275277281	275286091	6845	0.918773
1	275481131	275482294	1	275529077	275530231	1130	0.934513
1	275545877	275553664	1	275847053	275839266	7787	0.998587
1	275665246	275672566	1	275675618	275684428	6844	0.918761
1	275832644	275839141	1	275854758	275861254	6497	1
1	275847154	275854657	1	275865094	275872597	7503	0.999867
1	276000001	276003408	1	276057364	276054060	3300	0.995758
1	276353227	276355312	1	276405714	276407797	2084	0.996641
1	276578372	276581345	1	276681595	276684570	2973	0.995964
1	276867192	276883696	1	276994131	277010639	16494	0.993634
1	276886460	276889950	1	277010929	277014419	3490	1
1	277052495	277096167	1	277389071	277345626	16324	0.999939
1	277302204	277340996	1	277612770	277651913	20914	0.998709
1	277475189	277480940	1	277684871	277679122	5750	0.999652
1	277569333	277612770	1	277898755	277854829	40939	0.995579
1	277569333	277572325	1	277969888	277972884	2985	0.99062
1	277652047	277678290	1	277899145	277925390	26181	0.994347
1	277652047	277678965	1	277969498	277942377	26856	0.994489
1	277736324	277755432	1	278260538	278241429	19109	0.999895
1	277895758	277925390	1	277972884	277943050	29630	0.999831
1	278563447	278572947	1	278636465	278627784	8582	0.998951
1	279185174	279192383	1	279213148	279205700	7210	0.999861
1	279249380	279256451	1	279364839	279357483	7071	1
1	279762202	279766562	1	285420409	285415795	4288	0.904384
1	279768389	279784547	1	279847869	279863900	15929	0.998493
1	279784648	279791376	1	279865972	279872701	6729	1
1	280418728	280421318	1	280506498	280504261	2234	0.944494
1	280429103	280430830	1	280534048	280532041	1724	0.953016
1	280845637	280860176	1	281130091	281144630	14538	0.999725
1	280861284	280864630	1	281182455	281185803	3345	0.990732
1	281501356	281527327	1	281683702	281657730	25970	0.999961
1	281532299	281549732	1	281683803	281701388	17433	0.999713
1	282239284	282247662	1	282334198	282342576	8279	1
1	282282998	282286958	1	282349693	282353654	3961	0.999243
1	282492342	282493793	1	282684671	282686122	1452	0.997245
1	282549990	282554215	1	282695900	282700128	4226	1
1	282700229	282713884	1	282749136	282735478	13654	0.999561
1	282714023	282724151	1	282750539	282760668	10129	1
1	283137655	283141230	1	283230855	283227282	3574	0.99972
1	283154466	283158755	1	283245323	283241034	4290	0.999767
1	283302115	283327738	1	283365314	283390940	25622	0.999454
1	284056147	284082426	1	284148538	284122404	26130	0.999579
1	284544236	284546320	1	284561228	284559095	2072	0.951255
1	284642366	284646758	1	284748705	284753096	4392	0.999545
1	285120160	285129841	1	285301704	285311387	9676	1
1	285129969	285140047	1	285241614	285251692	10079	0.999802
1	285203677	285208423	1	285415631	285420409	4730	0.980973
1	285210938	285218986	1	285395484	285403568	8036	0.989049
1	285222568	285251692	1	285395375	285365976	29015	0.989798
1	285403669	285415530	1	285474502	285487171	11762	0.999405
1	285803794	285825960	1	285864492	285841329	21958	0.998679
1	285825920	285841198	1	285940922	285957228	15157	0.997031
1	285958150	285968283	1	286071407	286061296	10111	0.999604
1	286575869	286581667	1	286862805	286868525	5653	0.992217
1	286583371	286592906	1	286870472	286879581	8998	0.995777
1	286594665	286602579	1	286879728	286887643	7915	0.999621
1	286604498	286605940	1	286869233	286870676	1443	0.98614
1	286605957	286607836	1	286887747	286889628	1879	0.996275
1	286613971	286621510	1	286731494	286739034	7540	0.999735
1	286625720	286638654	1	286739293	286752230	12931	0.998685
1	286632779	286634657	1	286653426	286651547	1876	0.996269
1	286638808	286651223	1	286764798	286752368	12416	0.998631
1	286651547	286653426	1	286748232	286746352	1880	1
1	287579076	287585021	1	287767663	287761719	5945	1
1	287585122	287591417	1	287759534	287753240	6294	0.999841
1	287604206	287605675	1	287674317	287672848	1470	1
1	287610555	287622837	1	287749079	287736795	12283	0.999756
1	287683612	287689538	1	287883736	287877810	5927	1
1	287833105	287835231	1	310709436	310711558	2121	1
1	287853457	287855551	1	310754772	310752678	2077	1
1	287908305	287910305	1	310762805	310764805	2001	1
1	287952997	287955545	1	310709271	310706730	2542	0.994099
1	288047027	288054590	1	288254042	288246479	7564	1
1	288055739	288067891	1	288239617	288227460	12149	0.996461
1	288069279	288073081	1	288242556	288246358	3803	0.99737
1	288178941	288198859	1	288304043	288323955	19911	0.99769
1	288830828	288840054	1	289076146	289085373	9227	0.998374
1	288888234	288889644	1	288939645	288941055	1411	1
1	288959346	288961969	1	289040573	289043194	2621	0.976345
1	288962070	288988193	1	289189339	289162774	25925	0.999691
1	288962070	288985184	1	289342755	289365672	22909	0.999389
1	288988414	289013803	1	289190975	289216384	25289	0.999644
1	289013904	289040423	1	289162102	289135583	26520	1
1	289165783	289189649	1	289365672	289342445	23219	0.999612
1	289450700	289454672	1	289665272	289661302	3971	0.998993
1	289589135	289601215	1	289706080	289694084	11981	0.999583
1	289627726	289642514	1	289720361	289735151	14788	0.999256
1	289657713	289661201	1	289706189	289709677	3489	1
1	289820158	289842237	1	289946367	289968866	22003	0.999682
1	289877585	289879425	1	289981865	289980025	1841	0.998914
1	290085898	290144436	1	290366803	290308384	1458	1
1	290165874	290169046	1	290366916	290369916	3000	1
1	290169401	290174574	1	290375592	290370419	5166	0.995935
1	290173631	290195684	1	290197095	290219150	22050	0.999546
1	290289128	290297444	1	290564099	290572416	8217	0.999878
1	290297897	290308360	1	290442763	290432300	10362	0.995464
1	290500565	290514480	1	290646380	290660295	13916	0.999928
1	290697349	290710196	1	290834751	290847596	12846	0.999611
1	291299933	291302852	1	291505793	291502874	2919	0.992121
1	291309862	291318246	1	291477256	291468874	8383	0.998926
1	291327136	291328280	1	291477517	291478661	1145	1
1	291378638	291404168	1	291639458	291664980	25523	0.999882
1	292323865	292336452	1	292584675	292596841	12039	0.989451
1	292343972	292350344	1	292575699	292582087	6273	0.993942
1	292353918	292361603	1	292627913	292620217	7676	0.988666
1	292419565	292428820	1	292609993	292620116	9205	0.98164
1	292433260	292444012	1	292638839	292628014	10463	0.982988
1	292444374	292452586	1	292642032	292649987	7912	0.990015
1	292881468	292885959	1	292970366	292965876	4489	0.998218
1	292897557	292922868	1	292997792	292972482	25311	0.999763
1	293022454	293036684	1	293167724	293181952	14229	0.999086
1	293051451	293052634	1	293052635	293053818	1184	1
1	293181955	293188666	1	293294715	293287997	6710	0.99225
1	293202878	293206632	1	293298001	293294267	3710	0.987332
1	293206849	293211414	1	293298077	293302632	4553	0.99385
1	293216589	293220963	1	293315146	293319704	4268	0.996251
1	293279054	293280992	1	293495806	293497744	1937	0.998967
1	293812749	293825602	1	294169490	294156811	12580	0.998887
1	293875609	293912050	1	294018120	294055245	23385	0.995638
1	293912159	293921682	1	294122958	294113233	9496	0.99305
1	293921829	293924203	1	294381418	294379042	2375	0.993684
1	293950261	293961216	1	294241416	294230476	10926	0.990664
1	293961442	293968558	1	294105937	294113018	7058	0.992774
1	293968675	293977417	1	294228285	294219491	8688	0.984692
1	294382128	294383752	1	294511422	294513048	1625	0.997538
1	294802818	294820756	1	296989825	297005508	15237	0.975061
1	294821618	294823566	1	297125266	297123293	1934	0.971562
1	294823153	294832999	1	297005635	297007625	1997	0.933901
1	294839904	294851692	1	297010160	297020706	10375	0.94506
1	294845670	294847094	1	296209369	296207939	1424	0.922753
1	294845670	294847102	1	297107406	297105968	1432	0.920391
1	294845670	294847102	1	314913395	314914833	1432	0.930168
1	294845740	294847443	1	296311438	296309749	1672	0.90311
1	294845740	294847443	1	296462208	296460520	1671	0.901257
1	294855436	294858366	1	314911166	314914679	2652	0.900452
1	294855822	294858335	1	294925612	294922798	2237	0.901207
1	294855822	294858335	1	297108989	297106175	2237	0.901207
1	294857097	294858184	1	297015406	297016493	1088	0.95864
1	294857141	294858335	1	296311471	296310285	1187	0.94524
1	294857141	294858335	1	296462241	296461056	1186	0.943508
1	294858756	294859928	1	297125367	297126539	1173	1
1	294860631	294865295	1	297018168	297023350	4604	0.933753
1	294872139	294886146	1	297109002	297122790	13781	0.988027
1	294880925	294884442	1	296214196	296210681	3506	0.954934
1	294880955	294884525	1	314908260	314911834	3568	0.956278
1	294886694	294888323	1	296951295	296949692	1603	0.94136
1	294886694	294889342	1	297071130	297073777	2646	1
1	294886694	294889968	1	314902667	314905353	2668	0.941529
1	294886694	294906686	1	314954898	314931974	18959	0.943246
1	294886694	294895734	1	315111994	315120179	8118	0.937669
1	294886698	294892619	1	296965218	296959608	5310	0.966667
1	294886986	294892267	1	296435349	296442993	4968	0.908011
1	294887236	294888341	1	296282385	296283482	1098	0.909836
1	294887249	294888254	1	296791767	296790760	1006	0.909543
1	294890509	294929555	1	297073886	297112929	20848	0.999568
1	294894902	294905880	1	296396479	296384687	10549	0.958385
1	294910264	294919889	1	296197356	296206901	9283	0.958419
1	294910379	294915557	1	296453926	296448713	5136	0.948793
1	294912438	294925612	1	314924709	314911827	12822	0.970207
1	294921641	294925168	1	296207002	296210495	3491	0.96849
1	294922949	294924029	1	297016493	297015413	1081	0.93802
1	295089550	295103045	1	295298419	295284830	13428	0.983914
1	295089550	295125759	1	295403480	295367211	34547	0.979622
1	295097618	295098620	1	296560498	296559496	1003	0.904287
1	295122830	295125759	1	295301891	295304835	2927	0.981893
1	295146558	295153525	1	295412392	295404556	6945	0.990497
1	295151153	295153353	1	295301790	295298714	2184	0.986722
1	295165768	295168251	1	295364727	295367223	2472	0.972896
1	295166524	295168251	1	295306556	295304823	1717	0.976121
1	295179633	295190906	1	295462740	295474012	11173	1
1	295191415	295202317	1	295486481	295475578	10897	0.998899
1	295202435	295231031	1	295413263	295441863	28591	0.999475
1	295289044	295301790	1	295393447	295407805	12515	0.997523
1	295301891	295306556	1	295370155	295365490	4666	1
1	295651015	295674432	1	295794226	295817554	23120	0.998356
1	295684111	295711327	1	295722528	295749710	27080	0.999668
1	295818839	295863716	1	295921245	295966375	13968	0.998353
1	296197356	296206901	1	297093641	297103266	9283	0.958419
1	296197450	296202828	1	296453951	296448713	5169	0.971948
1	296199573	296206901	1	314924702	314917497	7136	0.977438
1	296207002	296210495	1	297105018	297108545	3491	0.96849
1	296207002	296216879	1	314915746	314905551	9735	0.980894
1	296207935	296209599	1	296310082	296311722	1641	0.928702
1	296207936	296209599	1	296460854	296462492	1639	0.932886
1	296208289	296209369	1	297016493	297015413	1081	0.948196
1	296210681	296214196	1	297121086	297117569	3506	0.954934
1	296214228	296223455	1	314980214	314970968	9188	0.945908
1	296214230	296234280	1	296934608	296916284	17911	0.912959
1	296217959	296228817	1	314958582	314969234	10108	0.976256
1	296235553	296238634	1	314873883	314876991	3050	0.928852
1	296241688	296268176	1	296400001	296427906	26444	0.991907
1	296266364	296271139	1	296319043	296324153	4662	0.987559
1	296279994	296282358	1	296334658	296332291	2365	0.994926
1	296282385	296283482	1	297071672	297072777	1098	0.909836
1	296290158	296303631	1	314866460	314874201	7301	0.920559
1	296295634	296297184	1	297041671	297043526	1538	0.936931
1	296295634	296306529	1	314866460	314875822	8738	0.908675
1	296307624	296314465	1	296458386	296465234	6838	0.989617
1	296309699	296311722	1	314917275	314913165	2022	0.928289
1	296310436	296311438	1	297016493	297015483	1003	0.939182
1	296319043	296321129	1	296426095	296428185	2085	0.995204
1	296384687	296396479	1	297089257	297078279	10549	0.958195
1	296384687	296396479	1	314932780	314944570	11791	1
1	296435349	296436673	1	296951005	296949692	1311	0.926773
1	296435349	296442993	1	296964947	296959957	4661	0.936923
1	296435349	296437439	1	297071422	297073372	1927	0.935132
1	296435349	296442993	1	314954606	314946961	7643	0.999607
1	296435361	296437427	1	314902966	314904881	1905	0.934908
1	296435361	296442992	1	315112293	315116953	4635	0.930529
1	296440836	296442993	1	297073886	297075644	1641	0.948202
1	296460470	296462492	1	314917275	314913165	2022	0.93274
1	296461207	296462208	1	297016493	297015483	1002	0.939122
1	296520042	296522116	1	315276867	315274546	2056	0.94358
1	296597181	296601805	1	315259023	315263647	4625	0.999351
1	296611268	296613783	1	315258686	315256171	2516	1
1	296790760	296791767	1	297072690	297071685	1006	0.909543
1	296790775	296791813	1	314904189	314903153	1037	0.910318
1	296790775	296791813	1	315113516	315112480	1037	0.90839
1	296923567	296938858	1	314969340	314984847	15037	0.934561
1	296925191	296930675	1	314964073	314958582	5347	0.934169
1	296949692	296954512	1	296963621	296968209	4263	0.947455
1	296949692	296954512	1	297072759	297068441	4270	0.928806
1	296949692	296954512	1	314904273	314900062	4180	0.929904
1	296949692	296954483	1	314953282	314957423	4108	0.925755
1	296949692	296954512	1	315113600	315109383	4173	0.930266
1	296959608	296988615	1	297075996	297051285	23374	0.940575
1	296959608	296971460	1	314946615	314958560	8902	0.933723
1	296959610	296973777	1	315117302	315103865	13338	0.930574
1	296962550	296989796	1	314905353	314883727	21286	0.923847
1	296971850	296978144	1	314883503	314877061	6210	0.933494
1	296975575	296980664	1	315029503	315034587	5026	0.911062
1	297015413	297016493	1	297107406	297106326	1081	0.93802
1	297015413	297016493	1	314913395	314914475	1081	0.953747
1	297034238	297037631	1	297117085	297120501	3375	0.921185
1	297039510	297043527	1	314864274	314868005	3697	0.955099
1	297051262	297073503	1	314884882	314905021	19712	0.921114
1	297055134	297060314	1	315034584	315029507	4841	0.906011
1	297057447	297064080	1	314877067	314883504	6226	0.926116
1	297062143	297073503	1	315103865	315114348	10424	0.929969
1	297065236	297073372	1	314958498	314952516	5765	0.931136
1	297073886	297090063	1	314949119	314931974	15340	0.955085
1	297073886	297079111	1	315115215	315120179	4816	0.934385
1	297095815	297108989	1	314924709	314911827	12822	0.970207
1	297117599	297121169	1	314908260	314911834	3568	0.956278
1	297293004	297302577	1	297420710	297411137	9571	0.998433
[truncated: 26,511 more rows]

## Sheet: Table S2
Table S2. SD regions predicted by the WSSD method
chr.	start	end	type	copy number	# of copy windows
chr1	1	173780	dup	242.741	92
chr1	4099507	4110281	dup	25.5306	7
chr1	4154507	4167549	dup	3.53876	1
chr1	4174507	4185453	dup	2.69535	6
chr1	18198706	18223798	dup	2.76233	9
chr1	18304040	18314448	dup	3.81959	5
chr1	18318040	18374606	dup	2.76762	19
chr1	20307531	20325165	dup	2.90388	6
chr1	20775531	20792375	dup	2.82446	5
chr1	21388366	21400912	dup	2.82324	1
chr1	26575649	26594877	dup	3.06009	3
chr1	34279867	34293301	dup	2.76949	6
chr1	34629867	34645673	dup	4.11831	6
chr1	34660867	34675320	dup	3.88058	6
chr1	34741867	34757543	dup	2.60561	6
chr1	35839607	35854522	dup	2.54566	5
chr1	43996755	44007000	dup	2.76528	4
chr1	45964485	45976661	dup	2.65654	2
chr1	46738660	46762265	dup	2.66375	5
chr1	46821660	46843506	dup	2.82968	5
chr1	51967069	51995092	dup	2.93811	9
chr1	52029069	52039385	dup	3.05891	5
chr1	52329069	52365277	dup	2.87272	16
chr1	55672651	55688583	dup	2.81033	8
chr1	56927513	56940888	dup	3.0344	3
chr1	59756368	59778693	dup	2.61122	4
chr1	60253368	60270416	dup	3.12826	5
chr1	66753617	66767219	dup	2.87591	3
chr1	68723849	68740299	dup	2.62348	7
chr1	68803849	68818566	dup	2.59739	4
chr1	71519506	71537778	dup	2.82818	5
chr1	71540506	71561096	dup	2.9775	5
chr1	71613263	71639508	dup	3.20867	10
chr1	71654263	71677777	dup	2.60356	6
chr1	75374767	75387419	dup	3.12693	7
chr1	77575935	77592297	dup	2.75065	4
chr1	78240311	78253188	dup	4.62516	1
chr1	78607311	78625642	dup	2.64363	6
chr1	90033309	90046663	dup	2.53952	5
chr1	90270309	90282483	dup	2.78416	4
chr1	92583986	92603141	dup	2.81054	6
chr1	92647986	92668840	dup	3.11106	4
chr1	93058986	93072418	dup	3.84281	1
chr1	93650063	93669217	dup	2.85559	2
chr1	93780063	93798747	dup	2.58249	2
chr1	93952707	93964854	dup	2.93056	2
chr1	95912589	95923063	dup	7.02333	1
chr1	96734589	96746860	dup	2.61335	4
chr1	100172261	100209698	dup	2.6567	3
chr1	100373261	100398092	dup	2.76428	5
chr1	100510261	100524166	dup	32.2638	1
chr1	103537038	103550876	dup	3.41927	3
chr1	103670926	103711047	dup	2.5648	4
chr1	111807532	111820111	dup	2.78085	4
chr1	113355907	113367351	dup	3.55743	4
chr1	115539312	115557346	dup	2.54425	4
chr1	115717869	115729105	dup	2.75453	4
chr1	118596867	118609004	dup	2.72823	4
chr1	122274733	122292829	dup	2.75436	4
chr1	123644656	123667890	dup	3.03746	6
chr1	124564266	124577865	dup	26.7615	1
chr1	128335952	128348057	dup	2.55382	3
chr1	129540368	129567313	dup	2.50066	7
chr1	132176006	132193319	dup	2.76691	4
chr1	132822006	132836216	dup	2.78863	5
chr1	133898916	133935926	dup	4.28398	19
chr1	134207332	134218760	dup	3.05969	2
chr1	138339112	138352721	dup	2.66983	6
chr1	138785291	138803121	dup	2.52216	2
chr1	140179014	140195307	dup	2.77729	1
chr1	141376098	141388164	dup	4.01541	2
chr1	141433098	141456173	dup	3.53005	7
chr1	141506098	141521602	dup	3.19032	3
chr1	141533098	141552133	dup	3.3913	6
chr1	148756166	148769864	dup	2.909	3
chr1	149097166	149110214	dup	2.76528	3
chr1	157996625	158010490	dup	136.856	15
chr1	162373474	162385507	dup	2.8165	6
chr1	162730474	162742853	dup	2.63013	2
chr1	167132765	167146152	dup	2.73112	5
chr1	170616275	170629988	dup	2.71763	4
chr1	172556698	172572283	dup	2.89161	1
chr1	172709698	172721822	dup	2.7947	4
chr1	172947698	172963673	dup	2.81664	6
chr1	174616261	174627969	dup	2.84	3
chr1	177389936	177405547	dup	2.78789	4
chr1	177748044	177768918	dup	2.56681	4
chr1	178453494	178468843	dup	2.675	3
chr1	179487415	179507591	dup	4.2001	6
chr1	181857052	181875822	dup	2.73877	8
chr1	187897250	187911159	dup	2.54356	5
chr1	187998250	188010341	dup	7.36347	1
chr1	190279334	190294858	dup	2.5987	4
chr1	191079627	191097008	dup	2.52597	4
chr1	193038570	193053425	dup	2.9218	3
chr1	193403350	193429219	dup	2.64823	4
chr1	193526350	193544264	dup	3.02873	5
chr1	193741350	193754809	dup	3.26333	1
chr1	195798960	195811389	dup	3.19534	3
chr1	196496516	196510320	dup	3.39125	2
chr1	197244099	197256976	dup	2.78561	2
chr1	197987068	198037169	dup	2.80933	10
chr1	201709725	201725956	dup	2.8696	5
chr1	212559496	212571532	dup	2.91462	3
chr1	212826496	212836737	dup	2.84503	3
chr1	215550121	215619696	dup	2.56616	4
chr1	217928422	217938727	dup	2.58695	4
chr1	221564692	221577002	dup	2.80879	2
chr1	221731331	221783950	dup	3.20689	5
chr1	224525077	224579011	dup	4.7343	28
chr1	224591077	224641858	dup	3.73459	23
chr1	224707403	224854641	dup	5.13862	68
chr1	224981948	225217393	dup	5.21652	104
chr1	225302954	225391807	dup	5.57312	38
chr1	227589580	227600003	dup	6.20205	1
chr1	227677580	227691381	dup	2.59064	3
chr1	230663171	230679782	dup	2.79599	3
chr1	234029049	234051266	dup	2.93025	4
chr1	234374224	234384335	dup	2.83763	3
chr1	235040022	235050268	dup	2.86957	5
chr1	236077125	236087232	dup	3.15465	3
chr1	236331927	236342887	dup	2.76546	3
chr1	237948722	237973202	dup	2.64196	6
chr1	238232136	238244457	dup	3.0368	1
chr1	243061931	243078798	dup	2.72236	3
chr1	244592186	244606081	dup	2.58821	2
chr1	256108392	256119815	dup	4.22231	1
chr1	256562747	256578232	dup	2.58099	6
chr1	258130456	258141608	dup	2.74733	6
chr1	260376119	260397020	dup	12.5859	1
chr1	260504119	260522869	dup	2.91025	5
chr1	264412490	264438437	dup	4.46713	10
chr1	264458490	264474460	dup	2.55709	7
chr1	265775826	265786832	dup	4.15004	1
chr1	269985466	269998831	dup	3.48569	2
chr1	270368713	270384483	dup	2.64961	4
chr1	270982637	270998476	dup	2.56512	2
chr1	271000637	271017717	dup	2.72297	5
chr1	271521371	271533890	dup	3.59933	6
chr1	271586852	271608188	dup	3.75834	8
chr1	275258505	275293060	dup	2.84689	15
chr1	275662319	275689063	dup	3.06979	11
chr1	277396865	277408315	dup	2.75306	5
chr1	280417123	280430231	dup	3.18179	6
chr1	280463123	280478372	dup	3.13647	2
chr1	280532123	280549202	dup	2.97166	9
chr1	284544746	284560748	dup	2.5288	7
chr1	288943645	288958670	dup	2.53722	7
chr1	290465602	290481560	dup	2.81351	5
chr1	290928652	290939062	dup	2.91878	4
chr1	291048652	291063762	dup	2.93619	8
chr1	294787753	294923785	dup	6.65876	30
chr1	294983207	295041078	dup	2.99728	17
chr1	295044207	295058903	dup	3.20693	4
chr1	295068207	295135258	dup	3.22934	17
chr1	295156207	295181932	dup	2.91923	9
chr1	295211207	295246574	dup	2.81618	11
chr1	295254207	295275978	dup	2.6963	4
chr1	295288207	295305355	dup	3.30777	4
chr1	295364557	295446470	dup	2.83591	14
chr1	295552953	295644902	dup	3.03182	31
chr1	295653953	295695286	dup	3.43531	17
chr1	295707953	295734382	dup	3.33786	6
chr1	295757953	295836575	dup	2.97141	23
chr1	295840953	295862834	dup	3.51034	5
chr1	295944245	295968656	dup	3.4487	7
chr1	295974245	296125599	dup	2.92138	55
chr1	296192826	296331337	dup	5.52594	35
chr1	296384687	296461699	dup	5.51722	15
chr1	296547235	296557530	dup	2.97611	4
chr1	296579235	296602880	dup	3.44256	10
chr1	296669682	296732118	dup	2.70156	13
chr1	296743682	296772514	dup	2.69505	6
chr1	296787682	296856927	dup	3.44066	20
chr1	296918714	297126169	dup	6.40796	48
chr1	297143714	297211191	dup	3.29457	13
chr1	298212045	298227772	dup	2.60098	4
chr1	298263045	298277303	dup	3.11648	5
chr1	299716459	299728273	dup	2.89465	3
chr1	302027105	302050378	dup	3.76584	5
chr1	308944083	308968951	dup	3.83443	6
chr1	308971083	309005239	dup	3.46337	16
chr1	309011083	309027045	dup	4.18481	2
chr1	310483034	310510836	dup	2.70414	10
chr1	310692327	310707327	dup	11.5143	1
chr1	311792883	312113696	dup	5.09893	123
chr1	312164193	312659274	dup	4.98423	185
chr1	312715163	312857928	dup	5.19815	49
chr1	312908587	313016314	dup	25.5258	48
chr1	313037587	313134759	dup	6.20996	30
chr1	313175587	313205743	dup	2.85694	6
chr1	313210587	313271299	dup	3.63159	13
chr1	313386964	313409239	dup	3.85319	8
chr1	313559964	313574466	dup	2.6256	7
chr1	314215039	314359015	dup	8.94515	28
chr1	314410666	314547737	dup	11.785	34
chr1	314599520	314721232	dup	9.69053	28
chr1	314771444	314797030	dup	13.7885	8
chr1	314847854	315072143	dup	5.1576	51
chr1	315075854	315194665	dup	2.8695	31
chr1	315213854	315312094	dup	2.93695	36
chr10	416256	461394	dup	4.21162	11
chr10	470256	484338	dup	7.12698	6
chr10	506256	533747	dup	5.15884	14
chr10	569256	611910	dup	4.82551	16
chr10	664427	719779	dup	3.31096	14
chr10	721427	749894	dup	2.96046	7
chr10	772427	812782	dup	3.12185	15
chr10	844427	858491	dup	2.85321	5
chr10	869427	883766	dup	2.5785	4
chr10	894427	914726	dup	3.79201	7
chr10	15632079	15660791	dup	2.91891	3
chr10	15773804	15814280	dup	100.187	15
chr10	17491862	17639007	dup	6.27962	47
chr10	21575094	21693124	dup	4.20006	37
chr10	21866094	21886422	dup	2.50113	4
chr10	21910094	21998854	dup	4.43071	50
chr10	22215943	22349437	dup	14.8318	63
chr10	22403524	22544979	dup	13.351	38
chr10	22597137	22820856	dup	12.8882	60
chr10	22872897	23243034	dup	12.8562	148
chr10	23294193	23390183	dup	17.3775	45
chr10	23452516	23480415	dup	2.93971	15
chr10	23494516	23542587	dup	3.89573	16
chr10	23566516	23600081	dup	3.11429	12
chr10	23608516	23622473	dup	2.81807	5
chr10	23627516	23650564	dup	3.07566	10
chr10	23737516	23749780	dup	3.0144	3
chr10	24923196	24953341	dup	3.19402	6
chr10	29426988	29456125	dup	73.4093	12
chr10	35145681	35161795	dup	2.84856	4
chr10	36209085	36219210	dup	3.31589	7
chr10	38443023	38478070	dup	2.56026	6
chr10	38761023	38782872	dup	2.75445	7
chr10	40092878	40124508	dup	2.59685	5
chr10	40185545	40210270	dup	5.06315	10
chr10	40272545	40309077	dup	11.8182	15
chr10	40405435	40458768	dup	11.4975	27
chr10	40569435	40588916	dup	2.77274	4
chr10	41236254	41266026	dup	2.58727	4
chr10	42458186	42469837	dup	3.01103	3
chr10	47742373	47775101	dup	2.77014	14
chr10	49446038	49458631	dup	3.89711	2
chr10	49729038	49760072	dup	2.87164	7
chr10	49779038	49809603	dup	3.18316	14
chr10	53495201	53510143	dup	2.85178	3
chr10	53839850	53859733	dup	3.02938	5
chr10	57658160	57668206	dup	2.74495	4
chr10	68114003	68129225	dup	2.55877	6
chr10	68230003	68415298	dup	3.34736	74
chr10	68443003	68454386	dup	3.35845	4
chr10	68585003	68620676	dup	3.3639	16
chr10	71835575	71849770	dup	2.71926	7
chr10	71863575	71874464	dup	2.67397	2
chr10	76387217	76438020	dup	4.00818	21
chr10	76764699	76782843	dup	3.18562	2
chr10	76869699	76975035	dup	11.2242	25
chr10	77792269	77818854	dup	2.70321	8
chr10	77895269	77949866	dup	2.59541	18
chr10	78112685	78227029	dup	3.27845	35
chr10	78280685	78363357	dup	2.79515	10
chr10	78568217	78616160	dup	2.77452	15
chr10	78713370	78936064	dup	20.174	110
chr10	78988156	79101477	dup	19.5371	50
chr11	4732303	4748178	dup	3.28548	1
chr11	12491412	12516847	dup	2.57023	7
chr11	12738412	12751788	dup	2.77392	4
chr11	13420542	13432448	dup	2.64341	4
chr11	27084497	27094743	dup	2.88369	3
chr11	29330075	29344444	dup	2.50828	5
chr11	29397075	29409152	dup	2.5184	4
chr11	30302206	30328604	dup	2.84922	5
chr11	33862589	33875300	dup	2.79164	6
chr11	34891115	34908922	dup	9.38898	1
chr11	35589907	35611869	dup	2.85254	4
chr11	37295111	37305488	dup	2.93865	2
chr11	38306109	38343593	dup	7.68175	4
chr11	38547109	38568795	dup	2.62123	4
chr11	39197156	39217603	dup	2.94893	1
chr11	39349214	39370941	dup	2.99286	2
chr11	39548214	39565748	dup	10.7203	2
chr11	39920491	39966225	dup	3.31177	6
chr11	42064919	42076564	dup	2.68141	4
chr11	47112341	47129831	dup	2.62348	5
chr11	47292341	47308816	dup	2.63628	6
chr11	48394140	48407152	dup	2.81228	4
chr11	48611140	48621575	dup	2.8127	4
chr11	54651469	54665433	dup	2.747	2
chr11	59092102	59117570	dup	2.75382	8
chr11	63278874	63298657	dup	3.12602	4
chr11	63523415	63541953	dup	2.57869	4
chr11	70183301	70215546	dup	2.5044	14
chr11	70434697	70447290	dup	3.94327	6
chr11	70553697	70853945	dup	10.0482	144
chr11	70904222	70993467	dup	10.9482	38
chr11	71046466	71228627	dup	6.31168	84
chr11	71289429	71500436	dup	9.27838	84
chr11	71556359	71767970	dup	8.57371	84
chr11	71818934	71898672	dup	7.91712	39
chr11	80042051	80052787	dup	2.89226	5
chr11	87468228	87480436	dup	735.35	5
chr11	87580228	87597459	dup	516.484	6
chr12	703920	722086	dup	5.29747	13
chr12	737920	814004	dup	11.8179	56
chr12	6576911	6609394	dup	2.96133	13
chr12	16866596	16880759	dup	2.97328	2
chr12	17940557	18009419	dup	7.20188	36
chr12	18037557	18056682	dup	7.5039	4
chr12	18107737	18143008	dup	6.90488	18
chr12	18229737	18304311	dup	7.50367	37
chr12	20836319	20847162	dup	3.00748	5
chr12	21254468	21268009	dup	2.62584	6
chr12	21490468	21507127	dup	3.05659	9
chr12	21629484	21643013	dup	2.56011	3
chr12	21704484	21725136	dup	3.15438	11
chr12	25225870	25244507	dup	3.02154	3
chr12	25306673	25400845	dup	3.41187	30
chr12	26540415	26561956	dup	3.94454	9
chr12	26639415	26693225	dup	4.24646	23
chr12	26710415	26746812	dup	3.46881	21
chr12	30275644	30287702	dup	2.94709	1
chr12	33699777	33710922	dup	2.92622	4
chr12	35390780	35432681	dup	4.48186	13
chr12	35735140	35746557	dup	10.7114	1
chr12	35805140	35837746	dup	4.8021	5
chr12	35885140	35914925	dup	3.61733	7
chr12	36350326	36380404	dup	4.07447	14
chr12	46357399	46368010	dup	3.04746	1
chr12	50561099	50573054	dup	3.1199	2
chr12	50766400	50828712	dup	14.5135	25
chr12	50875400	50955685	dup	3.79338	38
chr12	51018094	51187525	dup	14.9369	75
chr12	51251686	51272928	dup	2.58687	5
chr12	51292686	51324415	dup	8.94245	6
chr12	51348686	51364480	dup	2.66891	5
chr12	51389686	51412030	dup	6.36122	3
chr12	53583868	53596037	dup	270.367	8
chr12	57957324	58003392	dup	3.37809	28
chr12	58207324	58227403	dup	2.92502	16
chr12	61814046	61826261	dup	147.205	8
chr13	555496	566937	dup	2.96939	3
chr13	2700560	2716249	dup	4.24888	6
chr13	5341444	5356968	dup	2.78524	2
chr13	13135234	13145479	dup	8.14914	2
chr13	13333234	13346518	dup	2.74249	7
chr13	15018896	15031109	dup	2.89266	2
chr13	17869961	17881130	dup	2.7931	5
chr13	19494761	19509189	dup	3.27864	2
chr13	21324419	21337492	dup	2.65353	3
chr13	24007574	24019060	dup	3.06684	1
chr13	24110574	24134275	dup	2.52751	4
chr13	24523210	24533579	dup	2.53969	4
chr13	26143249	26153275	dup	3.37113	3
chr13	34117467	34163882	dup	18.4856	19
chr13	34198467	34233323	dup	4.5225	7
chr13	34382041	34405477	dup	5.91941	7
chr13	36514703	36541636	dup	3.01444	3
chr13	38678703	38692817	dup	3.44602	1
chr13	44835446	44847571	dup	2.59456	2
chr13	53955416	53976413	dup	2.55167	6
chr13	54502887	54522295	dup	2.8881	5
chr13	62080381	62092367	dup	3.03182	3
chr13	62524416	62536545	dup	3.16429	4
chr13	66254363	66272630	dup	2.80344	6
chr13	66898508	66922615	dup	2.58453	9
chr13	69430944	69491342	dup	2.78989	12
chr13	69969833	69995540	dup	3.08451	5
chr13	70931036	70945549	dup	3.00357	3
chr13	74395438	74413350	dup	2.66235	5
chr13	87545082	87557349	dup	24.133	5
chr13	89311200	89333351	dup	3.01959	2
chr13	91312652	91341477	dup	2.8651	6
chr13	93668872	93679405	dup	2.91891	1
chr13	94045650	94058296	dup	2.94011	3
chr13	129829315	129843478	dup	2.9702	7
chr13	132523767	132540500	dup	2.75163	3
chr13	136217694	136235576	dup	2.77812	5
chr13	141236530	141267182	dup	2.76183	17
chr13	142687740	142713489	dup	12.8562	1
chr13	143853874	143873972	dup	2.66838	8
chr13	147781692	147814747	dup	3.76667	13
chr13	147840692	147874125	dup	3.97055	13
chr13	151815830	151828860	dup	2.92278	6
chr13	162948508	162965667	dup	2.62107	2
chr13	163582727	163596715	dup	2.82553	1
chr13	165541821	165557756	dup	2.59683	5
chr13	168752705	168768299	dup	2.86643	3
chr13	169775296	169801943	dup	2.5868	6
chr13	170607410	170693704	dup	4.17008	18
chr13	170749538	171010995	dup	4.90152	49
chr13	171141863	171223527	dup	2.69488	18
chr13	171282539	171337877	dup	7.16527	5
chr13	171348539	171468688	dup	8.36956	33
chr13	171520857	171673990	dup	8.73319	45
chr13	171724820	171855741	dup	8.75638	36
chr13	171915247	172036047	dup	4.6358	43
chr13	172130247	172157824	dup	2.67768	5
chr13	172252753	172531912	dup	5.22501	68
chr13	172539753	172610235	dup	3.67828	21
chr13	173966876	173995080	dup	2.86272	4
chr13	174130876	174145492	dup	2.75492	2
chr13	174478572	174492777	dup	2.75707	2
chr13	178696679	178713995	dup	3.5294	2
chr13	179346656	179365787	dup	2.54729	4
chr13	179603656	179621146	dup	2.75185	4
chr13	180876940	180896182	dup	2.71718	3
chr13	182518739	182532648	dup	2.52245	3
chr13	188411729	188423118	dup	3.07244	3
chr13	204258789	204279559	dup	3.28623	10
chr13	204710229	204757317	dup	36.7412	28
chr13	204776229	204813949	dup	29.1531	16
chr13	205720334	205753624	dup	3.02689	6
chr13	209823296	209837441	dup	3.86588	3
chr13	217283177	217293345	dup	2.59884	5
chr14	129001	151613	dup	15.8978	11
chr14	4512252	4523184	dup	3.64044	3
chr14	6143682	6231014	dup	25.9155	15
chr14	6288264	6351771	dup	22.5665	11
chr14	6498873	6523784	dup	3.40918	5
chr14	6535873	6575985	dup	23.3633	7
chr14	6582873	6616001	dup	21.9231	8
chr14	7785233	7800498	dup	3.9374	5
chr14	7846233	7886287	dup	4.24747	11
chr14	7983022	7997919	dup	3.57436	4
chr14	8048022	8125136	dup	4.62409	24
chr14	8178743	8224952	dup	3.83862	7
chr14	8273743	8288780	dup	2.808	3
chr14	8330743	8343663	dup	5.1324	5
chr14	12800026	12826553	dup	2.73888	6
chr14	16137373	16148565	dup	5.12	5
chr14	16552373	16580602	dup	2.84549	5
chr14	19127729	19143633	dup	2.72824	6
chr14	19981729	19997709	dup	2.85942	4
chr14	22931239	22942641	dup	2.72198	4
chr14	23768588	23787904	dup	3.62542	17
chr14	23841588	23855340	dup	5.11104	1
chr14	25093345	25106349	dup	2.87085	5
chr14	25189345	25200880	dup	3.07097	3
chr14	25353345	25367872	dup	3.27782	6
chr14	25470345	25481455	dup	3.1343	5
chr14	36017262	36032914	dup	2.5941	6
chr14	36182262	36193712	dup	4.32567	1
chr14	36216262	36227570	dup	2.91935	3
chr14	37742987	37765292	dup	2.56762	8
chr14	38560987	38591890	dup	3.1029	8
chr14	38674987	38691055	dup	3.39317	4
chr14	38747514	38768843	dup	2.5595	7
chr14	41372337	41384216	dup	2.57005	4
chr14	42306669	42323396	dup	4.13877	9
chr14	42518095	42533820	dup	3.89275	6
chr14	42635095	42656653	dup	18.1706	2
chr14	45378042	45431767	dup	3.14167	19
chr14	48772119	48787098	dup	2.66839	2
chr14	52116188	52136388	dup	5.6903	9
chr14	52196188	52206986	dup	4.4307	5
chr14	52228188	52289366	dup	4.14326	29
chr14	52381302	52404217	dup	3.91237	10
chr14	55984325	56022899	dup	2.76256	18
chr14	56602557	56617118	dup	12.146	1
chr14	57821484	57831762	dup	2.63814	3
chr14	61199900	61220078	dup	2.7129	3
chr14	62764530	62778291	dup	2.515	4
chr14	65598944	65620250	dup	2.97103	2
chr14	65646944	65672944	dup	2.61526	5
chr14	67351766	67368596	dup	2.79998	4
chr14	68808977	68819290	dup	2.72416	4
chr14	70910209	70922201	dup	4.2177	3
chr14	73584595	73613689	dup	2.76096	7
chr14	74887511	74898041	dup	2.74859	2
chr14	83493262	83504000	dup	2.71242	1
chr14	91289023	91310858	dup	3.11729	3
chr14	92745962	92770680	dup	2.64189	8
chr14	94203527	94312749	dup	5.63116	29
chr14	94398125	94488967	dup	5.69267	27
chr14	94549968	94654622	dup	5.72628	29
chr14	95836348	95849850	dup	2.63778	9
chr14	95873348	95891597	dup	3.19418	15
chr14	96048946	96063655	dup	2.78324	13
chr14	98974678	98992606	dup	3.11229	3
chr14	99189760	99221625	dup	3.31932	8
chr14	99375258	99408892	dup	3.80422	6
chr14	100872900	100887624	dup	2.90754	5
chr14	101771900	101794285	dup	2.74674	3
chr14	102231137	102241438	dup	3.34375	3
chr14	102645865	102658966	dup	3.61663	2
chr14	103482865	103500876	dup	2.92163	3
chr14	107894400	107925784	dup	2.55943	10
chr14	108989726	109004663	dup	2.60374	5
chr14	115837592	115866244	dup	4.59282	12
chr14	115917227	116033262	dup	5.05684	22
chr14	116084548	116291200	dup	5.2144	66
chr14	116433548	116466536	dup	3.20238	4
chr14	116477548	116491707	dup	2.96236	3
chr14	120459535	120505187	dup	2.87104	24
chr14	120672535	120712539	dup	4.78326	15
chr14	120794535	120852509	dup	4.36597	22
chr14	125177785	125189355	dup	2.78987	6
chr14	128551041	128573917	dup	2.70786	4
chr14	128969868	128981183	dup	2.71926	3
chr14	130889357	130901521	dup	2.84548	4
chr14	139848720	139859036	dup	2.67852	6
chr14	140041720	140056880	dup	2.56235	7
chr14	144070131	144082575	dup	3.62235	7
chr14	144097131	144118403	dup	3.02201	9
chr14	144698864	144712516	dup	2.73481	4
chr14	149172649	149182891	dup	3.99758	7
chr14	153338374	153459116	dup	4.31962	38
chr14	153567670	153591420	dup	6.13698	5
chr14	153665670	153690161	dup	3.62618	6
chr14	153698670	153732869	dup	3.64979	9
chr14	153822670	153839659	dup	2.95815	7
chr15	2212179	2312708	dup	9.92907	20
chr15	2324179	2372376	dup	2.91657	24
chr15	2485510	2554564	dup	9.73348	14
chr15	2647510	2718499	dup	3.553	26
chr15	3766763	3780469	dup	2.93203	1
chr15	5178901	5188955	dup	2.80281	3
chr15	6206494	6239947	dup	3.32986	3
chr15	9353250	9369478	dup	2.75709	10
chr15	12336444	12356477	dup	2.67295	2
chr15	13184434	13209584	dup	2.54848	4
chr15	14042853	14058146	dup	2.8452	3
chr15	14698729	14722210	dup	2.9427	5
chr15	18093255	18104599	dup	3.32988	2
chr15	18420681	18556616	dup	3.5842	67
chr15	23042137	23068794	dup	34.5245	1
chr15	23742726	23759582	dup	2.64762	4
chr15	28695100	28706896	dup	3.01075	8
chr15	30252155	30264037	dup	3.03933	5
chr15	30395671	30410025	dup	2.55033	7
chr15	31607407	31621215	dup	2.66433	3
chr15	33828749	33850868	dup	2.56883	5
chr15	33984583	33997651	dup	2.87171	6
chr15	35255150	35284694	dup	2.80545	17
chr15	35289150	35301224	dup	2.77906	7
chr15	35583836	35604230	dup	2.55732	3
chr15	35647836	35667867	dup	3.76444	5
chr15	35813609	35874478	dup	4.84171	22
chr15	35884609	35898218	dup	3.86037	5
chr15	36025609	36044627	dup	5.30179	6
chr15	36067609	36092269	dup	5.31946	8
chr15	36310609	36329005	dup	3.0837	1
chr15	36912665	36926444	dup	6.75092	2
chr15	40404511	40418392	dup	2.74031	4
chr15	43120972	43135052	dup	3.02869	10
chr15	43381603	43392417	dup	7.89244	8
chr15	43718409	43769684	dup	9.10112	15
chr15	43820374	43835801	dup	4.08153	4
chr15	43851374	43908200	dup	8.62381	18
chr15	50221694	50231726	dup	2.8575	5
chr15	56940674	56950701	dup	2.80022	4
chr15	59293544	59305581	dup	2.6013	4
chr15	64587913	64599364	dup	2.90633	2
chr15	66539408	66575720	dup	2.77565	9
chr15	67944615	67955492	dup	2.82669	3
chr15	69108322	69143272	dup	2.6797	7
chr15	71501620	71527950	dup	3.00597	2
chr15	72776962	72789129	dup	2.71198	5
chr15	74074284	74093228	dup	3.0056	3
chr15	77773733	77788270	dup	2.95884	4
chr15	81789425	81800183	dup	2.79931	4
chr15	82902771	82914864	dup	2.73902	6
chr15	89080173	89102600	dup	2.83943	6
chr15	99583572	99593865	dup	2.95634	3
chr15	100616760	100630960	dup	2.53814	3
chr15	103348574	103358737	dup	2.70034	4
chr15	103530574	103543911	dup	2.50474	4
chr15	105267503	105280305	dup	3.25296	4
chr15	105533503	105548810	dup	5.55943	1
chr15	110460088	110470644	dup	3.17619	1
chr15	112670291	112683632	dup	2.79947	1
chr15	113401291	113413281	dup	2.66175	5
chr15	116190512	116200747	dup	4.01492	2
chr15	117604484	117625775	dup	2.87829	5
chr15	119615822	119637159	dup	2.5476	4
chr15	121378570	121392649	dup	2.82722	2
chr15	121479570	121490568	dup	2.86469	3
chr15	122097570	122108887	dup	2.86513	3
chr15	125464160	125475348	dup	2.98543	3
chr15	126218761	126229025	dup	2.73136	4
chr15	130304462	130321437	dup	36.7642	2
chr15	130736556	130751577	dup	2.82921	4
chr15	132234420	132246460	dup	2.82494	6
chr15	132315420	132328502	dup	2.62331	6
chr15	140252242	140263809	dup	143.343	4
chr15	146772467	146803811	dup	2.80483	13
chr15	146827467	146881741	dup	2.63677	19
chr15	148001872	148030054	dup	3.64748	11
chr15	148073872	148084032	dup	4.84239	1
chr15	148109872	148143504	dup	4.12163	15
chr15	148252872	148268681	dup	3.73128	7
chr15	148296872	148320364	dup	3.92075	10
chr15	148474496	148502558	dup	3.91177	11
chr15	153953230	154045989	dup	5.50665	35
chr15	154090230	154130919	dup	6.12653	19
chr15	154185170	154196057	dup	4.88691	3
chr15	154236170	154278205	dup	7.15055	21
chr15	154293170	154354296	dup	5.5416	27
chr15	155177717	155592985	dup	118.015	194
chr15	157016947	157030067	dup	5.03815	6
chr15	157433912	157445128	dup	4.09587	2
chr16	1784789	1817924	dup	4.46892	7
chr16	2057857	2122611	dup	4.1843	11
chr16	2164857	2177388	dup	3.07547	2
chr16	2530857	2541038	dup	2.67663	3
chr16	2665857	2681644	dup	2.61829	3
chr16	5720323	5747102	dup	3.0791	13
chr16	7600180	7641281	dup	3.2741	19
chr16	7647180	7710116	dup	4.01881	25
chr16	8083180	8102236	dup	2.63796	4
chr16	10183828	10197101	dup	3.04684	3
chr16	12467457	12489080	dup	2.72657	3
chr16	13350626	13366866	dup	2.68584	5
chr16	17428698	17439858	dup	2.88108	3
chr16	17846577	17868756	dup	2.72263	4
chr16	27660185	27676969	dup	2.75477	5
chr16	28269846	28280157	dup	2.97091	2
chr16	28748166	28763073	dup	2.72577	7
chr16	29114699	29183429	dup	5.09584	42
chr16	29190699	29215829	dup	3.29255	7
chr16	29266449	29312332	dup	5.17003	26
chr16	29928449	29941001	dup	2.51863	3
chr16	29985449	30004316	dup	2.52486	6
chr16	30397449	30417103	dup	2.7606	5
chr16	32308112	32319366	dup	3.03732	5
chr16	33556421	33571713	dup	2.76546	5
chr16	37760028	37771190	dup	2.7026	6
chr16	38013884	38024647	dup	2.84772	6
chr16	40600319	40634571	dup	3.19748	15
chr16	44684071	44704817	dup	2.94951	5
chr16	44911071	44929346	dup	2.9497	5
chr16	45990071	46024006	dup	2.57761	5
chr16	53037282	53054696	dup	2.98811	3
chr16	54712364	54735561	dup	134.918	6
chr16	55080520	55091396	dup	2.63763	3
chr16	58537961	58548366	dup	2.83607	6
chr16	59942624	59968092	dup	3.3758	2
chr16	61627361	61639859	dup	3.10621	3
chr16	62721113	62732470	dup	3.8188	2
chr16	64139731	64170883	dup	2.80771	5
chr16	64187731	64204900	dup	2.69706	7
chr16	66270792	66292181	dup	2.5017	4
chr16	70648971	70660978	dup	2.63991	5
chr16	75818225	75841298	dup	2.76099	12
chr16	83929714	83944928	dup	3.09343	8
chr16	86104695	86258639	dup	6.71013	68
chr16	86313008	86492484	dup	6.48197	74
chr17	1	288837	dup	4.12756	124
chr17	355777	373177	dup	4.42682	4
chr17	384777	456772	dup	4.01122	30
chr17	4609481	4633493	dup	2.96801	5
chr17	9481585	9492213	dup	3.95271	2
chr17	9520585	9636675	dup	5.90628	45
chr17	9687786	9708117	dup	3.51163	8
chr17	10996148	11008610	dup	3.80938	7
chr17	14267300	14520092	dup	5.78051	104
chr17	15046459	15059561	dup	4.30195	1
chr17	15214459	15225751	dup	17.0173	8
chr17	16024827	16042152	dup	4.0024	8
chr17	16096302	16300653	dup	6.40879	89
chr17	16333302	16382272	dup	7.54584	22
chr17	20017114	20028109	dup	2.66454	3
chr17	21504398	21516455	dup	2.51344	4
chr17	27378238	27389987	dup	2.8052	5
chr17	35067168	35078714	dup	32.2135	4
chr17	35631145	35648780	dup	27.3701	8
chr17	37926788	37942501	dup	3.5022	6
chr17	37952788	37968895	dup	3.43543	8
chr17	37983788	37994621	dup	4.20551	5
chr17	38248678	38262849	dup	2.66295	4
chr17	38270678	38301692	dup	3.16687	12
chr17	42035803	42046908	dup	3.04785	2
chr17	44934018	44944320	dup	2.61968	4
chr17	48310434	48326305	dup	2.63957	7
chr17	53133167	53159465	dup	2.68148	7
chr17	56119343	56133161	dup	2.82075	8
chr17	57535743	57545779	dup	3.11412	3
chr17	59737953	59812310	dup	26.8065	43
chr17	63255066	63276498	dup	2.76278	4
chr17	63418066	63434264	dup	2.50999	3
chr17	63516066	63526533	dup	2.92602	2
chr17	63604066	63620741	dup	2.836	3
chr17	67526727	67551744	dup	6.14302	14
chr17	67621727	67677526	dup	5.70512	19
chr17	69395951	69529904	dup	21.9247	92
chr17	69580715	69693281	dup	43.7337	91
chr18	225110	394391	dup	225.924	86
chr18	460607	546839	dup	3.54678	19
chr18	1066055	1077847	dup	36.0632	2
chr18	6857999	6874705	dup	3.3794	5
chr18	7711487	7755289	dup	3.34611	27
chr18	7770487	7810559	dup	5.4765	13
chr18	7987004	7997952	dup	2.51261	3
chr18	8246729	8264776	dup	2.80211	4
chr18	20460128	20475189	dup	15.7725	1
chr18	23073823	23086078	dup	3.1118	2
chr18	23775823	23791787	dup	2.52314	4
chr18	26530931	26546577	dup	2.87829	3
chr18	26966931	26986008	dup	2.64327	8
chr18	28747811	28762321	dup	3.0451	3
chr18	33266067	33278077	dup	2.70899	4
chr18	37817963	37830169	dup	3.00664	6
chr18	37905963	37917107	dup	2.80735	5
chr18	40463777	40477559	dup	2.67454	6
chr18	41279777	41295064	dup	3.94659	2
chr18	44346343	44358021	dup	3.54102	5
chr18	44489343	44514210	dup	3.53999	8
chr18	44700333	44728619	dup	3.74516	17
chr18	45591945	45612294	dup	3.28457	7
chr18	48749615	48765118	dup	4.5194	9
chr18	48819047	48837649	dup	4.30808	10
chr18	59152536	59164853	dup	2.6351	3
chr18	59665643	59687762	dup	2.68128	3
chr2	533939	549672	dup	3.56142	10
chr2	612939	623180	dup	3.76073	4
chr2	695651	720851	dup	3.63765	16
chr2	8006518	8031385	dup	2.81073	7
chr2	8680322	8713196	dup	2.70914	15
chr2	9817209	9870124	dup	12.0375	17
chr2	9923341	10116924	dup	6.47844	95
chr2	11425107	11466470	dup	5.93087	18
chr2	11497107	11542172	dup	16.4122	22
chr2	11592991	11766296	dup	9.81684	73
chr2	11957991	12025590	dup	3.77758	24
chr2	12041991	12087982	dup	3.21212	14
chr2	12682991	12709787	dup	5.5748	13
chr2	13056695	13266605	dup	7.38611	62
chr2	13318768	13346688	dup	5.23213	13
chr2	13526768	13552503	dup	6.19353	5
chr2	13723490	13781764	dup	4.65745	21
chr2	13807490	13909321	dup	3.42227	39
chr2	13960351	14119865	dup	4.82607	63
chr2	14172767	14365374	dup	5.0569	66
chr2	14437691	14493221	dup	5.50741	22
chr2	14500691	14607463	dup	3.4385	29
chr2	14661512	14849877	dup	5.38842	84
chr2	14900928	15062580	dup	15.7407	52
chr2	15118479	15419075	dup	4.74731	130
chr2	15471115	15631105	dup	4.14474	60
chr2	19515326	19530754	dup	3.35513	4
chr2	21097089	21109196	dup	2.62422	4
chr2	21184089	21201797	dup	2.64191	4
chr2	21515089	21532461	dup	2.63428	7
chr2	21595089	21618471	dup	2.52617	4
chr2	23274999	23290753	dup	2.6446	6
chr2	24488290	24509514	dup	2.65382	5
chr2	24806290	24816920	dup	2.95267	3
chr2	29589566	29608529	dup	6.76053	5
chr2	29626566	29658117	dup	5.76625	12
chr2	29864171	29916914	dup	5.70427	22
chr2	34075415	34092263	dup	2.60357	7
chr2	35115087	35137332	dup	2.64492	4
chr2	36111003	36123346	dup	2.8484	2
chr2	36526003	36540096	dup	3.00826	5
chr2	37973815	37986664	dup	2.5233	4
chr2	38150357	38166404	dup	2.58451	5
chr2	39664714	39675798	dup	4.60083	1
chr2	40613507	40628481	dup	3.01103	1
chr2	40805975	40823325	dup	2.65589	7
chr2	41116975	41127218	dup	3.19019	4
chr2	43885692	43899717	dup	2.82185	3
chr2	47453917	47476043	dup	3.30958	9
chr2	47507917	47553480	dup	2.63024	15
chr2	53306058	53350149	dup	3.82878	27
chr2	53368058	53401025	dup	3.77543	12
chr2	53407058	53421314	dup	2.50109	5
chr2	53441058	53476592	dup	3.94292	6
chr2	53573964	53614842	dup	4.76002	31
chr2	53646964	53733742	dup	3.62764	34
chr2	54421825	54441477	dup	2.51826	3
chr2	54619003	54668477	dup	2.77673	6
chr2	55486797	55778504	dup	3.54645	60
chr2	55829774	55860790	dup	3.26605	8
chr2	56009050	56135514	dup	3.26025	24
chr2	56138050	56150967	dup	2.54446	4
chr2	56159050	56246807	dup	3.31453	19
chr2	56263050	56301075	dup	3.21365	7
chr2	56360050	56375967	dup	3.0412	2
chr2	56759921	56782743	dup	2.77182	1
chr2	57795068	57865026	dup	3.14257	10
chr2	58031068	58081627	dup	2.94953	6
chr2	61204102	61218300	dup	2.80524	4
chr2	61262102	61285988	dup	2.5088	9
chr2	61317102	61334811	dup	3.37514	5
chr2	61422556	61567877	dup	5.50789	45
chr2	62263980	62395234	dup	6.13292	31
chr2	62409980	62427676	dup	4.40977	4
chr2	62478706	62670093	dup	7.82476	68
chr2	62722410	63104984	dup	6.98739	117
chr2	63155364	63218874	dup	3.74457	20
chr2	63260364	63460722	dup	3.8358	55
chr2	63507364	63566016	dup	3.75777	18
chr2	63620560	63782856	dup	6.1623	29
chr2	63833847	64183142	dup	3.98621	108
chr2	64260159	64305881	dup	4.7913	14
chr2	64332159	64344723	dup	2.94962	1
chr2	64367159	64449340	dup	5.90117	15
chr2	64510735	64642845	dup	4.56567	33
chr2	64763349	64854712	dup	4.61688	21
chr2	67156276	67194021	dup	3.2844	9
chr2	67250276	67277795	dup	3.56018	9
chr2	67582276	67616586	dup	2.60743	11
chr2	67666276	67676797	dup	2.86664	1
chr2	67726276	67752246	dup	2.76943	7
chr2	67789276	67866708	dup	2.79253	27
chr2	67876276	68222515	dup	8.49509	115
chr2	68273780	68301480	dup	4.82843	6
chr2	68308780	68401539	dup	3.45621	31
chr2	68425780	68539454	dup	6.41414	34
chr2	68589798	68843522	dup	6.26576	79
chr2	69018798	69031864	dup	3.04026	2
chr2	70132152	70143284	dup	6.41699	1
chr2	70630217	70644322	dup	4.20846	1
chr2	70904217	70920018	dup	2.93293	4
chr2	71055217	71073385	dup	2.78863	7
chr2	72479206	72581018	dup	5.8779	34
chr2	72982606	72993746	dup	3.4981	3
chr2	78491345	78520486	dup	3.13375	7
chr2	78623607	78633671	dup	20.0753	7
chr2	78682607	78711518	dup	2.89803	8
chr2	78883878	78913917	dup	3.88279	8
chr2	79119758	79150675	dup	3.82762	10
chr2	81247346	81279566	dup	2.96809	15
chr2	83326271	83338648	dup	3.25819	2
chr2	83430445	83448596	dup	3.00525	6
chr2	86531673	86557168	dup	2.52694	8
chr2	93178961	93192241	dup	2.7182	2
chr2	96252279	96289477	dup	90.5255	8
chr2	98155978	98178309	dup	2.79488	10
chr2	99450602	99483796	dup	2.81988	5
chr2	104538521	104575178	dup	3.00473	5
chr2	108689867	108700895	dup	3.27082	3
chr2	109472867	109485882	dup	2.54922	2
chr2	109924868	109939389	dup	2.79268	2
chr2	110496779	110518348	dup	2.67507	4
chr2	111708779	111720037	dup	2.74133	3
chr2	112028464	112052269	dup	3.00474	2
chr2	113906876	113919717	dup	3.01111	5
chr2	114020876	114032848	dup	2.54353	3
chr2	114587512	114613472	dup	2.74339	4
chr2	115834718	115845200	dup	31.7332	1
chr2	119905127	119919310	dup	2.83763	5
chr2	120047127	120066718	dup	153.657	15
chr2	120484574	120496848	dup	3.73469	1
chr2	126318739	126330196	dup	4.10873	2
chr2	129466886	129489267	dup	3.07505	4
chr2	136855914	136871318	dup	78.4252	4
chr2	137847197	137864137	dup	2.72267	5
chr2	144886345	144897628	dup	2.6004	9
chr2	148394530	148460792	dup	3.90841	34
chr2	148517768	148538512	dup	2.59959	12
chr2	148613768	148631778	dup	6.5791	2
chr2	148651768	148684781	dup	2.91409	8
chr2	148770706	148794327	dup	2.53449	5
chr2	148815706	148846525	dup	2.83005	2
chr2	148874706	148937358	dup	3.48288	27
chr2	149004326	149032491	dup	3.33862	7
chr2	149091972	149117608	dup	2.69905	14
chr2	149175972	149281227	dup	3.08404	95
chr2	150545838	150563298	dup	3.09464	11
chr2	152122201	152137636	dup	2.84375	5
chr2	152247201	152259553	dup	15.6989	3
chr2	152653201	152664668	dup	2.85394	1
chr2	158570890	158626845	dup	3.2598	24
chr2	158634890	158668515	dup	4.06054	17
chr2	158687890	158934450	dup	3.74805	117
chr2	158941890	159010472	dup	5.5883	26
chr2	159013890	159264499	dup	4.29376	117
chr2	159268890	159432245	dup	4.07221	80
chr2	159511041	159523023	dup	4.0695	1
chr2	160096569	160141352	dup	3.97417	31
chr2	160175569	160215394	dup	3.00654	12
chr2	160235569	160273174	dup	6.66679	13
chr2	160323582	160460858	dup	6.39241	62
chr2	160511018	160642029	dup	3.82866	42
chr2	160666018	160707854	dup	3.03308	15
chr2	160759296	160792331	dup	4.27345	4
chr2	160799296	160905246	dup	3.21002	19
chr2	160989361	161129822	dup	3.44188	28
chr2	161143361	161321326	dup	3.13726	49
chr2	161404669	161440051	dup	2.56963	5
chr2	161495669	161525391	dup	3.82708	13
chr2	161608442	161675622	dup	2.94011	21
chr2	161698442	161785378	dup	3.30899	26
chr2	161835613	161943324	dup	3.19052	22
chr2	162093915	162113292	dup	4.5834	7
chr2	162322378	162342109	dup	3.96033	7
chr2	162406395	162568755	dup	41.6495	39
chr3	6053052	6069893	dup	2.56988	11
chr3	6763362	6886816	dup	8.16412	37
chr3	6937548	7050148	dup	7.86017	39
chr3	7099548	7117520	dup	5.92568	4
chr3	7195548	7241403	dup	4.14809	16
chr3	7264548	7299541	dup	3.61282	12
chr3	7407548	7441998	dup	3.35675	8
chr3	7649083	7667363	dup	4.929	7
chr3	8215549	8387015	dup	3.62689	46
chr3	17061550	17073924	dup	4.69434	5
chr3	21958645	22012619	dup	7.13169	24
chr3	22144359	22249580	dup	12.3289	50
chr3	22313426	22481316	dup	4.6783	45
chr3	28547364	28563496	dup	2.53393	6
chr3	29643415	29685249	dup	12.4321	23
chr3	29727415	29740986	dup	11.9895	5
chr3	30381949	30408383	dup	3.11477	5
chr3	30702298	30718910	dup	3.59498	4
chr3	30933298	30945921	dup	2.90062	7
chr3	33666813	33679373	dup	2.5091	4
chr3	38682346	38693996	dup	4.43274	2
chr3	40264623	40278423	dup	3.07536	8
chr3	40757804	40806577	dup	170.392	21
chr3	42935568	42963000	dup	18.622	7
chr3	44945408	44959629	dup	14.9836	3
chr3	45014430	45109820	dup	39.7103	46
chr3	45163796	45293728	dup	16.1961	54
chr3	45310796	45398247	dup	10.1099	37
chr3	45656479	45668293	dup	130.159	1
chr3	47834842	47913740	dup	4.78221	38
chr3	48163411	48184267	dup	2.91023	6
chr3	48479411	48495358	dup	3.08537	10
chr3	48500411	48511256	dup	2.97008	5
chr3	48532411	48553943	dup	3.12751	4
chr3	48567411	48583500	dup	2.68358	8
chr3	48586411	48674868	dup	4.92753	34
chr3	48677411	48696830	dup	3.00477	10
chr3	49627813	49644642	dup	2.68186	11
chr3	54748430	54769282	dup	2.92138	7
chr3	56359013	56455935	dup	4.61592	44
chr3	58914757	58929674	dup	3.17932	3
chr3	59615922	59674421	dup	14.7533	33
chr3	59737922	59764727	dup	15.077	14
chr3	59926881	59995660	dup	15.2374	38
chr3	63509145	63524144	dup	3.49487	4
chr3	67671883	67683905	dup	5.73395	1
chr3	67966883	67988814	dup	2.97489	11
chr3	68007883	68019704	dup	3.36932	5
chr3	68061883	68081803	dup	3.44537	10
chr3	68123883	68136271	dup	2.50803	3
chr3	68190883	68203523	dup	3.06967	3
chr3	68242883	68254706	dup	2.55208	4
chr3	70964998	70978387	dup	2.72236	5
chr3	75585515	75602872	dup	3.02567	7
chr3	78604456	78615375	dup	2.70027	8
chr3	79712183	79736596	dup	2.7969	5
chr3	82567404	82589263	dup	3.1516	8
chr3	82780996	82798039	dup	2.6366	2
chr3	84298714	84313100	dup	3.34365	2
chr3	86386564	86405108	dup	2.6636	4
chr3	89218245	89246888	dup	3.003	4
chr3	91710770	91728704	dup	2.59448	5
chr3	92011338	92024817	dup	2.97179	4
chr3	96788887	96826541	dup	2.65731	7
chr3	97629093	97643947	dup	2.53812	3
chr3	100322811	100402366	dup	3.77671	41
chr3	104910916	104921813	dup	4.77598	1
chr3	112473467	112500674	dup	2.64337	9
chr3	112665467	112686656	dup	2.66942	6
chr3	113517776	113550531	dup	2.84016	14
chr3	115892808	115906355	dup	3.7676	2
chr3	115966808	115982786	dup	2.59686	4
chr3	116042808	116063100	dup	2.69854	5
chr3	116305808	116318445	dup	2.73071	3
chr3	120588956	120600071	dup	3.12908	7
chr3	132208776	132224036	dup	3.26431	5
chr3	142665497	142749512	dup	5.06388	24
chr3	142859103	143026471	dup	11.8449	45
chr3	143077907	143182444	dup	11.4402	21
chr3	143233285	143349766	dup	20.2504	19
chr3	143400220	143498592	dup	14.3015	16
chr3	143548848	143634587	dup	19.2203	11
chr3	144346830	144366759	dup	6.55114	5
chr3	144398830	144550259	dup	7.60349	86
chr3	144605583	144786386	dup	9.31859	92
chr4	36001	75879	dup	6.59951	37
chr4	5341618	5355506	dup	2.54484	5
chr4	8920509	8931612	dup	2.78635	5
chr4	10911081	10945488	dup	4.19616	6
chr4	11080804	11100198	dup	3.77855	4
chr4	11112804	11129246	dup	3.72126	4
chr4	17927595	17945909	dup	2.83748	2
chr4	18387806	18405475	dup	2.57554	9
chr4	18657335	18668873	dup	2.93224	5
chr4	22518483	22535487	dup	2.81084	5
chr4	27538441	27551213	dup	2.81379	3
chr4	27591441	27612938	dup	2.67358	6
chr4	28847539	28873738	dup	2.89227	2
chr4	32017618	32035099	dup	3.49999	3
chr4	39736581	39762509	dup	2.73084	4
chr4	45608781	45646954	dup	3.01115	4
chr4	50397823	50409079	dup	2.59703	2
chr4	50473823	50502981	dup	2.61474	3
chr4	50716761	50743030	dup	2.5248	4
chr4	50834759	50876569	dup	3.45922	4
chr4	50978248	51045964	dup	2.94294	8
chr4	52676957	52702770	dup	3.81165	2
chr4	52886729	52922801	dup	3.66345	2
chr4	53000339	53041199	dup	2.87058	4
chr4	53063339	53084906	dup	2.56786	3
chr4	53155339	53200723	dup	2.86988	4
chr4	53425250	53435889	dup	2.58593	2
chr4	57051825	57073778	dup	2.58067	6
chr4	57242142	57261255	dup	2.59884	5
chr4	58305289	58323880	dup	2.83842	5
chr4	58633289	58649783	dup	2.79848	2
chr4	59233166	59245869	dup	456.601	2
chr4	59320891	59348361	dup	2.93738	3
chr4	69649075	69669583	dup	2.68854	4
chr4	72429620	72450008	dup	2.50689	5
chr4	74389465	74405758	dup	2.52283	6
chr4	76890528	76901397	dup	2.9067	4
chr4	81742504	81755199	dup	2.79083	4
chr4	85610402	85623426	dup	2.75524	6
chr4	87438259	87458088	dup	3.00132	2
chr4	88847413	88878315	dup	3.25038	12
chr4	91029473	91044014	dup	2.76826	6
chr4	96925361	96948458	dup	13.106	10
chr4	97387435	97440757	dup	8.28848	18
chr4	97599435	97624935	dup	7.07244	11
chr4	99455547	99471536	dup	4.28784	11
chr4	99640547	99656662	dup	6.09934	8
chr4	99831923	99857623	dup	3.36889	11
chr4	100995504	101052743	dup	3.47653	19
chr4	101184942	101198380	dup	4.50919	2
chr4	101224942	101245998	dup	2.7643	11
chr4	101288942	101321562	dup	2.56968	12
chr4	101336942	101372182	dup	3.59963	13
chr4	101595283	101615746	dup	3.93372	8
chr4	105032335	105043508	dup	4.00782	3
chr4	105116335	105134962	dup	3.18845	8
chr4	105379944	105469965	dup	18.6981	54
chr4	105978773	105995501	dup	3.21016	4
chr4	108521409	108532326	dup	4.00411	7
chr4	108687579	108734982	dup	4.7793	31
chr4	108816579	108827408	dup	3.8798	7
chr4	108896457	108944733	dup	6.15311	30
chr4	109970969	109982908	dup	3.33864	2
chr4	110225969	110335223	dup	9.04867	57
chr4	110403726	110454029	dup	8.49457	18
chr4	111054925	111150757	dup	21.7006	68
chr4	111266745	111340471	dup	21.8447	45
chr4	111393739	111444762	dup	3.65948	34
chr4	113255688	113266655	dup	3.79125	1
chr4	116318954	116342521	dup	2.98171	5
chr4	117686199	117709879	dup	2.57301	4
chr4	119145706	119164502	dup	2.60707	9
chr4	119339794	119356664	dup	2.82728	9
chr4	121864548	121881390	dup	2.70914	5
chr4	123317775	123332115	dup	2.53843	3
chr4	125264356	125279501	dup	3.13722	5
chr4	125364356	125377008	dup	3.56076	3
chr4	126260104	126327850	dup	9.88625	26
chr4	126468693	126587011	dup	9.64758	41
chr4	126629693	126684036	dup	9.4118	22
chr4	139280888	139302587	dup	3.02666	8
chr4	139458693	139473017	dup	3.0976	6
chr4	139486693	139506689	dup	3.2605	10
chr4	139606172	139626219	dup	3.19088	10
chr5	14910931	14923766	dup	3.50436	7
chr5	18074589	18088320	dup	2.58155	10
chr5	18184589	18206392	dup	5.73375	12
chr5	20797430	20814262	dup	2.9748	7
chr5	21009430	21098094	dup	2.87498	21
chr5	21235383	21620359	dup	4.71718	143
chr5	21673745	21839920	dup	4.18297	65
chr5	21907929	22241662	dup	5.27092	123
chr5	22293233	22573845	dup	4.64738	107
chr5	23371860	23401935	dup	4.44194	1
chr5	24087714	24108784	dup	6.43386	17
chr5	24127714	24150947	dup	2.85739	11
chr5	25070457	25083600	dup	2.7299	5
chr5	25294457	25307419	dup	2.75306	7
chr5	28832140	28848317	dup	2.81987	1
chr5	30341094	30353445	dup	2.92517	4
chr5	35345385	35359616	dup	6.6897	2
chr5	35395385	35410623	dup	4.52756	4
chr5	37167057	37177966	dup	2.81258	4
chr5	42485715	42504645	dup	2.65	6
chr5	43773657	43828074	dup	2.55125	5
chr5	43870657	43895382	dup	2.53023	4
chr5	46304702	46317529	dup	4.02077	1
chr5	46425702	46440557	dup	2.67665	3
chr5	48761508	48790652	dup	2.54746	5
chr5	58891087	58904645	dup	2.75825	3
chr5	59220337	59233400	dup	2.77427	5
chr5	59665973	59683549	dup	2.649	5
chr5	60649200	60669364	dup	2.747	7
chr5	63792544	63835772	dup	7.39764	31
chr5	64775544	64795393	dup	2.53869	8
chr5	65983562	66054939	dup	9.8669	35
chr5	75640520	75651140	dup	2.94914	2
chr5	75807520	75818201	dup	2.86606	6
chr5	81172083	81187210	dup	2.54927	4
chr5	81738477	81753727	dup	3.19121	8
chr5	82045477	82068185	dup	2.98279	3
chr5	82215456	82239400	dup	2.71311	5
chr5	82470396	82532623	dup	9.31094	25
chr5	89246786	89258874	dup	3.16356	2
chr5	89712132	89723384	dup	2.94447	4
chr5	91458788	91502207	dup	2.88857	18
chr5	94428789	94490368	dup	11.0496	20
chr5	98384423	98408054	dup	3.88455	15
chr5	98663359	98678921	dup	2.9074	7
chr5	100772503	100789607	dup	3.00171	5
chr5	102076386	102093933	dup	2.92643	4
chr5	102103386	102116406	dup	2.79835	2
chr5	102136386	102155074	dup	2.64579	3
chr5	104502996	104523339	dup	2.87291	4
chr5	104703144	104722110	dup	2.6979	6
chr5	108619231	108633941	dup	2.84701	6
chr6	1	122950	dup	7.02245	82
chr6	159001	175979	dup	873.251	7
chr6	844969	883511	dup	130.5	9
chr6	900969	914643	dup	177.882	4
chr6	948969	960475	dup	141.861	6
chr6	12276708	12292662	dup	4.77664	3
chr6	13294493	13325145	dup	2.57284	7
chr6	13696264	13736305	dup	2.89367	13
chr6	13804264	13817014	dup	3.67437	8
chr6	16944851	16959237	dup	3.50277	7
chr6	17018386	17030899	dup	2.7605	4
chr6	17056386	17105693	dup	116.297	14
chr6	20844470	20856685	dup	2.71233	4
chr6	21417586	21427729	dup	2.63357	4
chr6	23485689	23502912	dup	2.72476	7
chr6	26499431	26545626	dup	129.592	12
chr6	27158464	27191333	dup	5.28801	13
chr6	27232464	27391621	dup	4.95937	70
chr6	34298100	34313162	dup	2.82913	2
chr6	42032032	42047240	dup	6.16816	1
chr6	42145032	42165127	dup	2.7643	3
chr6	42184032	42199172	dup	3.51075	3
chr6	42212032	42252207	dup	3.4002	6
chr6	43141064	43154716	dup	3.14112	6
chr6	43633707	43668492	dup	3.14867	19
chr6	43677707	43727877	dup	3.46543	24
chr6	44944404	44979403	dup	3.85329	12
chr6	45167630	45196269	dup	3.51679	13
chr6	45330630	45364860	dup	3.25712	13
chr6	45380630	45392252	dup	4.37344	4
chr6	45404630	45441885	dup	2.99482	15
chr6	45969236	45989721	dup	3.04572	12
chr6	46076236	46110944	dup	2.87277	16
chr6	51823670	51835917	dup	2.97809	5
chr6	52410388	52421926	dup	4.79226	2
chr6	52440388	52598274	dup	11.1054	74
chr6	52773022	52870244	dup	6.44813	49
chr6	53356660	53396568	dup	3.1666	15
chr6	53529841	53554042	dup	2.78921	9
chr6	53576841	53600392	dup	3.1693	8
chr6	53643841	53657527	dup	4.35359	3
chr6	53899681	53938964	dup	2.65513	16
chr6	53966681	53980287	dup	4.6348	2
chr6	55060509	55078210	dup	3.23966	2
chr6	55085509	55109922	dup	2.93623	4
chr6	55710767	55728572	dup	2.68608	8
chr6	55824767	55862441	dup	3.99411	15
chr6	56284558	56294615	dup	2.56071	3
chr6	56584644	56612159	dup	3.40909	10
chr6	66883147	66935029	dup	3.66304	29
chr6	66948147	66960060	dup	3.5092	6
chr6	67012714	67026735	dup	3.29946	8
chr6	67039714	67069260	dup	3.87434	14
chr6	67077714	67097515	dup	2.69767	11
chr6	72605599	72620451	dup	2.60373	5
chr6	75993017	76007688	dup	3.28091	2
chr6	88407397	88451513	dup	3.0562	23
chr6	88713494	88739506	dup	3.22033	15
chr6	89366906	89380882	dup	2.51091	4
chr6	91045139	91055677	dup	2.76305	3
chr6	92674069	92688376	dup	2.69155	2
chr6	97666544	97691806	dup	2.71175	5
chr6	103052631	103071360	dup	2.55988	6
chr6	105012707	105030974	dup	2.70818	6
chr6	106074640	106092197	dup	2.64928	5
chr6	106177640	106198973	dup	2.51091	8
chr6	108473786	108487428	dup	2.77031	6
chr6	115018594	115037299	dup	2.91191	4
chr6	115868645	115881058	dup	2.57011	6
chr6	116730667	116742885	dup	3.09518	2
chr6	117167379	117177643	dup	2.75628	4
chr6	118003718	118015780	dup	2.89614	4
chr6	118967854	118992387	dup	2.66097	3
chr6	128875760	128891075	dup	2.52279	3
chr6	129824705	129840858	dup	3.12021	2
chr6	130634189	130644911	dup	2.84449	3
chr6	132873366	132883752	dup	21.8715	1
chr6	139437692	139455112	dup	2.62891	6
chr6	139930267	139956566	dup	3.00715	12
chr6	140174043	140190803	dup	2.58194	6
chr6	140240043	140250215	dup	4.52518	1
chr6	146967847	146986407	dup	2.81667	5
chr6	151916451	152047336	dup	8.35907	53
chr6	152098979	152208972	dup	13.9746	51
chr6	154413827	154443046	dup	3.02294	9
chr6	154456827	154486759	dup	2.91178	13
chr6	154491827	154554733	dup	3.28147	44
chr6	155620055	155678128	dup	3.85095	13
chr6	155722055	155816527	dup	3.99881	13
chr6	156268250	156300055	dup	2.63163	13
chr6	156302250	156317788	dup	3.00855	4
chr7	15763904	15776217	dup	2.56207	6
chr7	15842904	15865731	dup	3.14843	4
chr7	19410751	19437610	dup	2.54517	4
chr7	20690727	20721493	dup	2.7295	6
chr7	22195582	22240423	dup	8.23616	21
chr7	22315582	22343711	dup	8.41869	14
chr7	22417723	22478334	dup	7.91122	32
chr7	22500723	22513964	dup	2.80226	6
chr7	22521723	22540219	dup	6.7149	8
chr7	22708902	22727554	dup	3.87161	14
chr7	22803641	22831352	dup	3.51758	18
chr7	23085641	23106718	dup	4.21375	13
chr7	23173640	23189429	dup	4.59755	12
chr7	23323640	23338870	dup	4.02771	7
chr7	23356640	23399444	dup	6.27098	21
chr7	23462642	23492082	dup	4.13431	7
chr7	23514642	23598769	dup	6.31375	33
chr7	23651266	23668499	dup	4.99092	9
chr7	23754266	23815327	dup	6.06507	21
chr7	24340210	24357132	dup	9.86071	11
chr7	24506210	24518879	dup	7.81987	5
chr7	24622712	24633277	dup	2.82314	2
chr7	24640712	24770098	dup	3.28343	58
chr7	25352905	25559449	dup	7.42707	78
chr7	25613357	25795321	dup	7.05194	60
chr7	25846221	25902318	dup	9.72975	30
chr7	25953420	26085882	dup	5.66331	48
chr7	26141159	26309013	dup	8.38105	61
chr7	26420451	26614000	dup	11.8436	72
chr7	27686151	27715520	dup	4.09603	13
chr7	27918005	27942601	dup	4.35341	11
chr7	28082005	28133733	dup	3.62428	20
chr7	28184631	28237886	dup	3.62038	19
chr7	28253631	28278410	dup	2.73587	4
chr7	28321631	28395079	dup	13.264	17
chr7	28422631	28444183	dup	2.66433	5
chr7	28497631	28607713	dup	11.9612	15
chr7	28661563	28843324	dup	9.08801	59
chr7	28945566	28966523	dup	2.87593	3
chr7	29079566	29102655	dup	3.66897	14
chr7	29111566	29121970	dup	3.6696	5
chr7	31780189	31802464	dup	3.08891	10
chr7	31990189	32001099	dup	3.14099	2
chr7	42631798	42647827	dup	2.79049	7
chr7	49182711	49196863	dup	2.58438	7
chr7	50905711	50918430	dup	2.55221	2
chr7	51174711	51192542	dup	2.58755	6
chr7	58827309	58842961	dup	3.03269	11
chr7	58971309	58994272	dup	3.74191	11
chr7	59017309	59094579	dup	3.52828	33
chr7	59184619	59298208	dup	3.11974	42
chr7	61012124	61024087	dup	3.0021	3
chr7	63715093	63735995	dup	3.1051	4
chr7	71249637	71268184	dup	2.57637	9
chr7	76214948	76228004	dup	2.64129	3
chr7	78585816	78605424	dup	2.79499	4
chr7	78869816	78880739	dup	2.70132	7
chr7	79663814	79674798	dup	2.78781	3
chr7	79742814	79760182	dup	3.16004	5
chr7	79764814	79777950	dup	3.29377	5
chr7	79814814	79836538	dup	2.62356	9
chr7	80002501	80025125	dup	3.51841	6
chr7	80029501	80047042	dup	3.25794	7
chr7	80089501	80101667	dup	3.28586	5
chr7	81038152	81054210	dup	2.69367	10
chr7	81066152	81082306	dup	2.75726	13
chr7	81546509	81563100	dup	3.12492	3
chr7	82174316	82578230	dup	5.32428	200
chr7	82683695	82720094	dup	6.56301	18
chr7	83701594	83729956	dup	3.88166	8
chr7	83781172	84335786	dup	6.8534	198
chr7	84387085	84562835	dup	5.76979	65
chr7	84621477	84961098	dup	6.12397	105
chr7	85013321	85343480	dup	6.75361	97
chr7	85393578	85803068	dup	4.53841	136
chr7	85853684	86054436	dup	4.43894	46
chr7	88373664	88386224	dup	2.63855	2
chr7	100255397	100280371	dup	4.05383	6
chr7	100290397	100372961	dup	4.67239	15
chr7	100378397	100393194	dup	3.72887	4
chr7	100450397	100479085	dup	3.229	2
chr7	101532648	101554673	dup	2.64932	2
chr7	102762296	102791172	dup	3.49062	3
chr7	103695296	103722502	dup	2.94657	13
chr7	103729296	103743233	dup	2.70257	12
chr7	104459769	104489479	dup	2.80502	14
chr7	104606769	104623635	dup	3.05593	11
chr7	112336889	112348950	dup	2.5231	3
chr7	113120889	113144717	dup	2.7734	9
chr7	114829535	114840386	dup	2.74528	2
chr7	116450333	116482696	dup	2.75226	10
chr7	116804333	116831410	dup	2.75957	6
chr7	118099132	118111796	dup	2.59478	4
chr7	120344741	120360450	dup	2.77821	4
chr7	122927173	122984077	dup	4.04413	24
chr7	122998173	123009521	dup	4.45418	6
chr7	123015173	123043166	dup	4.69407	17
chr7	123093553	123120741	dup	4.40547	17
chr7	126453968	126470567	dup	2.69703	10
chr7	131439525	131732899	dup	7.09307	86
chr7	131785610	131942583	dup	7.30483	51
chr7	132551686	132718364	dup	8.81576	38
chr7	132775289	133102582	dup	5.75436	98
chr7	133162710	133580268	dup	7.43051	146
chr7	133583710	133858811	dup	3.9015	116
chr7	134289215	134322898	dup	3.41917	18
chr7	134717215	134764364	dup	3.54422	18
chr8	902160	913754	dup	2.60631	3
chr8	12881256	12909931	dup	2.8519	7
chr8	17808116	17821387	dup	3.134	2
chr8	21866177	21885593	dup	2.86382	4
chr8	25279470	25290082	dup	2.70619	4
chr8	25317470	25329853	dup	2.73537	5
chr8	25950242	25960912	dup	3.49801	3
chr8	26385242	26403414	dup	2.94736	4
chr8	26547242	26565129	dup	2.63104	5
chr8	27993736	28017707	dup	2.70669	7
chr8	28177736	28201253	dup	2.80071	4
chr8	38442286	38457089	dup	2.82136	3
chr8	44203580	44453846	dup	5.68762	59
chr8	44509568	44573727	dup	6.37111	19
chr8	44636596	44666026	dup	5.84582	8
chr8	45930651	45947166	dup	3.9584	5
chr8	45960651	46056277	dup	3.56356	26
chr8	46122472	46139968	dup	3.19837	6
chr8	46153472	46182472	dup	3.68244	10
chr8	46213472	46243210	dup	3.65158	6
chr8	52662152	52719627	dup	2.83567	6
chr8	52828896	52841783	dup	2.90775	4
chr8	52880896	52892220	dup	2.92664	4
chr8	53084785	53107997	dup	2.54688	5
chr8	54070135	54082400	dup	2.74434	7
chr8	54429500	54451467	dup	20.133	1
chr8	55477113	55491193	dup	2.72236	5
chr8	56655508	56673570	dup	5.10944	5
chr8	56861930	56886327	dup	3.28961	4
chr8	57139586	57207328	dup	3.32776	17
chr8	57218586	57228835	dup	2.56458	3
chr8	57241586	57273267	dup	3.12981	12
chr8	57380665	57403966	dup	3.09925	9
chr8	57442665	57468030	dup	2.96641	10
chr8	57517665	57530874	dup	3.61664	7
chr8	57726353	57739816	dup	2.62234	2
chr8	58968200	58990760	dup	2.89402	10
chr8	59857247	59871769	dup	2.57685	5
chr8	59974326	59993999	dup	2.79502	6
chr8	61173030	61196722	dup	2.50109	9
chr8	61769437	61781734	dup	4.87182	1
chr8	62513989	62532841	dup	3.07772	2
chr8	65891484	65913088	dup	2.73215	5
chr8	66153728	66177725	dup	2.79686	6
chr8	68533133	68549486	dup	2.63979	3
chr8	70338002	70348440	dup	2.83291	2
chr8	70555437	70615836	dup	4.86811	18
chr8	70664437	70702750	dup	4.22906	16
chr8	70754638	70790804	dup	4.29712	15
chr8	70872638	70915074	dup	3.47232	15
chr8	70920638	70950277	dup	3.51332	8
chr8	71102638	71114503	dup	5.35386	4
chr8	71308569	71321192	dup	3.30983	2
chr8	76930457	76941054	dup	2.89683	2
chr8	77276457	77289919	dup	2.83826	2
chr8	77325457	77343330	dup	3.0363	3
chr8	78365113	78375150	dup	3.56427	4
chr8	83032399	83064440	dup	2.51145	5
chr8	93976014	93989290	dup	2.5439	4
chr8	95115065	95132256	dup	2.80866	5
chr8	98155206	98168374	dup	2.98725	4
chr8	100300235	100327134	dup	3.36137	3
chr8	100512236	100539665	dup	3.17787	2
chr8	101492084	101521362	dup	2.59786	7
chr8	102629034	102642521	dup	2.95725	3
chr8	109851943	109869744	dup	2.74228	2
chr8	113969395	113983746	dup	3.10397	2
chr8	114112346	114124388	dup	3.14613	2
chr8	115645704	115665636	dup	2.63958	7
chr8	115844144	115856507	dup	2.59831	6
chr8	123316305	123349119	dup	2.81023	7
chr8	133122830	133139322	dup	2.83424	6
chr8	135236992	135252149	dup	2.9242	4
chr8	137749613	137769325	dup	2.78639	4
chr8	140024969	140069090	dup	5.86807	20
chr8	140102969	140232211	dup	5.57604	62
chr8	142514191	142525992	dup	2.63124	4
chr8	144581010	144599818	dup	2.88503	4
chr9	120001	180123	dup	10.6876	51
chr9	1672730	1691615	dup	2.92969	12
chr9	1801673	1914447	dup	4.51277	31
chr9	1929673	2123405	dup	6.28115	57
chr9	2149673	2186339	dup	3.88312	11
chr9	2370979	2384323	dup	3.00104	4
chr9	3214659	3249664	dup	2.65466	11
chr9	3309322	3330198	dup	3.12573	7
chr9	3345322	3371240	dup	4.06968	7
chr9	3484322	3494418	dup	3.10947	5
chr9	3600221	3633952	dup	3.84383	6
chr9	3715107	3727364	dup	4.98919	10
chr9	4443775	4515546	dup	5.72462	44
chr9	5131507	5234093	dup	3.80658	71
chr9	5315222	5404276	dup	3.90822	58
chr9	5407222	5427205	dup	3.85185	12
chr9	5480388	5519110	dup	3.82313	23
chr9	5525388	5592278	dup	4.41791	45
chr9	5764368	5792183	dup	2.99659	14
chr9	5817368	5834507	dup	2.53014	7
chr9	6406338	6418440	dup	2.90754	5
chr9	6584338	6649216	dup	5.0684	31
chr9	6708988	6760280	dup	6.78109	23
chr9	7397988	7410187	dup	2.80649	3
chr9	11129204	11147553	dup	4.38592	7
chr9	12424204	12453248	dup	2.86451	10
chr9	12526204	12538051	dup	3.33072	4
chr9	12578204	12619004	dup	2.81216	8
chr9	12644204	12683801	dup	2.59917	6
chr9	12734204	12745031	dup	4.10792	2
chr9	12821204	12854938	dup	2.79737	4
chr9	20322258	20338983	dup	2.61929	6
chr9	23412133	23428430	dup	2.69066	4
chr9	23489133	23501059	dup	3.161	3
chr9	24510728	24523079	dup	2.67131	4
chr9	25546312	25562301	dup	4.04715	10
chr9	25570312	25593458	dup	3.93024	13
chr9	25755947	25767026	dup	4.21262	7
chr9	25773947	25799920	dup	3.71167	7
chr9	25837947	25866378	dup	2.67408	13
chr9	30822683	30859363	dup	4.24127	17
chr9	30981861	31020701	dup	4.03033	18
chr9	34111656	34140237	dup	2.74347	8
chr9	34799402	34827922	dup	3.11883	11
chr9	38756888	38770972	dup	2.63028	3
chr9	38797888	38808152	dup	2.54353	3
chr9	39988888	40008444	dup	69.5352	10
chr9	40044888	40066907	dup	72.1932	11
chr9	42283351	42295290	dup	3.33556	2
chr9	44651138	44664993	dup	3.74893	4
chr9	45547138	45558033	dup	2.85879	6
chr9	48455828	48484405	dup	2.52276	7
chr9	55938510	55971327	dup	3.07585	11
chr9	56071510	56185771	dup	8.84295	54
chr9	56238525	56370980	dup	8.40324	70
chr9	56672409	56705944	dup	2.64597	13
chr9	56773409	56785437	dup	3.69169	4
chr9	56794409	56831397	dup	2.58432	12
chr9	56961491	57012696	dup	3.09302	15
chr9	57282790	57337479	dup	3.85518	14
chr9	58527342	58544693	dup	2.92825	8
chr9	58664754	58681293	dup	3.60755	8
chr9	58739754	58760436	dup	2.98118	8
chr9	64916868	64927520	dup	2.63651	3
chr9	68430851	68480094	dup	3.27314	4
chr9	68506851	68535834	dup	3.01441	5
chr9	68690336	68767238	dup	3.0368	11
chr9	68920521	68942921	dup	2.96293	4
chr9	69707444	69767033	dup	4.63889	37
chr9	69947444	69973239	dup	3.30644	12
chr9	70194444	70207638	dup	2.89486	5
chr9	72767278	72816930	dup	3.24243	17
chr9	75836660	75848324	dup	2.91538	2
chr9	76366898	76384704	dup	2.99742	4
chr9	80413966	80434517	dup	3.18005	4
chr9	81714172	81732296	dup	2.92655	5
chr9	82114588	82127013	dup	2.85396	5
chr9	82286176	82298880	dup	2.59294	4
chr9	83667568	83685032	dup	2.92351	4
chr9	88170758	88198718	dup	2.55555	7
chr9	89911815	89924487	dup	2.92805	5
chr9	92351909	92371195	dup	2.50109	5
chr9	92553909	92570680	dup	2.84449	5
chr9	93893671	93906298	dup	2.52324	2
chr9	95781566	95795365	dup	2.9035	5
chr9	98727747	98741213	dup	2.58925	4
chr9	98808747	98820643	dup	2.56301	3
chr9	99193073	99207229	dup	2.97092	2
chr9	99592813	99602901	dup	2.57833	3
chr9	99887813	99898779	dup	3.03712	6
chr9	101329813	101355390	dup	197.806	8
chr9	101467810	101484793	dup	3.30566	2
chr9	102157794	102238454	dup	4.18753	31
chr9	102292282	102322456	dup	3.65667	11
chr9	102330282	102487366	dup	3.69234	56
chr9	102576282	102636355	dup	3.45349	29
chr9	102727282	102742337	dup	2.85308	3
chr9	104024843	104039383	dup	4748.06	5
chr9	105663655	105683310	dup	28.3153	2
chr9	105947885	105977303	dup	2.66097	4
chr9	106646293	106658402	dup	2.76195	4
chr9	109816085	109828919	dup	4.85611	5
chr9	110056950	110081659	dup	3.10402	8
chr9	111937962	111951941	dup	2.73795	6
chr9	117620947	117635804	dup	3.13079	5
chr9	119354118	119369987	dup	2.52957	4
chr9	119531463	119555753	dup	3.07817	15
chr9	121980279	121992154	dup	2.61977	6
chr9	122583806	122596492	dup	2.89584	5
chr9	123298168	123331014	dup	2.58064	4
chr9	124957712	124985122	dup	2.77381	4
chr9	126602823	126615088	dup	2.6852	2
chr9	128378991	128397197	dup	3.14562	3
chr9	128939487	128959067	dup	4.1613	7
chr9	129209487	129225247	dup	2.73468	8
chr9	130325487	130341494	dup	3.47567	5
chr9	130430487	130445803	dup	3.56068	3
chr9	131304770	131315451	dup	2.65054	5
chr9	132238717	132255050	dup	2.96748	3
chr9	134439765	134462272	dup	9.4182	11
chr9	134503765	134534214	dup	3.82245	8
chr9	140404931	140417294	dup	2.88261	5
chr9	140783931	140809377	dup	3.00212	5
chr9	141626367	141643680	dup	2.94069	3
chr9	146707856	146718397	dup	6.17178	5
chr9	146723856	146756079	dup	3.69837	18
chr9	146810856	146843526	dup	5.20761	19
chrX	1	171615	dup	7.99822	56
chrX	225731	371531	dup	8.19525	46
chrX	1437359	1449086	dup	3.1201	3
chrX	1884935	1899944	dup	2.78117	9
chrX	6804194	6906570	dup	12.39	38
chrX	6957715	7150917	dup	12.2267	62
chrX	7178715	7232214	dup	7.70234	14
chrX	13143375	13162633	dup	3.69042	10
chrX	13195375	13206101	dup	3.75968	7
chrX	13253375	13268611	dup	3.77912	7
chrX	13275375	13300403	dup	2.68741	13
chrX	14735659	14751391	dup	15.5867	1
chrX	15414683	15429831	dup	3.68701	3
chrX	15560683	15571019	dup	2.60076	3
chrX	15614683	15630381	dup	3.20708	2
chrX	15650683	15670706	dup	2.60025	8
chrX	18591170	18610907	dup	2.79167	5
chrX	18729170	18739980	dup	3.34879	1
chrX	18749170	18760658	dup	4.35065	1
chrX	20409384	20435454	dup	2.69945	7
chrX	21055665	21074438	dup	2.73298	2
chrX	21288665	21318796	dup	2.68701	7
chrX	21855263	21866544	dup	2.91087	5
chrX	21899263	21921213	dup	3.02071	10
chrX	23002262	23013185	dup	2.79163	2
chrX	23483245	23502267	dup	32.4554	16
chrX	23793428	23814064	dup	2.79671	8
chrX	24444425	24457527	dup	3.72675	2
chrX	24637425	24653974	dup	3.0564	2
chrX	24945425	24980343	dup	2.77579	4
chrX	26217053	26245247	dup	3.4922	3
chrX	29668290	29687428	dup	2.61921	10
chrX	29979501	29995082	dup	2.8574	7
chrX	30328501	30340663	dup	2.99873	3
chrX	31496193	31507191	dup	2.5304	1
chrX	32222983	32254628	dup	2.85072	6
chrX	33350697	33380679	dup	2.74557	4
chrX	34030697	34056283	dup	3.00077	12
chrX	34424163	34442299	dup	3.33266	2
chrX	34990163	35016915	dup	2.64698	14
chrX	35233163	35248295	dup	6.94784	1
chrX	35617633	35635610	dup	2.52142	4
chrX	35762633	35773867	dup	2.65273	4
chrX	36315709	36326410	dup	2.91808	6
chrX	36410709	36441497	dup	3.55187	13
chrX	36660439	36676203	dup	3.06144	3
chrX	36884846	36910432	dup	5.89433	1
chrX	36946846	36976418	dup	4.81462	9
chrX	36976846	36989539	dup	2.68497	4
chrX	37220387	37246024	dup	2.93831	7
chrX	42187125	42199056	dup	2.70156	3
chrX	45928236	45939240	dup	2.66937	7
chrX	45960236	45976659	dup	2.74842	7
chrX	49025560	49045542	dup	4.07708	1
chrX	49678560	49707515	dup	4.32802	12
chrX	49875491	49923641	dup	4.23729	12
chrX	50056028	50104505	dup	4.27858	12
chrX	50189028	50207154	dup	3.75644	4
chrX	50359197	50380354	dup	3.655	4
chrX	50399197	50421490	dup	3.78533	3
chrX	50472074	50491146	dup	3.63979	3
chrX	50576074	50599681	dup	2.81688	5
chrX	50744074	50844707	dup	2.55866	14
chrX	50883074	50966924	dup	3.47053	21
chrX	51182096	51242052	dup	3.92825	25
chrX	51298855	51360171	dup	3.92726	37
chrX	51620855	51664644	dup	3.20433	7
chrX	51668855	51679600	dup	4.49313	1
chrX	52022855	52100583	dup	3.24073	11
chrX	53312895	53350155	dup	3.49691	8
chrX	53373895	53387817	dup	2.92304	6
chrX	53409895	53465172	dup	3.06959	5
chrX	53710763	53756989	dup	2.74471	12
chrX	53974291	54034131	dup	4.0647	11
chrX	54265291	54280287	dup	3.13393	1
chrX	55135122	55175625	dup	2.53474	4
chrX	55229122	55298048	dup	21.3978	11
chrX	55789636	55799781	dup	2.5506	6
chrX	56067423	56144075	dup	3.39415	13
chrX	56516921	56527358	dup	2.97734	3
chrX	58669848	58711505	dup	2.76608	5
chrX	59153848	59240026	dup	2.89732	11
chrX	59419848	59499323	dup	3.33818	7
chrX	60102007	60134586	dup	2.90078	3
chrX	60407007	60418187	dup	3.28527	2
chrX	62908919	62954218	dup	3.13377	4
chrX	63143919	63166729	dup	2.59007	5
chrX	63770919	63788111	dup	2.9223	1
chrX	65074232	65089033	dup	3.99077	7
chrX	66450480	66483216	dup	3.80742	13
chrX	66552480	66595514	dup	3.68229	10
chrX	66790991	66807919	dup	3.63203	7
chrX	66825991	66838977	dup	3.55791	6
chrX	67564454	67580055	dup	4.02196	5
chrX	67604454	67658458	dup	2.65569	6
chrX	67723272	67753305	dup	3.30384	7
chrX	69317960	69374247	dup	3.96058	23
chrX	69482975	69514345	dup	2.96088	3
chrX	69587975	69628394	dup	2.66767	5
chrX	70131696	70169084	dup	2.64825	4
chrX	70245696	70269686	dup	3.67665	5
chrX	72685944	72702062	dup	2.76493	2
chrX	72714944	72748176	dup	2.74198	6
chrX	73517872	73536192	dup	3.88494	1
chrX	73759872	73771959	dup	3.1207	2
chrX	74484167	74514393	dup	3.24199	2
chrX	74786623	74829310	dup	13.1969	1
chrX	76161871	76193252	dup	5.65496	2
chrX	76570939	76585534	dup	3.00292	1
chrX	77846660	77860730	dup	3.05557	2
chrX	77887660	77917695	dup	2.81618	1
chrX	78407288	78427173	dup	5.16045	1
chrX	79523366	79536736	dup	2.89947	6
chrX	80730421	80746860	dup	10.7035	2
chrX	80788421	80799519	dup	2.71074	4
chrX	80820421	80858017	dup	8.56404	5
chrX	81154861	81177448	dup	2.9188	1
chrX	81420228	81441109	dup	3.18299	3
chrX	82228092	82257069	dup	2.76546	3
chrX	82385326	82407966	dup	3.29992	2
chrX	83063575	83092787	dup	3.04839	5
chrX	84009087	84121021	dup	2.89709	13
chrX	84225380	84282387	dup	4.37467	7
chrX	84304380	84372307	dup	3.56062	8
chrX	84797217	84808216	dup	3.01375	3
chrX	85396118	85408202	dup	3.70666	1
chrX	87729278	87739573	dup	3.22155	1
chrX	87746278	87765999	dup	3.52522	1
chrX	88356432	88369746	dup	2.7422	2
chrX	88768497	88787227	dup	2.6636	4
chrX	91246211	91261895	dup	3.09873	1
chrX	92144222	92158042	dup	2.65509	4
chrX	93286630	93306563	dup	2.96124	1
chrX	93589630	93610244	dup	2.78138	4
chrX	94018630	94041294	dup	13.0424	2
chrX	95062850	95086680	dup	4.32187	5
chrX	95500301	95541687	dup	2.78535	7
chrX	95949667	95973390	dup	8.28687	1
chrX	96093322	96117033	dup	8.72574	1
chrX	96693684	96767972	dup	3.21665	8
chrX	96912684	96944911	dup	3.71757	2
chrX	97087012	97101223	dup	2.59359	4
chrX	97200012	97216881	dup	3.88	9
chrX	97291012	97310956	dup	2.93148	5
chrX	97497012	97605664	dup	4.20458	49
chrX	98110417	98126235	dup	2.76326	4
chrX	98151417	98196609	dup	2.61696	7
chrX	98415417	98443437	dup	2.87908	6
chrX	98498417	98578224	dup	4.47291	31
chrX	98620417	98648368	dup	2.78106	6
chrX	98716986	98781991	dup	4.65563	29
chrX	99548892	99561382	dup	4.5883	1
chrX	100579937	100591321	dup	2.77622	5
chrX	101238937	101289589	dup	2.73214	8
chrX	101803046	101814850	dup	3.57561	2
chrX	102798776	102852942	dup	4.29845	22
chrX	106582728	106601337	dup	2.54331	5
chrX	109054602	109066748	dup	2.61522	1
chrX	109578602	109628320	dup	24.7535	32
chrX	109731565	109751448	dup	21.1016	9
chrX	112411726	112424933	dup	2.81739	6
chrX	114055628	114068343	dup	2.69252	7
chrX	115251616	115263714	dup	3.45265	2
chrX	115447616	115459426	dup	2.68458	6
chrX	117667206	117688540	dup	2.68393	5
chrX	117824206	117835790	dup	2.76511	4
chrX	119045717	119055750	dup	2.71501	4
chrX	119096717	119131517	dup	3.17274	4
chrX	119212734	119248704	dup	2.89968	6
chrX	119483734	119494699	dup	2.72045	2
chrX	120306465	120328420	dup	3.23323	2
chrX	120379465	120412427	dup	2.54884	4
chrX	120522465	120537012	dup	2.60829	3
chrX	120616282	120631262	dup	2.56879	3
chrX	124068333	124104133	dup	2.95216	10
chrX	126679227	126697533	dup	2.57602	6
chrX	126775003	126794982	dup	2.58661	7
chrX	126833003	126844321	dup	2.69322	4
chrX	127867757	127892532	dup	4.86769	2
chrX	128688770	128699487	dup	2.86639	6
chrX	131737218	131747786	dup	3.26469	1
chrX	132788463	132802268	dup	2.92214	3
chrX	133253463	133264350	dup	2.76875	5
chrX	133279463	133290367	dup	2.72952	6
chrX	133443401	133456361	dup	2.79551	6
chrX	133738189	133748457	dup	3.18506	4
chrX	134497708	134510162	dup	2.85856	2
chrX	135424137	135456755	dup	2.66783	7
chrX	135725394	135739247	dup	2.63265	5
chrX	137331382	137345786	dup	2.79031	4
chrX	139085542	139116369	dup	4.28078	25
chrX	139155542	139168600	dup	5.48233	9
chrX	139209542	139232506	dup	4.40739	16
chrX	141330701	141349192	dup	3.21063	5
chrX	141464701	141487620	dup	3.79921	11
chrX	141501701	141526702	dup	3.4734	10
chrX	141578701	141590531	dup	4.23796	3
chrX	141633701	141658807	dup	4.28314	10
chrX	142399939	142516566	dup	6.77744	39
chrX	142527939	142570893	dup	4.83329	20
chrX	142886691	142902931	dup	3.34358	5
chrX	143751786	143831961	dup	5.17328	11

## Sheet: Table S3
Table S3. The WGAC dataset filtered with WSSD positive results
Chr.1	Start1	End1	Chr.2	Start2	End2	# Aligned_Bases	Identity
1	17	21095	1	29575	49018	19305	0.977622
1	12087	29106	1	158173	174389	16188	0.966271
1	20185	48998	1	49464	82310	26938	0.978729
1	41048	49018	1	158173	166372	7806	0.950679
1	49464	62707	1	81420	90868	9446	0.978933
1	49464	62182	1	165460	174389	8926	0.978938
1	51247	52296	1	52566	53617	1048	0.97042
1	53970	55178	1	55296	56499	1204	0.98505
1	74094	90343	1	158173	174389	16179	0.963904
1	14510389	14512360	1	296237570	296235599	1972	0.999493
1	14510420	14512354	1	314875862	314873935	1915	0.949869
1	15116120	15119126	1	310509201	310506196	3005	1
1	18175758	18183827	1	18312464	18304396	8068	1
1	18178388	18183448	1	18328328	18332725	4362	0.972719
1	18198134	18202962	1	18345429	18350527	4769	0.951772
1	18199439	18202364	1	18352480	18355675	2860	0.90979
1	18207792	18208819	1	18357458	18356421	1026	0.97076
1	18220484	18224110	1	18352816	18356135	3004	0.940746
1	18304025	18309833	1	18332941	18328328	4574	0.966769
1	18306787	18309833	1	18563525	18566199	2641	0.980689
1	18312565	18323467	1	18551817	18563424	10902	0.99945
1	18325945	18331002	1	18568582	18563525	5058	1
1	18346749	18349938	1	18352480	18355675	3153	0.94196
1	21581338	21582887	1	159725012	159723675	1314	0.914003
1	34634353	34646200	1	34673270	34661295	11699	0.968459
1	40356082	40357516	1	313133365	313131925	1420	0.933803
1	46759203	46761691	1	204035491	204037979	2489	1
1	46821747	46824234	1	204037979	204035491	2487	0.998794
1	66764656	66766522	1	282680623	282682731	1865	0.966756
1	67815964	67821638	1	250080503	250086510	5620	0.904448
1	68728845	68745545	1	68819515	68802553	16509	0.996244
1	68813752	68819515	1	68982376	68987914	5533	0.994939
1	71512015	71535102	1	71655875	71678964	23085	0.999783
1	71631620	71633499	1	71728965	71730844	1880	1
1	71633998	71638658	1	71751055	71746396	4560	0.997588
1	83608668	83610449	1	84917968	84919483	1477	0.913338
1	86132681	86133843	1	132829558	132830741	1160	0.961207
1	92593072	92601414	1	92617555	92627048	8328	0.99976
1	95918532	95925797	1	95990570	95983308	7163	0.99986
1	122282973	122284609	1	122284907	122286542	1612	0.997519
1	122282999	122284609	1	122340450	122342055	1582	0.996207
1	122284933	122290627	1	122340450	122346133	5684	0.998417
1	129536240	129548996	1	273864739	273852166	12572	0.998727
1	129549097	129554207	1	274127797	274122685	5111	0.999609
1	129554308	129559250	1	274121271	274116328	4943	1
1	133357262	133358633	1	251901909	251900173	1372	0.915452
1	141483635	141485125	1	141505692	141507182	1491	0.991952
1	141510952	141517180	1	141526831	141533060	6129	0.999837
1	146897721	146903450	1	313129492	313123852	5632	0.931996
1	149093612	149105072	1	149379418	149368898	10520	0.999905
1	149105640	149110069	1	149349789	149354218	4430	1
1	152213025	152214124	1	277199833	277198738	1090	0.922936
1	157998727	158000000	1	158009329	158008056	1274	0.986656
1	157998727	158000000	1	158006695	158005422	1274	0.989796
1	157998727	158000000	1	158003440	158004713	1274	0.990581
1	158000001	158010689	1	158010689	158000001	9722	0.9784
1	178392112	178400493	1	178460484	178452103	8382	0.999523
1	179488194	179492480	1	179600756	179604808	4053	0.993832
1	179495460	179498732	1	179583674	179586946	3273	0.996639
1	179502437	179504483	1	179605576	179607622	2047	1
1	179504442	179507427	1	179599846	179596785	2886	0.997574
1	181806427	181812666	1	181865718	181859478	6240	1
1	182731891	182733996	1	224626543	224628650	2104	1
1	193039386	193041126	1	193257330	193259073	1741	0.995979
1	193041352	193060801	1	193414971	193395522	19448	0.999126
1	193110356	193132624	1	193436968	193414697	22268	0.999416
1	193294232	193299515	1	193419892	193425175	5283	0.998675
1	195793689	195795689	1	284752672	284750695	1952	0.902664
1	208195200	208196370	1	300226103	300227280	1159	0.908542
1	212528833	212531318	1	218005231	218007708	2453	0.907868
1	217929979	217933739	1	218120412	218116653	3760	1
1	224456437	224457542	1	224550461	224549351	1106	0.932188
1	224456437	224457542	1	224817256	224816146	1106	0.932188
1	224456466	224457481	1	225046545	225045531	1013	0.939783
1	224456469	224457481	1	224763418	224762408	1011	0.945598
1	224467387	224473076	1	224779625	224773904	5366	0.921357
1	224467387	224473076	1	224912171	224918149	5366	0.921357
1	224467396	224468912	1	225194840	225193323	1509	0.920477
1	224467396	224468912	1	225369471	225367954	1509	0.920477
1	224467396	224468717	1	224610696	224612013	1315	0.958175
1	224467528	224473076	1	225139276	225133974	5200	0.9225
1	224467528	224473076	1	225313737	225308435	5200	0.9225
1	224470562	224473076	1	224563498	224561021	2445	0.92638
1	224470562	224473076	1	224830291	224827814	2446	0.932134
1	224525041	224580492	1	224791834	224847282	20774	0.999904
1	224525142	224544813	1	225325930	225345124	18878	0.939294
1	224525142	224544813	1	225151469	225170493	18878	0.939665
1	224528648	224538185	1	224563556	224573307	8914	0.910366
1	224528648	224538185	1	224830349	224840098	8912	0.910458
1	224545253	224563498	1	224758511	224776707	16079	0.900429
1	224545253	224556596	1	225118598	225129495	9839	0.911983
1	224545253	224556582	1	225176955	225188757	10127	0.913696
1	224545253	224556582	1	225351585	225363387	10127	0.913696
1	224545253	224547027	1	225021285	225022753	1466	0.968622
1	224549033	224563498	1	224612083	224596239	13690	0.900438
1	224549351	224550461	1	224583178	224582073	1106	0.932188
1	224568504	224573307	1	224800001	224804980	4700	0.94234
1	224582073	224583178	1	224817256	224816146	1106	0.932188
1	224582102	224583117	1	225046545	225045531	1013	0.939783
1	224582105	224583117	1	224763418	224762408	1011	0.945598
1	224593065	224599522	1	224912171	224918940	6126	0.910545
1	224593074	224594590	1	225194840	225193323	1509	0.919814
1	224593074	224594590	1	225369471	225367954	1509	0.919814
1	224593074	224594395	1	224610696	224612013	1315	0.957414
1	224596239	224602786	1	224830291	224823709	6119	0.911587
1	224610803	224612037	1	224912285	224913782	1233	0.942417
1	224610827	224612037	1	225313739	225312529	1204	0.931894
1	224612185	224613630	1	225177487	225176063	1409	0.911994
1	224612185	224613630	1	225352117	225350693	1409	0.911994
1	224612185	224613630	1	225119131	225117706	1409	0.914123
1	224612185	224613630	1	225021818	225020330	1365	0.918681
1	224632707	224643396	1	224858947	224848257	10686	0.998877
1	224693429	224709015	1	225074392	225059102	15286	0.993066
1	224722658	224729694	1	225053626	225060684	7036	0.996873
1	224742028	224759979	1	225004801	225022753	17949	0.999554
1	224746674	224772431	1	225165702	225192320	23633	0.933652
1	224746674	224772431	1	225340333	225366951	23633	0.933991
1	224758511	224769397	1	224812048	224823391	9831	0.912928
1	224761851	224763418	1	225193275	225194845	1562	0.919334
1	224761851	224763418	1	225367906	225369476	1562	0.919334
1	224763203	224771256	1	225022874	225030921	8048	0.999751
1	224768396	224811608	1	225302954	225345124	38928	0.961236
1	224772678	224782849	1	224919374	224908948	10169	0.999902
1	224777272	224785279	1	225193089	225199998	6776	0.903778
1	224800001	224811608	1	225159193	225170493	11160	0.91129
1	224800001	224804980	1	224835295	224840098	4700	0.942766
1	224812048	224830291	1	225118598	225136540	16085	0.900901
1	224812048	224826539	1	225176955	225192997	13245	0.908947
1	224812048	224823377	1	225351585	225363387	10127	0.913597
1	224812048	224813822	1	225021285	225022753	1466	0.96794
1	224848191	224849198	1	225193841	225194847	1007	0.930487
1	224848191	224849198	1	225368472	225369478	1007	0.930487
1	224908948	224919374	1	225142625	225132750	9498	0.977995
1	224908948	224919374	1	225317086	225307211	9498	0.977995
1	224983911	224984952	1	225193938	225195063	1037	0.927676
1	224983911	224984952	1	225368569	225369694	1037	0.927676
1	225004801	225022753	1	225101895	225120068	17808	0.99197
1	225007394	225022753	1	225164397	225178428	13063	0.936156
1	225009447	225022753	1	225340333	225353058	11773	0.959653
1	225022874	225030921	1	225123306	225131335	8021	0.987533
1	225028065	225030921	1	225302954	225305796	2842	0.985222
1	225104493	225132761	1	225164397	225192817	25167	0.923789
1	225106547	225111257	1	225340333	225345131	4247	0.915941
1	225121949	225123521	1	225367906	225369476	1560	0.925
1	225137847	225144772	1	225193275	225199998	6547	0.910646
1	227681849	227688880	1	227755461	227762489	7028	0.999858
1	230713329	230714583	1	230714739	230715994	1255	0.935458
1	260390373	260394030	1	260456620	260460260	3628	0.987872
1	264320862	264329705	1	264430198	264421840	8213	0.946305
1	269982769	269993580	1	270261074	270270686	9413	0.998194
1	269990193	269992165	1	270272705	270270737	1969	0.991366
1	270984230	270991090	1	274300659	274294629	5907	0.90215
1	270984230	270991090	1	274466821	274460791	5907	0.902319
1	271522794	271523825	1	271693326	271694349	1023	0.977517
1	271523882	271525940	1	271683453	271681392	2058	0.994655
1	271525426	271529174	1	271695690	271699447	3748	0.992263
1	271530205	271533570	1	271681115	271677772	3342	0.98444
1	275266908	275274229	1	275277281	275286091	6845	0.918773
1	275481131	275482294	1	275529077	275530231	1130	0.934513
1	275665246	275672566	1	275675618	275684428	6844	0.918761
1	279762202	279766562	1	285420409	285415795	4288	0.904384
1	280418728	280421318	1	280506498	280504261	2234	0.944494
1	280429103	280430830	1	280534048	280532041	1724	0.953016
1	284544236	284546320	1	284561228	284559095	2072	0.951255
1	294802818	294820756	1	296989825	297005508	15237	0.975061
1	294821618	294823566	1	297125266	297123293	1934	0.971562
1	294823153	294832999	1	297005635	297007625	1997	0.933901
1	294839904	294851692	1	297010160	297020706	10375	0.94506
1	294845670	294847102	1	297107406	297105968	1432	0.920391
1	294845670	294847094	1	296209369	296207939	1424	0.922753
1	294845670	294847102	1	314913395	314914833	1432	0.930168
1	294845740	294847443	1	296462208	296460520	1671	0.901257
1	294845740	294847443	1	296311438	296309749	1672	0.90311
1	294855436	294858366	1	314911166	314914679	2652	0.900452
1	294855822	294858335	1	294925612	294922798	2237	0.901207
1	294855822	294858335	1	297108989	297106175	2237	0.901207
1	294857097	294858184	1	297015406	297016493	1088	0.95864
1	294857141	294858335	1	296311471	296310285	1187	0.94524
1	294857141	294858335	1	296462241	296461056	1186	0.943508
1	294858756	294859928	1	297125367	297126539	1173	1
1	294860631	294865295	1	297018168	297023350	4604	0.933753
1	294872139	294886146	1	297109002	297122790	13781	0.988027
1	294880925	294884442	1	296214196	296210681	3506	0.954934
1	294880955	294884525	1	314908260	314911834	3568	0.956278
1	294886694	294895734	1	315111994	315120179	8118	0.937669
1	294886694	294889342	1	297071130	297073777	2646	1
1	294886694	294888323	1	296951295	296949692	1603	0.94136
1	294886694	294906686	1	314954898	314931974	18959	0.943246
1	294886694	294889968	1	314902667	314905353	2668	0.941529
1	294886698	294892619	1	296965218	296959608	5310	0.966667
1	294886986	294892267	1	296435349	296442993	4968	0.908011
1	294887236	294888341	1	296282385	296283482	1098	0.909836
1	294887249	294888254	1	296791767	296790760	1006	0.909543
1	294890509	294929555	1	297073886	297112929	20848	0.999568
1	294894902	294905880	1	296396479	296384687	10549	0.958385
1	294910264	294919889	1	296197356	296206901	9283	0.958419
1	294910379	294915557	1	296453926	296448713	5136	0.948793
1	294912438	294925612	1	314924709	314911827	12822	0.970207
1	294921641	294925168	1	296207002	296210495	3491	0.96849
1	294922949	294924029	1	297016493	297015413	1081	0.93802
1	295089550	295103045	1	295298419	295284830	13428	0.983914
1	295089550	295125759	1	295403480	295367211	34547	0.979622
1	295097618	295098620	1	296560498	296559496	1003	0.904287
1	295122830	295125759	1	295301891	295304835	2927	0.981893
1	295146558	295153525	1	295412392	295404556	6945	0.990497
1	295151153	295153353	1	295301790	295298714	2184	0.986722
1	295165768	295168251	1	295364727	295367223	2472	0.972896
1	295166524	295168251	1	295306556	295304823	1717	0.976121
1	295202435	295231031	1	295413263	295441863	28591	0.999475
1	295289044	295301790	1	295393447	295407805	12515	0.997523
1	295301891	295306556	1	295370155	295365490	4666	1
1	295651015	295674432	1	295794226	295817554	23120	0.998356
1	295684111	295711327	1	295722528	295749710	27080	0.999668
1	295818839	295863716	1	295921245	295966375	13968	0.998353
1	296197356	296206901	1	297093641	297103266	9283	0.958419
1	296197450	296202828	1	296453951	296448713	5169	0.971948
1	296199573	296206901	1	314924702	314917497	7136	0.977438
1	296207002	296210495	1	297105018	297108545	3491	0.96849
1	296207002	296216879	1	314915746	314905551	9735	0.980894
1	296207935	296209599	1	296310082	296311722	1641	0.928702
1	296207936	296209599	1	296460854	296462492	1639	0.932886
1	296208289	296209369	1	297016493	297015413	1081	0.948196
1	296210681	296214196	1	297121086	297117569	3506	0.954934
1	296214228	296223455	1	314980214	314970968	9188	0.945908
1	296214230	296234280	1	296934608	296916284	17911	0.912959
1	296217959	296228817	1	314958582	314969234	10108	0.976256
1	296235553	296238634	1	314873883	314876991	3050	0.928852
1	296241688	296268176	1	296400001	296427906	26444	0.991907
1	296266364	296271139	1	296319043	296324153	4662	0.987559
1	296279994	296282358	1	296334658	296332291	2365	0.994926
1	296282385	296283482	1	297071672	297072777	1098	0.909836
1	296290158	296303631	1	314866460	314874201	7301	0.920559
1	296295634	296306529	1	314866460	314875822	8738	0.908675
1	296295634	296297184	1	297041671	297043526	1538	0.936931
1	296307624	296314465	1	296458386	296465234	6838	0.989617
1	296309699	296311722	1	314917275	314913165	2022	0.928289
1	296310436	296311438	1	297016493	297015483	1003	0.939182
1	296319043	296321129	1	296426095	296428185	2085	0.995204
1	296384687	296396479	1	297089257	297078279	10549	0.958195
1	296384687	296396479	1	314932780	314944570	11791	1
1	296435349	296436673	1	296951005	296949692	1311	0.926773
1	296435349	296437439	1	297071422	297073372	1927	0.935132
1	296435349	296442993	1	296964947	296959957	4661	0.936923
1	296435349	296442993	1	314954606	314946961	7643	0.999607
1	296435361	296442992	1	315112293	315116953	4635	0.930529
1	296435361	296437427	1	314902966	314904881	1905	0.934908
1	296440836	296442993	1	297073886	297075644	1641	0.948202
1	296460470	296462492	1	314917275	314913165	2022	0.93274
1	296461207	296462208	1	297016493	297015483	1002	0.939122
1	296520042	296522116	1	315276867	315274546	2056	0.94358
1	296597181	296601805	1	315259023	315263647	4625	0.999351
1	296611268	296613783	1	315258686	315256171	2516	1
1	296790760	296791767	1	297072690	297071685	1006	0.909543
1	296790775	296791813	1	315113516	315112480	1037	0.90839
1	296790775	296791813	1	314904189	314903153	1037	0.910318
1	296923567	296938858	1	314969340	314984847	15037	0.934561
1	296925191	296930675	1	314964073	314958582	5347	0.934169
1	296949692	296954483	1	314953282	314957423	4108	0.925755
1	296949692	296954512	1	297072759	297068441	4270	0.928806
1	296949692	296954512	1	314904273	314900062	4180	0.929904
1	296949692	296954512	1	315113600	315109383	4173	0.930266
1	296949692	296954512	1	296963621	296968209	4263	0.947455
1	296959608	296971460	1	314946615	314958560	8902	0.933723
1	296959608	296988615	1	297075996	297051285	23374	0.940575
1	296959610	296973777	1	315117302	315103865	13338	0.930574
1	296962550	296989796	1	314905353	314883727	21286	0.923847
1	296971850	296978144	1	314883503	314877061	6210	0.933494
1	296975575	296980664	1	315029503	315034587	5026	0.911062
1	297015413	297016493	1	297107406	297106326	1081	0.93802
1	297015413	297016493	1	314913395	314914475	1081	0.953747
1	297034238	297037631	1	297117085	297120501	3375	0.921185
1	297039510	297043527	1	314864274	314868005	3697	0.955099
1	297051262	297073503	1	314884882	314905021	19712	0.921114
1	297055134	297060314	1	315034584	315029507	4841	0.906011
1	297057447	297064080	1	314877067	314883504	6226	0.926116
1	297062143	297073503	1	315103865	315114348	10424	0.929969
1	297065236	297073372	1	314958498	314952516	5765	0.931136
1	297073886	297079111	1	315115215	315120179	4816	0.934385
1	297073886	297090063	1	314949119	314931974	15340	0.955085
1	297095815	297108989	1	314924709	314911827	12822	0.970207
1	297117599	297121169	1	314908260	314911834	3568	0.956278
1	298414181	298415222	1	298415424	298416463	1040	0.903846
1	302032001	302033859	1	302148511	302146762	1733	0.952106
1	302035116	302043778	1	302147537	302156402	7478	0.996523
1	311904506	311905799	1	311906231	311907524	1294	0.94204
1	311936479	311941365	1	311967223	311962352	4817	0.965331
1	311952725	311955813	1	312108035	312111111	3071	0.978834
1	311954148	311955812	1	311955813	311957478	1565	0.990415
1	311955914	311960542	1	312109552	312114192	4616	0.97617
1	312367435	312376586	1	312740903	312730910	9054	0.967749
1	312377615	312470196	1	312767176	312858580	73436	0.969375
1	312470215	312478943	1	312730807	312715267	8687	0.973869
1	312495353	312500418	1	312500435	312505498	5064	0.999803
1	312519048	312543305	1	312767031	312742958	24011	0.995627
1	312935389	312937544	1	312941525	312943994	2152	0.945632
1	313124873	313131171	1	313358660	313352343	6183	0.945334
1	313246821	313293963	1	313411711	313364569	12852	0.999455
1	314280943	314296622	1	314787560	314780868	6193	0.934281
1	314280943	314296622	1	314530997	314537688	6193	0.934604
1	314410666	314417471	1	314773252	314780057	6805	1
1	314441640	314457318	1	314787560	314780868	6193	0.934281
1	314520744	314538351	1	314797813	314780205	17608	0.999886
1	314633694	314649373	1	314787560	314780868	6193	0.934281
1	314712799	314721443	1	314797813	314789169	8645	1
1	314877067	314883504	1	314890172	314896461	6212	0.917096
1	314877067	314879640	1	315032099	315029503	2561	0.920344
1	314881583	314883504	1	315103865	315105781	1882	0.902232
1	314887786	314892768	1	315034587	315029503	4882	0.992216
1	314894544	314905384	1	315103865	315114714	10824	0.997136
1	314896856	314897929	1	314958554	314957471	1066	0.939024
1	314900091	314904881	1	314957423	314952528	4724	0.936494
1	314928813	314933426	1	315047568	315053175	4387	0.90563
1	314928813	314934969	1	315022269	315029489	6014	0.907383
1	314934977	314939073	1	315125674	315121561	4032	0.933284
1	314943739	314957423	1	315120179	315109412	10645	0.93302
1	314957471	314958554	1	315107249	315106176	1066	0.939962
1	315010053	315027841	1	315034688	315053073	17707	0.993223
1	315053174	315074431	1	315163885	315185211	21158	0.999953
1	315075643	315078831	1	315162909	315159721	3189	1
1	315080113	315100434	1	315285544	315305867	20322	0.999705
1	315100572	315103743	1	315311221	315308050	3169	0.999684
1	103527	123073	2	162476294	162449278	19316	0.911317
1	35413212	35414453	2	91078860	91077613	1231	0.938262
1	91818069	91819431	2	33731205	33732572	1363	0.929567
1	118276028	118278063	2	123081292	123083042	1691	0.90893
1	141446294	141453400	2	16000690	16007921	6435	0.902875
1	141542243	141549350	2	16000690	16007921	6435	0.902875
1	296330421	296332044	2	162095572	162097193	1617	0.987013
1	296330969	296332044	2	162335944	162334871	1074	0.999069
1	311850126	311854275	2	13763365	13757065	3888	0.90072
1	311855718	311861022	2	13750835	13745542	5224	0.920942
1	311861027	311874713	2	14798606	14812259	13460	0.919614
1	311895646	311905537	2	14691922	14701528	9166	0.909121
1	311895905	311897218	2	159381946	159380610	1303	0.916347
1	311895973	311897226	2	14078778	14080033	1243	0.919549
1	311907261	311920496	2	14704297	14714906	10435	0.924868
1	311939728	311941403	2	14716193	14717899	1669	0.920312
1	311946396	311952267	2	14734112	14727917	5771	0.910068
1	311947429	311952560	2	14741623	14736112	5051	0.915462
1	311952725	311954624	2	14735142	14733154	1892	0.909091
1	311952725	311955813	2	14724705	14721549	3054	0.929601
1	311955918	311963968	2	14723103	14716193	6529	0.931536
1	311965945	311967266	2	14715894	14714859	1034	0.909091
1	312062584	312066728	2	13763365	13757065	3885	0.902445
1	312068173	312073428	2	13750835	13745542	5199	0.926524
1	312073433	312087567	2	14798606	14813627	13878	0.908921
1	312106989	312109927	2	14736170	14733154	2911	0.906561
1	312106989	312114192	2	14726458	14718257	7068	0.924165
1	312164193	312170583	2	158749350	158756061	6302	0.920343
1	312171957	312179442	2	158807121	158814368	7154	0.916271
1	312255407	312274230	2	158814368	158832236	17487	0.929834
1	312267803	312271035	2	158909557	158912802	3177	0.924772
1	312272863	312293468	2	158832290	158848291	14680	0.91485
1	312274489	312293468	2	158771509	158757253	12839	0.910819
1	312290117	312317281	2	158861366	158888067	24497	0.925093
1	312318047	312326043	2	158888282	158894310	5528	0.916425
1	312325482	312332708	2	158893748	158901575	4197	0.914463
1	312334976	312345245	2	158901635	158909454	7080	0.930508
1	312346672	312348694	2	158945442	158942832	2008	0.924801
1	312353161	312366391	2	158931284	158918782	12299	0.929506
1	312359664	312361090	2	158914985	158913664	1297	0.946029
1	312369312	312378138	2	158945620	158954344	8563	0.914633
1	312369981	312378107	2	158958211	158966968	7939	0.915355
1	312374928	312395016	2	158983232	159000330	16028	0.904729
1	312398554	312402968	2	159028262	159032498	4184	0.930449
1	312407783	312442238	2	159091336	159123673	25731	0.92064
1	312471692	312484056	2	159137866	159157089	11380	0.92812
1	312484060	312494771	2	159168297	159157106	10240	0.932813
1	312489594	312495156	2	159069597	159063328	5162	0.932972
1	312494116	312495156	2	159185263	159184226	1037	0.907425
1	312494116	312500102	2	159051725	159042525	5946	0.927178
1	312494116	312500102	2	159195301	159204501	5942	0.927297
1	312500435	312530212	2	159199395	159227678	27600	0.927355
1	312500435	312515750	2	159047631	159032630	14454	0.927563
1	312532186	312553418	2	159229851	159244310	13832	0.919968
1	312563394	312588680	2	159245457	159273991	22569	0.923967
1	312594710	312602302	2	159274291	159282007	7444	0.923025
1	312609118	312616615	2	159281112	159289146	7374	0.930296
1	312618314	312620926	2	159294418	159291824	2572	0.912519
1	312620965	312639710	2	159294431	159307577	9715	0.93402
1	312641885	312662618	2	159329440	159307567	20443	0.927555
1	312715270	312716777	2	159151984	159150206	1460	0.906164
1	312716834	312729319	2	159148497	159137866	9860	0.932252
1	312731096	312738287	2	158965277	158958212	6218	0.912673
1	312736674	312742856	2	158957906	158951774	5992	0.909212
1	312740388	312742841	2	158966968	158964461	2450	0.913878
1	312747171	312753885	2	159235932	159229851	6011	0.929629
1	312755861	312767031	2	159227678	159217641	9917	0.928103
1	312767176	312787545	2	158985883	159001382	14883	0.915138
1	312787545	312792277	2	159028262	159032498	4184	0.930688
1	312792954	312829594	2	159089782	159123673	31882	0.920206
1	117837174	117838725	3	114279361	114277477	1117	0.908684
1	133920813	133922800	3	25022323	25020336	1985	0.994458
1	226033332	226034958	3	108569405	108567797	1602	0.93633
1	226033332	226034958	3	108643618	108642010	1602	0.93633
1	293663941	293665457	3	107763289	107762132	1131	0.900973
1	314218726	314272282	3	143316128	143260009	6049	0.949909
1	314218726	314264641	3	143596682	143548848	13468	0.959756
1	314223393	314272282	3	143400223	143451558	10862	0.964003
1	314271739	314278357	3	143090593	143083997	6578	0.978565
1	314271739	314278357	3	143249947	143243351	6578	0.978565
1	314271739	314278357	3	143461634	143467863	6115	0.979558
1	314271739	314278357	3	143624979	143618392	6572	0.97961
1	314279323	314336360	3	143183250	143134139	16104	0.951441
1	314280943	314296622	3	143348612	143342389	6181	0.934962
1	314290312	314309310	3	143479712	143498847	18896	0.966025
1	314410666	314425332	3	143564195	143548848	14259	0.977488
1	314432432	314439054	3	143090593	143083997	6578	0.978565
1	314432432	314439054	3	143249947	143243351	6578	0.978565
1	314432432	314439054	3	143461634	143467863	6115	0.979558
1	314432432	314439054	3	143624979	143618392	6572	0.97961
1	314440020	314497054	3	143183250	143134139	16106	0.951447
1	314441640	314457318	3	143348612	143342389	6181	0.934962
1	314451008	314470005	3	143479712	143498847	18896	0.965972
1	314529388	314549519	3	143350219	143330569	19646	0.994554
1	314530997	314537688	3	143181608	143173506	6189	0.92826
1	314530997	314537688	3	142908687	142924389	6193	0.933473
1	314599530	314617386	3	143567761	143548848	17444	0.978388
1	314624486	314631108	3	143090593	143083997	6578	0.978565
1	314624486	314631108	3	143249947	143243351	6578	0.978565
1	314624486	314631108	3	143461634	143467863	6115	0.979558
1	314624486	314631108	3	143624979	143618392	6572	0.97961
1	314632074	314689109	3	143183250	143134139	16106	0.951385
1	314633694	314649373	3	143348612	143342389	6181	0.934962
1	314643063	314662061	3	143479712	143498847	18896	0.965972
1	314780205	314789169	3	143341727	143350219	8491	0.993758
1	314780868	314787560	3	143173506	143181608	6189	0.927937
1	314780868	314787560	3	142924389	142908687	6193	0.93315
1	103475504	103477858	4	97802701	97804350	1650	0.9
1	141446300	141453400	4	29895692	29902724	6685	0.900224
1	141542249	141549350	4	29895692	29902724	6686	0.900239
1	234659451	234667441	4	47553159	47562530	7870	0.901017
1	266497911	266500459	4	92335784	92337163	1374	0.911208
1	310694676	310704631	4	59161012	59165694	3872	0.920713
1	75384973	75387395	5	6049362	6052843	2416	0.987583
1	312908629	312919593	5	94478894	94489596	10194	0.900235
1	313085704	313105776	5	94478704	94461122	16562	0.9235
1	21581338	21582887	6	72313040	72314377	1314	0.914003
1	40812016	40813041	6	133048937	133047914	1017	0.938053
1	68664705	68668411	6	146969724	146966018	3707	0.99973
1	178275525	178278975	6	130164362	130167020	2524	0.902932
1	179443418	179446808	6	113818996	113822373	3357	0.928805
1	15920048	15921171	7	118700677	118699544	1113	0.90566
1	15920048	15921162	7	113254552	113253422	1106	0.905967
1	121116648	121122494	7	85768874	85773634	4704	0.917092
1	121116648	121122494	7	85544837	85540078	4703	0.917287
1	179493035	179494167	7	84008002	84006867	1124	0.952847
1	196508000	196511914	7	73148361	73144298	3885	0.961905
1	279701066	279702497	7	2606179	2607427	1197	0.935673
1	314218698	314241753	7	28673265	28696291	22851	0.983064
1	314305625	314360663	7	28805458	28744317	16024	0.97173
1	314466320	314522759	7	28805458	28742931	14631	0.970679
1	314515996	314532051	7	28696324	28706565	9969	0.955663
1	314658376	314714814	7	28805458	28742931	14632	0.970681
1	314708051	314721443	7	28696324	28703902	7308	0.951286
1	314786506	314795745	7	28706565	28697118	9184	0.955684
1	132828756	132830990	8	96842453	96844687	2235	0.997315
1	159632664	159644051	8	46030771	46042051	10019	0.902086
1	159956824	159958039	8	103341941	103340460	1190	0.923529
1	202155052	202158288	8	48873691	48877023	3071	0.915011
1	205472455	205473824	8	19690377	19689116	1078	0.916512
1	218001486	218003161	8	140345683	140347024	1332	0.900901
1	218001889	218004081	8	70773953	70775810	1804	0.908537
1	218001889	218004081	8	70684574	70682717	1804	0.909645
1	263179862	263181044	8	112153847	112152607	1164	0.925258
1	296250772	296255003	8	26080443	26084228	3749	0.903708
1	296409079	296413325	8	26080443	26084228	3746	0.910304
1	61988372	61989757	9	11191406	11192748	1052	0.90019
1	202421378	202422461	10	25694162	25693051	1047	0.924546
1	202570594	202572011	10	25694496	25693051	1379	0.922408
1	205341322	205342819	10	17636125	17634634	1486	0.934051
1	283253453	283254717	10	76332987	76334277	1244	0.919614
1	299724986	299727143	10	22269307	22268243	1066	0.989681
1	312920748	312923571	10	29454813	29452052	2756	0.986575
1	312923182	312936152	10	17630323	17616871	12054	0.905094
1	312924416	312931418	10	21685956	21693701	6604	0.908237
1	312933314	312937544	10	29439744	29448471	4224	0.963778
1	312941253	312944285	10	29445738	29448761	3022	0.98544
1	312943960	312947559	10	29442402	29445783	3380	0.981065
1	312946363	313003501	10	78713463	78772234	2855	0.989842
1	312948070	312952181	10	29431388	29427589	3698	0.989995
1	312971480	312975221	10	29435247	29431551	3508	0.947548
1	312977407	312978524	10	29289105	29287987	1113	0.933513
1	312978624	312980007	10	17525035	17523630	1374	0.914119
1	312992157	312994873	10	21910404	21913007	2601	0.900807
1	312996763	313003501	10	21913082	21919847	6614	0.901724
1	313493356	313494699	10	77936769	77935414	1225	0.903673
1	313493356	313494699	10	78082195	78080840	1225	0.903673
1	313570769	313573497	10	77915868	77918634	2610	0.913793
1	313570769	313573497	10	78061309	78064059	2594	0.914418
1	949032	951038	11	34727728	34725708	1988	0.913481
1	1134913	1136919	11	34725708	34727728	1988	0.913481
1	123658852	123664288	11	39947668	39953315	5368	0.905924
1	139502884	139504078	11	3302281	3301068	1189	0.93524
1	141446343	141453238	11	13593236	13599974	6530	0.906585
1	141542292	141549188	11	13593236	13599974	6531	0.906599
1	123665375	123667235	12	18944132	18946022	1846	0.950704
1	282510785	282513164	12	17926591	17929132	2279	0.907416
1	294920537	294922557	12	38047800	38045499	2018	0.928642
1	297103914	297105934	12	38047800	38045499	2018	0.928642
1	314914864	314916850	12	38045497	38047800	1986	0.929507
1	82271623	82273306	13	53908870	53907161	1667	0.921416
1	137754271	137756634	13	168542212	168549059	2336	0.937928
1	160347342	160356732	13	147793103	147784217	8680	0.935945
1	215572744	215574456	13	31249491	31247847	1622	0.937731
1	276568106	276569461	13	192089181	192087823	1344	0.90997
1	276568106	276569461	13	192328161	192326803	1344	0.90997
1	290468620	290471183	13	111473393	111475991	2529	0.938711
1	293612873	293614206	13	192087838	192089172	1324	0.906344
1	293612873	293614206	13	192326818	192328152	1324	0.906344
1	48286637	48287809	14	140499614	140498427	1149	0.924282
1	64338783	64340806	14	88542478	88544456	1957	0.930506
1	206642525	206644149	14	71305103	71303468	1614	0.933086
1	266466553	266467954	14	45808054	45806623	1385	0.904693
1	17	8539	15	155370547	155362650	7879	0.960147
1	17	6209	15	155448706	155443163	5544	0.963384
1	1152	35153	15	155475741	155443163	25884	0.960709
1	12086	37483	15	155387170	155362650	24448	0.958033
1	12091	21254	15	155510979	155503346	7609	0.950453
1	12298	21245	15	155326826	155334241	7401	0.956627
1	13321	21254	15	155190654	155183508	7141	0.953368
1	15773	21255	15	155593803	155588397	5401	0.960748
1	40961	49018	15	155387256	155378957	7908	0.944487
1	41052	49018	15	155510979	155503505	7081	0.950148
1	41276	49018	15	155326843	155334091	6860	0.952915
1	42293	48998	15	155190654	155183688	6579	0.95288
1	43971	49017	15	155593803	155588558	4863	0.959696
1	50914	55178	15	155199606	155202675	3871	0.933092
1	58258	70530	15	155203289	155212849	9302	0.947216
1	58330	70530	15	155374832	155362650	12079	0.960593
1	63785	90868	15	155475741	155448650	26914	0.95872
1	74093	90868	15	155387170	155370491	16639	0.954985
1	74098	82490	15	155510979	155503346	7604	0.947528
1	74322	82481	15	155326843	155334241	7379	0.95311
1	75329	82490	15	155190654	155183508	7132	0.952748
1	77015	82491	15	155593803	155588397	5396	0.95997
1	90969	100326	15	155557941	155567432	9299	0.971502
1	108773	141488	15	155229753	155262593	27118	0.982926
1	124279	174389	15	155421574	155371015	9862	0.983472
1	158173	174389	15	155465370	155449174	16152	0.957219
1	158386	166531	15	155510773	155503346	7398	0.957151
1	158389	166516	15	155326831	155334235	7383	0.956522
1	159419	166531	15	155190654	155183508	7083	0.951715
1	161107	166532	15	155593803	155588397	5386	0.960824
1	4100507	4103672	15	155266710	155263469	3119	0.90606
1	33219363	33220866	15	76814131	76812644	1486	0.931359
1	74938110	74939498	15	33166909	33168295	1365	0.909158
1	78365190	78366518	15	60172059	60173370	1298	0.901387
1	86715288	86717457	15	130318379	130320548	2170	1
1	202680655	202681876	15	144884209	144882964	1209	0.92804
1	248519714	248521635	15	148151089	148153106	1914	0.92581
1	248519714	248521635	15	148276187	148278204	1914	0.92581
1	248519714	248521635	15	148510144	148512161	1914	0.92581
1	21582721	21587710	16	28371377	28366667	3971	0.900277
1	126389875	126391661	16	37233636	37235429	1773	0.932318
1	295090211	295091266	16	68925120	68926156	1022	0.943249
1	295296706	295297761	16	68926153	68925120	1019	0.944063
1	295401767	295402822	16	68926153	68925120	1019	0.944063
1	310486513	310489675	16	7617063	7613441	3132	0.934866
1	310502772	310505939	16	7609357	7612123	2658	0.935666
1	75329002	75330691	17	15128593	15127107	1350	0.938519
1	100189328	100190340	17	1369106	1370119	1008	0.979167
1	147725227	147730366	17	3110888	3105345	5126	0.91904
1	273829663	273832464	17	21870840	21868156	2358	0.900763
1	17	17514	18	320073	336662	16110	0.969708
1	12000	22619	18	241558	235341	5276	0.935178
1	18008	45712	18	308498	336662	27674	0.96961
1	40961	51905	18	241558	235341	4822	0.944629
1	43835	52253	18	266397	264087	2306	0.966175
1	51205	52296	18	234942	233850	1084	0.936347
1	58330	78754	18	315755	336662	20358	0.967629
1	58330	63978	18	369005	374646	5631	0.965193
1	58455	61975	18	230939	227421	3517	0.975263
1	74007	83857	18	241558	235341	4817	0.942495
1	79248	90868	18	308498	320129	11613	0.970206
1	79342	90868	18	361937	373370	11420	0.967688
1	90969	116890	18	296488	269573	25826	0.980717
1	163342	174389	18	308498	319604	11034	0.968099
1	163436	174389	18	361937	372846	10883	0.966553
1	4100516	4106222	18	390040	395519	5352	0.903961
1	141446294	141453286	18	41289707	41282884	6466	0.902722
1	141542243	141549236	18	41289707	41282884	6467	0.902737
1	162891866	162892997	18	22057059	22058245	1129	0.903454
1	266497911	266500596	GL893000.2	212736	214258	1411	0.912119
1	313624880	313637326	GL893125.2	11795	184	10586	0.901379
1	313238710	313243014	GL893384.1	25661	22511	2616	0.909786
1	226033332	226035050	GL893411.2	104322	102974	1241	0.938759
1	71550640	71553144	GL893870.2	70071	68152	1656	0.996377
1	71554535	71563262	GL893870.2	67995	59148	8451	0.999527
1	71613263	71621142	GL893870.2	59147	51098	7869	0.999873
1	71623705	71633510	GL893870.2	50997	41047	9651	0.999896
1	113359121	113363414	GL894844.2	65115	69173	3855	0.998703
1	113363705	113368218	GL894844.2	71285	75799	4514	1
1	290462573	290473379	JH118412.1	4930	15455	10119	0.999605
1	197984680	197995318	JH118428.1	281049	291774	10326	0.999806
1	212821046	212835026	JH118799.1	89799	80343	8967	0.995093
1	288941068	288954727	JH118805.1	122147	136053	13500	0.999778
1	279701061	279702497	JH118859.1	10257	9004	1202	0.935108
1	181853794	181864420	JH118910.1	72387	66730	5057	1
1	141446294	141453289	X	116083620	116090430	6661	0.914728
1	141542243	141549239	X	116083620	116090430	6662	0.91474
1	159636174	159647566	X	53984538	53997262	10527	0.906621
1	215600001	215608322	X	33484949	33476804	7645	0.903466
1	215600001	215608254	X	92527746	92519843	7660	0.906527
1	275371647	275383237	X	76649064	76660827	10996	0.908876
1	310700702	310704631	X	101244064	101248457	3915	0.931545
1	310700703	310704631	X	80741047	80736680	3891	0.924184
2	530283	538110	2	713071	720897	7827	1
2	534111	541795	2	697264	706280	7684	0.993103
2	534111	536711	2	628590	631205	2598	0.986913
2	538488	544873	2	619460	613063	6375	0.995765
2	539393	544878	2	706469	712970	5483	0.995988
2	545832	549332	2	687103	690623	3482	0.983343
2	546979	549332	2	619584	621948	2346	0.982523
2	613063	618553	2	712965	706469	5487	0.999818
2	616137	619460	2	706280	701658	3320	0.993675
2	628590	631205	2	716898	719498	2598	0.986913
2	697264	701280	2	716898	720897	3999	0.987997
2	702565	706280	2	706469	708885	2413	0.991297
2	702939	704147	2	704253	705459	1207	1
2	9836726	9843205	2	10072364	10066893	5405	0.915264
2	9853261	9864035	2	10041400	10034475	6863	0.92088
2	9862087	9864039	2	9864202	9866181	1953	0.998976
2	9864770	9869466	2	10057627	10053536	3885	0.903475
2	9930485	9948971	2	10091926	10110070	17239	0.916817
2	9938117	9956151	2	9956152	9974147	17409	0.932219
2	9943778	9962647	2	10091793	10072467	18688	0.971693
2	9948920	9966965	2	10091792	10110068	17823	0.971161
2	9967006	9977709	2	10091897	10102490	10518	0.934398
2	10043472	10048995	2	10063102	10072364	5427	0.921688
2	10072467	10086737	2	10105713	10091792	13794	0.987386
2	10086686	10091796	2	10110070	10104959	5098	0.99235
2	11501606	11505689	2	11540059	11535922	4055	0.933909
2	11501606	11510937	2	11511230	11520620	9281	0.951729
2	11501606	11506154	2	11733523	11728929	4533	0.944849
2	11502179	11507728	2	11599997	11592991	5480	0.925912
2	11502906	11517899	2	11520619	11535795	14891	0.938755
2	11502906	11525479	2	11618808	11592991	22519	0.969626
2	11503562	11510937	2	11621305	11628642	7307	0.967565
2	11505776	11515844	2	11738981	11728929	9992	0.957766
2	11508289	11515379	2	11542982	11535922	7031	0.957758
2	11508547	11510937	2	11621194	11618807	2381	0.97564
2	11511813	11517411	2	11600000	11592991	5565	0.940881
2	11513238	11534825	2	11621305	11643555	21285	0.951703
2	11515466	11520620	2	11738981	11733822	5145	0.972012
2	11517972	11523453	2	11542982	11535922	5419	0.963831
2	11520619	11525965	2	11530293	11535793	5336	0.940592
2	11523540	11533734	2	11738981	11728929	10012	0.940272
2	11526038	11533269	2	11542984	11535922	6999	0.934562
2	11529559	11535307	2	11600000	11592991	5581	0.933345
2	11533356	11535793	2	11738981	11736543	2436	0.974959
2	11535922	11542984	2	11595602	11603540	7045	0.97005
2	11535922	11542984	2	11729394	11736470	7017	0.964942
2	11535922	11542982	2	11642000	11634957	7016	0.968358
2	11535922	11542981	2	11606130	11613248	7042	0.962511
2	11535922	11542725	2	11615869	11621194	5181	0.971434
2	11535922	11538031	2	11623414	11621305	2110	1
2	11536140	11542984	2	11631235	11626016	5213	0.97276
2	11592991	11594927	2	11737029	11738981	1932	0.906315
2	11592991	11597725	2	11625457	11621306	4113	0.932653
2	11592991	11600000	2	11604099	11609734	5584	0.942514
2	11592991	11603280	2	11613810	11621194	7228	0.950885
2	11593471	11599997	2	11643555	11638474	5047	0.942342
2	11595215	11606043	2	11729005	11738981	9936	0.972625
2	11600001	11609001	2	11609734	11618808	8965	0.960848
2	11604579	11621194	2	11643555	11626275	16467	0.970851
2	11605664	11615782	2	11728929	11738981	10013	0.96165
2	11610609	11612991	2	11618807	11621194	2373	0.980615
2	11618807	11621194	2	11733822	11736210	2387	0.981148
2	11621305	11624975	2	11639876	11643555	3657	0.968827
2	11621305	11623880	2	11731534	11728929	2572	0.965008
2	11621306	11628642	2	11629344	11637587	7313	0.970464
2	11623501	11631235	2	11738981	11729644	7694	0.968677
2	11625104	11626132	2	11649690	11648662	1029	0.900875
2	11628641	11633926	2	11639201	11643555	4346	0.948919
2	11632437	11642465	2	11738981	11728929	9996	0.971889
2	11664527	11672466	2	11673257	11686481	7751	0.904786
2	11739102	11742243	2	11789567	11792706	3137	0.988843
2	11969563	11971019	2	12069105	12070534	1427	0.965662
2	11975982	11993849	2	12014320	11996644	17469	0.981968
2	12014855	12021237	2	12058579	12064933	6343	0.985969
2	12685836	12694110	2	12698396	12706674	8225	0.986991
2	13226662	13234220	2	54656990	54649982	6940	0.913545
2	13318791	13328585	2	13345003	13334606	9186	0.945569
2	13329974	13331108	2	13345859	13344482	1129	0.942427
2	13533912	13535327	2	13550127	13551278	1152	0.905382
2	13722516	13725650	2	13773464	13776620	3132	0.97318
2	13722519	13745542	2	14588580	14575142	12592	0.921776
2	13730417	13732598	2	13907955	13910137	2173	0.994478
2	13770300	13776390	2	14591801	14585027	5804	0.918677
2	13770305	13771635	2	13778138	13776838	1292	0.958978
2	13776980	13780994	2	14590601	14594653	3973	0.926001
2	13808213	13816508	2	14596328	14605005	8168	0.935602
2	13816851	13822990	2	14605756	14611364	5576	0.909792
2	13850162	13875852	2	14286210	14261196	24693	0.932289
2	13872797	13875852	2	13960354	13962927	2554	0.943618
2	13877794	13883288	2	13962766	13968663	5458	0.937889
2	13877794	13883288	2	14261357	14255460	5458	0.937889
2	13886549	13902328	2	13977731	13992627	14763	0.928131
2	13886549	13902328	2	14246392	14231496	14763	0.928131
2	13902541	13907766	2	13998624	14004122	4995	0.935736
2	13960351	13996542	2	14263772	14227581	23805	1
2	14062720	14075288	2	159420795	159405654	12175	0.91614
2	14066070	14073800	2	159395266	159387180	7603	0.915954
2	14067949	14069951	2	159414167	159412118	1942	0.916066
2	14071568	14089082	2	159387048	159371569	14717	0.918733
2	14090675	14097789	2	159370951	159364741	5822	0.921676
2	14101248	14113940	2	159421117	159433022	11492	0.923425
2	14114939	14121766	2	159364312	159357328	6585	0.924374
2	14171767	14227545	2	14512029	14566954	4218	0.997629
2	14209569	14215545	2	14754949	14760853	5784	0.905083
2	14212063	14223418	2	14913316	14901646	11024	0.904572
2	14217763	14223418	2	15039444	15044958	5412	0.902254
2	14217763	14223368	2	14760926	14766454	5376	0.90532
2	14222511	14223522	2	14788925	14789948	1010	0.913861
2	14382774	14387690	2	14567165	14572081	4917	0.999593
2	14385818	14387309	2	14789949	14791445	1467	0.922972
2	14548963	14562762	2	14754949	14766454	11232	0.904558
2	14551457	14562812	2	14913316	14901646	11024	0.904572
2	14557157	14562812	2	15039444	15044958	5412	0.902254
2	14570209	14571700	2	14789949	14791445	1467	0.922972
2	14661523	14668849	2	14748396	14741747	6499	0.963841
2	14662534	14676473	2	14676477	14690060	12044	0.905098
2	14668986	14682834	2	14754795	14741880	12093	0.918383
2	14690208	14693520	2	159383391	159380603	2766	0.932755
2	14695019	14700047	2	159405653	159400897	4716	0.915818
2	14722675	14733097	2	14733098	14741640	8475	0.976283
2	14726677	14727771	2	14727891	14728988	1093	0.976212
2	14747697	14754785	2	14850927	14844269	6630	0.961991
2	14754931	14774998	2	15033406	15060705	19873	0.963921
2	14757472	14760853	2	14913316	14909744	3298	0.923893
2	14760926	14767236	2	14907472	14900928	6184	0.9413
2	14767282	14774998	2	14968837	14984664	7634	0.941446
2	14900928	14913316	2	15045692	15035981	9537	0.9352
2	15004819	15005824	2	15022371	15023376	1006	0.918489
2	15238548	15337658	2	15517436	15620290	53835	0.977171
2	15248363	15249494	2	15286783	15287914	1132	0.970848
2	15286855	15287914	2	15484604	15485663	1060	0.975472
2	15292892	15293925	2	15490558	15491587	1030	0.961165
2	15292917	15293931	2	15511660	15512670	1011	0.947577
2	15347329	15358329	2	15620030	15631637	10923	0.97107
2	15358065	15360215	2	15654498	15656649	2144	0.979478
2	15484604	15485663	2	15566741	15567800	1060	0.966981
2	15490558	15491570	2	15576671	15577687	1013	0.951629
2	15490583	15491587	2	15511660	15512664	1005	0.972139
2	15511660	15512670	2	15576696	15577710	1011	0.941642
2	15527808	15528938	2	15566669	15567800	1131	0.966401
2	17197602	17200000	2	62314782	62317181	2399	1
2	19515330	19518172	2	19665601	19662758	2842	0.998593
2	19518364	19520494	2	19663458	19661328	2131	1
2	29594569	29599467	2	29876865	29881762	4898	0.999592
2	37973017	37994356	2	38153166	38174539	21230	0.999011
2	43425034	43426778	2	44043815	44042635	1170	0.905983
2	47349418	47351752	2	47471509	47473713	2044	0.912916
2	47462625	47470425	2	47529792	47522888	6878	0.988078
2	47466454	47468334	2	47705231	47703402	1536	0.921224
2	47506363	47507382	2	47517690	47518900	1020	0.939216
2	47521307	47526603	2	47701825	47705231	2705	0.945656
2	53375322	53380783	2	53473382	53477404	3966	0.937216
2	54615370	54621863	2	79052386	79058880	6494	1
2	54622952	54627029	2	79163898	79167975	4078	0.997303
2	54626804	54634931	2	78995329	79003647	8124	0.994092
2	54637648	54641502	2	79159910	79163762	3852	0.997404
2	54647867	54653372	2	79159521	79154017	5503	0.99891
2	55513373	55531504	2	160845509	160823102	17083	0.931862
2	55533734	55600000	2	160846110	160908332	43946	0.94673
2	55575677	55608465	2	55779773	55745997	32784	0.998444
2	55610807	55615987	2	160927694	160932627	4862	0.942205
2	55754290	55778894	2	160908650	160880875	22356	0.948381
2	55829774	55835657	2	56135695	56129811	5882	0.99881
2	55829774	55834764	2	161023508	161028786	4911	0.949297
2	56009050	56013354	2	161092349	161088419	3869	0.932282
2	56009050	56013380	2	56202598	56198267	4331	1
2	56024568	56047382	2	160989508	161014009	21284	0.934317
2	56068879	56089406	2	56197754	56177046	20526	0.999756
2	56068891	56089251	2	161088149	161067698	19717	0.938226
2	56091730	56141602	2	161064470	161018890	40165	0.9334
2	56177201	56207993	2	161067698	161098040	27917	0.93846
2	56207993	56209100	2	56209100	56207993	1103	0.933817
2	56215581	56238364	2	161098239	161122101	21840	0.928617
2	56234205	56235410	2	161166290	161167496	1206	0.925373
2	56238923	56245873	2	161122390	161128175	5696	0.932584
2	56912461	56915425	2	56941485	56944006	2469	0.91697
2	57819820	57821039	2	58004913	58006136	1220	0.990164
2	61367566	61369730	2	61523930	61526115	2153	0.916396
2	61367566	61369760	2	61510702	61508475	2191	0.919215
2	61368059	61369760	2	61522504	61520769	1698	0.900471
2	61432776	61447911	2	61564194	61549569	13890	0.931821
2	61432776	61441725	2	61456763	61448026	8340	0.959353
2	61440523	61447911	2	61636286	61643992	6923	0.900332
2	61442528	61447911	2	61463971	61469354	5379	0.98866
2	61448080	61459432	2	61555873	61566858	10947	0.98575
2	61449533	61450719	2	61483929	61485050	1109	0.91073
2	61463971	61471236	2	61638020	61646408	7090	0.922144
2	61463971	61478152	2	61555078	61540204	13712	0.959379
2	61477092	61478152	2	61646689	61647779	1057	0.917692
2	61478304	61480270	2	61531945	61530540	1382	0.916064
2	61483929	61485050	2	61557055	61558177	1109	0.913436
2	61502070	61504621	2	61536722	61538782	1960	0.97398
2	61502174	61504621	2	61535386	61532944	2442	0.986486
2	61503417	61504621	2	61532669	61531464	1205	0.968465
2	61505147	61511994	2	61529463	61522641	6437	0.931956
2	61505628	61510209	2	61517922	61522504	4577	0.991698
2	61517922	61522504	2	61529007	61524423	4204	0.90628
2	61530504	61531537	2	61541074	61540043	1019	0.968597
2	61530514	61532460	2	61539727	61537790	1936	0.972624
2	61530557	61531614	2	61646950	61648020	1054	0.959203
2	61531388	61532669	2	61532867	61534145	1278	0.973396
2	61532867	61535386	2	61538858	61536826	1928	0.969917
2	61538632	61539665	2	61648020	61646972	1032	0.95155
2	61540043	61541266	2	61647941	61646689	1211	0.906689
2	61547693	61556747	2	61646408	61636286	8797	0.929067
2	62191054	62198551	2	62372141	62380738	7397	0.998648
2	62265399	62280792	2	62864790	62880185	15228	0.971631
2	62272024	62273388	2	62882527	62883898	1356	0.919617
2	62272024	62273388	2	62361298	62362674	1360	0.938235
2	62280914	62283377	2	62747375	62744904	2455	0.977189
2	62280914	62283377	2	62981914	62984385	2455	0.977189
2	62283526	62287784	2	62859571	62863406	3787	0.954581
2	62288666	62291125	2	62725085	62722583	2450	0.97551
2	62291122	62312404	2	62916260	62893496	20903	0.975362
2	62317757	62337216	2	62744595	62725144	18968	0.959933
2	62317757	62335668	2	62984694	63002560	17430	0.958749
2	62337559	62352349	2	62747598	62761908	14231	0.977584
2	62337559	62352349	2	62981691	62967394	14220	0.975668
2	62360783	62371773	2	62882009	62893366	10947	0.954051
2	62361285	62362674	2	62871312	62872690	1373	0.927167
2	62391269	62392918	2	62880648	62882019	1366	0.960469
2	62410743	62420110	2	62850039	62859360	9292	0.967607
2	62423188	62428705	2	62761892	62767501	5428	0.971629
2	62423188	62428705	2	62967410	62961800	5428	0.972366
2	62478706	62531374	2	62767502	62820489	48015	0.984484
2	62478706	62518118	2	62961799	62921893	20369	0.983062
2	62654653	62665659	2	63094351	63105363	10990	0.99454
2	62800001	62807411	2	62929306	62921893	7411	0.99919
2	62807369	62820489	2	63002661	63015781	13120	0.999314
2	63155364	63157744	2	64771978	64769305	2348	0.927172
2	63155364	63173990	2	64156626	64141125	15150	0.937426
2	63176115	63189333	2	64108991	64122146	12827	0.954471
2	63192731	63199203	2	64128676	64122247	6418	0.977875
2	63205002	63208084	2	64105824	64108890	3049	0.945884
2	63209604	63214202	2	64129820	64134370	4531	0.958729
2	63270021	63275141	2	64100345	64106014	5100	0.954902
2	63279941	63352130	2	64098449	64019171	55415	0.971362
2	63360289	63447264	2	64019907	63930551	54525	0.951508
2	63447965	63474500	2	63647112	63620578	26527	0.998794
2	63511634	63525079	2	63669496	63657050	12344	0.992466
2	63511639	63525079	2	63866155	63879084	12298	0.954464
2	63511639	63512965	2	64285387	64283984	1312	0.942835
2	63523548	63525079	2	63525314	63526833	1499	0.938626
2	63525314	63536659	2	63658572	63647223	11324	0.997969
2	63525351	63563008	2	63877602	63911789	33158	0.968303
2	63563023	63564518	2	63924676	63926160	1480	0.978378
2	63564705	63567739	2	63927073	63930114	3030	0.979538
2	63647223	63702421	2	63888866	63833851	4756	0.976871
2	63668165	63671743	2	64283984	64287677	3531	0.956953
2	63672378	63690094	2	64288293	64306315	15706	0.945753
2	63690153	63736662	2	64373329	64418112	37176	0.969577
2	63704004	63720152	2	64618853	64635005	16094	0.969243
2	63718887	63736662	2	64657348	64637563	10570	0.961684
2	63720144	63736662	2	64554188	64563516	9294	0.967398
2	63720714	63727841	2	63736661	63744849	7061	0.959496
2	63736661	63783846	2	64554755	64596317	11683	0.953265
2	63736661	63759328	2	64409352	64433060	21160	0.958034
2	63740437	63747712	2	64643675	64635783	7235	0.952592
2	63837992	63845798	2	64382322	64373329	7762	0.961608
2	63845857	63867496	2	64306315	64283984	19436	0.948498
2	64154244	64210150	2	64769305	64832245	51078	0.958808
2	64165951	64168416	2	64915061	64917514	2442	0.951269
2	64260159	64282085	2	64836476	64856276	19778	0.994034
2	64273338	64279972	2	64510849	64517407	6547	0.98885
2	64387895	64405316	2	64618108	64635528	17417	0.999081
2	64408037	64433060	2	64553438	64578510	25017	0.998601
2	64411424	64419911	2	64652819	64635780	8440	0.985664
2	64432175	64442886	2	64528251	64517540	10711	0.999253
2	64443189	64456748	2	64553281	64539721	13552	0.99845
2	64510742	64517421	2	64847486	64854166	6680	1
2	64554188	64565353	2	64656091	64635780	11075	0.982212
2	64781829	64786514	2	64912830	64917514	4685	0.999787
2	67009314	67013466	2	67028228	67024978	2548	0.921115
2	67158582	67186342	2	67272063	67247091	21135	0.928129
2	67162335	67166678	2	67193966	67189666	4243	0.997407
2	67189666	67194018	2	67262810	67267607	4344	0.968232
2	67270356	67275739	2	67291726	67287252	3778	0.94468
2	67530598	67531747	2	67591943	67590728	1050	0.964762
2	67536231	67561263	2	67614937	67589897	25023	0.997842
2	67559221	67560436	2	67616547	67615479	1069	0.984097
2	67590728	67591943	2	67615479	67616547	1069	0.984097
2	67733574	67746184	2	67824655	67812056	12557	0.989886
2	67746244	67750384	2	67798642	67802780	4138	0.994925
2	67804929	67805963	2	67825032	67826061	1027	0.909445
2	67838999	67840088	2	68031546	68030455	1090	0.925688
2	67952123	67953832	2	68172230	68173928	1699	0.992937
2	67954869	67963040	2	68166534	68158378	8146	0.995212
2	67970047	67980110	2	68142136	68132113	10023	0.994712
2	68035074	68041381	2	68180361	68174060	6301	0.992382
2	68042690	68049456	2	68180498	68187272	6764	0.99246
2	68052608	68058548	2	68156143	68150224	5914	0.994927
2	68059515	68075385	2	68223779	68208085	15262	0.98932
2	68076368	68078969	2	68198947	68201563	2594	0.959522
2	68079453	68083308	2	68193109	68196967	3856	0.994554
2	68273780	68286025	2	68456825	68469071	12236	0.990193
2	68273787	68286025	2	68707657	68691159	11916	0.920863
2	68273787	68283961	2	68805775	68792433	9845	0.925648
2	68276843	68286025	2	68623822	68632817	8877	0.930044
2	68277693	68286025	2	68499527	68490784	7974	0.917482
2	68278601	68285944	2	68529488	68536849	7276	0.920836
2	68278885	68284367	2	68760940	68755691	5166	0.923732
2	68280949	68283844	2	68755497	68753043	2390	0.904184
2	68282369	68285986	2	68666950	68670606	3592	0.935969
2	68283516	68285985	2	68770711	68773187	2470	0.935223
2	68284879	68286025	2	68761047	68762193	1145	0.933624
2	68329833	68350231	2	68456304	68432988	15307	0.971908
2	68337690	68343894	2	68529352	68523146	6190	0.990953
2	68344286	68359939	2	68484427	68469038	15378	0.992782
2	68348192	68359939	2	68681764	68670612	9617	0.926796
2	68348212	68355659	2	68809921	68815880	5044	0.921094
2	68348806	68353823	2	68633695	68636880	2936	0.921322
2	68348806	68355847	2	68728256	68733938	4648	0.922117
2	68348806	68350231	2	68817903	68816434	1419	0.931642
2	68353438	68359939	2	68683843	68691192	6403	0.934406
2	68353969	68359939	2	68768066	68762160	5872	0.934264
2	68355816	68359939	2	68485170	68490817	4057	0.931476
2	68356976	68359922	2	68539737	68536914	2815	0.935346
2	68427968	68429068	2	68500649	68499566	1082	0.954713
2	68428327	68429665	2	68790901	68792228	1323	0.953893
2	68428327	68430763	2	68714869	68707585	2420	0.942562
2	68429663	68430763	2	68776075	68774823	1097	0.928897
2	68432742	68441895	2	68816202	68818168	1945	0.928021
2	68432825	68442989	2	68812515	68809860	2618	0.919404
2	68432844	68442986	2	68678579	68681802	2869	0.922273
2	68440602	68441933	2	68634725	68633393	1320	0.942424
2	68444600	68448440	2	68525528	68529352	3805	0.98134
2	68447418	68448427	2	68830817	68829794	1007	0.902681
2	68456567	68467006	2	68806039	68792433	10104	0.922704
2	68456567	68475531	2	68707921	68683843	18537	0.925015
2	68459895	68469523	2	68623822	68633268	9323	0.930816
2	68460746	68473155	2	68499527	68485170	11989	0.923263
2	68461653	68471995	2	68529488	68539737	10141	0.924859
2	68461938	68467412	2	68760940	68755691	5158	0.925746
2	68463994	68469287	2	68755497	68751759	3661	0.904398
2	68465415	68480772	2	68666950	68681764	13194	0.930423
2	68466561	68469074	2	68770711	68773227	2510	0.93506
2	68467925	68475001	2	68761047	68768066	6978	0.935368
2	68473124	68475576	2	68733938	68731532	2398	0.932861
2	68473312	68480752	2	68815880	68809921	5029	0.921257
2	68475146	68480158	2	68636880	68633695	2921	0.920233
2	68478748	68480158	2	68816434	68817903	1404	0.930912
2	68485167	68499526	2	68686167	68699329	11778	0.931313
2	68485167	68492554	2	68766271	68761047	5124	0.934426
2	68485167	68495113	2	68674754	68666950	7669	0.93728
2	68486261	68498897	2	68539772	68529490	10203	0.917867
2	68490360	68499526	2	68633241	68624678	8488	0.930137
2	68490569	68496334	2	68751759	68755321	3513	0.906917
2	68490781	68493922	2	68773227	68770708	2481	0.942362
2	68493086	68498614	2	68755699	68760940	5204	0.934666
2	68493474	68499526	2	68792433	68798499	6030	0.924544
2	68493693	68494945	2	68855474	68854219	1250	0.908
2	68505541	68520819	2	68806982	68815832	8110	0.907275
2	68505541	68520819	2	68724069	68733703	8030	0.907347
2	68513162	68520819	2	68683042	68674956	6760	0.910355
2	68518686	68520819	2	68683844	68685966	2089	0.944471
2	68519212	68520819	2	68768066	68766472	1559	0.948044
2	68529490	68534880	2	68797870	68792433	5365	0.919478
2	68529490	68537357	2	68625307	68633268	7842	0.919791
2	68529490	68539767	2	68698379	68688210	9967	0.923447
2	68529771	68535278	2	68760940	68755699	5222	0.92972
2	68531849	68537033	2	68755497	68751874	3606	0.908209
2	68533275	68539737	2	68666988	68673602	6426	0.929972
2	68534432	68536849	2	68770708	68773146	2417	0.930906
2	68535784	68539767	2	68761047	68765142	3957	0.919889
2	68623818	68633268	2	68700188	68690708	9111	0.959609
2	68623818	68630747	2	68799519	68792433	6920	0.996965
2	68623835	68625483	2	68819914	68818272	1583	0.908402
2	68625590	68631177	2	68760940	68755667	5249	0.949895
2	68627691	68633033	2	68755497	68751759	3716	0.90958
2	68629106	68633268	2	68666950	68671094	4131	0.957153
2	68630299	68632820	2	68770708	68773227	2518	0.980143
2	68631671	68633268	2	68761047	68762644	1598	1
2	68633393	68636880	2	68727953	68731187	3185	0.953218
2	68633393	68636880	2	68810861	68814095	3185	0.953218
2	68633425	68636880	2	68680473	68676714	3431	0.942874
2	68633430	68635609	2	68818168	68815989	2180	1
2	68637030	68642792	2	68786203	68780437	5763	0.999653
2	68637030	68639249	2	68789230	68790905	1340	0.961194
2	68666950	68677087	2	68694899	68683855	10027	0.95193
2	68666950	68668987	2	68757743	68755693	2029	0.952686
2	68666950	68668533	2	68794071	68792481	1574	0.956163
2	68666973	68670862	2	68754545	68751759	2759	0.910837
2	68667103	68668368	2	68854219	68855477	1255	0.909163
2	68668136	68670605	2	68770708	68773187	2468	0.955024
2	68669499	68676571	2	68761047	68768066	6968	0.954219
2	68674720	68683053	2	68733938	68725694	7557	0.925764
2	68674905	68683053	2	68815883	68808607	7206	0.94116
2	68678277	68680468	2	68815989	68818168	2162	0.945883
2	68683843	68686201	2	68731580	68733938	2359	0.993641
2	68683843	68686017	2	68813710	68815883	2174	1
2	68684360	68692307	2	68768076	68761047	7029	0.994736
2	68690943	68696013	2	68751759	68755497	3714	0.91357
2	68691156	68693705	2	68773227	68770708	2520	0.980556
2	68692786	68698096	2	68755631	68760940	5310	0.999058
2	68693254	68701817	2	68792433	68799999	7126	0.952708
2	68693473	68694730	2	68855477	68854219	1252	0.903355
2	68698203	68700415	2	68818272	68820159	1831	0.912616
2	68703103	68711682	2	68800057	68808513	7076	0.952374
2	68707284	68714869	2	68774522	68781412	6890	0.996662
2	68713465	68720880	2	68792303	68786994	5293	0.99641
2	68715547	68717201	2	68785541	68786864	1318	0.977997
2	68715656	68717267	2	68717372	68718652	1280	0.982812
2	68720186	68722057	2	68722270	68724158	1868	0.991435
2	68723298	68733754	2	68806210	68815883	9575	0.997598
2	68724655	68725790	2	68829849	68830975	1127	0.90417
2	68727991	68729881	2	68818168	68816001	1865	0.956032
2	68732097	68733938	2	68768076	68766237	1839	1
2	68747304	68749076	2	68773328	68775101	1773	1
2	68751759	68752917	2	68762409	68761243	1152	0.925347
2	68753031	68755497	2	68756204	68758857	2453	0.911945
2	68753064	68755497	2	68792568	68795486	2423	0.911267
2	68756098	68760940	2	68792433	68797587	4815	0.945794
2	68756317	68757574	2	68855477	68854219	1252	0.903355
2	68761047	68762196	2	68772080	68773227	1146	0.977312
2	68766421	68768066	2	68815883	68814238	1644	0.990876
2	68792649	68793902	2	68855474	68854219	1251	0.907274
2	68810899	68812789	2	68818168	68816001	1865	0.956032
2	72481433	72486265	2	72529593	72524451	4828	0.995236
2	72484583	72486265	2	72562992	72561307	1683	0.995841
2	72486425	72489808	2	72571011	72575067	3383	0.994975
2	72487807	72489808	2	72547461	72545463	1999	0.989495
2	72499283	72501678	2	72550152	72547784	2366	0.991547
2	72507562	72513107	2	72537008	72542516	5507	0.994189
2	72510532	72513107	2	72582318	72580057	2245	0.991982
2	72513212	72517085	2	72569834	72565931	3412	0.986225
2	72515543	72519608	2	72536902	72533246	3637	0.994776
2	72519736	72526170	2	72556542	72562992	6400	0.990313
2	72521447	72524142	2	72565801	72563093	2689	0.993306
2	72535779	72536902	2	72565931	72567045	1115	0.999103
2	72539976	72547461	2	72582318	72572395	7088	0.99224
2	72558281	72560997	2	72565801	72563093	2706	0.990761
2	74815259	74817077	2	74817109	74818760	1652	0.927966
2	78500463	78521906	2	78716551	78695578	20874	0.997078
2	78623607	78625606	2	78769877	78767878	2000	1
2	78625339	78629060	2	78629429	78633150	3722	0.988447
2	78625339	78627792	2	78627793	78630246	2454	0.983293
2	78625339	78626974	2	78626975	78628610	1636	0.974939
2	78892970	78925443	2	79136278	79153899	16363	0.972132
2	81201708	81205173	2	81279092	81275094	3344	0.955742
2	81251733	81254816	2	81260218	81262785	2541	0.966942
2	83287472	83289682	2	83329201	83330401	1198	0.922371
2	96264206	96268987	2	120060901	120056113	4773	0.958307
2	98166193	98168926	2	133279239	133281974	2733	1
2	98172031	98174816	2	133270756	133267975	2781	0.998921
2	111877881	111886264	2	112040763	112049147	8383	0.999881
2	114350853	114355736	2	114592492	114587667	4783	0.968012
2	114518189	114521607	2	114586095	114589512	3418	0.999415
2	120054884	120056295	2	136867731	136869144	1412	0.929178
2	126016767	126019191	2	126318894	126321319	2425	1
2	126308125	126309662	2	126322774	126324347	1532	0.967363
2	148406386	148407561	2	148653560	148654768	1065	0.901408
2	148425937	148427366	2	148525019	148523752	1249	0.922338
2	148442004	148443648	2	148525019	148523747	1263	0.990499
2	148448296	148449953	2	148525007	148523740	1258	0.972178
2	148451364	148455294	2	148650038	148653968	3831	1
2	148453745	148455287	2	148459920	148458377	1543	0.944264
2	148455395	148459145	2	148522116	148525332	3206	0.976294
2	148457021	148459920	2	148654778	148652419	2346	0.935635
2	148460210	148466767	2	148661454	148654898	6457	0.999845
2	148523741	148525007	2	148628957	148630452	1254	0.979266
2	148523742	148525332	2	148654778	148653194	1582	0.96713
2	148523746	148525010	2	148533712	148532448	1262	0.984945
2	148532448	148533712	2	148653516	148654774	1259	0.992057
2	148628958	148630560	2	148654778	148653411	1364	0.96261
2	148838536	148851098	2	149003305	149015865	12561	1
2	148878468	148881303	2	148904679	148907433	2455	0.907943
2	148885709	148887007	2	148909805	148911102	1298	0.991525
2	148892850	148898664	2	149022102	149027915	5809	0.997934
2	148899015	148900183	2	149101923	149103287	1169	0.963216
2	148922738	148923754	2	149026883	149027915	1014	0.92998
2	148946951	148952325	2	149021832	149016456	5375	0.997953
2	149092134	149093404	2	149102051	149103287	1042	0.980806
2	149092169	149093404	2	149108474	149109478	1005	0.99403
2	149178570	149179614	2	149183672	149184716	1045	0.910048
2	149178618	149179619	2	149253136	149254137	1002	0.911178
2	149183678	149184765	2	149194452	149195539	1088	0.956801
2	149194452	149195490	2	149253094	149254132	1039	0.900866
2	149238174	149239877	2	149248214	149249731	1410	0.98156
2	149255531	149264216	2	149264217	149272853	8472	0.983357
2	158590823	158603543	2	158786559	158773839	12620	1
2	158756162	158771509	2	158849382	158833901	15247	0.998819
2	158756162	158760427	2	158857457	158852951	4258	0.949272
2	158757217	158760238	2	158864747	158861366	3021	0.956637
2	158825780	158829027	2	158909555	158912802	3248	1
2	158830874	158832236	2	158832277	158833639	1363	1
2	158846475	158854545	2	158854548	158862768	8029	0.975215
2	158913661	158914987	2	158923398	158924724	1319	0.984079
2	158915128	158916238	2	158968486	158967373	1110	0.964865
2	158945609	158947891	2	158955620	158957906	2283	0.998248
2	158946194	158955485	2	158958146	158969158	9271	0.98134
2	159032630	159060624	2	159214391	159185663	27882	0.998996
2	159050517	159064219	2	159169777	159185116	11828	0.980977
2	159051143	159064219	2	159077930	159088940	10528	0.983758
2	159064586	159069818	2	159157098	159162331	5232	1
2	159077930	159089038	2	159170403	159185214	11006	0.998365
2	159077930	159086697	2	159195883	159186576	8630	0.985284
2	159087879	159089038	2	159196509	159195350	1160	0.990517
2	159168714	159171260	2	159182998	159185536	2539	0.986215
2	159169777	159182023	2	159196509	159186576	9817	0.974228
2	159184055	159185536	2	159196509	159195028	1482	0.992578
2	159383357	159387055	2	159405672	159409397	3658	0.968015
2	159384806	159387055	2	159387178	159389428	2220	0.982432
2	159387178	159395257	2	159407143	159417247	8050	0.974907
2	159398558	159399755	2	159400291	159401491	1198	1
2	159413089	159414177	2	159414308	159415397	1089	0.991736
2	160246663	160249596	2	160394805	160391873	2933	0.999659
2	160248254	160273112	2	160391758	160366898	24851	0.999437
2	160390409	160391758	2	160391864	160393214	1344	0.994048
2	160794729	160805545	2	161189998	161179564	10334	0.928972
2	161100870	161104652	2	161698795	161702360	2557	0.900274
2	161744801	161747365	2	162000716	162003281	2565	1
2	161751851	161758479	2	162003392	162010018	6527	0.998315
2	161758513	161766457	2	162019892	162011948	7944	0.998867
2	162073185	162078614	2	162336205	162341655	5427	0.992814
2	162076026	162077900	2	162098515	162100353	1830	0.970492
2	162076727	162078614	2	162096552	162094671	1882	0.98831
2	162095385	162096538	2	162100353	162099231	1114	0.966786
2	162096117	162098104	2	162335944	162333960	1982	0.991927
2	162098515	162100353	2	162339068	162340941	1831	0.969416
2	162336205	162337315	2	162352495	162351387	1105	0.982805
2	162406398	162440425	2	162484375	162526830	25882	0.979291
2	162406398	162425545	2	162428799	162449100	19116	0.98666
2	162406398	162412002	2	162412003	162417601	5585	0.984781
2	162406681	162408091	2	162482293	162483979	1403	0.988596
2	162406731	162439182	2	162569375	162534340	27233	0.954834
2	162412287	162413697	2	162482293	162483979	1403	0.987883
2	162423500	162424894	2	162482293	162483979	1391	0.978433
2	162429083	162430493	2	162482293	162483979	1403	0.983607
2	162441434	162442839	2	162482293	162483979	1402	0.976462
2	162482293	162483979	2	162522243	162523639	1391	0.979871
2	162482293	162483979	2	162501514	162502924	1403	0.981468
2	162482293	162483979	2	162495915	162497325	1403	0.983607
2	162482293	162483979	2	162490312	162491718	1403	0.988596
2	162482293	162483979	2	162507108	162508518	1403	0.990734
2	162482293	162483979	2	162484659	162486069	1403	0.988596
2	162482343	162483979	2	162569375	162568022	1347	0.964365
2	162484148	162504886	2	162555365	162534340	18876	0.980663
2	162484148	162500505	2	162501005	162526830	16256	0.979023
2	162535878	162550579	2	162553322	162569364	12657	0.986885
2	162542224	162547600	2	162547822	162553195	5371	0.988457
2	162554408	162560033	2	162560035	162568980	5621	0.986301
2	162561373	162563263	2	162564722	162566593	1871	0.985569
2	14319900	14342454	3	42953552	42935568	17040	0.911209
2	14447697	14470281	3	42953552	42935568	17040	0.911092
2	63505232	63509075	3	55834614	55830773	3842	0.999219
2	63509181	63511634	3	55946820	55949273	2354	0.99915
2	87004753	87005999	3	8371588	8372862	1238	0.968498
2	158771610	158773839	3	8042491	8044719	2226	0.998203
2	160238592	160239686	3	120298993	120300072	1072	0.926306
2	160759296	160809249	3	8265188	8215549	28408	0.997501
2	161179564	161189998	3	8219253	8230039	10323	0.928122
2	161234721	161235869	3	8281442	8282585	1138	0.920914
2	161236154	161260039	3	8382086	8358692	21062	0.921517
2	161319857	161325647	3	8287635	8282630	4931	0.921111
2	29994092	29996139	4	105431088	105432851	1758	0.920933
2	13226560	13234448	5	105591156	105597029	5727	0.931727
2	13226661	13234451	5	30477468	30484965	7364	0.920559
2	19518364	19520248	6	147211551	147213434	1884	1
2	67750505	67752547	6	49792241	49790196	2042	0.997551
2	67751742	67753108	6	49688223	49689591	1367	0.984638
2	67751742	67753108	6	49769204	49767836	1367	0.984638
2	118382450	118384112	6	146982725	146980981	1655	0.935952
2	13056695	13069687	7	85330586	85343577	12992	0.999846
2	13059939	13088255	7	133441903	133414378	25750	0.959689
2	13063874	13082124	7	84045279	84027180	17319	0.917028
2	13085936	13088255	7	84026681	84024709	1964	0.96334
2	13086861	13096890	7	84013253	84006867	6119	0.942965
2	13086861	13103509	7	133404029	133387775	15136	0.944767
2	13090861	13098832	7	83945121	83940904	4031	0.934508
2	13098927	13103488	7	84006684	84002077	4486	0.95029
2	13109385	13129229	7	85112981	85132842	19844	0.999143
2	13109390	13112599	7	83909465	83912685	3194	0.959925
2	13109390	13129195	7	133267046	133278285	10718	0.957735
2	13113215	13114355	7	133290808	133291951	1141	0.950044
2	13113265	13114344	7	83913174	83914243	1066	0.9606
2	13113265	13114301	7	131657196	131658235	1036	0.962355
2	13113265	13114301	7	131842636	131843675	1036	0.965251
2	13113888	13129064	7	83781172	83796394	14949	0.953174
2	13126989	13129195	7	131827779	131829998	2153	0.950766
2	13131150	13182825	7	133386623	133328780	7386	0.940157
2	13132047	13171951	7	83999997	83957350	14984	0.943273
2	13137942	13172230	7	83880079	83844029	21025	0.959144
2	13139544	13212927	7	83987849	83913155	42109	0.958394
2	13139544	13142208	7	131903551	131900864	2623	0.95082
2	13164099	13226427	7	131894790	131830088	59604	0.950691
2	13182875	13226427	7	133326657	133278375	41055	0.955499
2	13183182	13191535	7	131673944	131682591	8008	0.946054
2	13196589	13226181	7	131673823	131644919	27574	0.953833
2	13212277	13226076	7	83815624	83796558	12302	0.950171
2	13217355	13226459	7	85141954	85132862	9088	0.99868
2	13226661	13268767	7	85330410	85288303	17887	0.998546
2	13230799	13268750	7	133441890	133479253	21305	0.950716
2	13245005	13268750	7	84054713	84080111	22705	0.954547
2	138705396	138706894	7	11819100	11820905	1478	0.912043
2	146769949	146771465	7	102433641	102435215	1462	0.926129
2	146852575	146854091	7	102433641	102435215	1462	0.926129
2	57029365	57039731	8	49381473	49370312	8672	0.930466
2	93183666	93186180	8	138024236	138026761	2506	0.938547
2	120054583	120056117	8	34034136	34035672	1535	0.949837
2	120058823	120060235	8	127844679	127843279	1400	0.907143
2	136867731	136868963	8	34034437	34035669	1233	0.949716
2	158790663	158792909	8	70268220	70270468	2147	1
2	68589798	68601316	9	72803465	72792262	10759	0.959383
2	68601242	68623714	9	72790696	72774935	14580	0.954664
2	68642929	68654831	9	72805040	72817265	11572	0.963446
2	68734039	68748496	9	72774434	72767039	7201	0.961255
2	93409620	93411335	9	144762937	144765672	1559	0.924952
2	134064551	134067220	9	101478931	101481638	2607	0.999616
2	134067334	134070486	9	101349382	101346246	3135	0.995215
2	134067334	134070486	9	101344646	101341496	3149	0.99746
2	161915579	161916785	GL892475.1	1864	24	1188	0.927609
2	15360222	15361696	GL893331.2	1281	1	1145	0.981659
2	149093682	149111499	GL894429.2	19336	3937	14225	0.99761
2	149113634	149117089	GL894429.2	3836	1	3235	0.993509
2	8682995	8685517	GL894563.2	11100	8883	2018	0.987611
2	8686853	8696921	GL894563.2	8782	1	7901	0.994051
2	144681579	144682924	GL895150.2	98756	97527	1104	0.905797
2	161496261	161502295	GL895314.2	6379	630	4844	0.938274
2	137845168	137860711	GL895937.2	15484	1	14475	0.998618
2	9924469	9930635	JH118562.1	6575	1	5372	0.997952
2	10112908	10114616	JH118562.1	10211	11352	1038	0.977842
2	63507166	63508759	JH118655.1	20640	19047	1594	1
2	96264206	96268987	MT	14304	9509	4778	0.911888
2	120051041	120062080	MT	4430	15481	11035	0.907386
2	136867733	136869141	MT	8280	9688	1409	0.924769
2	39176915	39178052	X	95070325	95071508	1132	0.907244
2	157478731	157480839	X	126558348	126559952	1557	0.913295
3	6763362	6812094	3	6990674	6941538	34299	0.979358
3	6763362	6798574	3	6881602	6844530	24694	0.976229
3	6763362	6766220	3	6940399	6937548	2846	0.979269
3	6772953	6789793	3	7222971	7243103	15950	0.907524
3	6774996	6789793	3	6805882	6824285	13734	0.931484
3	6786917	6788259	3	7107920	7106628	1278	0.904538
3	6801331	6806420	3	6843025	6830674	5058	0.952748
3	6805859	6826840	3	7035482	7015958	18749	0.93669
3	6805859	6826840	3	7225056	7245598	19787	0.94269
3	6805882	6824285	3	6979031	6963918	13732	0.925575
3	6805882	6826840	3	6869971	6852620	16269	0.93964
3	6830674	6887502	3	6946472	7004445	3136	0.961416
3	6851543	6858016	3	7246674	7240220	6448	0.966191
3	6878750	6887502	3	6937548	6946307	8752	0.988917
3	6963918	6981091	3	7243103	7222971	15949	0.904445
3	7014882	7052736	3	7246674	7208026	21027	0.97703
3	7107466	7116729	3	7196442	7205713	9255	0.987142
3	7194729	7196335	3	7246782	7248388	1607	0.999378
3	7271446	7276888	3	7420489	7415067	5395	0.980352
3	7276904	7284507	3	7453082	7445477	7604	0.998816
3	7284739	7286891	3	7420723	7422932	2068	0.970986
3	7284739	7286170	3	7504527	7503083	1422	0.962025
3	7286356	7299684	3	7650231	7664250	12765	0.97642
3	7429297	7431724	3	7663869	7666298	2427	0.967037
3	21984971	21996862	3	22219979	22206767	10664	0.961834
3	22000001	22014358	3	22205348	22190980	14358	0.998816
3	22000001	22003051	3	22186852	22189903	3051	0.999672
3	22171122	22189903	3	22219979	22202287	15012	0.967226
3	22234858	22237204	3	22247683	22245336	2347	0.993183
3	22235635	22237204	3	22247981	22249563	1570	0.991083
3	22237305	22239478	3	22245715	22247880	2166	0.999538
3	22237305	22238504	3	22249184	22247981	1200	1
3	22244489	22246906	3	22250410	22247981	2418	0.999586
3	29643688	29649788	3	29679850	29683548	3657	0.984687
3	29650942	29655576	3	29655578	29660214	4631	0.988987
3	29677531	29679413	3	29685569	29683686	1883	0.982475
3	33780913	33787223	3	34245558	34253003	6266	0.918768
3	33780913	33787265	3	34314712	34321154	6315	0.929691
3	33782936	33787265	3	34167186	34162795	4293	0.936874
3	34244406	34253003	3	34313584	34321112	7454	0.917494
3	35730190	35731260	3	35844022	35842969	1043	0.922339
3	40203914	40206577	3	40268495	40271158	2663	0.998873
3	40757812	40760400	3	40761021	40763582	2562	0.996487
3	40758142	40766212	3	40772256	40779188	6635	0.967898
3	44953035	44964424	3	45113795	45102409	11387	0.999561
3	44956402	44957709	3	45026355	45027660	1297	0.93909
3	45014694	45018333	3	45076052	45071574	3637	0.996151
3	45021379	45023426	3	45080832	45077203	1946	0.961459
3	45026355	45027660	3	45110428	45109121	1297	0.93909
3	45068935	45071551	3	45090207	45087459	2458	0.993897
3	45163801	45171563	3	45349573	45342008	7454	0.903139
3	45166901	45168179	3	45213112	45214393	1277	0.990603
3	45175788	45187115	3	45333707	45318754	11011	0.944782
3	45178016	45179961	3	45284244	45286232	1944	0.983539
3	45201287	45204548	3	45240868	45237572	3258	0.954266
3	45207413	45210644	3	45284138	45280937	3121	0.920218
3	45223448	45224650	3	45235926	45237128	1103	0.964642
3	45225722	45228082	3	45391987	45394333	2229	0.961418
3	45228646	45229960	3	45233347	45234662	1211	0.964492
3	45229968	45231874	3	45261846	45263787	1894	0.969377
3	45245347	45258341	3	45372813	45362925	9492	0.92657
3	45263898	45280442	3	45348758	45368478	15254	0.93228
3	45284872	45286166	3	45327056	45325796	1257	0.939539
3	47835115	47844602	3	56367288	56376201	8706	0.941994
3	47845547	47855342	3	56380981	56390405	9014	0.935878
3	47845547	47893909	3	48663667	48606056	43748	0.942443
3	47855692	47867599	3	56391304	56402547	11119	0.918968
3	47868323	47870362	3	49307637	49305302	2025	0.931852
3	47870962	47891429	3	56415133	56436266	18762	0.917013
3	48169992	48183902	3	48217024	48224495	6800	0.903676
3	48524568	48558754	3	48740432	48706242	25799	0.99969
3	48608657	48635877	3	56436264	56415133	19056	0.915722
3	48636476	48638551	3	49305302	49307671	2066	0.929816
3	48637578	48645182	3	56408079	56400001	7451	0.922427
3	48654680	48664669	3	56390347	56380269	9546	0.911062
3	49291504	49292791	3	56367264	56365997	1261	0.935765
3	49630481	49631717	3	49697972	49696730	1237	0.988682
3	49632059	49633613	3	49692980	49691285	1552	0.949742
3	49638265	49640273	3	49692016	49690635	1269	0.982664
3	54707220	54719122	3	54761508	54773412	11900	0.996387
3	59184763	59186397	3	59203368	59201903	1453	0.913971
3	59616034	59620223	3	59933799	59929775	3991	0.947632
3	59616034	59620223	3	59667171	59671192	3992	0.954659
3	59616034	59618492	3	59748499	59746038	2457	0.982092
3	59616205	59664355	3	59981667	59934070	11805	0.9795
3	59618013	59629432	3	59764876	59753482	11389	0.983142
3	59637411	59641315	3	59743382	59739493	3853	0.908124
3	59637411	59649047	3	59654660	59663830	8404	0.913375
3	59638027	59639099	3	59754612	59753540	1070	0.903738
3	59640247	59649023	3	59981854	59986874	5017	0.96472
3	59645085	59649047	3	59753238	59749302	3931	0.967693
3	59652238	59658573	3	59745786	59739493	6289	0.980283
3	59657505	59664292	3	59981854	59987360	5475	0.972603
3	59660082	59664355	3	59753041	59748770	4253	0.965671
3	59663213	59664355	3	59664604	59665753	1143	0.983377
3	59664604	59666214	3	59986281	59987884	1602	0.956305
3	59664606	59669628	3	59749917	59746038	3876	0.977038
3	59667342	59671192	3	59981667	59977645	3821	0.94949
3	59669149	59671192	3	59764876	59762665	2015	0.929529
3	59736271	59739198	3	59814884	59817829	2928	0.996585
3	59739493	59743382	3	59956564	59960474	3858	0.906687
3	59739493	59745786	3	59938560	59944851	6287	0.982026
3	59739493	59740557	3	59982921	59981854	1065	0.974648
3	59746038	59753076	3	59931339	59938380	7035	0.981805
3	59746038	59748328	3	59979377	59981667	2289	0.980341
3	59748310	59753076	3	59987884	59983101	4757	0.972462
3	59749326	59753244	3	59949459	59953516	3910	0.922251
3	59753482	59764876	3	59968466	59979856	11347	0.982815
3	59753540	59754612	3	59958781	59959856	1070	0.906542
3	59762665	59764876	3	59929775	59931816	2013	0.919026
3	59929775	59933628	3	59977645	59981667	3822	0.949765
3	59933610	59939628	3	59987884	59981854	6008	0.978695
3	59934628	59942452	3	59949459	59960474	7785	0.917662
3	59949459	59957633	3	59986874	59981854	5015	0.930808
3	63478250	63479278	3	70431692	70430660	1027	0.924051
3	67891933	67895872	3	84623238	84619301	3894	0.914741
3	67891933	67895642	3	84487452	84491157	3664	0.922216
3	67969910	67973154	3	68081762	68078791	2954	0.93568
3	68015177	68020675	3	68068892	68074389	5498	0.999454
3	82251645	82253282	3	82582623	82580437	1577	0.920101
3	89051136	89064238	3	89233949	89247049	13100	0.998931
3	97633547	97637366	3	97675996	97679815	3820	1
3	142859103	142901849	3	143127117	143083997	17218	0.994483
3	142859103	142901849	3	143424960	143467863	17228	0.99437
3	142859103	142901849	3	143286470	143243351	17219	0.994483
3	142861281	142878865	3	143567142	143548848	17547	0.98712
3	142879608	142901849	3	143641087	143618392	21974	0.982115
3	142903683	142909394	3	143242245	143236568	5284	0.944171
3	142907065	142963768	3	143183250	143134139	3263	0.926142
3	142908687	142924389	3	143348612	143342389	6181	0.933991
3	142918063	142937138	3	143479712	143498847	18958	0.967402
3	142977519	142996422	3	143016775	142998180	18055	0.949875
3	142996612	142997790	3	143026757	143027906	1129	0.9876
3	143078063	143127587	3	143237993	143286940	10339	0.985975
3	143078063	143127576	3	143472868	143424507	10477	0.992746
3	143082227	143106583	3	143616621	143641087	24342	0.994906
3	143107330	143124937	3	143548848	143567142	17572	0.989984
3	143131022	143132196	3	143236465	143235286	1175	0.994894
3	143160709	143183250	3	143498847	143478696	20010	0.993703
3	143173506	143181608	3	143342389	143348612	6178	0.930074
3	143241575	143265937	3	143616616	143641087	24348	0.994907
3	143266684	143330569	3	143548848	143611132	18357	0.995696
3	143400220	143444727	3	143592042	143548848	15488	0.999483
3	143445476	143469639	3	143641087	143616616	23905	0.999163
3	144346863	144360742	3	144615021	144605769	9203	0.96512
3	144346863	144369224	3	144521988	144539968	17531	0.941589
3	144434490	144468456	3	144521986	144489235	25839	0.980495
3	144615023	144648543	3	144701989	144667254	25715	0.968034
3	86181724	86183472	4	55299948	55298212	1711	0.936879
3	143452516	143465036	4	48344197	48354918	10631	0.900762
3	25030556	25032257	5	102075065	102076766	1702	1
3	40776866	40793860	6	117491	100290	15178	0.94156
3	40797180	40798722	6	100728	99472	1246	0.957464
3	40803246	40806139	6	89564	86381	2875	0.942957
3	97642772	97644013	6	2007811	2009088	1236	0.950647
3	47841387	47844602	7	134764440	134760428	2801	0.910746
3	47845547	47854052	7	134756430	134748664	7610	0.918003
3	47856382	47867599	7	134746219	134735702	9860	0.918256
3	48641785	48653431	7	134734965	134746195	10352	0.909969
3	48655729	48664669	7	134748668	134757153	8281	0.918971
3	56373272	56389269	7	134764426	134748681	14337	0.915533
3	56391989	56400000	7	134746219	134737971	7572	0.913629
3	96502674	96503720	7	6343719	6342693	1019	0.911678
3	142859106	142887083	7	28526965	28558728	25714	0.934083
3	142933456	142996422	7	28805458	28735550	20731	0.97511
3	142977519	142995858	7	28725299	28707308	17504	0.944584
3	142998748	143027906	7	28707308	28735160	27305	0.9744
3	143101294	143127579	7	28555834	28526511	24289	0.940467
3	143134382	143164384	7	28768466	28805458	29417	0.97566
3	143292998	143331522	7	28696190	28661683	21036	0.962065
3	143320040	143336818	7	28357507	28371376	11984	0.948682
3	143326301	143336818	7	28606083	28593786	10481	0.954775
3	143347558	143350219	7	28706565	28703902	2660	0.969173
3	143400223	143418445	7	28677966	28696190	17833	0.966298
3	143475926	143477097	7	28609099	28607908	1163	0.907997
3	143475926	143477097	7	28388452	28387258	1166	0.908233
3	143475926	143477097	7	28343920	28345114	1166	0.908233
3	143475926	143477097	7	28576710	28577904	1166	0.908233
3	143495139	143498847	7	28805458	28802076	3336	0.958034
3	143548848	143574324	7	28548607	28519948	24064	0.957738
3	143573821	143611132	7	28696190	28662625	31454	0.962421
3	143600594	143608790	7	28357507	28361044	3424	0.932827
3	143606864	143608790	7	28606083	28604118	1921	0.954711
3	10332239	10337654	8	79840527	79836587	3896	0.901951
3	57977530	57978663	8	121684841	121685958	1111	0.90279
3	92061369	92062617	8	78674955	78676207	1246	0.923756
3	123071211	123072432	8	112130710	112131911	1199	0.914095
3	134622269	134624118	9	135907462	135909006	1526	0.904325
3	144379983	144386528	GL892921.1	1	8981	5596	0.916011
3	49307866	49311511	GL893267.2	71623	75561	2983	0.911163
3	56364192	56365866	GL893267.2	7233	5502	1614	0.946097
3	48171010	48172346	GL893987.1	2669	1457	1012	1
3	47908879	47916579	GL895148.1	1	7131	6230	0.93114
3	56448275	56456197	GL896330.1	4131	9615	4949	0.944837
3	67891940	67895861	X	74212590	74208652	3893	0.910609
3	67891940	67895861	X	74361906	74357968	3893	0.910609
3	77234108	77236015	X	59221522	59219651	1872	0.940171
3	84487459	84491381	X	74212590	74208646	3890	0.92982
3	84487459	84491381	X	74361906	74357962	3890	0.92982
3	84619306	84623231	X	74208646	74212590	3893	0.931672
3	84619306	84623231	X	74357962	74361906	3893	0.931672
4	10912920	10920955	4	11088404	11080335	8016	0.98241
4	10912920	10917017	4	10933183	10927945	4076	0.964181
4	10913486	10915208	4	10927824	10926102	1720	0.98314
4	10914603	10919377	4	11128938	11124373	4445	0.979303
4	10924288	10926008	4	10934149	10935423	1274	0.978022
4	10926102	10927824	4	10929741	10931487	1713	0.949212
4	10926102	10927816	4	11086077	11087817	1709	0.949678
4	10928283	10930378	4	11126863	11128938	2063	0.951042
4	10937474	10938824	4	11117584	11118939	1346	0.960624
4	10940185	10947803	4	11072855	11065225	7619	0.998556
4	11081917	11086714	4	11124372	11128938	4435	0.960541
4	24292235	24293538	4	24293682	24294987	1304	0.910276
4	50464836	50484501	4	50587761	50608635	19665	0.994762
4	50835158	50872164	4	50999710	51036714	22985	0.999173
4	52673957	52680062	4	52889699	52883593	6105	1
4	52680891	52698809	4	52891747	52910836	17918	0.999777
4	53008272	53010734	4	53067135	53064673	2463	1
4	53010431	53039726	4	53169051	53199315	29295	0.999727
4	58162002	58163340	4	127667394	127666050	1336	0.935629
4	58624038	58630539	4	58647306	58641016	5995	0.998332
4	87411185	87424996	4	87457437	87443015	13709	0.999198
4	87438286	87442565	4	87600768	87605047	4280	0.999766
4	88848643	88851956	4	88917027	88914349	2673	0.97905
4	88853585	88858760	4	88867095	88861413	5162	0.990895
4	88858867	88861063	4	88921188	88918919	1905	0.904987
4	96936178	96938254	4	96944584	96942531	2054	0.998053
4	97285440	97286726	4	97406130	97407404	1269	0.93617
4	97285440	97286606	4	97394933	97393756	1163	0.950989
4	97285440	97286476	4	97424214	97423183	1027	0.952288
4	97285527	97286595	4	97422802	97421737	1056	0.933712
4	97391472	97396310	4	97415167	97425594	4805	0.965869
4	97393722	97395103	4	97407322	97405957	1356	0.967552
4	97395922	97396933	4	97397044	97398046	1003	0.98006
4	97400192	97402626	4	97459454	97461799	2334	0.976435
4	97402627	97404754	4	97626256	97624128	2110	0.975355
4	97405977	97407201	4	97424365	97423137	1214	0.968699
4	97406217	97407381	4	97422802	97421633	1155	0.951515
4	97414288	97415414	4	97609192	97608053	1123	0.922529
4	97417049	97421836	4	97438538	97434888	3277	0.929509
4	97425695	97434292	4	97616589	97626091	7655	0.926845
4	99457580	99461249	4	99465142	99470339	3615	0.946611
4	99464828	99466042	4	99470482	99471695	1214	0.945634
4	99645618	99648946	4	99847678	99850311	2612	0.978178
4	99645618	99646896	4	99657004	99655726	1278	0.959311
4	99645972	99647379	4	99655536	99654109	1402	0.96291
4	99650133	99652876	4	99843159	99845901	2743	0.999635
4	99651866	99652876	4	99846514	99847528	1011	0.996044
4	99653257	99657922	4	99850311	99846760	3552	1
4	99656038	99657555	4	99709433	99707923	1511	0.986764
4	99656038	99657052	4	99718816	99717802	1015	0.95468
4	99656664	99657922	4	99846389	99845138	1252	0.997604
4	99707923	99709433	4	99847127	99848644	1511	0.988087
4	99777750	99778883	4	100016174	100015059	1116	0.925627
4	99828453	99843058	4	99949100	99963705	14604	0.999452
4	99844892	99846389	4	99846514	99848018	1498	0.997997
4	101006293	101027884	4	101614412	101598536	14787	0.939
4	101016009	101043067	4	101372573	101341180	24286	0.930166
4	101037888	101042401	4	101187889	101196854	4479	0.952891
4	101040316	101043067	4	101614443	101611928	2481	0.949617
4	101047882	101050083	4	101339757	101337564	2144	0.9375
4	101134287	101143473	4	101292645	101283639	9006	1
4	101144424	101162895	4	101294980	101314206	18361	0.99597
4	101187828	101197116	4	101350951	101341657	9286	0.9986
4	101194760	101196869	4	101614443	101612356	2082	0.95341
4	101197168	101198779	4	101611121	101609510	1512	1
4	101339815	101344012	4	101609974	101614443	3540	0.930508
4	101362304	101373282	4	101598528	101609513	10978	0.999727
4	105038446	105043006	4	105118290	105122730	4424	0.961573
4	105305216	105307908	4	105445812	105442187	2626	0.936024
4	105379944	105384788	4	105399646	105404333	4446	0.94287
4	105379944	105384748	4	105389453	105393478	4005	0.958052
4	105379944	105383095	4	105462021	105465460	3049	0.962611
4	105379944	105381994	4	105465674	105467710	2036	0.975442
4	105381026	105387556	4	105442947	105458719	6342	0.962788
4	105381026	105384788	4	105429930	105425902	3656	0.969639
4	105381232	105384748	4	105423214	105418721	3338	0.937388
4	105382441	105387424	4	105405293	105411343	4937	0.974276
4	105384787	105394212	4	105395090	105405035	9166	0.958324
4	105384836	105389044	4	105441656	105437181	4082	0.975747
4	105385266	105387833	4	105458913	105461767	2565	0.982456
4	105385640	105387424	4	105470077	105468318	1754	0.95667
4	105389373	105391890	4	105461943	105465460	2515	0.968588
4	105389438	105391472	4	105465659	105467710	2018	0.953419
4	105390023	105397748	4	105452018	105458690	6449	0.943867
4	105390740	105394859	4	105443153	105448260	4075	0.948221
4	105390740	105394402	4	105423214	105417806	3650	0.971233
4	105390740	105393765	4	105429724	105425659	2997	0.942276
4	105391464	105393239	4	105405530	105407293	1764	0.984694
4	105395082	105399237	4	105441714	105437181	4021	0.946033
4	105395090	105397660	4	105408727	105411302	2517	0.938021
4	105395553	105398027	4	105458913	105461767	2451	0.938392
4	105396000	105397660	4	105470001	105468359	1610	0.931677
4	105399566	105401762	4	105461943	105464184	2195	0.969932
4	105399631	105401667	4	105465659	105467710	2020	0.958911
4	105400933	105404580	4	105429724	105425659	3515	0.908962
4	105400933	105405035	4	105443153	105447614	3872	0.925878
4	105402254	105404333	4	105405499	105408728	2070	0.981643
4	105405703	105407293	4	105420548	105418957	1591	0.986172
4	105407664	105408728	4	105426969	105425902	1063	0.976482
4	105407836	105411343	4	105453557	105458587	3416	0.953747
4	105408776	105411343	4	105441656	105438800	2538	0.946809
4	105409662	105412673	4	105470001	105467839	2153	0.978634
4	105413485	105417551	4	105437181	105432820	4027	0.973926
4	105417798	105419518	4	105455285	105453550	1699	0.935845
4	105417798	105424398	4	105447812	105442187	5565	0.94735
4	105418436	105425349	4	105425659	105437181	5882	0.954437
4	105421080	105423214	4	105465460	105463308	2120	0.931604
4	105425659	105430666	4	105447159	105442187	4943	0.987862
4	105427592	105429724	4	105465460	105463308	2132	0.953565
4	105438381	105441240	4	105461777	105458913	2856	0.995448
4	105438668	105441758	4	105458719	105455912	2795	0.984615
4	105438800	105440791	4	105468318	105470001	1679	0.966051
4	105443153	105445286	4	105463308	105465460	2133	0.956868
4	105448563	105452018	4	105497324	105493841	3451	0.991886
4	105452018	105453551	4	105462591	105464184	1434	0.958159
4	105452018	105453456	4	105466244	105467710	1324	0.94864
4	105456429	105458719	4	105458913	105461492	2287	0.989069
4	105456878	105458587	4	105470001	105468318	1679	0.963669
4	105459361	105461360	4	105470001	105468318	1679	0.966051
4	105461924	105464089	4	105465579	105467710	2121	0.950024
4	105981312	105983576	4	105983577	105986264	2265	0.947903
4	105987159	105989615	4	105989616	105992234	2379	0.923497
4	108524158	108532108	4	108816611	108824563	7951	0.999245
4	108687579	108710689	4	108917564	108940865	23071	0.994148
4	108710669	108712351	4	108944442	108942470	1664	0.962139
4	110276591	110278777	4	111321198	111323183	1864	0.937768
4	110276591	110278777	4	111112856	111114846	1864	0.938841
4	110280142	110282649	4	111323623	111326162	2505	0.952894
4	110280187	110285302	4	111146597	111151744	5114	0.960892
4	110280714	110292746	4	111115199	111128002	11934	0.951148
4	110281644	110287055	4	111326411	111331879	5393	0.959392
4	110284602	110286653	4	111138849	111136765	2043	0.969163
4	110284862	110292115	4	111339086	111332010	6536	0.951499
4	110284864	110292176	4	111128632	111136663	7216	0.944013
4	110287473	110301826	4	111098951	111083201	13954	0.934499
4	110287474	110289919	4	111341637	111339187	2428	0.9514
4	110288159	110303922	4	111320833	111303055	15842	0.933973
4	110296494	110303903	4	111112645	111105279	6003	0.937198
4	110300768	110303922	4	110311167	110312930	1732	0.954965
4	110303921	110307025	4	110450170	110453516	3072	0.977539
4	110303933	110308432	4	111064892	111069838	4309	0.915526
4	110311167	110312274	4	111084286	111083155	1106	0.915009
4	110311167	110314734	4	111107059	111103421	3536	0.936652
4	110311167	110314734	4	111304855	111296794	3544	0.938488
4	110312754	110314734	4	111060924	111062928	1931	0.937338
4	110312754	110330184	4	110406185	110423610	17328	0.98615
4	110331834	110340721	4	110423812	110432693	8874	0.993464
4	110404028	110408148	4	111058789	111062928	4051	0.947914
4	110406185	110408148	4	111303241	111296794	1953	0.947261
4	110406189	110408148	4	111105442	111103421	1939	0.945333
4	110449304	110453520	4	111064011	111067901	3839	0.932535
4	111060924	111064027	4	111303241	111295413	3084	0.957198
4	111060928	111063942	4	111105442	111102387	3014	0.968149
4	111072076	111075511	4	111142137	111138950	3182	0.972659
4	111072076	111074790	4	111289795	111287331	2460	0.971138
4	111072996	111078034	4	111287237	111282856	4278	0.97943
4	111078135	111080452	4	111280123	111282394	2170	0.990323
4	111078817	111080452	4	111080465	111082046	1478	0.991204
4	111080465	111083038	4	111280805	111283386	2560	0.995313
4	111083151	111090165	4	111105929	111112635	6705	0.994929
4	111083151	111087135	4	111303724	111307705	3981	0.991962
4	111085179	111098276	4	111307841	111320833	12640	0.988212
4	111093728	111098951	4	111128002	111122737	5218	0.996934
4	111094306	111098951	4	111136664	111131971	4643	0.996554
4	111094386	111098951	4	111332010	111336016	3948	0.975177
4	111096507	111099060	4	111339187	111341747	2440	0.992623
4	111099060	111109910	4	111293015	111307705	10247	0.990046
4	111101422	111103044	4	111343366	111341761	1605	0.995639
4	111107952	111112635	4	111307841	111312394	4542	0.991413
4	111112762	111115090	4	111321104	111323429	2322	0.989233
4	111115096	111119819	4	111147020	111151744	4624	0.995675
4	111115199	111117305	4	111324194	111326296	2089	0.980373
4	111116144	111121895	4	111326411	111331879	5459	0.993589
4	111119119	111121215	4	111138849	111136765	2085	0.994724
4	111119379	111127344	4	111339086	111332010	7060	0.983569
4	111119381	111127424	4	111128632	111136664	8027	0.99701
4	111122738	111125191	4	111341637	111339187	2451	0.991024
4	111123423	111128002	4	111320833	111316253	4572	0.985127
4	111128632	111130457	4	111138587	111136765	1823	0.99616
4	111128632	111131129	4	111329647	111331879	2214	0.995032
4	111128635	111138849	4	111339081	111329385	9212	0.983717
4	111131972	111134425	4	111341637	111339187	2451	0.992248
4	111132657	111136664	4	111320833	111316831	3995	0.982478
4	111136765	111138589	4	111337251	111339086	1819	0.996701
4	111138950	111141214	4	111284973	111287237	2165	0.999076
4	111139648	111146496	4	111287307	111294156	6846	0.99664
4	111146597	111149229	4	111323668	111326296	2615	0.983556
4	111148068	111151744	4	111326411	111330085	3675	0.995918
4	111285671	111287237	4	111287307	111288872	1464	0.993169
4	111294498	111296417	4	111343672	111341761	1911	0.996337
4	111305748	111307705	4	111307841	111309794	1947	0.987673
4	111316911	111320833	4	111332010	111335330	3317	0.984625
4	111319064	111320833	4	111339187	111340955	1762	0.961975
4	111325139	111326296	4	111326411	111327571	1143	0.965879
4	111329645	111331879	4	111339086	111336858	2220	0.994595
4	111333562	111336015	4	111339187	111341637	2444	0.968903
4	111393739	111407082	4	111430032	111444839	13308	0.991359
4	119153051	119170363	4	119345213	119362525	17213	1
4	119154104	119155304	4	119233820	119235019	1198	0.98414
4	119154114	119155304	4	119376186	119377366	1179	0.971162
4	119155309	119156645	4	119391026	119392362	1337	0.988033
4	119233820	119235019	4	119346266	119347466	1198	0.98414
4	119346276	119347466	4	119376186	119377366	1179	0.971162
4	119347471	119348807	4	119391026	119392362	1337	0.988033
4	126260128	126290726	4	126291299	126325058	21649	0.976766
4	126260128	126267944	4	126551540	126543674	7798	0.9891
4	126260128	126266859	4	126649485	126642877	6509	0.999846
4	126263586	126271987	4	126477464	126469008	8228	0.987239
4	126266483	126271987	4	126543566	126537643	5493	0.988713
4	126268013	126305489	4	126672794	126642881	29679	0.997978
4	126268878	126306573	4	126574507	126543674	30075	0.981746
4	126271536	126288457	4	126673111	126684712	11320	0.961572
4	126277128	126290726	4	126673624	126687333	12552	0.960484
4	126277128	126288649	4	126537584	126525652	11400	0.974123
4	126277278	126311040	4	126503158	126468693	25343	0.991437
4	126288746	126290726	4	126522945	126521124	1772	0.920993
4	126305116	126328587	4	126543566	126516590	23316	0.973023
4	126306642	126310725	4	126672794	126668819	3971	0.985394
4	126307506	126310725	4	126574507	126570891	3220	0.980124
4	126310274	126326685	4	126673111	126688960	15742	0.999301
4	126310786	126325058	4	126663679	126650058	13339	0.962441
4	126310786	126325058	4	126565749	126552113	13343	0.958555
4	126311125	126325058	4	126503305	126488951	13351	0.9621
4	126468693	126503160	4	126537329	126565600	23348	0.982911
4	126469008	126473035	4	126668819	126672794	3815	0.985583
4	126469008	126472171	4	126570891	126574507	3064	0.980091
4	126474188	126503158	4	126642881	126663529	20495	0.986192
4	126488951	126503305	4	126687333	126673963	12687	0.960826
4	126488951	126503305	4	126521124	126537244	13395	0.96872
4	126518504	126538396	4	126688960	126673111	15626	0.967938
4	126521124	126542037	4	126650058	126672794	17752	0.957695
4	126521523	126541104	4	126552665	126574440	16592	0.962994
4	126542106	126543566	4	126543674	126545187	1459	0.984236
4	126544814	126574507	4	126642881	126671928	28883	0.981581
4	126552113	126565749	4	126687333	126673624	12679	0.956937
4	126650058	126663679	4	126687333	126673624	12675	0.960316
4	139300479	139301932	4	139452175	139450994	1180	0.938983
4	139486668	139488746	4	139640821	139638736	2075	0.989398
4	139495406	139498831	4	139638319	139635032	3139	0.94871
4	139504921	139506749	4	139625996	139624167	1827	0.978106
4	139507020	139509171	4	139621848	139619438	2133	0.939053
4	139560362	139571518	4	139621848	139611770	9334	0.919649
4	47012905	47014378	5	11444792	11446260	1458	0.919753
4	75173381	75174618	5	64194998	64196248	1226	0.924144
4	72208431	72209695	6	107629428	107630764	1255	0.929084
4	72433526	72435079	7	97613927	97612371	1542	0.95655
4	85375700	85379141	8	131113101	131116545	3353	0.926036
4	36595	62614	9	156827	130792	25967	0.984557
4	20027099	20028278	9	93674462	93675654	1164	0.916667
4	20027099	20028278	9	93758161	93756969	1164	0.917526
4	62010683	62012273	9	140178447	140176884	1521	0.927022
4	68020364	68023079	9	5840311	5837626	2665	0.924203
4	75531	76866	GL892447.1	60088	58569	1234	0.903566
4	116314679	116349213	GL892638.2	9377	41445	22796	0.998509
4	52689050	52696944	GL893026.2	20726	14296	6029	0.999337
4	52901076	52908971	GL893026.2	20726	14296	6031	0.999834
4	85609570	85615543	GL893860.2	44350	38399	5652	0.999469
4	68020364	68022024	GL894788.2	15826	17485	1255	0.9251
4	59319044	59323763	GL895438.1	5288	213	4568	0.99803
4	59238644	59240069	MT	526	1949	1424	0.967697
4	19634626	19636360	X	18148512	18146815	1688	0.924171
4	35722810	35724064	X	53806711	53805427	1232	0.907468
4	58162008	58163340	X	84022417	84021056	1316	0.93921
4	58162008	58163340	X	84238582	84237221	1316	0.93921
4	58162008	58163340	X	84362961	84364322	1316	0.93921
4	58162008	58163340	X	96934401	96933040	1316	0.93921
4	127665902	127667373	X	84020909	84022402	1455	0.932646
4	127665902	127667373	X	84237074	84238567	1455	0.932646
4	127665902	127667373	X	84364469	84362976	1455	0.932646
4	127665902	127667373	X	96932893	96934386	1455	0.932646
5	9273109	9275712	5	9298413	9296567	1846	0.921993
5	9273109	9275712	5	9328708	9330554	1846	0.924702
5	14900850	14902647	5	14918029	14915992	1758	0.947668
5	14911162	14918856	5	15062683	15053821	7673	0.98814
5	14911162	14915882	5	14923661	14919208	4348	0.985511
5	14913545	14918496	5	15215663	15209575	4626	0.907047
5	14920348	14921540	5	15214467	15215663	1186	0.980607
5	15054179	15059146	5	15209575	15215663	4643	0.907172
5	18185648	18188842	5	18203382	18206159	2772	0.99062
5	18195777	18197346	5	18197351	18198910	1457	0.989705
5	21017624	21051725	5	21056089	21086136	25173	0.990545
5	21235633	21237202	5	21952675	21951132	1542	0.927367
5	21293339	21301350	5	22575540	22567976	7520	0.954521
5	21303742	21354414	5	22543916	22495462	9040	0.937942
5	21316714	21317877	5	22213984	22212829	1149	0.925152
5	21330818	21331859	5	22172694	22171667	1026	0.904483
5	21330818	21331859	5	22317360	22316333	1026	0.904483
5	21352658	21354063	5	22157985	22156565	1406	0.947368
5	21400655	21417241	5	22433252	22416543	16249	0.955074
5	21400725	21410080	5	22085681	22075963	8879	0.910012
5	21419510	21423463	5	22416473	22412389	3462	0.931254
5	21423524	21466393	5	22409498	22362371	34854	0.951483
5	21425286	21426314	5	22112057	22111029	1029	0.940719
5	21435158	21458364	5	21780276	21757474	21830	0.958772
5	21435158	21447549	5	21621348	21600816	11806	0.962561
5	21447758	21458364	5	21599958	21589729	10208	0.960521
5	21447758	21449842	5	21855843	21857928	2081	0.981259
5	21451603	21466393	5	21802257	21787611	14519	0.988773
5	21466507	21500868	5	21843928	21808476	23080	0.984272
5	21472070	21473321	5	21962857	21964097	1238	0.930533
5	21472070	21473323	5	21827004	21828262	1252	0.935304
5	21472070	21473323	5	21484586	21483332	1249	0.955965
5	21482565	21484931	5	21964868	21962489	2337	0.920411
5	21495268	21500814	5	21949723	21943615	5444	0.927259
5	21499444	21500868	5	21500989	21502413	1424	0.957163
5	21500989	21503462	5	21944948	21942820	2110	0.900474
5	21500989	21508446	5	21809887	21802467	7415	0.987997
5	21506281	21511607	5	21936875	21931116	4890	0.901022
5	21546483	21604092	5	22326462	22388929	55070	0.956982
5	21546483	21560021	5	22307146	22293237	13040	0.959739
5	21546483	21553251	5	22236677	22243232	6307	0.941811
5	21589729	21596565	5	21795631	21802340	6584	0.972661
5	21597866	21601531	5	21857928	21854271	3657	0.969374
5	21600009	21623744	5	21767593	21782672	15074	0.992902
5	21606912	21621352	5	22388596	22397848	8793	0.92585
5	21674132	21676876	5	21934614	21931116	2696	0.905045
5	21711877	21780280	5	22326462	22397848	66139	0.953447
5	21711877	21725420	5	22307146	22293233	13053	0.958554
5	21711877	21718644	5	22236677	22243232	6313	0.94044
5	21744034	21745381	5	21856461	21855118	1339	0.92233
5	21757474	21764328	5	21795631	21802340	6590	0.973293
5	21765973	21769115	5	21857404	21854271	3134	0.977345
5	21781920	21802340	5	22356968	22381425	18926	0.900454
5	21826873	21829024	5	21962703	21964868	2125	0.934588
5	21827004	21828262	5	21838469	21837216	1252	0.955272
5	21837218	21838469	5	21964097	21962857	1238	0.944265
5	21854271	21857928	5	22386346	22382684	3648	0.952577
5	21855118	21856380	5	21980514	21979246	1263	0.907363
5	21907929	21930649	5	22111458	22134182	22720	0.99956
5	22070697	22075837	5	22416536	22421440	4609	0.9156
5	22075957	22086191	5	22423845	22433397	9101	0.906823
5	22095901	22098844	5	22461009	22463960	2884	0.903259
5	22110932	22112625	5	22445328	22447294	1677	0.901014
5	22111011	22112075	5	22406663	22407727	1065	0.926761
5	22156567	22158979	5	22495812	22499708	2364	0.921743
5	22169587	22175095	5	22314253	22319761	5509	1
5	22171668	22172694	5	22517918	22518948	1023	0.921799
5	22212829	22213919	5	22531900	22532992	1087	0.936523
5	22229672	22243232	5	22314152	22300302	13558	0.999779
5	22230023	22243232	5	22319809	22333017	13209	0.99788
5	22293233	22313758	5	22340086	22319851	20233	0.998616
5	22316334	22317360	5	22517918	22518948	1023	0.921799
5	22559522	22560742	5	22563544	22562087	1164	0.920962
5	24087448	24090180	5	24095681	24098359	2669	0.986137
5	24087713	24096837	5	24099041	24108993	8972	0.987071
5	35350247	35355072	5	35401389	35406249	4802	0.988546
5	35350247	35352192	5	35407269	35409251	1923	0.985439
5	35399380	35403368	5	35405257	35409251	3988	0.99323
5	63795223	63797640	5	63817867	63815382	2302	0.979583
5	63796628	63797640	5	63805646	63806662	1013	0.994077
5	63800742	63808277	5	63823820	63813759	7385	0.984834
5	81738518	81739989	5	81872431	81873901	1467	0.976823
5	81738518	81739989	5	81797111	81798581	1467	0.976823
5	81744747	81746839	5	81876308	81874200	2090	0.967943
5	82045555	82073455	5	82238748	82210847	27898	0.999606
5	82046700	82047707	5	82058146	82059154	1008	0.977183
5	82225151	82226159	5	82236596	82237603	1008	0.977183
5	82484972	82495158	5	82497839	82508191	9977	0.979854
5	82484972	82489630	5	82551531	82547207	4319	0.944663
5	82484972	82489015	5	82512426	82508384	4038	0.973749
5	82484972	82487399	5	82523295	82525720	2425	0.97732
5	82489911	82500248	5	82519118	82525720	6477	0.981473
5	82491400	82501894	5	82518916	82508348	10473	0.985964
5	82495669	82502427	5	82553701	82547244	6440	0.965373
5	82508920	82514606	5	82548055	82553712	5652	0.981246
5	82509598	82514559	5	82530931	82521161	4959	0.987497
5	82521161	82530894	5	82553665	82548753	4910	0.984929
5	98386441	98387483	5	98406533	98407572	1039	1
5	98389997	98391022	5	98391144	98392173	1025	0.980488
5	98395550	98405093	5	98669650	98679193	9544	1
5	101201898	101207324	5	101207324	101201898	5063	0.917638
5	101801999	101808892	5	102109597	102102705	6893	1
5	102077549	102095338	5	102164661	102142437	17787	0.999944
5	104719510	104721171	5	104875418	104873755	1662	0.990975
5	48774802	48777065	6	43142337	43144961	2136	0.933989
5	48774944	48776288	6	42111472	42112813	1336	0.934132
5	30471752	30484965	7	85336447	85322621	13042	0.926468
5	105586424	105597029	7	28559974	28571474	9308	0.9133
5	21259002	21260321	9	56513174	56511850	1306	0.957887
5	74728577	74729588	9	125419968	125421076	1009	0.914767
5	24143729	24145056	GL894766.2	67326	68606	1181	0.996613
5	21004578	21026720	GL895597.2	1	16531	15003	0.998134
5	21059571	21060930	GL895597.2	15318	16531	1107	0.999097
5	35397238	35399212	JH118803.1	238363	240282	1812	0.993377
5	21330837	21331859	X	142568610	142567593	1006	0.90159
5	21352658	21354063	X	142553532	142552103	1405	0.950178
5	21400725	21410080	X	142461744	142452365	8873	0.911642
5	21412183	21423468	X	142452253	142441566	9698	0.905238
5	21425286	21426314	X	142488584	142487556	1029	0.941691
5	21907929	21929449	X	142487985	142509856	21465	0.983461
5	21929449	21930649	X	142528873	142530077	1201	0.98751
5	22132982	22175526	X	142528873	142571456	17358	0.982775
5	22176447	22178885	X	142571552	142573991	2415	0.962733
5	22314253	22319761	X	142565491	142571025	5487	0.972298
5	22406663	22407727	X	142487538	142488602	1065	0.9277
5	22416536	22421454	X	142447096	142452253	4624	0.918036
5	22423845	22433397	X	142452359	142461956	9095	0.907861
5	22461010	22463960	X	142472341	142475281	2900	0.901724
5	22495884	22499708	X	142552204	142554521	2290	0.928821
5	22517918	22518929	X	142567594	142568610	1003	0.916251
5	49880631	49885754	X	68799721	68795003	4402	0.904362
5	75490481	75491562	X	53748635	53749698	1063	0.983067
6	855348	857754	6	902842	905252	2403	1
6	855348	857193	6	910948	912802	1846	1
6	860803	863442	6	949454	952109	2635	0.987856
6	861254	864594	6	908866	905370	3335	0.981109
6	875849	878377	6	959889	957352	2529	0.996441
6	902475	904691	6	910581	912802	2211	1
6	906520	908866	6	952109	949904	2185	0.985812
6	908646	909903	6	953755	952474	1258	0.996025
6	12279584	12283910	6	12290690	12295045	4321	0.992826
6	13296463	13297493	6	13297727	13298753	1023	0.98827
6	13459358	13464352	6	13819007	13813408	4895	0.995914
6	13460474	13464352	6	13737343	13732859	3741	0.982625
6	13499142	13503975	6	13804922	13809753	4829	0.996687
6	13500898	13503975	6	13714506	13719869	2964	0.960864
6	13747280	13748622	6	14854053	14855285	1199	0.903253
6	17011386	17013407	6	17086676	17088399	1716	0.956294
6	17011386	17012552	6	17090877	17089705	1164	0.991409
6	17054564	17058758	6	26259201	26255020	4181	0.993542
6	17058867	17073330	6	17073901	17088918	14429	0.996258
6	17067565	17084843	6	17105978	17089705	16144	0.996222
6	17089705	17096956	6	17098278	17105978	7140	0.995378
6	18246601	18250429	6	20414933	20411192	3378	0.909118
6	23025271	23033587	6	118848062	118839207	7990	0.905006
6	26512212	26547294	6	26547294	26512212	24662	0.990512
6	27037583	27043251	6	27190147	27184470	5667	0.991353
6	27043258	27045876	6	27181419	27184036	2615	0.986233
6	27158958	27164182	6	27332156	27326927	5223	0.997702
6	27158958	27163707	6	27280205	27283470	3246	0.943623
6	27158958	27163707	6	27365842	27369108	3247	0.948876
6	27164308	27166553	6	27324370	27322124	2246	1
6	27164308	27166489	6	27286474	27288668	2180	0.986697
6	27164350	27172932	6	27372190	27380845	8364	0.956839
6	27171210	27172938	6	27294783	27296511	1729	1
6	27173039	27181268	6	27303075	27310890	7701	0.993637
6	27173039	27174181	6	27343829	27345371	1143	0.979003
6	27174214	27176442	6	59991920	59994147	2218	0.986925
6	27175613	27178803	6	27347228	27350417	3190	0.991223
6	27181419	27183448	6	59984358	59986387	2025	0.98321
6	27188755	27191478	6	59991899	59989175	2618	0.999618
6	27234736	27238078	6	27340806	27337473	3332	0.995498
6	27239116	27245404	6	27356649	27350518	6129	0.996247
6	27239116	27241917	6	27248116	27245481	2635	0.977609
6	27242068	27246253	6	59973986	59969771	4020	0.983333
6	27245481	27251025	6	27353848	27359557	5541	0.988089
6	27250249	27258273	6	27322007	27313575	8024	0.998006
6	27255271	27258273	6	27364965	27362797	2169	0.990779
6	27256945	27258273	6	60003622	60004946	1325	0.996226
6	27258714	27263650	6	27309603	27315402	4937	0.992708
6	27259129	27262365	6	60000001	60003216	3194	0.995617
6	27262074	27263204	6	60005529	60004399	1129	0.991143
6	27267797	27271350	6	60023591	60020040	3546	0.998026
6	27275786	27288668	6	27337942	27322188	11966	0.941919
6	27279445	27288668	6	27365087	27374332	9206	0.990658
6	27284664	27286797	6	60008537	60010656	2118	0.976865
6	27297025	27308928	6	27336001	27350518	11361	0.907403
6	27299721	27301652	6	59979811	59981742	1928	0.970436
6	27304227	27306464	6	59991920	59994147	2227	0.98608
6	27310019	27313282	6	60000001	60003216	3215	0.995334
6	27312999	27314903	6	60005520	60003622	1899	0.996314
6	27322124	27332341	6	27374396	27365657	8466	0.959485
6	27324048	27326166	6	60010656	60008537	2118	0.994806
6	27337227	27342397	6	59977038	59981742	4602	0.985876
6	27350518	27353697	6	59970620	59973986	3174	0.984877
6	27359681	27362438	6	60000001	60002430	2408	0.989203
6	27370302	27372469	6	60008537	60010656	2117	0.980633
6	39481126	39484009	6	154546215	154549098	2880	0.998958
6	42110266	42112780	6	43141912	43143707	1775	0.971831
6	42129245	42155469	6	42214259	42187944	25684	0.996068
6	42138064	42141241	6	42283994	42280757	2875	0.929391
6	42138082	42141241	6	42339304	42336093	2857	0.929996
6	42152252	42155469	6	42251975	42248769	3203	0.979707
6	42152252	42155469	6	42307723	42304515	3205	0.987207
6	42154741	42161981	6	42221342	42214206	7017	0.997862
6	42179731	42191238	6	42296455	42307723	11262	0.994051
6	42186353	42191238	6	42247694	42251975	4263	0.970913
6	43634900	43636629	6	43703954	43702242	1704	0.95892
6	43634916	43636352	6	43689175	43687737	1430	0.962937
6	43638051	43639733	6	43658771	43657372	1392	0.947557
6	43652553	43653587	6	43713742	43714754	1013	0.9615
6	43657362	43658752	6	43718468	43719865	1382	0.955861
6	43657784	43658907	6	43700793	43701937	1119	0.938338
6	44951083	44954472	6	45011905	45015047	2808	0.911325
6	45330610	45334153	6	46106768	46109571	2757	0.901705
6	45360799	45362438	6	45414466	45416105	1640	0.996341
6	45406098	45407864	6	46078818	46077052	1765	0.985836
6	45438846	45440940	6	45977355	45975248	2086	0.942953
6	49683582	49690125	6	49774763	49767302	6382	0.923378
6	51824259	51826378	6	51834144	51836253	2110	0.990047
6	52451397	52476111	6	52566946	52598578	21331	0.905349
6	52451527	52460999	6	52469152	52478833	9038	0.927528
6	52451528	52455873	6	52657394	52662021	4272	0.906133
6	52451567	52464185	6	52794230	52780715	11972	0.904694
6	52451646	52460999	6	52530489	52539883	8926	0.90298
6	52452092	52457805	6	52486792	52492664	5018	0.9167
6	52461872	52478833	6	52492344	52512461	15828	0.926649
6	52464270	52478833	6	52799992	52784415	13850	0.919061
6	52465340	52473745	6	52653632	52662021	7897	0.925795
6	52469029	52470436	6	52482152	52483512	1358	0.912371
6	52469152	52470447	6	52869101	52867825	1274	0.908948
6	52469171	52483503	6	52530390	52544549	13822	0.93655
6	52473748	52478833	6	52712024	52717317	4713	0.917038
6	52482152	52483512	6	52794393	52793005	1345	0.903346
6	52482242	52483416	6	52859395	52858181	1171	0.917165
6	52482242	52483416	6	52822355	52821140	1172	0.922355
6	52486792	52491374	6	52657967	52662021	3671	0.902206
6	52486792	52492664	6	52501640	52507570	4964	0.90411
6	52486792	52492338	6	52530920	52535778	4822	0.929282
6	52486794	52494954	6	52543853	52552654	7856	0.927189
6	52495381	52523332	6	52799986	52775101	23580	0.924258
6	52496250	52505629	6	52650153	52662021	9364	0.980137
6	52501067	52502192	6	52869100	52867992	1109	0.900812
6	52505633	52515334	6	52712025	52719988	7252	0.928158
6	52513568	52537212	6	52550247	52574668	23285	0.964398
6	52516370	52518289	6	52825750	52823784	1632	0.905637
6	52516370	52518293	6	52862804	52860847	1633	0.909982
6	52530371	52531532	6	52859362	52858181	1155	0.90303
6	52530371	52531532	6	52822322	52821140	1157	0.918755
6	52534823	52539883	6	52712024	52717317	4973	0.921174
6	52543279	52544480	6	52869143	52867914	1185	0.923207
6	52543288	52544448	6	52859395	52858195	1157	0.91962
6	52543288	52544462	6	52822355	52821140	1172	0.927474
6	52543358	52552660	6	52567109	52578632	8985	0.90729
6	52550249	52560018	6	52783259	52775101	8000	0.9385
6	52553064	52554986	6	52862804	52860847	1632	0.906863
6	52566683	52576137	6	52591528	52600089	8427	0.903643
6	52567094	52568199	6	52859342	52858195	1104	0.906703
6	52567102	52568231	6	52869073	52867914	1115	0.916592
6	52567102	52568231	6	52831801	52830625	1130	0.934513
6	52571981	52577983	6	52712025	52719986	5186	0.905708
6	52578728	52600081	6	52799998	52782861	13737	0.911698
6	52579605	52596462	6	52650139	52662021	10812	0.917962
6	52591892	52593182	6	52869098	52867825	1274	0.902669
6	52591897	52593182	6	52831821	52830536	1285	0.909728
6	52596466	52598578	6	52712025	52714720	2110	0.927488
6	52650139	52662021	6	52799132	52789683	8913	0.91518
6	52657394	52658520	6	52859361	52858241	1120	0.902679
6	52657394	52658520	6	52869100	52867992	1109	0.90532
6	52657394	52658519	6	52822321	52821201	1121	0.909902
6	52712024	52719986	6	52789680	52781365	7567	0.920312
6	52792901	52794271	6	52820944	52822323	1366	0.901171
6	52792901	52794271	6	52857985	52859363	1365	0.902564
6	52792973	52794265	6	52830515	52831824	1292	0.910217
6	52792973	52794271	6	52867804	52869102	1297	0.932151
6	52803349	52831925	6	52839506	52869197	28101	0.934451
6	53357559	53359375	6	53968921	53967114	1806	0.902547
6	53357559	53359375	6	53646067	53644260	1806	0.903101
6	53357565	53359904	6	53905177	53902835	2337	0.934104
6	53357565	53359904	6	53582067	53579725	2337	0.936243
6	53358187	53360655	6	53599869	53597404	2429	0.909839
6	53358187	53360655	6	53922970	53920505	2429	0.910663
6	53364788	53366134	6	53901768	53900072	1347	0.932442
6	53364788	53365897	6	53578658	53577522	1110	0.942342
6	53372265	53373863	6	53392570	53394383	1539	0.91358
6	53372690	53376415	6	53545213	53541484	3725	0.986577
6	53380259	53394383	6	53554420	53544036	9752	0.905968
6	53561573	53600000	6	53884681	53923101	21560	0.998284
6	53579736	53581443	6	53598151	53599869	1708	0.964286
6	53580256	53582071	6	53967114	53968919	1804	0.910754
6	53580256	53582071	6	53644260	53646065	1804	0.911308
6	53598682	53599869	6	53644260	53645448	1188	0.917508
6	53598682	53599869	6	53967114	53968302	1188	0.91835
[truncated: 3,536 more rows]

## Sheet: Table S4
Table S4. Pig SD database constructed by the WGAC and WSSD methods
chrom.	start	end	length	evidence
1	1	174389	174389	WSSD && WGAC
1	949032	951038	2007	WGAC
1	1134913	1136919	2007	WGAC
1	4099507	4110281	10775	WSSD && WGAC
1	4154507	4167549	13043	WSSD
1	4174507	4185453	10947	WSSD
1	14510389	14512360	1972	WGAC
1	15116120	15119126	3007	WGAC
1	15920048	15921171	1124	WGAC
1	18175758	18183827	8070	WGAC
1	18198134	18224110	25977	WSSD && WGAC
1	18304025	18374606	70582	WSSD && WGAC
1	18551817	18563424	11608	WGAC
1	18563525	18568582	5058	WGAC
1	20307531	20325165	17635	WSSD
1	20775531	20792375	16845	WSSD
1	21388366	21400912	12547	WSSD
1	21581338	21587710	6373	WGAC
1	26575649	26594877	19229	WSSD
1	33219363	33220866	1504	WGAC
1	34279867	34293301	13435	WSSD
1	34629867	34646200	16334	WSSD && WGAC
1	34660867	34675320	14454	WSSD && WGAC
1	34741867	34757543	15677	WSSD
1	35413212	35414453	1242	WGAC
1	35839607	35854522	14916	WSSD
1	40356082	40357516	1435	WGAC
1	40812016	40813041	1026	WGAC
1	43996755	44007000	10246	WSSD
1	45964485	45976661	12177	WSSD
1	46738660	46762265	23606	WSSD && WGAC
1	46821660	46843506	21847	WSSD && WGAC
1	48286637	48287809	1173	WGAC
1	51967069	51995092	28024	WSSD
1	52029069	52039385	10317	WSSD
1	52329069	52365277	36209	WSSD
1	55672651	55688583	15933	WSSD
1	56927513	56940888	13376	WSSD
1	59756368	59778693	22326	WSSD
1	60253368	60270416	17049	WSSD
1	61988372	61989757	1386	WGAC
1	64338783	64340806	2024	WGAC
1	66753617	66767219	13603	WSSD && WGAC
1	67815964	67821638	5675	WGAC
1	68664705	68668411	3707	WGAC
1	68723849	68745545	21697	WSSD && WGAC
1	68802553	68819515	16963	WSSD && WGAC
1	68982376	68987914	5539	WGAC
1	71512015	71537778	25764	WSSD && WGAC
1	71540506	71563262	22757	WSSD && WGAC
1	71613263	71639508	26246	WSSD && WGAC
1	71654263	71678964	24702	WSSD && WGAC
1	71728965	71730844	1880	WGAC
1	71746396	71751055	4660	WGAC
1	74938110	74939498	1389	WGAC
1	75329002	75330691	1690	WGAC
1	75374767	75387419	12653	WSSD && WGAC
1	77575935	77592297	16363	WSSD
1	78240311	78253188	12878	WSSD
1	78365190	78366518	1329	WGAC
1	78607311	78625642	18332	WSSD
1	82271623	82273306	1684	WGAC
1	83608668	83610449	1782	WGAC
1	84917968	84919483	1516	WGAC
1	86132681	86133843	1163	WGAC
1	86715288	86717457	2170	WGAC
1	90033309	90046663	13355	WSSD
1	90270309	90282483	12175	WSSD
1	91818069	91819431	1363	WGAC
1	92583986	92603141	19156	WSSD && WGAC
1	92617555	92627048	9494	WGAC
1	92647986	92668840	20855	WSSD
1	93058986	93072418	13433	WSSD
1	93650063	93669217	19155	WSSD
1	93780063	93798747	18685	WSSD
1	93952707	93964854	12148	WSSD
1	95912589	95925797	13209	WSSD && WGAC
1	95983308	95990570	7263	WGAC
1	96734589	96746860	12272	WSSD
1	100172261	100209698	37438	WSSD && WGAC
1	100373261	100398092	24832	WSSD
1	100510261	100524166	13906	WSSD
1	103475504	103477858	2355	WGAC
1	103537038	103550876	13839	WSSD
1	103670926	103711047	40122	WSSD
1	111807532	111820111	12580	WSSD
1	113355907	113368218	12312	WSSD && WGAC
1	115539312	115557346	18035	WSSD
1	115717869	115729105	11237	WSSD
1	117837174	117838725	1552	WGAC
1	118276028	118278063	2036	WGAC
1	118596867	118609004	12138	WSSD
1	121116648	121122494	5847	WGAC
1	122274733	122292829	18097	WSSD && WGAC
1	122340450	122346133	5684	WGAC
1	123644656	123667890	23235	WSSD && WGAC
1	124564266	124577865	13600	WSSD
1	126389875	126391661	1787	WGAC
1	128335952	128348057	12106	WSSD
1	129536240	129567313	31074	WSSD && WGAC
1	132176006	132193319	17314	WSSD
1	132822006	132836216	14211	WSSD && WGAC
1	133357262	133358633	1372	WGAC
1	133898916	133935926	37011	WSSD && WGAC
1	134207332	134218760	11429	WSSD
1	137754271	137756634	2364	WGAC
1	138339112	138352721	13610	WSSD
1	138785291	138803121	17831	WSSD
1	139502884	139504078	1195	WGAC
1	140179014	140195307	16294	WSSD
1	141376098	141388164	12067	WSSD
1	141433098	141456173	23076	WSSD && WGAC
1	141483635	141485125	1491	WGAC
1	141505692	141521602	15911	WSSD && WGAC
1	141526831	141533060	6230	WGAC
1	141533098	141552133	19036	WSSD && WGAC
1	146897721	146903450	5730	WGAC
1	147725227	147730366	5140	WGAC
1	148756166	148769864	13699	WSSD
1	149093612	149110214	16603	WSSD && WGAC
1	149349789	149354218	4430	WGAC
1	149368898	149379418	10521	WGAC
1	152213025	152214124	1100	WGAC
1	157996625	158010689	14065	WSSD && WGAC
1	159632664	159647566	14903	WGAC
1	159723675	159725012	1338	WGAC
1	159956824	159958039	1216	WGAC
1	160347342	160356732	9391	WGAC
1	162373474	162385507	12034	WSSD
1	162730474	162742853	12380	WSSD
1	162891866	162892997	1132	WGAC
1	167132765	167146152	13388	WSSD
1	170616275	170629988	13714	WSSD
1	172556698	172572283	15586	WSSD
1	172709698	172721822	12125	WSSD
1	172947698	172963673	15976	WSSD
1	174616261	174627969	11709	WSSD
1	177389936	177405547	15612	WSSD
1	177748044	177768918	20875	WSSD
1	178275525	178278975	3451	WGAC
1	178392112	178400493	8382	WGAC
1	178452103	178468843	16741	WSSD && WGAC
1	179443418	179446808	3391	WGAC
1	179487415	179507591	20177	WSSD && WGAC
1	179583674	179586946	3273	WGAC
1	179596785	179599846	3062	WGAC
1	179600756	179604808	4053	WGAC
1	179605576	179607622	2047	WGAC
1	181806427	181812666	6240	WGAC
1	181853794	181875822	22029	WSSD && WGAC
1	182731891	182733996	2106	WGAC
1	187897250	187911159	13910	WSSD
1	187998250	188010341	12092	WSSD
1	190279334	190294858	15525	WSSD
1	191079627	191097008	17382	WSSD
1	193038570	193060801	22232	WSSD && WGAC
1	193110356	193132624	22269	WGAC
1	193257330	193259073	1744	WGAC
1	193294232	193299515	5284	WGAC
1	193395522	193436968	41447	WSSD && WGAC
1	193526350	193544264	17915	WSSD
1	193741350	193754809	13460	WSSD
1	195793689	195795689	2001	WGAC
1	195798960	195811389	12430	WSSD
1	196496516	196511914	15399	WSSD && WGAC
1	197244099	197256976	12878	WSSD
1	197984680	198037169	52490	WSSD && WGAC
1	201709725	201725956	16232	WSSD
1	202155052	202158288	3237	WGAC
1	202421378	202422461	1084	WGAC
1	202570594	202572011	1418	WGAC
1	202680655	202681876	1222	WGAC
1	204035491	204037979	2489	WGAC
1	205341322	205342819	1498	WGAC
1	205472455	205473824	1370	WGAC
1	206642525	206644149	1625	WGAC
1	208195200	208196370	1171	WGAC
1	212528833	212531318	2486	WGAC
1	212559496	212571532	12037	WSSD
1	212821046	212836737	15692	WSSD && WGAC
1	215550121	215619696	69576	WSSD && WGAC
1	217928422	217938727	10306	WSSD && WGAC
1	218001486	218004081	2596	WGAC
1	218005231	218007708	2478	WGAC
1	218116653	218120412	3760	WGAC
1	221564692	221577002	12311	WSSD
1	221731331	221783950	52620	WSSD
1	224456437	224457542	1106	WGAC
1	224467387	224473076	5690	WGAC
1	224525041	224580492	55452	WSSD && WGAC
1	224582073	224583178	1106	WGAC
1	224591077	224643396	52320	WSSD && WGAC
1	224693429	224858947	165519	WSSD && WGAC
1	224908948	224919374	10427	WGAC
1	224981948	225217393	235446	WSSD && WGAC
1	225302954	225391807	88854	WSSD && WGAC
1	226033332	226035050	1719	WGAC
1	227589580	227600003	10424	WSSD
1	227677580	227691381	13802	WSSD && WGAC
1	227755461	227762489	7029	WGAC
1	230663171	230679782	16612	WSSD
1	230713329	230714583	1255	WGAC
1	230714739	230715994	1256	WGAC
1	234029049	234051266	22218	WSSD
1	234374224	234384335	10112	WSSD
1	234659451	234667441	7991	WGAC
1	235040022	235050268	10247	WSSD
1	236077125	236087232	10108	WSSD
1	236331927	236342887	10961	WSSD
1	237948722	237973202	24481	WSSD
1	238232136	238244457	12322	WSSD
1	243061931	243078798	16868	WSSD
1	244592186	244606081	13896	WSSD
1	248519714	248521635	1922	WGAC
1	250080503	250086510	6008	WGAC
1	251900173	251901909	1737	WGAC
1	256108392	256119815	11424	WSSD
1	256562747	256578232	15486	WSSD
1	258130456	258141608	11153	WSSD
1	260376119	260397020	20902	WSSD && WGAC
1	260456620	260460260	3641	WGAC
1	260504119	260522869	18751	WSSD
1	263179862	263181044	1183	WGAC
1	264320862	264329705	8844	WGAC
1	264412490	264438437	25948	WSSD && WGAC
1	264458490	264474460	15971	WSSD
1	265775826	265786832	11007	WSSD
1	266466553	266467954	1402	WGAC
1	266497911	266500596	2686	WGAC
1	269982769	269998831	16063	WSSD && WGAC
1	270261074	270270686	9613	WGAC
1	270270737	270272705	1969	WGAC
1	270368713	270384483	15771	WSSD
1	270982637	270998476	15840	WSSD && WGAC
1	271000637	271017717	17081	WSSD
1	271521371	271533890	12520	WSSD && WGAC
1	271586852	271608188	21337	WSSD
1	271677772	271681115	3344	WGAC
1	271681392	271683453	2062	WGAC
1	271693326	271694349	1024	WGAC
1	271695690	271699447	3758	WGAC
1	273829663	273832464	2802	WGAC
1	273852166	273864739	12574	WGAC
1	274116328	274121271	4944	WGAC
1	274122685	274127797	5113	WGAC
1	274294629	274300659	6031	WGAC
1	274460791	274466821	6031	WGAC
1	275258505	275293060	34556	WSSD && WGAC
1	275371647	275383237	11591	WGAC
1	275481131	275482294	1164	WGAC
1	275529077	275530231	1155	WGAC
1	275662319	275689063	26745	WSSD && WGAC
1	276568106	276569461	1356	WGAC
1	277198738	277199833	1096	WGAC
1	277396865	277408315	11451	WSSD
1	279701061	279702497	1437	WGAC
1	279762202	279766562	4361	WGAC
1	280417123	280430830	13708	WSSD && WGAC
1	280463123	280478372	15250	WSSD
1	280504261	280506498	2238	WGAC
1	280532041	280549202	17162	WSSD && WGAC
1	282510785	282513164	2380	WGAC
1	282680623	282682731	2109	WGAC
1	283253453	283254717	1265	WGAC
1	284544236	284561228	16993	WSSD && WGAC
1	284750695	284752672	1978	WGAC
1	285415795	285420409	4615	WGAC
1	288941068	288958670	17603	WSSD && WGAC
1	290462573	290481560	18988	WSSD && WGAC
1	290928652	290939062	10411	WSSD
1	291048652	291063762	15111	WSSD
1	293612873	293614206	1334	WGAC
1	293663941	293665457	1517	WGAC
1	294787753	294929555	141803	WSSD && WGAC
1	294983207	295041078	57872	WSSD
1	295044207	295058903	14697	WSSD
1	295068207	295135258	67052	WSSD && WGAC
1	295146558	295153525	6968	WGAC
1	295156207	295181932	25726	WSSD && WGAC
1	295202435	295246574	44140	WSSD && WGAC
1	295254207	295275978	21772	WSSD
1	295284830	295306556	21727	WSSD && WGAC
1	295364557	295446470	81914	WSSD && WGAC
1	295552953	295644902	91950	WSSD
1	295651015	295749710	98696	WSSD && WGAC
1	295757953	295863716	105764	WSSD && WGAC
1	295921245	295968656	47412	WSSD && WGAC
1	295974245	296125599	151355	WSSD
1	296192826	296332044	139219	WSSD && WGAC
1	296332291	296334658	2368	WGAC
1	296384687	296465234	80548	WSSD && WGAC
1	296520042	296522116	2075	WGAC
1	296547235	296557530	10296	WSSD
1	296559496	296560498	1003	WGAC
1	296579235	296602880	23646	WSSD && WGAC
1	296611268	296613783	2516	WGAC
1	296669682	296732118	62437	WSSD
1	296743682	296772514	28833	WSSD
1	296787682	296856927	69246	WSSD && WGAC
1	296916284	297126539	210256	WSSD && WGAC
1	297143714	297211191	67478	WSSD
1	298212045	298227772	15728	WSSD
1	298263045	298277303	14259	WSSD
1	298414181	298415222	1042	WGAC
1	298415424	298416463	1040	WGAC
1	299716459	299728273	11815	WSSD && WGAC
1	300226103	300227280	1178	WGAC
1	302027105	302050378	23274	WSSD && WGAC
1	302146762	302156402	9641	WGAC
1	308944083	308968951	24869	WSSD
1	308971083	309005239	34157	WSSD
1	309011083	309027045	15963	WSSD
1	310483034	310510836	27803	WSSD && WGAC
1	310692327	310707327	15001	WSSD && WGAC
1	311792883	312114192	321310	WSSD && WGAC
1	312164193	312662618	498426	WSSD && WGAC
1	312715163	312858580	143418	WSSD && WGAC
1	312908587	313016314	107728	WSSD && WGAC
1	313037587	313134759	97173	WSSD && WGAC
1	313175587	313205743	30157	WSSD
1	313210587	313293963	83377	WSSD && WGAC
1	313352343	313358660	6318	WGAC
1	313364569	313411711	47143	WSSD && WGAC
1	313493356	313494699	1344	WGAC
1	313559964	313574466	14503	WSSD && WGAC
1	313624880	313637326	12447	WGAC
1	314215039	314360663	145625	WSSD && WGAC
1	314410666	314549519	138854	WSSD && WGAC
1	314599520	314721443	121924	WSSD && WGAC
1	314771444	314797813	26370	WSSD && WGAC
1	314847854	315074431	226578	WSSD && WGAC
1	315075643	315194665	119023	WSSD && WGAC
1	315213854	315312094	98241	WSSD && WGAC
10	416256	461394	45139	WSSD && WGAC
10	470256	484338	14083	WSSD && WGAC
10	491357	492447	1091	WGAC
10	506256	533747	27492	WSSD && WGAC
10	569256	611910	42655	WSSD && WGAC
10	664427	749894	85468	WSSD && WGAC
10	764442	812782	48341	WSSD && WGAC
10	815488	816717	1230	WGAC
10	844427	858491	14065	WSSD
10	869427	883766	14340	WSSD && WGAC
10	883994	914726	30733	WSSD && WGAC
10	997777	1001579	3803	WGAC
10	1577221	1578784	1564	WGAC
10	5845546	5846938	1393	WGAC
10	6098373	6099559	1187	WGAC
10	8312649	8313668	1020	WGAC
10	14069436	14071171	1736	WGAC
10	15632079	15660791	28713	WSSD
10	15773804	15814280	40477	WSSD && WGAC
10	15937740	15940198	2459	WGAC
10	15972452	15973916	1465	WGAC
10	17490981	17639007	148027	WSSD && WGAC
10	21426986	21428969	1984	WGAC
10	21575094	21693701	118608	WSSD && WGAC
10	21857028	21865307	8280	WGAC
10	21866094	21886422	20329	WSSD
10	21910094	21999221	89128	WSSD && WGAC
10	22215943	22353523	137581	WSSD && WGAC
10	22403524	22547136	143613	WSSD && WGAC
10	22597137	22822896	225760	WSSD && WGAC
10	22872897	23243595	370699	WSSD && WGAC
10	23294193	23390494	96302	WSSD && WGAC
10	23452516	23480415	27900	WSSD
10	23494516	23542587	48072	WSSD && WGAC
10	23566516	23600081	33566	WSSD && WGAC
10	23608516	23622473	13958	WSSD
10	23627516	23650564	23049	WSSD
10	23677393	23680622	3230	WGAC
10	23737516	23749780	12265	WSSD
10	24923196	24953341	30146	WSSD
10	25693051	25694496	1446	WGAC
10	27418809	27421353	2545	WGAC
10	29279196	29282238	3043	WGAC
10	29287987	29289105	1119	WGAC
10	29426988	29456125	29138	WSSD && WGAC
10	31787011	31789623	2613	WGAC
10	31925577	31927341	1765	WGAC
10	35145681	35161795	16115	WSSD
10	36164906	36165944	1039	WGAC
10	36209085	36219792	10708	WSSD && WGAC
10	36690356	36692784	2429	WGAC
10	36762064	36764570	2507	WGAC
10	38443023	38481341	38319	WSSD && WGAC
10	38746792	38782872	36081	WSSD && WGAC
10	40092878	40124508	31631	WSSD
10	40185545	40210270	24726	WSSD && WGAC
10	40272545	40309077	36533	WSSD && WGAC
10	40405435	40458768	53334	WSSD && WGAC
10	40569435	40588916	19482	WSSD
10	41067460	41093189	25730	WGAC
10	41236254	41266026	29773	WSSD && WGAC
10	41731062	41735185	4124	WGAC
10	42458186	42469837	11652	WSSD
10	44070248	44072390	2143	WGAC
10	47336572	47338086	1515	WGAC
10	47484115	47485629	1515	WGAC
10	47742373	47777046	34674	WSSD && WGAC
10	47777894	47779654	1761	WGAC
10	49446038	49458631	12594	WSSD
10	49698318	49703025	4708	WGAC
10	49729038	49760072	31035	WSSD && WGAC
10	49777567	49809603	32037	WSSD && WGAC
10	51659744	51662024	2281	WGAC
10	53103869	53105941	2073	WGAC
10	53495201	53510143	14943	WSSD
10	53839850	53859733	19884	WSSD && WGAC
10	56130515	56132991	2477	WGAC
10	57383204	57384269	1066	WGAC
10	57658160	57668206	10047	WSSD
10	68111800	68135817	24018	WSSD && WGAC
10	68224280	68415298	191019	WSSD && WGAC
10	68443003	68454386	11384	WSSD && WGAC
10	68585003	68620789	35787	WSSD && WGAC
10	71835575	71849770	14196	WSSD
10	71863575	71874464	10890	WSSD
10	75820111	75821283	1173	WGAC
10	75935264	75936439	1176	WGAC
10	76332987	76334277	1291	WGAC
10	76387217	76438020	50804	WSSD && WGAC
10	76764699	76782843	18145	WSSD
10	76869699	76975035	105337	WSSD
10	76983135	76984920	1786	WGAC
10	77628172	77630616	2445	WGAC
10	77792269	77818854	26586	WSSD && WGAC
10	77895269	77949866	54598	WSSD && WGAC
10	78061309	78064059	2751	WGAC
10	78080840	78082195	1356	WGAC
10	78112685	78227029	114345	WSSD && WGAC
10	78274246	78363501	89256	WSSD && WGAC
10	78460233	78463534	3302	WGAC
10	78568217	78621596	53380	WSSD && WGAC
10	78623203	78633429	10227	WGAC
10	78647978	78659172	11195	WGAC
10	78713370	78938087	224718	WSSD && WGAC
10	78988156	79102194	114039	WSSD && WGAC
11	1760129	1761991	1863	WGAC
11	3301068	3302281	1214	WGAC
11	4732303	4749167	16865	WSSD && WGAC
11	8103506	8104675	1170	WGAC
11	12491412	12516847	25436	WSSD
11	12738412	12751788	13377	WSSD
11	13420542	13432448	11907	WSSD
11	13592660	13599974	7315	WGAC
11	14424644	14425738	1095	WGAC
11	16039330	16040502	1173	WGAC
11	20125146	20127046	1901	WGAC
11	21013995	21018100	4106	WGAC
11	26509102	26510989	1888	WGAC
11	26572631	26574443	1813	WGAC
11	27084497	27094743	10247	WSSD
11	28621074	28622149	1076	WGAC
11	28710010	28711085	1076	WGAC
11	29330075	29347348	17274	WSSD && WGAC
11	29389814	29409152	19339	WSSD && WGAC
11	30302206	30328604	26399	WSSD
11	33040654	33043202	2549	WGAC
11	33862589	33875300	12712	WSSD
11	34725708	34727728	2021	WGAC
11	34891115	34908922	17808	WSSD && WGAC
11	35347377	35352218	4842	WGAC
11	35589907	35611869	21963	WSSD && WGAC
11	35733244	35737534	4291	WGAC
11	35741793	35746860	5068	WGAC
11	37295111	37305488	10378	WSSD
11	37800732	37806535	5804	WGAC
11	38306109	38343593	37485	WSSD
11	38547109	38568795	21687	WSSD && WGAC
11	38632472	38644383	11912	WGAC
11	39195060	39220381	25322	WSSD && WGAC
11	39349214	39370941	21728	WSSD && WGAC
11	39545268	39565748	20481	WSSD && WGAC
11	39677085	39690247	13163	WGAC
11	39920491	39966225	45735	WSSD && WGAC
11	40098409	40099504	1096	WGAC
11	42064919	42076564	11646	WSSD
11	43106541	43107590	1050	WGAC
11	43107708	43108758	1051	WGAC
11	45201593	45203056	1464	WGAC
11	45311939	45313399	1461	WGAC
11	45398556	45400019	1464	WGAC
11	47112341	47129831	17491	WSSD
11	47292341	47308816	16476	WSSD
11	48394140	48407152	13013	WSSD
11	48611140	48621575	10436	WSSD
11	50016189	50018015	1827	WGAC
11	54651469	54665433	13965	WSSD
11	59092102	59117570	25469	WSSD
11	63278874	63298657	19784	WSSD
11	63523415	63541953	18539	WSSD
11	67509560	67510610	1051	WGAC
11	70183301	70215546	32246	WSSD && WGAC
11	70434697	70447290	12594	WSSD && WGAC
11	70464558	70466859	2302	WGAC
11	70553697	70854221	300525	WSSD && WGAC
11	70904222	70996461	92240	WSSD && WGAC
11	71046466	71239428	192963	WSSD && WGAC
11	71289429	71506358	216930	WSSD && WGAC
11	71556359	71768933	212575	WSSD && WGAC
11	71818934	71898672	79739	WSSD && WGAC
11	71908503	71910167	1665	WGAC
11	71964587	71968167	3581	WGAC
11	75561745	75564129	2385	WGAC
11	75591856	75593743	1888	WGAC
11	80042051	80052787	10737	WSSD
11	87468228	87480436	12209	WSSD && WGAC
11	87580228	87597459	17232	WSSD && WGAC
11	87675565	87677127	1563	WGAC
12	703920	722086	18167	WSSD
12	737920	814004	76085	WSSD && WGAC
12	4417369	4418796	1428	WGAC
12	6498921	6500923	2003	WGAC
12	6576911	6609394	32484	WSSD && WGAC
12	10082410	10083708	1299	WGAC
12	16866596	16880759	14164	WSSD
12	17826200	17830094	3895	WGAC
12	17842199	17844447	2249	WGAC
12	17926591	17929132	2542	WGAC
12	17938651	18010384	71734	WSSD && WGAC
12	18027389	18029637	2249	WGAC
12	18037557	18057645	20089	WSSD && WGAC
12	18107737	18143008	35272	WSSD && WGAC
12	18229737	18304311	74575	WSSD && WGAC
12	18787878	18789356	1479	WGAC
12	18795058	18796471	1414	WGAC
12	18944132	18946022	1891	WGAC
12	20696572	20699911	3340	WGAC
12	20835647	20847245	11599	WSSD && WGAC
12	21254468	21268724	14257	WSSD && WGAC
12	21279512	21281189	1678	WGAC
12	21490468	21508100	17633	WSSD && WGAC
12	21592811	21595321	2511	WGAC
12	21629484	21644665	15182	WSSD && WGAC
12	21704484	21725136	20653	WSSD && WGAC
12	22866714	22867805	1092	WGAC
12	22883810	22884898	1089	WGAC
12	24562442	24565461	3020	WGAC
12	24574164	24576304	2141	WGAC
12	25225870	25248672	22803	WSSD && WGAC
12	25306673	25400845	94173	WSSD && WGAC
12	26540367	26561956	21590	WSSD && WGAC
12	26579274	26584590	5317	WGAC
12	26638019	26694065	56047	WSSD && WGAC
12	26699080	26701422	2343	WGAC
12	26710415	26747271	36857	WSSD && WGAC
12	28441415	28443444	2030	WGAC
12	30275644	30287702	12059	WSSD
12	33681820	33692449	10630	WGAC
12	33697850	33710922	13073	WSSD && WGAC
12	35327188	35337633	10446	WGAC
12	35390780	35432681	41902	WSSD && WGAC
12	35435049	35436487	1439	WGAC
12	35713342	35719294	5953	WGAC
12	35722815	35746557	23743	WSSD && WGAC
12	35805140	35837746	32607	WSSD && WGAC
12	35885140	35918604	33465	WSSD && WGAC
12	36340440	36341748	1309	WGAC
12	36350326	36380404	30079	WSSD && WGAC
12	36609477	36611062	1586	WGAC
12	36611293	36613045	1753	WGAC
12	37392833	37394195	1363	WGAC
12	38045497	38047800	2304	WGAC
12	39190769	39192043	1275	WGAC
12	46357399	46368461	11063	WSSD && WGAC
12	50509482	50510983	1502	WGAC
12	50561099	50573054	11956	WSSD
12	50766400	50828712	62313	WSSD && WGAC
12	50875400	50955685	80286	WSSD && WGAC
12	51018094	51187525	169432	WSSD && WGAC
12	51251686	51272928	21243	WSSD
12	51287772	51324415	36644	WSSD && WGAC
12	51333821	51334864	1044	WGAC
12	51348686	51364480	15795	WSSD
12	51389686	51412030	22345	WSSD && WGAC
12	51417311	51427772	10462	WGAC
12	53583868	53597703	13836	WSSD && WGAC
12	57957324	58005662	48339	WSSD && WGAC
12	58207324	58230234	22911	WSSD && WGAC
12	61814046	61826261	12216	WSSD && WGAC
13	555496	566937	11442	WSSD && WGAC
13	2700560	2718875	18316	WSSD && WGAC
13	3787732	3788886	1155	WGAC
13	5341444	5356968	15525	WSSD
13	12166555	12167951	1397	WGAC
13	12256990	12258393	1404	WGAC
13	12326860	12328553	1694	WGAC
13	13135234	13145479	10246	WSSD
13	13333234	13346518	13285	WSSD
13	15018896	15031109	12214	WSSD
13	17869961	17881130	11170	WSSD
13	19494761	19509189	14429	WSSD
13	21324419	21337492	13074	WSSD
13	24007574	24019060	11487	WSSD
13	24110574	24134275	23702	WSSD
13	24523210	24533579	10370	WSSD
13	25465432	25467133	1702	WGAC
13	26143249	26153275	10027	WSSD && WGAC
13	26429204	26432031	2828	WGAC
13	27026228	27027555	1328	WGAC
13	27996882	27998287	1406	WGAC
13	31247847	31249491	1645	WGAC
13	33335602	33336896	1295	WGAC
13	34117467	34163882	46416	WSSD && WGAC
13	34178275	34180181	1907	WGAC
13	34198467	34234149	35683	WSSD && WGAC
13	34382041	34405477	23437	WSSD && WGAC
13	36514703	36541636	26934	WSSD
13	36965481	36966811	1331	WGAC
13	38678703	38692817	14115	WSSD
13	39404560	39406887	2328	WGAC
13	43193550	43194718	1169	WGAC
13	44766860	44771041	4182	WGAC
13	44835446	44850334	14889	WSSD && WGAC
13	53907161	53908870	1710	WGAC
13	53955416	53976413	20998	WSSD
13	54502887	54522295	19409	WSSD && WGAC
13	62080381	62092367	11987	WSSD
13	62524416	62536545	12130	WSSD
13	66254363	66272630	18268	WSSD
13	66898508	66922615	24108	WSSD
13	69421286	69422912	1627	WGAC
13	69430944	69491342	60399	WSSD
13	69969833	69995540	25708	WSSD && WGAC
13	70201133	70202260	1128	WGAC
13	70203277	70207234	3958	WGAC
13	70931036	70945549	14514	WSSD
13	74395438	74413607	18170	WSSD && WGAC
13	77483821	77496381	12561	WGAC
13	78834464	78835899	1436	WGAC
13	79340948	79342621	1674	WGAC
13	82277396	82279861	2466	WGAC
13	85774718	85776285	1568	WGAC
13	87043222	87044561	1340	WGAC
13	87323885	87332624	8740	WGAC
13	87524798	87527050	2253	WGAC
13	87542004	87557349	15346	WSSD && WGAC
13	89311200	89333351	22152	WSSD
13	89639644	89640650	1007	WGAC
13	91312652	91341477	28826	WSSD && WGAC
13	93668872	93679405	10534	WSSD
13	94045650	94058296	12647	WSSD
13	107493571	107494656	1086	WGAC
13	109170602	109172668	2067	WGAC
13	109524544	109525939	1396	WGAC
13	110389314	110391081	1768	WGAC
13	111473393	111475991	2599	WGAC
13	111763009	111764468	1460	WGAC
13	126746426	126749875	3450	WGAC
13	129829315	129843478	14164	WSSD
13	130128905	130130405	1501	WGAC
13	132366909	132371028	4120	WGAC
13	132523767	132541321	17555	WSSD && WGAC
13	134153433	134154595	1163	WGAC
13	134458146	134463720	5575	WGAC
13	134567311	134568718	1408	WGAC
13	136217694	136235576	17883	WSSD
13	139933754	139935064	1311	WGAC
13	141236017	141268066	32050	WSSD && WGAC
13	142687740	142713489	25750	WSSD && WGAC
13	143853874	143873972	20099	WSSD
13	144933513	144934910	1398	WGAC
13	144949952	144951090	1139	WGAC
13	144988752	144990151	1400	WGAC
13	145867004	145871281	4278	WGAC
13	147781692	147814747	33056	WSSD && WGAC
13	147840396	147874125	33730	WSSD && WGAC
13	149005318	149007019	1702	WGAC
13	151815830	151828860	13031	WSSD
13	152265878	152267611	1734	WGAC
13	152808525	152809766	1242	WGAC
13	155799748	155802738	2991	WGAC
13	160906342	160907765	1424	WGAC
13	162339024	162341905	2882	WGAC
13	162563098	162565986	2889	WGAC
13	162948508	162967951	19444	WSSD && WGAC
13	163184112	163198171	14060	WGAC
13	163582727	163596715	13989	WSSD
13	163891022	163892259	1238	WGAC
13	165541821	165557756	15936	WSSD
13	166411045	166414428	3384	WGAC
13	166953603	166955450	1848	WGAC
13	168221280	168222347	1068	WGAC
13	168542212	168549059	6848	WGAC
13	168752705	168768299	15595	WSSD
13	169667418	169677316	9899	WGAC
13	169677438	169682295	4858	WGAC
13	169773881	169801943	28063	WSSD && WGAC
13	170607410	170693704	86295	WSSD && WGAC
13	170749538	171015308	265771	WSSD && WGAC
13	171072897	171085568	12672	WGAC
13	171141863	171228506	86644	WSSD && WGAC
13	171282539	171337877	55339	WSSD && WGAC
13	171348539	171470856	122318	WSSD && WGAC
13	171520857	171674798	153942	WSSD && WGAC
13	171724820	171861143	136324	WSSD && WGAC
13	171911272	171914564	3293	WGAC
13	171915112	172036047	120936	WSSD && WGAC
13	172130247	172157824	27578	WSSD
13	172252753	172531912	279160	WSSD && WGAC
13	172539753	172610235	70483	WSSD && WGAC
13	173966876	173995080	28205	WSSD
13	174130876	174145492	14617	WSSD
13	174478572	174492777	14206	WSSD
13	177456678	177458532	1855	WGAC
13	178696679	178713995	17317	WSSD && WGAC
13	178922950	178924072	1123	WGAC
13	178935388	178937091	1704	WGAC
13	179033269	179034972	1704	WGAC
13	179346656	179365787	19132	WSSD
13	179603656	179621146	17491	WSSD
13	180876940	180896182	19243	WSSD
13	181759846	181761391	1546	WGAC
13	182518739	182532648	13910	WSSD
13	182832770	182833863	1094	WGAC
13	188411729	188423118	11390	WSSD
13	192087823	192089181	1359	WGAC
13	192326803	192328161	1359	WGAC
13	192650868	192651895	1028	WGAC
13	201032501	201033704	1204	WGAC
13	202521308	202524348	3041	WGAC
13	204258789	204279559	20771	WSSD
13	204710229	204757317	47089	WSSD && WGAC
13	204776229	204813949	37721	WSSD && WGAC
13	204849934	204853431	3498	WGAC
13	205720334	205753624	33291	WSSD && WGAC
13	205788739	205796288	7550	WGAC
13	209823296	209837441	14146	WSSD && WGAC
13	209876517	209878513	1997	WGAC
13	210481822	210485008	3187	WGAC
13	214844925	214846135	1211	WGAC
13	217283177	217293345	10169	WSSD && WGAC
14	129001	151613	22613	WSSD && WGAC
14	4145645	4147485	1841	WGAC
14	4510042	4528411	18370	WSSD && WGAC
14	4533735	4550302	16568	WGAC
14	5129892	5132525	2634	WGAC
14	6143682	6233773	90092	WSSD && WGAC
14	6234064	6238263	4200	WGAC
14	6288264	6351771	63508	WSSD && WGAC
14	6443473	6448864	5392	WGAC
14	6498873	6523784	24912	WSSD && WGAC
14	6535873	6575985	40113	WSSD && WGAC
14	6582873	6616001	33129	WSSD && WGAC
14	6789284	6793674	4391	WGAC
14	7785233	7800498	15266	WSSD && WGAC
14	7809671	7811481	1811	WGAC
14	7844188	7887021	42834	WSSD && WGAC
14	7982442	7997919	15478	WSSD && WGAC
14	8040717	8125640	84924	WSSD && WGAC
14	8125865	8128742	2878	WGAC
14	8178743	8224952	46210	WSSD && WGAC
14	8273247	8288780	15534	WSSD && WGAC
14	8297855	8299709	1855	WGAC
14	8330743	8344994	14252	WSSD && WGAC
14	9881234	9882639	1406	WGAC
14	12800026	12826553	26528	WSSD && WGAC
14	16137373	16148565	11193	WSSD && WGAC
14	16424602	16428483	3882	WGAC
14	16552373	16580602	28230	WSSD && WGAC
14	19127729	19143633	15905	WSSD
14	19981729	19997709	15981	WSSD
14	22140973	22142071	1099	WGAC
14	22931239	22942641	11403	WSSD
14	23768588	23787904	19317	WSSD && WGAC
14	23814386	23820008	5623	WGAC
14	23841588	23855340	13753	WSSD
14	25086253	25088142	1890	WGAC
14	25092991	25106349	13359	WSSD && WGAC
14	25140336	25149202	8867	WGAC
14	25189345	25201111	11767	WSSD && WGAC
14	25222907	25224872	1966	WGAC
14	25253773	25263185	9413	WGAC
14	25353345	25368176	14832	WSSD && WGAC
14	25434563	25436542	1980	WGAC
14	25470345	25481455	11111	WSSD
14	25494821	25498049	3229	WGAC
14	25525910	25527625	1716	WGAC
14	25939780	25940882	1103	WGAC
14	28706956	28708476	1521	WGAC
14	28728326	28731758	3433	WGAC
14	29426789	29430220	3432	WGAC
14	29474984	29476268	1285	WGAC
14	32149982	32152429	2448	WGAC
14	32373425	32375728	2304	WGAC
14	33370816	33372260	1445	WGAC
14	36017262	36032914	15653	WSSD
14	36182262	36193712	11451	WSSD
14	36216262	36227570	11309	WSSD
14	37742987	37765292	22306	WSSD
14	38560987	38591890	30904	WSSD && WGAC
14	38674987	38691055	16069	WSSD
14	38692465	38693651	1187	WGAC
14	38747514	38768843	21330	WSSD
14	40082716	40084602	1887	WGAC
14	41372337	41384216	11880	WSSD
14	42306617	42326375	19759	WSSD && WGAC
14	42518095	42536903	18809	WSSD && WGAC
14	42539056	42540130	1075	WGAC
14	42635095	42656653	21559	WSSD
14	45378042	45431921	53880	WSSD && WGAC
14	45547202	45557156	9955	WGAC
14	45806623	45808054	1432	WGAC
14	48079123	48081082	1960	WGAC
14	48772119	48787098	14980	WSSD
14	50650241	50653017	2777	WGAC
14	52058523	52061284	2762	WGAC
14	52116188	52136425	20238	WSSD && WGAC
14	52196188	52207151	10964	WSSD && WGAC
14	52228188	52289582	61395	WSSD && WGAC
14	52381302	52404217	22916	WSSD && WGAC
14	55984325	56022899	38575	WSSD
14	56602557	56617118	14562	WSSD
14	57821484	57831762	10279	WSSD
14	61173009	61175053	2045	WGAC
14	61199900	61220078	20179	WSSD
14	62764530	62778291	13762	WSSD
14	63144822	63146520	1699	WGAC
14	65598944	65620250	21307	WSSD
14	65646944	65672944	26001	WSSD && WGAC
14	66029207	66030398	1192	WGAC
14	66116025	66117068	1044	WGAC
14	67351766	67368596	16831	WSSD
14	68808977	68819290	10314	WSSD
14	68935096	68937230	2135	WGAC
14	70910209	70922201	11993	WSSD && WGAC
14	71303468	71305103	1636	WGAC
14	72542110	72544385	2276	WGAC
14	73584595	73613689	29095	WSSD && WGAC
14	74887511	74898041	10531	WSSD
14	76684581	76690812	6232	WGAC
14	76808361	76809772	1412	WGAC
14	78129761	78131121	1361	WGAC
14	78146185	78147553	1369	WGAC
14	79263735	79264887	1153	WGAC
14	83493262	83504000	10739	WSSD
14	88542478	88544456	1979	WGAC
14	91289023	91310858	21836	WSSD
14	91432933	91434228	1296	WGAC
14	92380919	92384409	3491	WGAC
14	92745962	92770680	24719	WSSD
14	94203527	94315124	111598	WSSD && WGAC
14	94398125	94499967	101843	WSSD && WGAC
14	94549968	94654622	104655	WSSD && WGAC
14	95836348	95849850	13503	WSSD && WGAC
14	95873348	95891826	18479	WSSD && WGAC
14	95973824	95976926	3103	WGAC
14	96048368	96063655	15288	WSSD && WGAC
14	96077879	96079431	1553	WGAC
14	96080299	96082131	1833	WGAC
14	98974678	98999336	24659	WSSD && WGAC
14	99184151	99221625	37475	WSSD && WGAC
14	99226042	99243446	17405	WGAC
14	99370187	99408892	38706	WSSD && WGAC
14	100872900	100887624	14725	WSSD
14	101521620	101522685	1066	WGAC
14	101771900	101794285	22386	WSSD
14	102231137	102241438	10302	WSSD
14	102645865	102658966	13102	WSSD
14	103056770	103058215	1446	WGAC
14	103206903	103208212	1310	WGAC
14	103482865	103500876	18012	WSSD
14	105989181	105990629	1449	WGAC
14	107894400	107925784	31385	WSSD
14	108117195	108118640	1446	WGAC
14	108989726	109004663	14938	WSSD
14	110135270	110136436	1167	WGAC
14	110136729	110137893	1165	WGAC
14	111500524	111501547	1024	WGAC
14	112923216	112924601	1386	WGAC
14	113799039	113800140	1102	WGAC
14	115837592	115867202	29611	WSSD && WGAC
14	115917227	116034544	117318	WSSD && WGAC
14	116084548	116291200	206653	WSSD && WGAC
14	116433548	116466536	32989	WSSD
14	116477548	116491707	14160	WSSD
14	116899187	116900527	1341	WGAC
14	118335678	118336761	1084	WGAC
14	120459535	120505187	45653	WSSD
14	120672535	120712539	40005	WSSD && WGAC
14	120794535	120852509	57975	WSSD && WGAC
14	123384869	123387900	3032	WGAC
14	123794621	123796831	2211	WGAC
14	123929068	123930949	1882	WGAC
14	125034739	125036589	1851	WGAC
14	125164886	125166027	1142	WGAC
14	125176727	125189355	12629	WSSD && WGAC
14	128551041	128573917	22877	WSSD
14	128969868	128981183	11316	WSSD
14	130889357	130901521	12165	WSSD
14	131607609	131609403	1795	WGAC
14	132528413	132531775	3363	WGAC
14	138353110	138355029	1920	WGAC
14	139848720	139859036	10317	WSSD
14	139860003	139861333	1331	WGAC
14	140041720	140056880	15161	WSSD
14	140498427	140499614	1188	WGAC
14	144069874	144082575	12702	WSSD && WGAC
14	144097131	144118403	21273	WSSD && WGAC
14	144698864	144712516	13653	WSSD
14	146129691	146130786	1096	WGAC
14	149172649	149182891	10243	WSSD && WGAC
14	151477616	151481034	3419	WGAC
14	153328143	153459116	130974	WSSD && WGAC
14	153567670	153591420	23751	WSSD && WGAC
14	153665670	153732869	67200	WSSD && WGAC
14	153822670	153847207	24538	WSSD && WGAC
15	78238	80332	2095	WGAC
15	391527	400000	8474	WGAC
15	2197827	2372966	175140	WSSD && WGAC
15	2374839	2377494	2656	WGAC
15	2485510	2554564	69055	WSSD && WGAC
15	2647510	2718499	70990	WSSD && WGAC
15	2719480	2721436	1957	WGAC
15	3766763	3780469	13707	WSSD
15	5178901	5188955	10055	WSSD
15	6033494	6036882	3389	WGAC
15	6040059	6056771	16713	WGAC
15	6123721	6125593	1873	WGAC
15	6159048	6174499	15452	WGAC
15	6203298	6239947	36650	WSSD && WGAC
15	9353250	9369478	16229	WSSD
15	12336444	12356477	20034	WSSD
15	13184434	13209584	25151	WSSD
15	14042853	14058146	15294	WSSD
15	14698729	14722210	23482	WSSD
15	16734372	16735449	1078	WGAC
15	18093255	18104599	11345	WSSD
15	18420681	18556616	135936	WSSD && WGAC
15	22503431	22504525	1095	WGAC
15	23042137	23068794	26658	WSSD
15	23742726	23759582	16857	WSSD
15	28635200	28639421	4222	WGAC
15	28695100	28707777	12678	WSSD && WGAC
15	30121454	30123545	2092	WGAC
15	30135382	30138304	2923	WGAC
15	30157295	30159692	2398	WGAC
15	30224658	30226869	2212	WGAC
15	30252155	30264037	11883	WSSD && WGAC
15	30268451	30269680	1230	WGAC
15	30395671	30410690	15020	WSSD && WGAC
15	30410924	30412148	1225	WGAC
15	31607407	31621215	13809	WSSD
15	33166909	33168295	1387	WGAC
15	33824829	33850868	26040	WSSD && WGAC
15	33980351	33997651	17301	WSSD && WGAC
15	35255150	35284694	29545	WSSD
15	35289150	35301224	12075	WSSD
15	35583836	35604230	20395	WSSD
15	35647836	35667867	20032	WSSD && WGAC
15	35747271	35749072	1802	WGAC
15	35800536	35801721	1186	WGAC
15	35813470	35874478	61009	WSSD && WGAC
15	35881585	35898218	16634	WSSD && WGAC
15	35912793	35918640	5848	WGAC
15	36025226	36044627	19402	WSSD && WGAC
15	36067609	36096397	28789	WSSD && WGAC
15	36273639	36295889	22251	WGAC
15	36303175	36329005	25831	WSSD && WGAC
15	36912665	36926444	13780	WSSD && WGAC
15	40404511	40418392	13882	WSSD
15	43120972	43135052	14081	WSSD && WGAC
15	43381272	43392953	11682	WSSD && WGAC
15	43392963	43395046	2084	WGAC
15	43697409	43717697	20289	WGAC
15	43718409	43770373	51965	WSSD && WGAC
15	43820374	43835801	15428	WSSD && WGAC
15	43849939	43908676	58738	WSSD && WGAC
15	45068027	45069119	1093	WGAC
15	50221694	50231726	10033	WSSD
15	52856584	52859045	2462	WGAC
15	56940674	56950701	10028	WSSD
15	59293544	59305581	12038	WSSD
15	60172059	60173370	1312	WGAC
15	64483136	64488598	5463	WGAC
15	64587913	64599364	11452	WSSD && WGAC
15	66539408	66575720	36313	WSSD && WGAC
15	66600210	66602280	2071	WGAC
15	66619470	66623229	3760	WGAC
15	67944615	67955492	10878	WSSD
15	69108322	69143272	34951	WSSD
15	71501620	71529322	27703	WSSD && WGAC
15	71560396	71564470	4075	WGAC
15	72776962	72789129	12168	WSSD
15	74074284	74093228	18945	WSSD
15	76011611	76014462	2852	WGAC
15	76812644	76814131	1488	WGAC
15	77773733	77788270	14538	WSSD
15	81773709	81774852	1144	WGAC
15	81789425	81800183	10759	WSSD
15	82902771	82914864	12094	WSSD
15	86252289	86253793	1505	WGAC
15	89080173	89102600	22428	WSSD
15	97141779	97142845	1067	WGAC
15	98694573	98706756	12184	WGAC
15	99583572	99593865	10294	WSSD
15	100616760	100630960	14201	WSSD
15	103348574	103358737	10164	WSSD && WGAC
15	103530574	103543911	13338	WSSD
15	104695078	104696234	1157	WGAC
15	105016562	105017718	1157	WGAC
15	105068420	105078502	10083	WGAC
15	105157219	105158373	1155	WGAC
15	105264695	105281730	17036	WSSD && WGAC
15	105533503	105548810	15308	WSSD
15	110460088	110470644	10557	WSSD
15	112625397	112627356	1960	WGAC
15	112670291	112683632	13342	WSSD
15	113401291	113413281	11991	WSSD
15	115343262	115344794	1533	WGAC
15	116189040	116200747	11708	WSSD && WGAC
15	116278358	116283365	5008	WGAC
15	117604484	117625775	21292	WSSD
15	119615822	119637159	21338	WSSD
15	121098750	121100139	1390	WGAC
15	121378570	121392649	14080	WSSD
15	121476873	121490568	13696	WSSD && WGAC
15	121539392	121549346	9955	WGAC
15	122097570	122108887	11318	WSSD
15	122775425	122778738	3314	WGAC
15	123579358	123582542	3185	WGAC
15	125464160	125475348	11189	WSSD
15	126218761	126229025	10265	WSSD
15	126303727	126306097	2371	WGAC
15	127965229	127966305	1077	WGAC
15	127966598	127967675	1078	WGAC
15	130304462	130321437	16976	WSSD && WGAC
15	130736556	130751577	15022	WSSD
15	131285876	131288740	2865	WGAC
15	132234420	132246460	12041	WSSD
15	132315420	132328502	13083	WSSD
15	140252242	140263809	11568	WSSD
15	144882964	144884209	1246	WGAC
15	146707241	146710294	3054	WGAC
15	146722771	146726568	3798	WGAC
15	146728692	146738707	10016	WGAC
15	146767157	146803811	36655	WSSD && WGAC
15	146811103	146824910	13808	WGAC
15	146825154	146881741	56588	WSSD && WGAC
15	146886924	146888182	1259	WGAC
15	146890950	146893968	3019	WGAC
15	146918988	146924474	5487	WGAC
15	146975352	146993154	17803	WGAC
15	147017073	147020091	3019	WGAC
15	147029092	147033807	4716	WGAC
15	148000001	148030054	30054	WSSD && WGAC
15	148073872	148084032	10161	WSSD
15	148108825	148153477	44653	WSSD && WGAC
15	148247114	148268681	21568	WSSD && WGAC
15	148276187	148278204	2018	WGAC
15	148296872	148321385	24514	WSSD && WGAC
15	148378765	148391297	12533	WGAC
15	148474496	148512533	38038	WSSD && WGAC
15	148530190	148533286	3097	WGAC
15	149830947	149833077	2131	WGAC
15	150725836	150727788	1953	WGAC
15	153823367	153834378	11012	WGAC
15	153953230	154045989	92760	WSSD && WGAC
15	154090230	154135169	44940	WSSD && WGAC
15	154185170	154196057	10888	WSSD && WGAC
15	154236170	154288526	52357	WSSD && WGAC
15	154293170	154354296	61127	WSSD && WGAC
15	155177717	155593803	416087	WSSD && WGAC
15	157016947	157030067	13121	WSSD && WGAC
15	157188192	157190286	2095	WGAC
15	157433912	157445128	11217	WSSD
16	1784789	1817924	33136	WSSD && WGAC
16	1846864	1857386	10523	WGAC
16	1878708	1894850	16143	WGAC
16	1921628	1925173	3546	WGAC
16	2057646	2122611	64966	WSSD && WGAC
16	2164857	2177388	12532	WSSD
16	2530857	2541038	10182	WSSD
16	2665857	2681644	15788	WSSD
16	2774177	2775569	1393	WGAC
16	5720323	5747102	26780	WSSD && WGAC
16	7600180	7641281	41102	WSSD && WGAC
16	7647180	7710116	62937	WSSD && WGAC
16	8083180	8102236	19057	WSSD
16	8475998	8477051	1054	WGAC
16	10183828	10197101	13274	WSSD
16	10274013	10275737	1725	WGAC
16	11466779	11467984	1206	WGAC
16	11595196	11596891	1696	WGAC
16	12467457	12489080	21624	WSSD
16	13350626	13366866	16241	WSSD
16	15500055	15501612	1558	WGAC
16	17428698	17439858	11161	WSSD
16	17846577	17868756	22180	WSSD
16	27660185	27676969	16785	WSSD
16	28269846	28280157	10312	WSSD
16	28366667	28371377	4711	WGAC
16	28748166	28763073	14908	WSSD
16	29114699	29183824	69126	WSSD && WGAC
16	29190699	29216448	25750	WSSD && WGAC
16	29266449	29312733	46285	WSSD && WGAC
16	29928449	29941001	12553	WSSD
16	29985449	30004316	18868	WSSD
16	30397449	30417103	19655	WSSD
16	32308112	32319366	11255	WSSD && WGAC
16	33556421	33571713	15293	WSSD
16	37233636	37235429	1794	WGAC
16	37760028	37771190	11163	WSSD
16	38013884	38024647	10764	WSSD
16	40600319	40634571	34253	WSSD
16	42878528	42879602	1075	WGAC
16	44561125	44571532	10408	WGAC
16	44682803	44704817	22015	WSSD && WGAC
16	44911071	44929346	18276	WSSD
16	45847634	45868566	20933	WGAC
16	45990071	46030558	40488	WSSD && WGAC
16	52497270	52498442	1173	WGAC
16	53037282	53054696	17415	WSSD
16	54681225	54688544	7320	WGAC
16	54712364	54737483	25120	WSSD && WGAC
16	54880031	54884782	4752	WGAC
16	55080520	55091396	10877	WSSD
16	55785295	55786376	1082	WGAC
16	55856650	55857730	1081	WGAC
16	58537961	58548366	10406	WSSD
16	59942624	59968092	25469	WSSD
16	61627361	61639859	12499	WSSD
16	62721113	62732470	11358	WSSD
16	64139731	64170883	31153	WSSD
16	64187731	64204900	17170	WSSD
16	66270792	66294658	23867	WSSD && WGAC
16	66344659	66353778	9120	WGAC
16	68087339	68089870	2532	WGAC
16	68256255	68258783	2529	WGAC
16	68923541	68926156	2616	WGAC
16	70648971	70660978	12008	WSSD
16	75818225	75841298	23074	WSSD
16	77119724	77130173	10450	WGAC
16	78633615	78636370	2756	WGAC
16	79016103	79017651	1549	WGAC
16	83929714	83944928	15215	WSSD
16	86103472	86261676	158205	WSSD && WGAC
16	86313008	86493719	180712	WSSD && WGAC
17	1	288837	288837	WSSD && WGAC
17	355777	373177	17401	WSSD && WGAC
17	383897	456772	72876	WSSD && WGAC
17	1369106	1370119	1014	WGAC
17	3105345	3110888	5544	WGAC
17	4609481	4633493	24013	WSSD
17	6081229	6083279	2051	WGAC
17	9480241	9492213	11973	WSSD && WGAC
17	9520585	9637682	117098	WSSD && WGAC
17	9687786	9708117	20332	WSSD && WGAC
17	10996148	11008610	12463	WSSD
17	14240140	14242906	2767	WGAC
17	14260890	14520092	259203	WSSD && WGAC
17	15046459	15059561	13103	WSSD
17	15127107	15128593	1487	WGAC
17	15214459	15225751	11293	WSSD
17	16024159	16043607	19449	WSSD && WGAC
17	16096302	16300653	204352	WSSD && WGAC
17	16322088	16326812	4725	WGAC
17	16333302	16384105	50804	WSSD && WGAC
17	19937582	19940394	2813	WGAC
17	20017114	20028109	10996	WSSD
17	21504398	21516455	12058	WSSD
17	21868156	21870840	2685	WGAC
17	27378238	27389987	11750	WSSD
17	28003314	28005230	1917	WGAC
17	28095692	28099735	4044	WGAC
17	28176410	28178942	2533	WGAC
17	28186651	28188703	2053	WGAC
17	35067168	35078714	11547	WSSD && WGAC
17	35631145	35648780	17636	WSSD && WGAC
17	35824566	35832749	8184	WGAC
17	37925390	37942528	17139	WSSD && WGAC
17	37952788	37972647	19860	WSSD && WGAC
17	37981976	37998259	16284	WSSD && WGAC
17	38194736	38197158	2423	WGAC
17	38197259	38203163	5905	WGAC
17	38248678	38262849	14172	WSSD && WGAC
17	38270678	38301692	31015	WSSD && WGAC
17	38496703	38501894	5192	WGAC
17	42035803	42046908	11106	WSSD
17	44757158	44759156	1999	WGAC
17	44760085	44762192	2108	WGAC
17	44934018	44944320	10303	WSSD
17	48310434	48326305	15872	WSSD
17	50542235	50543516	1282	WGAC
17	50543851	50545132	1282	WGAC
17	51423446	51430635	7190	WGAC
17	52593822	52596691	2870	WGAC
17	52983447	52986806	3360	WGAC
17	53133167	53160637	27471	WSSD && WGAC
17	53195122	53198264	3143	WGAC
17	53211757	53214283	2527	WGAC
17	54452016	54453163	1148	WGAC
17	56119343	56133161	13819	WSSD
17	56165344	56166968	1625	WGAC
17	56522834	56523894	1061	WGAC
17	57535743	57545779	10037	WSSD
17	58651265	58653713	2449	WGAC
17	59737953	59812310	74358	WSSD && WGAC
17	63255066	63276498	21433	WSSD
17	63418066	63434264	16199	WSSD
17	63516066	63526533	10468	WSSD
17	63604066	63620741	16676	WSSD
17	67526727	67551744	25018	WSSD
17	67621727	67677526	55800	WSSD
17	69395951	69530714	134764	WSSD && WGAC
17	69580715	69701580	120866	WSSD && WGAC
18	225110	395519	170410	WSSD && WGAC
18	460607	546839	86233	WSSD && WGAC
18	1065644	1077847	12204	WSSD && WGAC
18	1180416	1182694	2279	WGAC
18	6857999	6874705	16707	WSSD
18	6996477	6997559	1083	WGAC
18	7711487	7755289	43803	WSSD && WGAC
18	7770487	7812774	42288	WSSD && WGAC
18	7987004	7997952	10949	WSSD
18	8204790	8206265	1476	WGAC
18	8246729	8264776	18048	WSSD && WGAC
18	20460128	20475189	15062	WSSD
18	22057059	22058245	1187	WGAC
18	23073823	23086078	12256	WSSD
18	23775823	23791787	15965	WSSD
18	26530931	26546577	15647	WSSD && WGAC
18	26966931	26986008	19078	WSSD
18	28747811	28762321	14511	WSSD
18	33266067	33278077	12011	WSSD
18	36890235	36891405	1171	WGAC
18	36891579	36892749	1171	WGAC
18	37817963	37830302	12340	WSSD && WGAC
18	37905963	37917107	11145	WSSD
18	40463777	40477559	13783	WSSD
18	41279777	41295064	15288	WSSD && WGAC
18	44346343	44360476	14134	WSSD && WGAC
18	44368780	44374699	5920	WGAC
18	44489343	44515763	26421	WSSD && WGAC
18	44700333	44728619	28287	WSSD && WGAC
18	45391339	45398258	6920	WGAC
18	45591945	45614631	22687	WSSD && WGAC
18	48749615	48768481	18867	WSSD && WGAC
18	48819047	48837649	18603	WSSD && WGAC
18	52135017	52139704	4688	WGAC
18	56850811	56852546	1736	WGAC
18	59152536	59164853	12318	WSSD
18	59665643	59687762	22120	WSSD
2	530283	549672	19390	WSSD && WGAC
2	612939	623180	10242	WSSD && WGAC
2	628590	631205	2616	WGAC
2	687103	690623	3521	WGAC
2	695651	720897	25247	WSSD && WGAC
2	8006518	8031385	24868	WSSD
2	8680322	8713196	32875	WSSD && WGAC
2	9817209	9870124	52916	WSSD && WGAC
2	9923341	10116924	193584	WSSD && WGAC
2	11425107	11466470	41364	WSSD
2	11497107	11542984	45878	WSSD && WGAC
2	11592991	11766296	173306	WSSD && WGAC
2	11789567	11792706	3140	WGAC
2	11957991	12025590	67600	WSSD && WGAC
2	12041991	12087982	45992	WSSD && WGAC
2	12682991	12709787	26797	WSSD && WGAC
2	12722574	12724337	1764	WGAC
2	13056695	13268767	212073	WSSD && WGAC
2	13318768	13346688	27921	WSSD && WGAC
2	13526768	13552503	25736	WSSD && WGAC
2	13722516	13781764	59249	WSSD && WGAC
2	13807490	13910137	102648	WSSD && WGAC
2	13960351	14121766	161416	WSSD && WGAC
2	14171767	14365374	193608	WSSD && WGAC
2	14382774	14387690	4917	WGAC
2	14437691	14493221	55531	WSSD && WGAC
2	14500691	14611364	110674	WSSD && WGAC
2	14661512	14850927	189416	WSSD && WGAC
2	14900928	15062580	161653	WSSD && WGAC
2	15118479	15419075	300597	WSSD && WGAC
2	15471115	15631637	160523	WSSD && WGAC
2	15654498	15656649	2152	WGAC
2	16000690	16007921	7232	WGAC
2	17197602	17200000	2399	WGAC
2	19515326	19530754	15429	WSSD && WGAC
2	19661328	19665601	4274	WGAC
2	21097089	21109196	12108	WSSD
2	21184089	21201797	17709	WSSD
2	21515089	21532461	17373	WSSD
2	21595089	21618471	23383	WSSD
2	23274999	23290753	15755	WSSD
2	24488290	24509514	21225	WSSD
2	24806290	24816920	10631	WSSD
2	29589566	29608529	18964	WSSD && WGAC
2	29626566	29658694	32129	WSSD && WGAC
2	29864171	29916914	52744	WSSD && WGAC
2	29994092	29996139	2048	WGAC
2	33731205	33732572	1368	WGAC
2	34075415	34092263	16849	WSSD
2	34780036	34783160	3125	WGAC
2	35115087	35137332	22246	WSSD
2	36111003	36123346	12344	WSSD
2	36526003	36540096	14094	WSSD
2	37973017	37994356	21340	WSSD && WGAC
2	38150357	38174539	24183	WSSD && WGAC
2	39176915	39178052	1138	WGAC
2	39664714	39675798	11085	WSSD
2	40613507	40628481	14975	WSSD
2	40805975	40823325	17351	WSSD
2	41116975	41127218	10244	WSSD
2	43425034	43426778	1745	WGAC
2	43885692	43899717	14026	WSSD
2	44042635	44043815	1181	WGAC
2	47349418	47351752	2335	WGAC
2	47453917	47476043	22127	WSSD && WGAC
2	47506363	47507382	1020	WGAC
2	47507917	47553480	45564	WSSD && WGAC
2	47701825	47705231	3407	WGAC
2	53306058	53350149	44092	WSSD
2	53368058	53401025	32968	WSSD && WGAC
2	53407058	53421314	14257	WSSD
2	53441058	53477404	36347	WSSD && WGAC
2	53573964	53614842	40879	WSSD
2	53646964	53733742	86779	WSSD
2	54421825	54441477	19653	WSSD
2	54615370	54668477	53108	WSSD && WGAC
2	55486797	55779773	292977	WSSD && WGAC
2	55829774	55860790	31017	WSSD && WGAC
2	56009050	56150967	141918	WSSD && WGAC
2	56159050	56246807	87758	WSSD && WGAC
2	56263050	56301075	38026	WSSD
2	56360050	56375967	15918	WSSD
2	56759921	56782743	22823	WSSD
2	56912461	56915425	2965	WGAC
2	56941485	56944006	2522	WGAC
2	57029365	57039731	10367	WGAC
2	57795068	57865026	69959	WSSD && WGAC
2	58004913	58006136	1224	WGAC
2	58031068	58081627	50560	WSSD
2	61204102	61218300	14199	WSSD
2	61262102	61285988	23887	WSSD
2	61317102	61334811	17710	WSSD
2	61367566	61369760	2195	WGAC
2	61422556	61567877	145322	WSSD && WGAC
2	61636286	61646408	10123	WGAC
2	61646689	61648020	1332	WGAC
2	62191054	62198551	7498	WGAC
2	62263980	62395234	131255	WSSD && WGAC
2	62409980	62428705	18726	WSSD && WGAC
2	62478706	62670093	191388	WSSD && WGAC
2	62722410	63105363	382954	WSSD && WGAC
2	63155364	63218874	63511	WSSD && WGAC
2	63260364	63474500	214137	WSSD && WGAC
2	63505232	63567739	62508	WSSD && WGAC
2	63620560	63783846	163287	WSSD && WGAC
2	63833847	64210150	376304	WSSD && WGAC
2	64260159	64306315	46157	WSSD && WGAC
2	64332159	64344723	12565	WSSD
2	64367159	64456748	89590	WSSD && WGAC
2	64510735	64657348	146614	WSSD && WGAC
2	64763349	64856276	92928	WSSD && WGAC
2	64912830	64917514	4685	WGAC
2	67009314	67013466	4153	WGAC
2	67024978	67028228	3251	WGAC
2	67156276	67194021	37746	WSSD && WGAC
2	67247091	67277795	30705	WSSD && WGAC
2	67287252	67291726	4475	WGAC
2	67530598	67531747	1150	WGAC
2	67536231	67561263	25033	WGAC
2	67582276	67616586	34311	WSSD && WGAC
2	67666276	67676797	10522	WSSD
2	67726276	67753108	26833	WSSD && WGAC
2	67789276	67866708	77433	WSSD && WGAC
2	67876276	68223779	347504	WSSD && WGAC
2	68273780	68301480	27701	WSSD && WGAC
2	68308780	68401539	92760	WSSD && WGAC
2	68425780	68539772	113993	WSSD && WGAC
2	68589798	68843522	253725	WSSD && WGAC
2	68854219	68855477	1259	WGAC
2	68877448	68878637	1190	WGAC
2	69018798	69031864	13067	WSSD
2	70132152	70143284	11133	WSSD
2	70630217	70644322	14106	WSSD
2	70904217	70920018	15802	WSSD
2	71055217	71073385	18169	WSSD
2	72479206	72582318	103113	WSSD && WGAC
2	72982606	72993746	11141	WSSD
2	74815259	74817077	1819	WGAC
2	74817109	74818760	1652	WGAC
2	78491345	78521906	30562	WSSD && WGAC
2	78623607	78633671	10065	WSSD && WGAC
2	78682607	78716551	33945	WSSD && WGAC
2	78767878	78769877	2000	WGAC
2	78883878	78925443	41566	WSSD && WGAC
2	78995329	79003647	8319	WGAC
2	79052386	79058880	6495	WGAC
2	79119758	79153899	34142	WSSD && WGAC
2	79154017	79159521	5505	WGAC
2	79159910	79163762	3853	WGAC
2	79163898	79167975	4078	WGAC
2	79911221	79912713	1493	WGAC
2	80024647	80026139	1493	WGAC
2	81201708	81205173	3466	WGAC
2	81247346	81279566	32221	WSSD && WGAC
2	83287472	83289682	2211	WGAC
2	83326271	83338648	12378	WSSD && WGAC
2	83430445	83448596	18152	WSSD
2	86531673	86557168	25496	WSSD
2	87004753	87005999	1247	WGAC
2	91077613	91078860	1248	WGAC
2	93178961	93192241	13281	WSSD && WGAC
2	93409620	93411335	1716	WGAC
2	96252279	96289477	37199	WSSD && WGAC
2	98155978	98178309	22332	WSSD && WGAC
2	99450602	99483796	33195	WSSD
2	104538521	104575178	36658	WSSD && WGAC
2	106309437	106310725	1289	WGAC
2	108689867	108700895	11029	WSSD
2	109472867	109485882	13016	WSSD
2	109924868	109939389	14522	WSSD
2	110496779	110518348	21570	WSSD
2	111708779	111720037	11259	WSSD
2	111877881	111886264	8384	WGAC
2	112028464	112052269	23806	WSSD && WGAC
2	113906876	113919717	12842	WSSD
2	114020876	114032848	11973	WSSD
2	114350853	114355736	4884	WGAC
2	114518189	114521607	3419	WGAC
2	114586095	114613472	27378	WSSD && WGAC
2	115834718	115845200	10483	WSSD
2	118382450	118384112	1663	WGAC
2	119905127	119919310	14184	WSSD
2	120047127	120066718	19592	WSSD && WGAC
2	120484574	120496848	12275	WSSD
2	123081292	123083042	1751	WGAC
2	126016767	126019191	2425	WGAC
2	126308125	126309662	1538	WGAC
2	126318739	126330196	11458	WSSD && WGAC
2	129466886	129489267	22382	WSSD
2	133267975	133270756	2782	WGAC
2	133279239	133281974	2736	WGAC
2	134064551	134067220	2670	WGAC
2	134067334	134070486	3153	WGAC
2	136855914	136871318	15405	WSSD && WGAC
2	137020661	137021835	1175	WGAC
2	137845168	137864137	18970	WSSD && WGAC
2	138705396	138706894	1499	WGAC
2	144681579	144682924	1346	WGAC
2	144886345	144899333	12989	WSSD && WGAC
2	146769949	146771465	1517	WGAC
2	146852575	146854091	1517	WGAC
2	148394530	148466767	72238	WSSD && WGAC
2	148517768	148538512	20745	WSSD && WGAC
2	148613768	148631778	18011	WSSD && WGAC
2	148650038	148684781	34744	WSSD && WGAC
2	148770706	148794327	23622	WSSD
2	148815706	148851098	35393	WSSD && WGAC
2	148874706	148937358	62653	WSSD && WGAC
2	148946951	148952325	5375	WGAC
2	149003305	149032491	29187	WSSD && WGAC
2	149091972	149117608	25637	WSSD && WGAC
2	149175972	149281227	105256	WSSD && WGAC
2	150545838	150563298	17461	WSSD
2	152122201	152137636	15436	WSSD
2	152247201	152259553	12353	WSSD
2	152653201	152664668	11468	WSSD
2	157379663	157381250	1588	WGAC
2	157478731	157480839	2109	WGAC
2	158570890	158626845	55956	WSSD && WGAC
2	158634890	158668515	33626	WSSD
2	158687890	158934450	246561	WSSD && WGAC
2	158941890	159010472	68583	WSSD && WGAC
2	159013890	159433022	419133	WSSD && WGAC
2	159511041	159523023	11983	WSSD
2	159523247	159524318	1072	WGAC
2	160096569	160141352	44784	WSSD
2	160175569	160215394	39826	WSSD
2	160235569	160273174	37606	WSSD && WGAC
2	160323582	160460858	137277	WSSD && WGAC
2	160511018	160642029	131012	WSSD
2	160666018	160707854	41837	WSSD
2	160759296	160908650	149355	WSSD && WGAC
2	160927694	160932627	4934	WGAC
2	160989361	161129822	140462	WSSD && WGAC
2	161143361	161325647	182287	WSSD && WGAC
2	161404669	161440051	35383	WSSD
2	161495669	161525391	29723	WSSD && WGAC
2	161608442	161675622	67181	WSSD
2	161698442	161785378	86937	WSSD && WGAC
2	161835613	161943324	107712	WSSD && WGAC
2	162000716	162003281	2566	WGAC
2	162003392	162010018	6627	WGAC
2	162011948	162019892	7945	WGAC
2	162073185	162078614	5430	WGAC
2	162093915	162113292	19378	WSSD && WGAC
2	162322378	162342109	19732	WSSD && WGAC
2	162351387	162352495	1109	WGAC
2	162406395	162569375	162981	WSSD && WGAC
3	6053052	6069893	16842	WSSD
3	6763362	6887502	124141	WSSD && WGAC
3	6937548	7052736	115189	WSSD && WGAC
3	7099548	7117520	17973	WSSD && WGAC
3	7194729	7246674	51946	WSSD && WGAC
3	7246782	7248388	1607	WGAC
3	7262439	7299684	37246	WSSD && WGAC
3	7407548	7441998	34451	WSSD && WGAC
3	7445477	7453082	7606	WGAC
3	7503083	7504527	1445	WGAC
3	7649083	7667363	18281	WSSD && WGAC
3	8042491	8044719	2229	WGAC
3	8215549	8387015	171467	WSSD && WGAC
3	10332239	10337654	5416	WGAC
3	17061550	17073924	12375	WSSD
3	21958645	22014358	55714	WSSD && WGAC
3	22144359	22250410	106052	WSSD && WGAC
3	22313426	22482380	168955	WSSD && WGAC
3	25020336	25022323	1988	WGAC
3	25030556	25032257	1702	WGAC
3	28547364	28563496	16133	WSSD
3	29643415	29685569	42155	WSSD && WGAC
3	29727415	29740986	13572	WSSD
3	30381949	30408383	26435	WSSD
3	30702298	30718910	16613	WSSD
3	30933298	30945921	12624	WSSD
3	33666813	33679373	12561	WSSD
3	33780913	33787265	6353	WGAC
3	34162795	34167186	4392	WGAC
3	34244406	34253003	8598	WGAC
3	34313584	34321154	7571	WGAC
3	35730190	35731260	1071	WGAC
3	35842969	35844022	1054	WGAC
3	38682346	38693996	11651	WSSD
3	40203914	40206577	2664	WGAC
3	40264623	40278423	13801	WSSD && WGAC
3	40757804	40806577	48774	WSSD && WGAC
3	42935568	42963000	27433	WSSD && WGAC
3	44945408	44964424	19017	WSSD && WGAC
3	45014430	45113795	99366	WSSD && WGAC
3	45163796	45293728	129933	WSSD && WGAC
3	45310796	45398247	87452	WSSD && WGAC
3	45656479	45668293	11815	WSSD
3	47834842	47916579	81738	WSSD && WGAC
3	48163411	48184267	20857	WSSD && WGAC
3	48217024	48224495	7472	WGAC
3	48479411	48495358	15948	WSSD
3	48500411	48511256	10846	WSSD
3	48524568	48558754	34187	WSSD && WGAC
3	48567411	48583500	16090	WSSD
3	48586411	48674868	88458	WSSD && WGAC
3	48677411	48696830	19420	WSSD
3	48706242	48740432	34191	WGAC
3	49291504	49292791	1288	WGAC
3	49305302	49307671	2370	WGAC
3	49307866	49311511	3646	WGAC
3	49346152	49361781	15630	WGAC
3	49627813	49644642	16830	WSSD && WGAC
3	49690635	49692980	2346	WGAC
3	49696730	49697972	1243	WGAC
3	54707220	54719122	11903	WGAC
3	54748430	54773412	24983	WSSD && WGAC
3	55830773	55834614	3842	WGAC
3	55946820	55949273	2454	WGAC
3	56359013	56456197	97185	WSSD && WGAC
3	57977530	57978663	1134	WGAC
3	58914757	58929674	14918	WSSD
3	59184763	59186397	1635	WGAC
3	59201903	59203368	1466	WGAC
3	59615922	59674421	58500	WSSD && WGAC
3	59736271	59764876	28606	WSSD && WGAC
3	59814884	59817829	2946	WGAC
3	59926881	59995660	68780	WSSD && WGAC
3	63478250	63479278	1029	WGAC
3	63509145	63524144	15000	WSSD
3	67671883	67683905	12023	WSSD
3	67891933	67895872	3940	WGAC
3	67966883	67988814	21932	WSSD && WGAC
3	68007883	68020675	12793	WSSD && WGAC
3	68061883	68081803	19921	WSSD && WGAC
3	68123883	68136271	12389	WSSD
3	68190883	68203523	12641	WSSD
3	68242883	68254706	11824	WSSD
3	70430660	70431692	1033	WGAC
3	70964998	70978387	13390	WSSD
3	75440464	75441499	1036	WGAC
3	75466322	75467831	1510	WGAC
3	75585515	75602872	17358	WSSD
3	76456216	76458253	2038	WGAC
3	77234108	77236015	1908	WGAC
3	78604456	78615375	10920	WSSD
3	79712183	79736596	24414	WSSD
3	82251645	82253282	1638	WGAC
3	82567404	82589263	21860	WSSD && WGAC
3	82681280	82688030	6751	WGAC
3	82780996	82798039	17044	WSSD
3	84298714	84313100	14387	WSSD
3	84487452	84491381	3930	WGAC
3	84619301	84623238	3938	WGAC
3	86181724	86183472	1749	WGAC
3	86386564	86405108	18545	WSSD
3	89051136	89064238	13103	WGAC
3	89218245	89247049	28805	WSSD && WGAC
3	90545603	90546798	1196	WGAC
3	91710770	91728704	17935	WSSD
3	92011338	92024817	13480	WSSD
3	92061369	92062617	1249	WGAC
3	96502674	96503720	1047	WGAC
3	96788887	96826541	37655	WSSD
3	97629093	97644013	14921	WSSD && WGAC
3	97675996	97679815	3820	WGAC
3	100322811	100402366	79556	WSSD
3	104910916	104921813	10898	WSSD
3	107762132	107763289	1158	WGAC
3	108567797	108569405	1609	WGAC
3	108642010	108643618	1609	WGAC
3	112473467	112500674	27208	WSSD
3	112665467	112686656	21190	WSSD
3	113517776	113550531	32756	WSSD
3	114277477	114279361	1885	WGAC
3	115892808	115906355	13548	WSSD
3	115966808	115982786	15979	WSSD
3	116042808	116063100	20293	WSSD
3	116305808	116318445	12638	WSSD
3	120298993	120300072	1080	WGAC
3	120588956	120600071	11116	WSSD
3	123071211	123072432	1222	WGAC
3	130909015	130911901	2887	WGAC
3	132208776	132224036	15261	WSSD
3	134622269	134624118	1850	WGAC
3	142665497	142749512	84016	WSSD
3	142859103	143027906	168804	WSSD && WGAC
3	143077907	143183250	105344	WSSD && WGAC
3	143233285	143350219	116935	WSSD && WGAC
3	143400220	143498847	98628	WSSD && WGAC
3	143548848	143641087	92240	WSSD && WGAC
3	144192793	144193993	1201	WGAC
3	144346830	144369224	22395	WSSD && WGAC
3	144379983	144386528	6546	WGAC
3	144398830	144555577	156748	WSSD && WGAC
3	144605583	144786386	180804	WSSD && WGAC
4	36001	76866	40866	WSSD && WGAC
4	5341618	5355506	13889	WSSD
4	8920509	8931612	11104	WSSD
4	10911081	10947803	36723	WSSD && WGAC
4	11065225	11072855	7631	WGAC
4	11080335	11100198	19864	WSSD && WGAC
4	11112804	11129246	16443	WSSD && WGAC
4	16359634	16362672	3039	WGAC
4	17927595	17945909	18315	WSSD
4	18387806	18405475	17670	WSSD
4	18657335	18668873	11539	WSSD
4	19634626	19636360	1735	WGAC
4	20027099	20028278	1180	WGAC
4	22518483	22535487	17005	WSSD
4	24292235	24293538	1304	WGAC
4	24293682	24294987	1306	WGAC
4	27538441	27551213	12773	WSSD
4	27591441	27612938	21498	WSSD
4	28847539	28873738	26200	WSSD
4	29895692	29902724	7033	WGAC
4	32017618	32035099	17482	WSSD
4	35722810	35724064	1255	WGAC
4	38940512	38941995	1484	WGAC
4	39736581	39762509	25929	WSSD
4	45608781	45646954	38174	WSSD
4	47012905	47014378	1474	WGAC
4	47553159	47562530	9372	WGAC
4	48344197	48354918	10722	WGAC
4	50397823	50409079	11257	WSSD
4	50464836	50502981	38146	WSSD && WGAC
4	50587761	50608635	20875	WGAC
4	50716761	50743030	26270	WSSD
4	50834759	50876569	41811	WSSD && WGAC
4	50978248	51045964	67717	WSSD && WGAC
4	52673957	52702770	28814	WSSD && WGAC
4	52883593	52922801	39209	WSSD && WGAC
4	53000339	53041199	40861	WSSD && WGAC
4	53063339	53084906	21568	WSSD && WGAC
4	53155339	53200723	45385	WSSD && WGAC
4	53425250	53435889	10640	WSSD
4	55298212	55299948	1737	WGAC
4	56666038	56667149	1112	WGAC
4	57051825	57073778	21954	WSSD
4	57242142	57261255	19114	WSSD
4	58162002	58163340	1339	WGAC
4	58305289	58323880	18592	WSSD
4	58624038	58630539	6502	WGAC
4	58633289	58649783	16495	WSSD && WGAC
4	59161012	59165694	4683	WGAC
4	59233166	59245869	12704	WSSD && WGAC
4	59319044	59348361	29318	WSSD && WGAC
4	62010683	62012273	1591	WGAC
4	68020364	68023079	2716	WGAC
4	69649075	69669583	20509	WSSD
4	72208431	72209695	1265	WGAC
4	72429620	72450008	20389	WSSD && WGAC
4	74389465	74405758	16294	WSSD
4	75173381	75174618	1238	WGAC
4	76890528	76901397	10870	WSSD
4	81742504	81755199	12696	WSSD
4	85375700	85379141	3442	WGAC
4	85609570	85623426	13857	WSSD && WGAC
4	87411185	87424996	13812	WGAC
4	87438259	87458088	19830	WSSD && WGAC
4	87600768	87605047	4280	WGAC
4	88847413	88878315	30903	WSSD && WGAC
4	88914349	88917027	2679	WGAC
4	88918919	88921188	2270	WGAC
4	90415755	90417721	1967	WGAC
4	91029473	91044014	14542	WSSD
4	92335784	92337163	1380	WGAC
4	95808223	95809343	1121	WGAC
4	96925361	96948458	23098	WSSD && WGAC
4	97285440	97286726	1287	WGAC
4	97387435	97440757	53323	WSSD && WGAC
4	97459454	97461799	2346	WGAC
4	97599435	97626256	26822	WSSD && WGAC
4	97802701	97804350	1650	WGAC
4	99455547	99471695	16149	WSSD && WGAC
4	99640547	99657922	17376	WSSD && WGAC
4	99707923	99709433	1511	WGAC
4	99717802	99718816	1015	WGAC
4	99777750	99778883	1134	WGAC
4	99828453	99857623	29171	WSSD && WGAC
4	99949100	99963705	14606	WGAC
4	100015059	100016174	1116	WGAC
4	100371930	100373376	1447	WGAC
4	100995504	101052743	57240	WSSD && WGAC
4	101134287	101143473	9187	WGAC
4	101144424	101162895	18472	WGAC
4	101184942	101198779	13838	WSSD && WGAC
4	101224942	101245998	21057	WSSD
4	101283639	101321562	37924	WSSD && WGAC
4	101336942	101373282	36341	WSSD && WGAC
4	101595283	101615746	20464	WSSD && WGAC
4	102500109	102501860	1752	WGAC
4	103189635	103191487	1853	WGAC
4	103328567	103329623	1057	WGAC
4	105032335	105043508	11174	WSSD && WGAC
4	105116335	105134962	18628	WSSD && WGAC
4	105305216	105307908	2693	WGAC
4	105379944	105470077	90134	WSSD && WGAC
4	105493841	105497324	3484	WGAC
4	105978773	105995501	16729	WSSD && WGAC
4	106059172	106060427	1256	WGAC
4	106491380	106496701	5322	WGAC
4	107386169	107387655	1487	WGAC
4	108521409	108532326	10918	WSSD && WGAC
4	108687579	108734982	47404	WSSD && WGAC
4	108816579	108827408	10830	WSSD && WGAC
4	108896457	108944733	48277	WSSD && WGAC
4	109970969	109982908	11940	WSSD
4	110225969	110340721	114753	WSSD && WGAC
4	110403726	110454029	50304	WSSD && WGAC
4	111054925	111151744	96820	WSSD && WGAC
4	111266745	111341747	75003	WSSD && WGAC
4	111341761	111343672	1912	WGAC
4	111393739	111444839	51101	WSSD && WGAC
4	113255688	113266655	10968	WSSD
4	116314679	116349213	34535	WSSD && WGAC
4	117686199	117709879	23681	WSSD
4	119145706	119170363	24658	WSSD && WGAC
4	119233820	119235019	1200	WGAC
4	119339794	119362525	22732	WSSD && WGAC
4	119376186	119377366	1181	WGAC
4	119391026	119392362	1337	WGAC
4	121864548	121881390	16843	WSSD
4	123317775	123332115	14341	WSSD
4	125264356	125279501	15146	WSSD && WGAC
4	125364356	125377687	13332	WSSD && WGAC
4	126260104	126328587	68484	WSSD && WGAC
4	126468693	126587011	118319	WSSD && WGAC
4	126629693	126688960	59268	WSSD && WGAC
4	127665902	127667394	1493	WGAC
4	139280888	139302587	21700	WSSD && WGAC
4	139450994	139452175	1182	WGAC
4	139458693	139473017	14325	WSSD
4	139486668	139506749	20082	WSSD && WGAC
4	139507020	139509171	2152	WGAC
4	139560362	139571518	11157	WGAC
4	139606172	139626219	20048	WSSD && WGAC
4	139635032	139638319	3288	WGAC
4	139638736	139640821	2086	WGAC
5	6049362	6052843	3482	WGAC
5	9273109	9275712	2604	WGAC
5	9296567	9298413	1847	WGAC
5	9328708	9330554	1847	WGAC
5	11444792	11446260	1469	WGAC
5	14900850	14902647	1798	WGAC
5	14910931	14923766	12836	WSSD && WGAC
5	15053821	15062683	8863	WGAC
5	15209575	15215663	6089	WGAC
5	18074589	18088320	13732	WSSD
5	18184589	18206392	21804	WSSD && WGAC
5	20000703	20001930	1228	WGAC
5	20290830	20292057	1228	WGAC
5	20797430	20814262	16833	WSSD
5	21004578	21098094	93517	WSSD && WGAC
5	21235383	21623744	388362	WSSD && WGAC
5	21673745	21843928	170184	WSSD && WGAC
5	21854271	21857928	3658	WGAC
5	21907929	22243232	335304	WSSD && WGAC
5	22293233	22575540	282308	WSSD && WGAC
5	23161069	23164935	3867	WGAC
5	23171404	23174008	2605	WGAC
5	23371860	23401935	30076	WSSD
5	24087448	24108993	21546	WSSD && WGAC
5	24127714	24150947	23234	WSSD && WGAC
5	25070457	25083600	13144	WSSD
5	25294457	25307419	12963	WSSD
5	28832140	28848317	16178	WSSD
5	30341094	30353445	12352	WSSD
5	30471752	30484965	13214	WGAC
5	35345385	35359616	14232	WSSD && WGAC
5	35395385	35410623	15239	WSSD && WGAC
5	37167057	37177966	10910	WSSD
5	42485715	42504645	18931	WSSD
5	43773657	43828074	54418	WSSD
5	43870657	43895382	24726	WSSD
5	45674327	45675569	1243	WGAC
5	46304702	46317529	12828	WSSD
5	46425702	46440557	14856	WSSD
5	48761508	48790652	29145	WSSD && WGAC
5	49880631	49885754	5124	WGAC
5	50733672	50735057	1386	WGAC
5	58891087	58904645	13559	WSSD
5	59220337	59233400	13064	WSSD
5	59665973	59683549	17577	WSSD
5	60649200	60669364	20165	WSSD
5	63792544	63835772	43229	WSSD && WGAC
5	63883754	63886081	2328	WGAC
5	64194998	64196248	1251	WGAC
5	64775544	64795393	19850	WSSD
5	65808555	65810594	2040	WGAC
5	65983562	66054939	71378	WSSD
5	71274205	71276475	2271	WGAC
5	72925514	72927393	1880	WGAC
5	74728577	74729588	1012	WGAC
5	75490481	75491562	1082	WGAC
5	75640520	75651140	10621	WSSD
5	75807520	75818201	10682	WSSD
5	81172083	81187210	15128	WSSD
5	81738477	81753727	15251	WSSD && WGAC
5	81797111	81798581	1471	WGAC
5	81872431	81873901	1471	WGAC
5	81874200	81876308	2109	WGAC
5	82045477	82073455	27979	WSSD && WGAC
5	82210847	82239400	28554	WSSD && WGAC
5	82470396	82532623	62228	WSSD && WGAC
5	82547207	82553712	6506	WGAC
5	89246786	89258874	12089	WSSD
5	89712132	89723384	11253	WSSD
5	91458788	91502207	43420	WSSD && WGAC
5	93635477	93637435	1959	WGAC
5	94428789	94490368	61580	WSSD && WGAC
5	98384423	98408054	23632	WSSD && WGAC
5	98663359	98679193	15835	WSSD && WGAC
5	100772503	100789607	17105	WSSD
5	101201898	101207324	5427	WGAC
5	101801999	101808892	6894	WGAC
5	102075065	102095338	20274	WSSD && WGAC
5	102102705	102116406	13702	WSSD && WGAC
5	102136386	102164661	28276	WSSD && WGAC
5	104502996	104523339	20344	WSSD
5	104703144	104722110	18967	WSSD && WGAC
5	104873755	104875418	1664	WGAC
5	105586424	105597029	10606	WGAC
5	108619231	108633941	14711	WSSD
6	1	122950	122950	WSSD && WGAC
6	159001	175979	16979	WSSD && WGAC
6	844969	883511	38543	WSSD && WGAC
6	900969	914643	13675	WSSD && WGAC
6	948969	960475	11507	WSSD && WGAC
6	2007811	2009088	1278	WGAC
6	12276708	12295045	18338	WSSD && WGAC
6	13078802	13081952	3151	WGAC
6	13294493	13325145	30653	WSSD && WGAC
6	13459358	13464352	4995	WGAC
6	13499142	13503975	4834	WGAC
6	13696264	13737343	41080	WSSD && WGAC
6	13747280	13748622	1343	WGAC
6	13804264	13819007	14744	WSSD && WGAC
6	14854053	14855285	1233	WGAC
6	16944851	16959237	14387	WSSD && WGAC
6	17011386	17013407	2022	WGAC
6	17018386	17030899	12514	WSSD
6	17054564	17105978	51415	WSSD && WGAC
6	18246601	18250429	3829	WGAC
6	20411192	20414933	3742	WGAC
6	20844470	20856685	12216	WSSD
6	21417586	21427729	10144	WSSD
6	22302084	22303759	1676	WGAC
6	23025271	23033587	8317	WGAC
6	23485689	23502912	17224	WSSD
6	26255020	26259201	4182	WGAC
6	26499431	26547294	47864	WSSD && WGAC
6	27037583	27043251	5669	WGAC
6	27043258	27045876	2619	WGAC
6	27158464	27191478	33015	WSSD && WGAC
6	27232464	27391621	159158	WSSD && WGAC
6	34298100	34313162	15063	WSSD
6	39149473	39150724	1252	WGAC
6	39481126	39484009	2884	WGAC
6	42032032	42047240	15209	WSSD
6	42110266	42112813	2548	WGAC
6	42129245	42165127	35883	WSSD && WGAC
6	42179731	42252207	72477	WSSD && WGAC
6	42280757	42283994	3238	WGAC
6	42296455	42307723	11269	WGAC
6	42336093	42339304	3212	WGAC
6	43141064	43154716	13653	WSSD && WGAC
6	43633707	43668492	34786	WSSD && WGAC
6	43677707	43727877	50171	WSSD && WGAC
6	44090772	44093649	2878	WGAC
6	44944404	44979403	35000	WSSD && WGAC
6	45011905	45015047	3143	WGAC
6	45167630	45196269	28640	WSSD
6	45330610	45364860	34251	WSSD && WGAC
6	45380630	45392252	11623	WSSD
6	45404630	45441885	37256	WSSD && WGAC
6	45969236	45989721	20486	WSSD && WGAC
6	46076236	46110944	34709	WSSD && WGAC
6	46800001	46802717	2717	WGAC
6	49683582	49690125	6544	WGAC
6	49767302	49774763	7462	WGAC
6	49790196	49792241	2046	WGAC
6	51823670	51836253	12584	WSSD && WGAC
6	52410388	52421926	11539	WSSD
6	52440388	52600089	159702	WSSD && WGAC
6	52650139	52662021	11883	WGAC
6	52712024	52719988	7965	WGAC
6	52773022	52870244	97223	WSSD && WGAC
6	53301818	53306659	4842	WGAC
6	53356660	53396568	39909	WSSD && WGAC
6	53529841	53554420	24580	WSSD && WGAC
6	53561573	53600392	38820	WSSD && WGAC
6	53612117	53614665	2549	WGAC
6	53643841	53657527	13687	WSSD && WGAC
6	53884681	53938964	54284	WSSD && WGAC
6	53966681	53980287	13607	WSSD && WGAC
6	55060509	55078210	17702	WSSD
6	55085509	55109922	24414	WSSD
6	55710566	55729624	19059	WSSD && WGAC
6	55824767	55863109	38343	WSSD && WGAC
6	56284558	56294615	10058	WSSD
6	56584644	56612159	27516	WSSD
6	59969771	59973986	4216	WGAC
6	59977038	59981742	4705	WGAC
6	59984358	59986387	2030	WGAC
6	59989175	59991899	2725	WGAC
6	59991920	59994147	2228	WGAC
6	60000001	60003216	3216	WGAC
6	60003622	60005529	1908	WGAC
6	60008537	60010656	2120	WGAC
6	60020040	60023591	3552	WGAC
6	65135824	65142293	6470	WGAC
6	66858460	66877233	18774	WGAC
6	66883147	66962691	79545	WSSD && WGAC
6	67012714	67069260	56547	WSSD && WGAC
6	67077714	67097515	19802	WSSD
6	72313040	72314377	1338	WGAC
6	72471501	72476468	4968	WGAC
6	72605599	72622378	16780	WSSD && WGAC
6	74110041	74116807	6767	WGAC
6	75993017	76007688	14672	WSSD
6	77356134	77358108	1975	WGAC
6	78192960	78195601	2642	WGAC
6	79243026	79244770	1745	WGAC
6	80238731	80239996	1266	WGAC
6	80998263	80999515	1253	WGAC
6	81245257	81246785	1529	WGAC
6	85362533	85365454	2922	WGAC
6	88405405	88451513	46109	WSSD && WGAC
6	88659442	88663493	4052	WGAC
6	88713494	88741908	28415	WSSD && WGAC
6	89366906	89380882	13977	WSSD
6	91045139	91055677	10539	WSSD
6	92674069	92688376	14308	WSSD
6	97666544	97691806	25263	WSSD
6	97846309	97847854	1546	WGAC
6	98246376	98254924	8549	WGAC
6	98567303	98569255	1953	WGAC
6	103052631	103071360	18730	WSSD
6	105012707	105030974	18268	WSSD
6	106074640	106092197	17558	WSSD
6	106177640	106198973	21334	WSSD
6	106342938	106356360	13423	WGAC
6	107561271	107562300	1030	WGAC
6	107600001	107601050	1050	WGAC
6	107602386	107603456	1071	WGAC
6	107609793	107611191	1399	WGAC
6	107629428	107630764	1337	WGAC
6	108473786	108487428	13643	WSSD
6	110671858	110673649	1792	WGAC
6	113818996	113822373	3378	WGAC
6	115018594	115037299	18706	WSSD
6	115868645	115881058	12414	WSSD
6	116730667	116742885	12219	WSSD
6	117167379	117177643	10265	WSSD
6	118003718	118015780	12063	WSSD
6	118839207	118848062	8856	WGAC
6	118967854	118992387	24534	WSSD
6	123692348	123693866	1519	WGAC
6	128875760	128891075	15316	WSSD
6	129824705	129840858	16154	WSSD
[truncated: 982 more rows]
