# Supplementary material for: Global copy number analyses by next generation sequencing provide insight into pig genome variation
Source: BMC Genomics. 2014 Jul 14;15(1):593. doi: 10.1186/1471-2164-15-593 (PMC4111851; doi:10.1186/1471-2164-15-593)
Supplement: Supplementary file 3 — Additional file 3: Description: The file contains Supplemental Tables S5 to S9. (XLSX 1 MB) [file 12864_2014_6278_MOESM3_ESM.xlsx]

## Sheet: Table S5
Table S5. SD and deletion calls predicted by RD method from all 13 pigs
chr.	start	end	typea	CN estimateb	# CN windowsb	Sample
chr1	1	173961	dup	268.749	92	A1
chr1	4100507	4122764	dup	3.06408	14	A1
chr1	9445434	9458343	del	1.44663	4	A1
chr1	10848875	10867526	del	1.32828	7	A1
chr1	15969493	15980402	del	1.06363	2	A1
chr1	18324040	18357222	dup	3.32154	10	A1
chr1	18358040	18376540	del	0.631934	4	A1
chr1	34629867	34645610	dup	4.41995	5	A1
chr1	34660867	34675281	dup	3.93377	6	A1
chr1	80424973	80437079	del	1.32843	4	A1
chr1	86351379	86369160	del	1.05003	3	A1
chr1	87580377	87594098	del	1.29385	3	A1
chr1	91933865	91945162	del	0.003471	2	A1
chr1	92460986	92507718	dup	3.26402	12	A1
chr1	97339589	97353555	dup	3.97591	2	A1
chr1	97662267	97702268	del	0.555764	5	A1
chr1	97949267	97965728	del	1.20637	6	A1
chr1	99177521	99189955	dup	27.2114	1	A1
chr1	103950926	103961260	dup	2.72613	8	A1
chr1	124250261	124268075	del	1.14106	4	A1
chr1	128526247	128546019	del	0.92523	6	A1
chr1	133898916	133919879	dup	4.42282	12	A1
chr1	141430098	141445845	dup	3.96491	6	A1
chr1	141526098	141539056	dup	4.12112	5	A1
chr1	143186939	143211601	del	1.23332	4	A1
chr1	157772625	157788473	del	1.47752	5	A1
chr1	157998625	158009634	dup	18.5745	12	A1
chr1	158396273	158411779	del	0.972432	4	A1
chr1	161434626	161444932	dup	2.85026	11	A1
chr1	161816626	161831135	dup	2.59973	3	A1
chr1	167370765	167385394	del	0.713367	7	A1
chr1	179486415	179508768	dup	4.64791	5	A1
chr1	195347388	195376210	del	0.055783	45	A1
chr1	213539212	213554906	del	0.208693	16	A1
chr1	224525077	224576560	dup	4.98244	23	A1
chr1	224591077	224626651	dup	3.39603	17	A1
chr1	224707403	224843362	dup	5.26158	54	A1
chr1	224995948	225037648	dup	6.6908	15	A1
chr1	225067948	225220572	dup	5.33268	58	A1
chr1	225302954	225391597	dup	5.02036	34	A1
chr1	242471398	242486160	del	1.0274	5	A1
chr1	259721331	259737023	del	0.931727	6	A1
chr1	264418490	264433625	dup	6.09914	5	A1
chr1	264471490	264491267	dup	4.09643	7	A1
chr1	271521371	271532870	dup	4.48815	5	A1
chr1	271586852	271608663	dup	3.63885	7	A1
chr1	271674852	271692085	dup	2.89896	7	A1
chr1	275273505	275290603	dup	2.91692	6	A1
chr1	275671319	275688955	dup	2.91692	6	A1
chr1	283251746	283262972	del	1.48458	4	A1
chr1	283962746	283988030	del	1.27454	5	A1
chr1	284194746	284216293	del	1.31931	5	A1
chr1	284427746	284522159	dup	10.8702	28	A1
chr1	293569964	293590608	del	1.07576	4	A1
chr1	294061603	294073101	dup	2.95852	8	A1
chr1	294799753	294923590	dup	4.7976	26	A1
chr1	294990207	295000712	dup	3.3426	5	A1
chr1	295116207	295135239	dup	3.29943	4	A1
chr1	295229207	295248404	dup	3.37721	8	A1
chr1	295289207	295305431	dup	2.94145	4	A1
chr1	295565953	295577656	del	1.08764	3	A1
chr1	295582953	295596575	dup	3.41247	5	A1
chr1	295674953	295695357	dup	3.48074	8	A1
chr1	296048245	296088010	dup	2.98787	17	A1
chr1	296198826	296209324	dup	3.60178	6	A1
chr1	296220826	296306398	del	0	18	A1
chr1	296393687	296427185	del	0	6	A1
chr1	296757682	296823175	dup	6.42305	19	A1
chr1	296925714	296940210	dup	3.32601	4	A1
chr1	296949714	297127918	dup	4.24347	36	A1
chr1	297187714	297210803	del	0	3	A1
chr1	308978083	308989581	dup	3.24451	9	A1
chr1	311792883	311896899	dup	4.19212	29	A1
chr1	311919883	311995141	dup	4.90879	26	A1
chr1	311998883	312110592	dup	4.23457	35	A1
chr1	312166193	312658622	dup	4.37471	150	A1
chr1	312716163	312839394	dup	4.58885	39	A1
chr1	312908587	313011503	dup	24.2857	45	A1
chr1	313045587	313106954	dup	5.06844	15	A1
chr1	314215039	314358105	dup	8.79003	23	A1
chr1	314410666	314547670	dup	11.0271	26	A1
chr1	314599520	314719675	dup	9.55307	22	A1
chr1	314771444	314796276	dup	20.5397	5	A1
chr1	314877854	314961171	dup	3.50183	19	A1
chr1	314963854	314984410	dup	3.04621	4	A1
chr1	315023854	315039709	dup	3.99506	1	A1
chr1	315105854	315117987	dup	4.26982	3	A1
chr1	315206854	315236995	dup	3.00024	7	A1
chr10	451256	463264	dup	2.67712	3	A1
chr10	519256	533963	dup	3.23242	6	A1
chr10	3717826	3754203	del	0.947743	18	A1
chr10	15773804	15814324	dup	120.555	14	A1
chr10	17528862	17635800	dup	6.22173	34	A1
chr10	19979769	19995267	del	1.0582	4	A1
chr10	20037769	20084792	del	1.17756	6	A1
chr10	21481094	21509364	del	1.13801	5	A1
chr10	21574094	21618744	dup	6.35003	22	A1
chr10	21638094	21692895	dup	8.68664	5	A1
chr10	21982094	21992995	dup	3.57946	5	A1
chr10	22215943	22349432	dup	16.886	61	A1
chr10	22403524	22545209	dup	12.701	31	A1
chr10	22597137	22820897	dup	12.9458	50	A1
chr10	22872897	23243756	dup	13.0233	136	A1
chr10	23294193	23389120	dup	16.9617	41	A1
chr10	23493516	23529348	dup	2.80011	9	A1
chr10	27445887	27463431	del	1.2102	4	A1
chr10	29426988	29456161	dup	47.7035	12	A1
chr10	29764080	29779545	del	1.48653	4	A1
chr10	33719627	33731563	del	0.955153	4	A1
chr10	35043681	35072534	del	0.625767	4	A1
chr10	39533977	39555110	del	1.2819	3	A1
chr10	40185545	40198310	dup	8.06466	4	A1
chr10	40279545	40310578	dup	10.7019	12	A1
chr10	40412435	40461130	dup	10.0933	23	A1
chr10	44934966	44945772	del	0.534326	4	A1
chr10	47752373	47763222	dup	3.06551	5	A1
chr10	49738038	49760133	dup	3.21031	4	A1
chr10	53327201	53339366	del	0.761641	2	A1
chr10	54206764	54234139	del	1.16467	6	A1
chr10	68243003	68256020	dup	2.98819	3	A1
chr10	68272003	68293573	dup	2.97073	6	A1
chr10	68299003	68341290	dup	3.13195	16	A1
chr10	68364003	68411003	dup	3.26248	12	A1
chr10	68584003	68608679	dup	3.63167	7	A1
chr10	76402217	76434270	dup	5.19969	13	A1
chr10	76870699	76974022	dup	9.20602	23	A1
chr10	77006699	77017347	dup	8.93869	2	A1
chr10	77233100	77250104	del	1.05735	1	A1
chr10	78318685	78357658	dup	2.89804	5	A1
chr10	78602217	78652915	dup	2.63986	8	A1
chr10	78713370	78933333	dup	12.7319	109	A1
chr10	78988156	79101746	dup	11.8721	49	A1
chr11	1300085	1311702	del	0.594281	6	A1
chr11	3460691	3471010	del	1.20683	6	A1
chr11	3777691	3788700	del	1.14454	4	A1
chr11	4227965	4244585	del	1.23985	4	A1
chr11	4269965	4286716	del	1.27651	5	A1
chr11	4548779	4560262	del	0.975378	2	A1
chr11	4761303	4775235	del	1.18541	5	A1
chr11	5086019	5103444	del	1.11911	8	A1
chr11	7997623	8009383	del	1.11541	3	A1
chr11	15338793	15351562	del	0.781891	3	A1
chr11	21477489	21499865	del	1.06252	4	A1
chr11	24659778	24676706	del	1.02951	4	A1
chr11	29170075	29188066	del	1.03939	3	A1
chr11	29298075	29311505	del	0.99758	3	A1
chr11	38865856	38882225	del	1.03196	3	A1
chr11	39103285	39121816	del	0.895448	3	A1
chr11	54859208	54872308	del	0.939849	3	A1
chr11	57174302	57192015	del	0.007611	21	A1
chr11	70386697	70404326	dup	2.8591	7	A1
chr11	70554697	70569765	dup	3.00918	4	A1
chr11	70573697	70853929	dup	7.00284	135	A1
chr11	70905222	70994284	dup	6.55798	37	A1
chr11	71054466	71227202	dup	5.83178	76	A1
chr11	71289429	71450867	dup	6.24614	71	A1
chr11	71467429	71501366	dup	7.19249	8	A1
chr11	71556359	71703790	dup	4.96152	58	A1
chr11	71705359	71768272	dup	4.43685	19	A1
chr11	71819934	71897948	dup	4.70782	38	A1
chr11	74112815	74134657	del	1.02286	8	A1
chr11	76122630	76157315	del	1.12976	3	A1
chr11	87228228	87253215	del	1.06037	5	A1
chr11	87471228	87481726	dup	211.946	5	A1
chr11	87580228	87591545	dup	733.815	3	A1
chr12	737920	814765	dup	8.75831	60	A1
chr12	6054399	6080187	del	1.32029	7	A1
chr12	6587911	6599981	dup	6.25958	6	A1
chr12	17939557	18013998	dup	6.62189	37	A1
chr12	18036557	18056845	dup	5.82265	5	A1
chr12	18107737	18143038	dup	6.35994	18	A1
chr12	18229737	18302875	dup	6.98159	38	A1
chr12	20156803	20167029	dup	5.75471	2	A1
chr12	21376468	21387481	dup	2.92771	7	A1
chr12	21639484	21655686	del	1.08897	5	A1
chr12	23874456	23899262	del	1.15401	6	A1
chr12	25155870	25169655	del	1.10985	5	A1
chr12	25321673	25384533	dup	3.14984	14	A1
chr12	26540415	26561744	dup	3.51311	7	A1
chr12	26639415	26675225	dup	4.00412	14	A1
chr12	26684415	26697221	dup	3.39377	4	A1
chr12	26709415	26733878	dup	4.20474	15	A1
chr12	27134415	27154453	del	1.25482	5	A1
chr12	29124760	29147547	del	1.4512	2	A1
chr12	29860473	29890479	del	0.263509	35	A1
chr12	29980473	29997988	del	0.40499	3	A1
chr12	32724465	32734852	dup	4.25408	1	A1
chr12	33022777	33033753	dup	4.24783	1	A1
chr12	33968638	33998569	del	1.27062	3	A1
chr12	35390780	35425854	dup	5.06222	11	A1
chr12	35475780	35509956	del	0.907053	4	A1
chr12	35804140	35827824	dup	5.41544	2	A1
chr12	35885140	35904220	dup	7.91854	2	A1
chr12	36351326	36368271	dup	5.24927	7	A1
chr12	38968426	38982813	del	1.19307	2	A1
chr12	39068426	39084207	del	1.43132	3	A1
chr12	39221862	39245957	del	1.06539	4	A1
chr12	39594120	39611142	del	0.969354	7	A1
chr12	39684120	39694764	del	1.18375	3	A1
chr12	45261179	45274834	del	1.22331	3	A1
chr12	48775412	48785889	del	0.875152	3	A1
chr12	50326099	50373749	del	1.15185	5	A1
chr12	50766400	50827953	dup	10.9918	24	A1
chr12	50875400	50955028	dup	6.6418	39	A1
chr12	51018094	51187595	dup	11.3781	72	A1
chr12	51247686	51260903	dup	4.34847	4	A1
chr12	51303686	51323428	dup	8.48735	3	A1
chr12	53585868	53596468	dup	157.431	8	A1
chr12	55686972	55715496	del	1.46809	4	A1
chr12	57966324	58013169	dup	2.90591	34	A1
chr12	58207324	58227964	dup	3.11727	17	A1
chr12	61814046	61826337	dup	124.12	9	A1
chr13	2700560	2712464	dup	3.62312	4	A1
chr13	13135234	13146255	dup	10.6412	1	A1
chr13	15000896	15018710	del	0	3	A1
chr13	20853419	20884856	del	1.45671	6	A1
chr13	21164419	21185224	del	1.4113	3	A1
chr13	33598310	33622084	del	0.12521	2	A1
chr13	33845467	33877117	del	0.931743	4	A1
chr13	34125467	34152141	dup	10.5554	14	A1
chr13	34199467	34233307	dup	2.92804	7	A1
chr13	34386041	34405660	dup	7.68532	6	A1
chr13	34746041	34770523	del	1.44734	3	A1
chr13	75010925	75027423	del	1.1838	5	A1
chr13	90753652	90764522	del	0.958492	2	A1
chr13	91409652	91425466	dup	2.64201	5	A1
chr13	95098568	95125749	del	1.40691	9	A1
chr13	95145568	95178308	del	1.3876	5	A1
chr13	103683717	103696551	del	1.18888	3	A1
chr13	118897908	118923074	del	0.972476	10	A1
chr13	147780692	147814681	dup	5.82026	13	A1
chr13	147840692	147873638	dup	5.21078	12	A1
chr13	170602410	170690801	dup	3.99135	16	A1
chr13	170749538	170955729	dup	4.31523	30	A1
chr13	170961538	171010645	dup	4.16387	9	A1
chr13	171208863	171222261	dup	8.07876	2	A1
chr13	171282539	171332939	dup	7.23741	2	A1
chr13	171355539	171461117	dup	6.34116	24	A1
chr13	171520857	171674007	dup	5.6873	40	A1
chr13	171724820	171860397	dup	5.39133	32	A1
chr13	171916247	172026075	dup	4.0947	37	A1
chr13	172257753	172530288	dup	3.99101	59	A1
chr13	172541753	172611073	dup	3.9352	18	A1
chr13	184488424	184499604	dup	2.58702	2	A1
chr13	195970101	195984156	del	0.573887	3	A1
chr13	201998340	202012258	del	1.18304	4	A1
chr13	204710229	204754089	dup	17.4314	26	A1
chr13	204776229	204808387	dup	16.5044	15	A1
chr13	205716334	205735691	del	1.11647	2	A1
chr13	210692765	210718068	del	1.0436	4	A1
chr14	129001	145595	dup	18.5147	11	A1
chr14	764473	784506	del	0.782135	2	A1
chr14	2171463	2191912	del	0.883377	6	A1
chr14	6143682	6231997	dup	23.5665	9	A1
chr14	6288264	6351726	dup	12.922	7	A1
chr14	6498873	6518476	dup	29.6741	1	A1
chr14	6535873	6575103	dup	28.1317	5	A1
chr14	6582873	6616198	dup	9.21832	7	A1
chr14	7131873	7144137	del	0.910646	1	A1
chr14	7784233	7800498	dup	4.3302	4	A1
chr14	7855233	7885911	dup	4.70936	9	A1
chr14	7981022	7997793	dup	4.70621	5	A1
chr14	8048022	8121373	dup	5.60265	23	A1
chr14	8178743	8225224	dup	4.36277	7	A1
chr14	8271743	8288750	dup	6.12731	4	A1
chr14	8327743	8343555	dup	5.5411	6	A1
chr14	16137373	16153519	dup	6.91424	6	A1
chr14	21045671	21067091	dup	2.89921	4	A1
chr14	23022239	23036537	del	0.978644	4	A1
chr14	23771588	23787086	dup	3.84201	14	A1
chr14	23813588	23823725	dup	4.26384	6	A1
chr14	24370856	24390841	del	1.0556	4	A1
chr14	25248345	25262120	dup	3.09612	5	A1
chr14	25353345	25367916	dup	3.46347	6	A1
chr14	38576987	38588763	dup	4.06212	3	A1
chr14	38674987	38691017	dup	3.5322	3	A1
chr14	41254337	41268238	dup	3.6946	5	A1
chr14	42306669	42323288	dup	4.45976	9	A1
chr14	42518095	42539043	dup	3.13921	9	A1
chr14	45535991	45554627	dup	4.33948	7	A1
chr14	52108188	52137820	dup	3.74592	15	A1
chr14	52196188	52206920	dup	5.51999	5	A1
chr14	52223188	52289393	dup	4.85944	32	A1
chr14	52381302	52400060	dup	4.00546	4	A1
chr14	54936636	54947250	dup	2.57282	11	A1
chr14	55081636	55101412	dup	2.83613	17	A1
chr14	56597557	56618519	dup	5.28952	1	A1
chr14	58776640	58794460	del	0.362772	2	A1
chr14	65660944	65672975	dup	14.2234	2	A1
chr14	66487944	66498442	del	1.48947	3	A1
chr14	73602595	73613317	dup	5.96055	1	A1
chr14	77604002	77616607	del	1.48157	3	A1
chr14	77657002	77679824	del	0.677197	3	A1
chr14	88135640	88147148	dup	2.72985	6	A1
chr14	93318962	93330071	dup	2.83636	4	A1
chr14	94230527	94310531	dup	9.99254	17	A1
chr14	94398125	94483990	dup	10.3584	22	A1
chr14	94549968	94654723	dup	10.9188	27	A1
chr14	95836348	95849907	dup	2.79875	8	A1
chr14	95874348	95891757	dup	3.36068	15	A1
chr14	96026946	96043044	dup	3.17329	9	A1
chr14	96048946	96063245	dup	3.03571	14	A1
chr14	99188760	99218718	dup	3.17445	6	A1
chr14	99375258	99398315	dup	3.11044	5	A1
chr14	113027737	113044169	del	1.40749	4	A1
chr14	115834592	115865498	dup	4.7283	10	A1
chr14	115920227	116033610	dup	6.54535	20	A1
chr14	116084548	116291046	dup	6.85565	64	A1
chr14	120671535	120712632	dup	7.22664	15	A1
chr14	120790535	120845448	dup	6.64572	20	A1
chr14	132439203	132453495	dup	2.95544	5	A1
chr14	144096131	144108399	dup	3.22317	5	A1
chr14	147766957	147782452	del	0.704535	1	A1
chr14	151049822	151060221	del	1.13824	9	A1
chr14	152949159	152963566	del	0.866841	3	A1
chr14	153327374	153458943	dup	6.48496	47	A1
chr14	153567670	153595065	dup	9.37973	7	A1
chr14	153665670	153732861	dup	5.23882	24	A1
chr14	153822670	153840646	dup	4.29255	8	A1
chr15	2223179	2313697	dup	4.27188	14	A1
chr15	2336179	2358909	dup	3.03088	8	A1
chr15	2492510	2555989	dup	5.02459	9	A1
chr15	2647510	2681201	dup	4.39546	8	A1
chr15	2690510	2712557	dup	3.06792	7	A1
chr15	6205494	6216475	dup	51.4539	1	A1
chr15	11310337	11328849	del	0.318747	2	A1
chr15	18432681	18468179	dup	4.40414	25	A1
chr15	18478681	18556508	dup	4.01808	38	A1
chr15	27125069	27150205	del	1.03164	9	A1
chr15	35651836	35668109	dup	7.94494	1	A1
chr15	35813609	35870458	dup	4.42212	20	A1
chr15	36024609	36043974	dup	5.53051	6	A1
chr15	36067609	36091733	dup	3.60228	7	A1
chr15	36094609	36112369	del	1.13043	4	A1
chr15	36912665	36927336	dup	8.00315	2	A1
chr15	43381603	43392224	dup	7.41563	9	A1
chr15	43718409	43769703	dup	15.6085	14	A1
chr15	43820374	43835950	dup	3.42978	4	A1
chr15	43850374	43907997	dup	17.493	14	A1
chr15	49111142	49126154	del	0.980458	7	A1
chr15	56622674	56657994	del	0	34	A1
chr15	66563408	66578798	dup	2.84322	7	A1
chr15	66623408	66634546	del	1.15422	3	A1
chr15	92419429	92432038	dup	2.85676	6	A1
chr15	106953137	106977836	del	1.15182	5	A1
chr15	117414484	117425282	del	0.491523	2	A1
chr15	118785612	118796670	dup	2.63407	8	A1
chr15	123448422	123462033	del	1.22688	5	A1
chr15	123621422	123633198	del	1.12966	4	A1
chr15	130300462	130322410	dup	24.7362	2	A1
chr15	140258242	140272780	dup	68.3074	4	A1
chr15	146265467	146275504	del	0.817551	4	A1
chr15	147999872	148029552	dup	3.92817	9	A1
chr15	148104872	148142981	dup	4.35197	15	A1
chr15	148295872	148321950	dup	3.9698	9	A1
chr15	148474496	148500350	dup	4.15033	9	A1
chr15	153027956	153040136	del	0.987882	8	A1
chr15	153954230	154030895	dup	5.44289	31	A1
chr15	154090230	154124741	dup	5.07812	17	A1
chr15	154185170	154195781	dup	6.86555	3	A1
chr15	154236170	154278235	dup	5.0123	21	A1
chr15	154293170	154354368	dup	4.93945	26	A1
chr15	155177717	155591516	dup	129.263	197	A1
chr16	1778789	1790250	del	0.237491	2	A1
chr16	7620180	7632678	dup	3.06255	4	A1
chr16	7646180	7674209	dup	3.80863	11	A1
chr16	7677180	7696935	dup	3.01503	4	A1
chr16	19343211	19359814	del	1.13748	2	A1
chr16	20919398	20929530	dup	60.9943	5	A1
chr16	29115699	29138867	dup	4.05835	7	A1
chr16	29144699	29183202	dup	10.5135	32	A1
chr16	29266449	29312105	dup	9.98153	26	A1
chr16	51534741	51550182	del	1.31423	4	A1
chr16	51686741	51707368	del	0.741253	2	A1
chr16	51743741	51760386	del	1.09437	5	A1
chr16	62014687	62028038	del	0.800473	4	A1
chr16	72215164	72235923	dup	3.5639	5	A1
chr16	72979798	73015267	del	1.10866	14	A1
chr16	73034798	73061750	del	0.799024	13	A1
chr16	86105695	86250652	dup	6.35952	55	A1
chr16	86313008	86493701	dup	6.15489	67	A1
chr17	8104585	8125980	del	0.866414	8	A1
chr17	8136585	8163960	del	0.774981	6	A1
chr17	8236585	8250984	del	0.813885	1	A1
chr17	9520585	9637388	dup	5.05933	42	A1
chr17	9687786	9707808	dup	3.36779	8	A1
chr17	10996148	11006295	dup	4.45574	5	A1
chr17	12841922	12860120	del	0.601321	2	A1
chr17	12882922	12901230	del	1.15301	6	A1
chr17	14269300	14515676	dup	5.05908	94	A1
chr17	15607690	15619148	del	0.284701	1	A1
chr17	16024827	16044208	dup	4.30419	7	A1
chr17	16096302	16300662	dup	5.05175	81	A1
chr17	16332302	16383946	dup	7.66853	20	A1
chr17	16653106	16666332	del	0.103531	3	A1
chr17	35067168	35079679	dup	56.6785	4	A1
chr17	36083125	36104577	del	0.331066	1	A1
chr17	37394506	37406123	del	0	3	A1
chr17	37926788	37942347	dup	3.08939	6	A1
chr17	37957788	37968523	dup	3.3103	6	A1
chr17	37983788	37994389	dup	3.28378	4	A1
chr17	38269678	38290005	dup	3.24707	7	A1
chr17	39397805	39413969	del	1.09051	4	A1
chr17	41930803	41948957	del	1.19722	4	A1
chr17	43632804	43665758	del	1.13375	2	A1
chr17	53129167	53161326	dup	5.63562	8	A1
chr17	53208167	53219640	dup	3.6281	2	A1
chr17	54867306	54887137	del	0	13	A1
chr17	56121343	56132703	dup	2.90651	6	A1
chr17	56292309	56302936	dup	2.85375	4	A1
chr17	56512809	56527954	dup	2.50792	7	A1
chr17	57181743	57194558	del	1.24889	3	A1
chr17	59740953	59797129	dup	3.46401	31	A1
chr17	67528727	67548374	dup	4.32586	11	A1
chr17	67621727	67676699	dup	3.01412	17	A1
chr17	68097333	68108298	del	1.13256	3	A1
chr17	69395951	69529772	dup	27.0762	92	A1
chr17	69580715	69693539	dup	29.7216	89	A1
chr18	225110	394387	dup	250.858	88	A1
chr18	460607	507223	dup	9.17181	2	A1
chr18	5301399	5318654	del	1.14327	5	A1
chr18	5645207	5659093	del	0.597508	1	A1
chr18	7720487	7752108	dup	4.26606	17	A1
chr18	7778487	7807724	dup	5.20389	9	A1
chr18	8278729	8295797	del	0.862281	7	A1
chr18	10695330	10708764	del	1.35233	6	A1
chr18	44489343	44515355	dup	2.98793	8	A1
chr18	44702333	44727773	dup	5.11285	13	A1
chr18	44923351	44935608	del	1.12084	4	A1
chr18	54526031	54540692	del	1.25992	2	A1
chr18	59540643	59550911	del	1.16085	2	A1
chr2	6717342	6735651	del	0.58305	4	A1
chr2	7614409	7637185	del	1.19015	5	A1
chr2	8682322	8706777	dup	3.0468	10	A1
chr2	9817209	9868133	dup	11.0137	16	A1
chr2	9932341	10110025	dup	4.82245	90	A1
chr2	11425107	11462370	dup	3.53903	13	A1
chr2	11490107	11542164	dup	8.5441	21	A1
chr2	11592991	11692024	dup	8.63647	37	A1
chr2	11703991	11773176	dup	5.45212	26	A1
chr2	11965991	12025817	dup	9.69903	21	A1
chr2	12047991	12091940	dup	9.01016	14	A1
chr2	12682991	12710122	dup	6.76932	12	A1
chr2	13056695	13266312	dup	6.32323	52	A1
chr2	13319768	13345859	dup	5.06134	11	A1
chr2	13526768	13553037	dup	4.91018	4	A1
chr2	13733490	13773949	dup	3.70345	13	A1
chr2	13840490	13883573	dup	3.01187	15	A1
chr2	13960351	14117104	dup	4.29151	53	A1
chr2	14197767	14296842	dup	3.94764	26	A1
chr2	14299767	14385962	dup	3.16322	30	A1
chr2	14438691	14511075	dup	3.35897	24	A1
chr2	14662512	14701838	dup	3.42116	16	A1
chr2	14715512	14775127	dup	5.23488	24	A1
chr2	14788512	14820801	dup	2.78997	11	A1
chr2	14900928	15062426	dup	5.93267	47	A1
chr2	15118479	15419043	dup	5.53535	122	A1
chr2	15470115	15628402	dup	4.51813	54	A1
chr2	17843350	17855814	del	1.22166	3	A1
chr2	29589566	29607678	dup	2.57289	4	A1
chr2	29627566	29638448	dup	3.02217	3	A1
chr2	29864171	29886778	dup	2.97836	7	A1
chr2	37039243	37058172	dup	3.41522	2	A1
chr2	47453917	47471595	dup	3.18246	6	A1
chr2	47513917	47526781	dup	2.76355	7	A1
chr2	49079736	49118632	del	1.11882	3	A1
chr2	50910327	50920655	del	1.49876	3	A1
chr2	53580964	53621273	dup	4.59783	31	A1
chr2	53653964	53704804	dup	4.1681	20	A1
chr2	55506797	55555924	dup	2.82517	11	A1
chr2	55623797	55634285	dup	3.82916	2	A1
chr2	55646797	55749309	dup	2.82106	22	A1
chr2	56199050	56234755	dup	3.41133	9	A1
chr2	56948461	57050569	del	1.00899	7	A1
chr2	61203102	61220789	dup	3.00024	5	A1
chr2	61262102	61285949	dup	3.10947	8	A1
chr2	61318102	61334586	dup	3.24984	4	A1
chr2	61422556	61567917	dup	3.92545	42	A1
chr2	62275980	62375473	dup	5.12006	20	A1
chr2	62478706	62662362	dup	4.95078	55	A1
chr2	62722410	62833019	dup	4.58375	27	A1
chr2	62835410	62856094	dup	3.56549	1	A1
chr2	62877410	63102134	dup	5.00137	58	A1
chr2	63170364	63197590	dup	2.79773	14	A1
chr2	63261364	63348302	dup	3.39706	21	A1
chr2	63357364	63447370	dup	2.90107	21	A1
chr2	63461364	63474979	del	1.08221	2	A1
chr2	63507364	63568854	dup	3.25717	17	A1
chr2	63634560	63781793	dup	4.8675	22	A1
chr2	63833847	64182961	dup	3.47878	96	A1
chr2	64260159	64306288	dup	3.90052	12	A1
chr2	64367159	64447285	dup	4.83565	13	A1
chr2	64511735	64643058	dup	4.39115	34	A1
chr2	64768349	64854892	dup	4.21475	19	A1
chr2	67156276	67192599	dup	3.59393	8	A1
chr2	67251276	67277225	dup	3.58855	7	A1
chr2	67884276	67931863	dup	2.82759	8	A1
chr2	67969276	68054066	dup	4.20889	26	A1
chr2	68097276	68160399	dup	3.39516	16	A1
chr2	68165276	68206126	dup	3.8924	12	A1
chr2	68273780	68287518	dup	9.42095	2	A1
chr2	68316780	68362284	dup	5.43207	12	A1
chr2	68423780	68538411	dup	6.43806	28	A1
chr2	68589798	68828151	dup	6.27892	64	A1
chr2	70648217	70675394	del	0.821745	3	A1
chr2	70868217	70886427	del	1.05604	2	A1
chr2	71299217	71311020	del	1.27824	3	A1
chr2	72479206	72577792	dup	7.89042	30	A1
chr2	77765227	77781142	dup	3.00976	11	A1
chr2	78623607	78633668	dup	17.2431	7	A1
chr2	78882878	78925189	dup	3.74668	10	A1
chr2	79129758	79148746	dup	3.77038	7	A1
chr2	81193346	81205075	dup	3.66204	8	A1
chr2	89731236	89747186	del	0.922009	3	A1
chr2	92265484	92283994	dup	2.80996	6	A1
chr2	96251279	96270679	dup	59.8864	5	A1
chr2	109419867	109433951	del	0.827975	4	A1
chr2	120047127	120061625	dup	55.9994	14	A1
chr2	134064768	134076007	dup	102.217	2	A1
chr2	136864914	136875813	dup	102.759	3	A1
chr2	140516307	140543244	del	1.02245	2	A1
chr2	142556219	142573512	del	1.43015	4	A1
chr2	145744345	145758748	del	1.0403	3	A1
chr2	148771706	148789373	dup	3.99909	1	A1
chr2	148878706	148936828	dup	3.17171	24	A1
chr2	149002326	149019982	dup	2.99464	2	A1
chr2	149211972	149256984	dup	2.94889	44	A1
chr2	152120201	152132878	dup	6.89487	3	A1
chr2	152247201	152258192	dup	17.323	2	A1
chr2	158602890	158621654	dup	5.29328	7	A1
chr2	158633890	158663848	dup	3.90308	15	A1
chr2	158693890	158732242	dup	2.85143	17	A1
chr2	158742890	158759667	dup	4.75152	6	A1
chr2	158799890	158832641	dup	2.98907	8	A1
chr2	158838890	158886623	dup	4.78277	23	A1
chr2	158901890	158934636	dup	2.937	8	A1
chr2	158947890	158993910	dup	3.11991	13	A1
chr2	159061890	159079736	dup	4.94269	8	A1
chr2	159086890	159171158	dup	3.61139	32	A1
chr2	159207890	159225664	dup	3.13537	7	A1
chr2	159271890	159362811	dup	3.20975	37	A1
chr2	159373890	159428516	dup	3.85237	25	A1
chr2	159483041	159521792	del	0	2	A1
chr2	160238569	160260117	dup	3.38905	5	A1
chr2	160380582	160458599	dup	4.82539	48	A1
chr2	160511018	160592177	dup	4.27768	22	A1
chr2	160613018	160640447	dup	2.67077	5	A1
chr2	160759296	160787401	dup	2.96233	2	A1
chr2	160830296	160897231	dup	3.37788	7	A1
chr2	161030361	161121875	dup	3.07039	16	A1
chr2	161201361	161274700	dup	3.29898	15	A1
chr2	161495669	161517692	dup	3.12668	8	A1
chr2	161608442	161666978	dup	4.00139	16	A1
chr2	161717442	161739132	dup	3.45677	6	A1
chr2	161754442	161785329	dup	2.9848	4	A1
chr2	161916613	161930922	dup	2.74022	5	A1
chr2	162406395	162568851	dup	58.3579	28	A1
chr3	390001	404516	del	0.8146	1	A1
chr3	526558	564728	del	0.26481	43	A1
chr3	911518	927612	del	0.851631	9	A1
chr3	6763362	6886743	dup	9.35942	35	A1
chr3	6937548	7032446	dup	7.95499	29	A1
chr3	7195548	7220473	dup	6.80025	6	A1
chr3	7227548	7241181	dup	7.2541	4	A1
chr3	7268548	7299396	dup	3.7285	7	A1
chr3	7406548	7441982	dup	3.55373	8	A1
chr3	7649083	7666755	dup	4.03898	6	A1
chr3	8289549	8354548	dup	3.35168	14	A1
chr3	11407777	11427927	del	1.18082	4	A1
chr3	17101550	17122716	del	1.22442	3	A1
chr3	20146133	20164634	del	1.33273	4	A1
chr3	20933921	20953833	del	1.12268	5	A1
chr3	21966645	22012465	dup	10.563	19	A1
chr3	22148359	22249564	dup	13.0824	48	A1
chr3	22314426	22477053	dup	4.22103	37	A1
chr3	22701381	22729657	del	1.10291	4	A1
chr3	26769536	26789331	del	0.951373	3	A1
chr3	29642415	29685141	dup	6.42224	22	A1
chr3	29727415	29741028	dup	8.90841	5	A1
chr3	40261623	40278315	dup	2.94565	10	A1
chr3	40757804	40806469	dup	12.1294	20	A1
chr3	42935568	42962984	dup	15.1257	5	A1
chr3	45014430	45110180	dup	16.0827	49	A1
chr3	45163796	45288552	dup	14.2153	52	A1
chr3	45306796	45398741	dup	7.58568	38	A1
chr3	46389690	46401732	del	1.20336	2	A1
chr3	47831842	47893644	dup	3.40526	33	A1
chr3	48159411	48182028	dup	4.32402	4	A1
chr3	48595411	48674742	dup	3.37862	29	A1
chr3	48678411	48693909	dup	2.93978	6	A1
chr3	56365013	56403075	dup	3.5356	13	A1
chr3	59615922	59670819	dup	6.33099	31	A1
chr3	59737922	59764665	dup	7.28269	14	A1
chr3	59929881	59995655	dup	7.08436	37	A1
chr3	60016881	60031483	del	1.20312	3	A1
chr3	68070883	68081787	dup	3.85797	7	A1
chr3	82570404	82588768	dup	3.00074	5	A1
chr3	83930714	83948495	del	0.980649	3	A1
chr3	100322811	100402453	dup	3.92475	42	A1
chr3	142686497	142736175	dup	6.84049	11	A1
chr3	142859103	143026514	dup	12.6025	37	A1
chr3	143077907	143180969	dup	12.2501	16	A1
chr3	143233285	143348474	dup	22.9531	15	A1
chr3	143400220	143495486	dup	9.4844	14	A1
chr3	143548848	143635016	dup	11.9602	10	A1
chr3	144346830	144366832	dup	5.20383	5	A1
chr3	144398830	144550665	dup	10.7462	91	A1
chr3	144605583	144786169	dup	10.7407	94	A1
chr4	36001	75700	dup	5.63049	38	A1
chr4	10911081	10935869	dup	3.46986	4	A1
chr4	11107804	11129221	dup	3.20603	8	A1
chr4	13208758	13221713	dup	2.99904	5	A1
chr4	14315227	14325837	del	1.20793	4	A1
chr4	15705628	15725547	del	1.04668	6	A1
chr4	29870802	29883618	dup	2.56558	3	A1
chr4	31473618	31509876	del	0	5	A1
chr4	59144166	59176955	dup	3.38163	4	A1
chr4	59233166	59243390	dup	526.718	2	A1
chr4	67699814	67720530	del	0.91923	3	A1
chr4	72162620	72248783	del	0	82	A1
chr4	72257620	72296354	del	0	36	A1
chr4	77096528	77145471	del	0	47	A1
chr4	87438259	87458026	dup	3.34401	3	A1
chr4	88846413	88866390	dup	3.7385	10	A1
chr4	96928361	96948350	dup	12.7823	10	A1
chr4	97389435	97441933	dup	3.80086	17	A1
chr4	97606435	97623546	dup	4.71973	5	A1
chr4	99455547	99471355	dup	5.19287	10	A1
chr4	99644547	99656600	dup	4.27526	4	A1
chr4	99707923	99718687	dup	2.71445	4	A1
chr4	99764923	99782266	dup	3.3899	2	A1
chr4	101004504	101042969	dup	3.73775	11	A1
chr4	101184942	101204188	dup	2.56099	5	A1
chr4	101339942	101365778	dup	3.99835	10	A1
chr4	101595283	101616954	dup	3.14884	7	A1
chr4	105028335	105044418	dup	3.56289	3	A1
chr4	105379944	105469949	dup	15.5511	50	A1
chr4	108521409	108532067	dup	3.33563	7	A1
chr4	108689579	108729634	dup	3.95132	29	A1
chr4	108816579	108834257	dup	2.53538	11	A1
chr4	108900457	108944625	dup	3.65255	29	A1
chr4	110191969	110205409	dup	2.90524	4	A1
chr4	110225969	110335512	dup	5.98265	60	A1
chr4	110403726	110453506	dup	5.09682	19	A1
chr4	111041925	111150423	dup	22.9745	78	A1
chr4	111275745	111340363	dup	23.0952	47	A1
chr4	111396739	111444824	dup	3.81997	33	A1
chr4	121999548	122028953	del	0.981427	4	A1
chr4	126260104	126330126	dup	12.0881	24	A1
chr4	126468693	126605190	dup	13.0078	40	A1
chr4	126637693	126684523	dup	12.5538	19	A1
chr4	127149530	127176708	dup	2.57599	4	A1
chr4	129695345	129715356	del	1.07743	3	A1
chr4	139280888	139299386	dup	3.34944	7	A1
chr4	139450693	139474635	dup	3.37636	9	A1
chr4	139495693	139506308	dup	3.49216	5	A1
chr4	139559172	139571259	dup	3.71391	9	A1
chr4	139606172	139626225	dup	3.63047	11	A1
chr5	1313937	1326987	del	1.05966	4	A1
chr5	3798677	3812293	dup	3.78835	7	A1
chr5	3815677	3857433	dup	2.98054	24	A1
chr5	8402144	8418880	dup	2.53395	7	A1
chr5	14911931	14923025	dup	3.64264	4	A1
chr5	18179589	18206087	dup	9.72267	15	A1
chr5	19704354	19717110	del	0.042098	16	A1
chr5	20798430	20814063	dup	3.89243	6	A1
chr5	21008430	21115204	dup	3.80202	24	A1
chr5	21235383	21620343	dup	7.79572	118	A1
chr5	21673745	21856301	dup	5.84277	59	A1
chr5	21907929	22240745	dup	9.05984	104	A1
chr5	22293233	22574040	dup	6.61734	89	A1
chr5	24087714	24109878	dup	4.26625	19	A1
chr5	24130714	24142514	dup	3.11918	6	A1
chr5	24617037	24637652	del	1.43609	4	A1
chr5	24935457	24975051	del	0.958518	3	A1
chr5	35345385	35359649	dup	5.95556	1	A1
chr5	35399385	35410653	dup	8.40431	1	A1
chr5	45316644	45353331	del	1.19073	7	A1
chr5	56745372	56774551	del	1.12745	4	A1
chr5	59165337	59244897	del	1.11385	24	A1
chr5	61569896	61592558	del	0.854499	4	A1
chr5	63792544	63835802	dup	8.99528	33	A1
chr5	63922544	63936135	dup	44.563	1	A1
chr5	64003544	64021983	del	1.21661	3	A1
chr5	65980562	66064198	dup	6.80964	39	A1
chr5	82483396	82536341	dup	6.86182	23	A1
chr5	91490788	91505462	dup	3.39929	4	A1
chr5	92742287	92753323	del	0.714065	1	A1
chr5	94451789	94491283	dup	3.79272	11	A1
chr5	102417386	102440539	dup	3.33237	4	A1
chr5	111489994	111503246	del	0.441552	4	A1
chr6	16001	28665	dup	2.68248	12	A1
chr6	41001	122588	dup	6.49479	52	A1
chr6	159001	175947	dup	589.273	7	A1
chr6	846969	883559	dup	81.4367	5	A1
chr6	900969	915650	dup	118.229	4	A1
chr6	947969	960339	dup	33.7987	7	A1
chr6	12058708	12076941	del	0.385927	2	A1
chr6	13714264	13737122	dup	3.34105	11	A1
chr6	13804264	13819015	dup	3.6196	10	A1
chr6	14487310	14506332	del	1.38635	5	A1
chr6	16370244	16386749	del	1.03835	5	A1
chr6	16506244	16520451	del	0.51164	2	A1
chr6	17055386	17105723	dup	92.2503	11	A1
chr6	26502431	26545608	dup	159.411	7	A1
chr6	27158464	27179158	dup	4.49179	10	A1
chr6	27232464	27263602	dup	3.33449	11	A1
chr6	27271464	27391513	dup	4.28811	55	A1
chr6	28766014	28781209	del	1.36876	5	A1
chr6	33065007	33076922	del	1.11785	4	A1
chr6	38123388	38136213	del	0	3	A1
chr6	41694032	41730444	del	1.13487	8	A1
chr6	43318064	43340048	del	1.17737	5	A1
chr6	43633707	43645526	dup	2.53181	5	A1
chr6	43687707	43703927	dup	3.19998	6	A1
chr6	43952149	43979925	del	1.10671	6	A1
chr6	44943404	44979295	dup	6.24258	13	A1
chr6	45169630	45189128	dup	3.57639	8	A1
chr6	45335630	45363097	dup	3.42269	10	A1
chr6	45380630	45395415	dup	2.83941	5	A1
chr6	45405630	45416200	dup	3.66694	5	A1
chr6	45973236	45988255	dup	3.64414	9	A1
chr6	46076236	46093688	dup	3.59407	8	A1
chr6	47272536	47284279	dup	9.34355	1	A1
chr6	52410388	52422060	dup	2.90842	2	A1
chr6	52452388	52597068	dup	8.34018	70	A1
chr6	52775022	52803789	dup	5.45562	14	A1
chr6	52808022	52824956	dup	4.23252	8	A1
chr6	52831022	52863843	dup	4.59637	14	A1
chr6	53372660	53392101	dup	3.79098	5	A1
chr6	53536841	53555617	dup	4.17787	7	A1
chr6	53578841	53589353	dup	7.083	2	A1
chr6	53900681	53912477	dup	5.01782	2	A1
chr6	55824767	55847265	dup	4.72011	9	A1
chr6	57881449	57893289	dup	2.92519	6	A1
chr6	58203449	58217350	del	0.924446	2	A1
chr6	63008764	63019882	del	0.756316	4	A1
chr6	63061764	63076445	del	1.44173	2	A1
chr6	66887147	66934967	dup	3.86132	27	A1
chr6	67039714	67066165	dup	4.0074	14	A1
chr6	67077714	67098342	dup	2.95419	11	A1
chr6	72495599	72519797	dup	3.58887	1	A1
chr6	77498716	77525214	del	1.04982	3	A1
chr6	82518421	82537413	del	0.83331	8	A1
chr6	82599421	82613397	del	1.08038	2	A1
chr6	85076460	85144108	del	1.06529	3	A1
chr6	88420397	88445979	dup	3.00798	14	A1
chr6	88714494	88738419	dup	3.43822	14	A1
chr6	89408906	89419448	del	1.16992	2	A1
chr6	98931854	98943301	del	1.06911	1	A1
chr6	99290854	99317820	del	0.942648	6	A1
chr6	106977108	107002596	del	1.11601	3	A1
chr6	107513404	107632229	del	0	120	A1
chr6	108576786	108587539	del	1.20695	2	A1
chr6	118895854	118911352	dup	3.21685	2	A1
chr6	125328055	125338669	del	1.00989	2	A1
chr6	138457215	138473407	del	0.985444	4	A1
chr6	140006267	140025456	del	0.741168	3	A1
chr6	142816085	142840954	del	1.07522	15	A1
chr6	144364172	144393195	dup	3.07564	24	A1
chr6	150764793	150782113	dup	3.30434	2	A1
chr6	151916451	151940990	dup	7.51745	10	A1
chr6	151972451	152047320	dup	10.3623	36	A1
chr6	152098979	152208956	dup	11.0231	53	A1
chr6	155623055	155678066	dup	4.16693	11	A1
chr6	155722055	155803207	dup	3.78384	11	A1
chr7	2891813	2907740	del	1.10433	8	A1
chr7	22197582	22239304	dup	6.64077	15	A1
chr7	22315582	22346301	dup	5.955	14	A1
chr7	22416723	22478757	dup	6.03213	29	A1
chr7	22521723	22537521	dup	4.99765	7	A1
chr7	22706902	22727400	dup	3.75994	15	A1
chr7	22802641	22818258	dup	3.59714	11	A1
chr7	23080641	23111939	dup	2.93504	19	A1
chr7	23323640	23338854	dup	5.56189	6	A1
chr7	23359640	23399380	dup	6.07577	17	A1
chr7	23462642	23496260	dup	4.26987	8	A1
chr7	23514642	23599959	dup	6.19618	28	A1
chr7	23651266	23678442	dup	5.41554	9	A1
chr7	23754266	23814881	dup	7.0955	16	A1
chr7	24004210	24014868	dup	10.3974	1	A1
chr7	24340210	24356899	dup	23.2026	12	A1
chr7	24506210	24518725	dup	7.17534	4	A1
chr7	24622712	24654264	dup	3.58974	11	A1
chr7	24658712	24762578	dup	4.2166	44	A1
chr7	24823712	24835369	del	1.47699	2	A1
chr7	25353905	25559488	dup	9.72601	69	A1
chr7	25613357	25795305	dup	9.18677	51	A1
chr7	25846221	25903112	dup	14.2268	32	A1
chr7	25953420	26085912	dup	10.5974	42	A1
chr7	26141159	26307686	dup	12.2366	54	A1
chr7	26420451	26614217	dup	12.3108	65	A1
chr7	27048335	27059500	dup	3.11393	2	A1
chr7	27698151	27716201	dup	2.7411	7	A1
chr7	27917005	27941724	dup	3.93217	10	A1
chr7	28073005	28134050	dup	3.81008	21	A1
chr7	28184631	28233722	dup	4.33581	16	A1
chr7	28328631	28395645	dup	14.5213	10	A1
chr7	28511631	28606790	dup	13.5388	11	A1
chr7	28661563	28805562	dup	10.0367	41	A1
chr7	28806630	28839628	del	1.13339	7	A1
chr7	29111566	29121834	dup	3.96762	5	A1
chr7	43316798	43339467	del	1.27952	4	A1
chr7	49977711	49993209	del	0.839658	8	A1
chr7	50243711	50254306	del	1.06794	4	A1
chr7	50300711	50673922	del	0.939276	147	A1
chr7	50700711	50762702	del	0.952205	25	A1
chr7	58974309	58994037	dup	3.75437	9	A1
chr7	59039309	59063432	dup	3.06176	9	A1
chr7	59189619	59216057	dup	3.57328	8	A1
chr7	59217619	59245176	dup	3.2037	5	A1
chr7	59252619	59263879	dup	3.60365	5	A1
chr7	59578619	59595273	del	0.0907705	2	A1
chr7	79749814	79775312	dup	2.93374	9	A1
chr7	80004501	80025147	dup	3.19225	6	A1
chr7	80031501	80048244	dup	3.26322	7	A1
chr7	82313316	82334905	dup	3.47015	7	A1
chr7	82453316	82475982	dup	3.71474	7	A1
chr7	82523316	82536552	dup	3.92994	5	A1
chr7	82548316	82566848	dup	4.54333	13	A1
chr7	82690695	82709705	dup	4.20715	14	A1
chr7	83702594	83729747	dup	3.90644	7	A1
chr7	83781172	84040444	dup	6.87342	70	A1
chr7	84049172	84336296	dup	5.60015	102	A1
chr7	84387085	84562583	dup	5.06103	57	A1
chr7	84621477	84961599	dup	5.2478	93	A1
chr7	85013321	85343231	dup	5.70607	83	A1
chr7	85409578	85800321	dup	4.04737	121	A1
chr7	85853684	86034660	dup	3.96115	36	A1
chr7	100290397	100364164	dup	4.93194	15	A1
chr7	103833296	103848883	del	1.3253	4	A1
chr7	104469769	104484256	dup	3.17312	6	A1
chr7	122931173	122985819	dup	3.94205	20	A1
chr7	122996173	123011121	dup	4.36093	9	A1
chr7	123012173	123043204	dup	4.03016	17	A1
chr7	123093553	123120492	dup	3.57844	15	A1
chr7	124143915	124154643	del	1.10195	4	A1
chr7	131439525	131731857	dup	6.41412	72	A1
chr7	131785610	131941979	dup	6.24872	41	A1
chr7	132551686	132641520	dup	8.35872	20	A1
chr7	132665686	132717018	dup	6.52021	4	A1
chr7	132775289	133100990	dup	5.16	82	A1
chr7	133162710	133581474	dup	6.48119	128	A1
chr7	133590710	133807750	dup	3.72909	87	A1
chr7	133818710	133856462	dup	3.68575	13	A1
chr7	134289215	134310404	dup	3.11856	11	A1
chr7	134733215	134745050	dup	3.5751	3	A1
chr8	680093	690213	del	0.522002	3	A1
chr8	2729586	2750084	del	1.37383	4	A1
chr8	14668770	14702296	del	0.295815	36	A1
chr8	22240138	22276123	del	0.939224	7	A1
chr8	26743242	26757728	del	0.100574	1	A1
chr8	30697558	30718353	del	1.23733	2	A1
chr8	32798496	32823050	del	1.07967	4	A1
chr8	33878580	33902270	del	1.17277	5	A1
chr8	44202580	44258828	dup	5.77577	16	A1
chr8	44289580	44436970	dup	5.77635	26	A1
chr8	44509568	44569662	dup	4.74697	16	A1
chr8	44645596	44666052	dup	5.25784	3	A1
chr8	45935651	45947229	dup	3.60381	3	A1
chr8	45957651	45968413	dup	3.42624	2	A1
chr8	45982651	46014443	dup	3.28121	6	A1
chr8	46022651	46054001	dup	4.13559	6	A1
chr8	46154472	46182442	dup	3.123	9	A1
chr8	46227472	46242180	dup	3.22004	4	A1
chr8	50379754	50394664	del	1.49695	3	A1
chr8	56659508	56674585	dup	10.3061	3	A1
chr8	57442665	57459163	dup	3.35196	8	A1
chr8	57517665	57530165	dup	3.5602	7	A1
chr8	58973200	58988918	dup	3.36634	6	A1
chr8	59435588	59458091	dup	3.02244	5	A1
chr8	70555437	70615925	dup	4.67692	17	A1
chr8	70678437	70702750	dup	4.17462	9	A1
chr8	70754638	70789409	dup	3.42292	14	A1
chr8	70858638	70915440	dup	4.55246	17	A1
chr8	70920638	70950276	dup	5.3532	7	A1
chr8	71102638	71114467	dup	5.67516	4	A1
chr8	77325457	77337686	dup	60.7294	1	A1
chr8	87284099	87294916	del	0.89505	3	A1
chr8	103754361	103766688	del	0.962755	2	A1
chr8	131530033	131676158	del	0.889955	34	A1
chr8	131906353	131924875	del	1.1932	3	A1
chr8	140027969	140068659	dup	3.34592	18	A1
chr8	140117969	140140467	dup	3.72485	10	A1
chr8	140148969	140231458	dup	3.42393	40	A1
chr8	140854872	140878502	del	1.24766	6	A1
chr8	141272406	141283076	del	1.01342	2	A1
chr9	120001	177988	dup	7.51779	53	A1
chr9	1669730	1680306	dup	3.41643	5	A1
chr9	1801673	2185024	dup	7.51769	107	A1
chr9	2367979	2384395	dup	9.0298	6	A1
chr9	3220659	3249638	dup	3.71793	5	A1
chr9	3308322	3330090	dup	2.54239	7	A1
chr9	3352322	3371307	dup	3.92179	3	A1
chr9	3484322	3502189	dup	3.39516	10	A1
chr9	3602221	3633956	dup	2.97545	6	A1
chr9	4437775	4504435	dup	23.2192	43	A1
chr9	4550775	4563097	dup	3.46565	7	A1
chr9	4765536	4776232	dup	3.46161	6	A1
chr9	4958151	4968551	dup	2.50354	5	A1
chr9	4985151	4998882	dup	9.45159	9	A1
chr9	5136507	5227122	dup	4.41993	67	A1
chr9	5315222	5428647	dup	3.9632	78	A1
chr9	5480388	5601168	dup	4.94887	78	A1
chr9	6082368	6093134	dup	3.14831	8	A1
chr9	6584338	6650982	dup	13.8871	33	A1
chr9	6708988	6760373	dup	18.9306	24	A1
chr9	9589685	9600663	del	1.16403	3	A1
chr9	9732685	9744589	del	1.01846	3	A1
chr9	11129204	11147760	dup	6.51326	6	A1
chr9	12644204	12678518	dup	3.50483	4	A1
chr9	12733204	12744926	dup	5.03063	1	A1
chr9	22559544	22571537	dup	2.90107	2	A1
chr9	25545312	25562285	dup	4.64643	10	A1
chr9	25571312	25621983	dup	3.1275	31	A1
chr9	25778947	25794853	dup	3.83449	5	A1
chr9	25847947	25863886	dup	3.84895	6	A1
chr9	30822683	30848181	dup	4.59663	12	A1
chr9	30982861	30998359	dup	4.66859	7	A1
chr9	39985888	39999762	dup	50.6616	10	A1
chr9	40043888	40067998	dup	63.7094	10	A1
chr9	42996066	43011985	del	0.776913	5	A1
chr9	56071510	56186212	dup	17.1265	52	A1
chr9	56238525	56370987	dup	15.4956	69	A1
chr9	56671409	56684200	dup	3.7021	4	A1
chr9	56772409	56785377	dup	3.98815	3	A1
chr9	56828409	56842259	dup	4.14505	2	A1
chr9	56892491	56958816	dup	3.58459	15	A1
chr9	56970491	57010020	dup	4.66801	9	A1
chr9	57263790	57328518	dup	3.52894	14	A1
chr9	68749336	68765858	dup	7.97415	1	A1
chr9	69707444	69745802	dup	3.38301	22	A1
chr9	69750444	69767712	dup	4.21951	10	A1
chr9	69947444	69963113	dup	3.46359	4	A1
chr9	72789278	72816776	dup	2.97864	11	A1
chr9	101325813	101353693	dup	102.277	9	A1
chr9	102159794	102218053	dup	3.38796	26	A1
chr9	102309282	102320394	dup	3.43786	5	A1
chr9	102339282	102372361	dup	3.86863	11	A1
chr9	102375282	102388085	dup	4.81769	7	A1
chr9	102430282	102451435	dup	2.77764	7	A1
chr9	102461282	102471764	dup	4.93432	4	A1
chr9	102576282	102590979	dup	3.20381	9	A1
chr9	102602282	102626368	dup	4.14781	14	A1
chr9	104023843	104046633	dup	1541.72	6	A1
chr9	105663655	105683646	dup	19.6879	2	A1
chr9	124956712	124995649	dup	2.78024	4	A1
chr9	125031712	125044499	del	1.47596	2	A1
chr9	128940487	128954162	dup	4.00426	3	A1
chr9	134439765	134462291	dup	17.5334	10	A1
chr9	135492655	135506203	del	0	1	A1
chr9	144002445	144016282	del	1.3492	2	A1
chr9	146006713	146019927	del	1.07422	2	A1
chr9	146567804	146581734	del	1.11339	4	A1
chr9	146704856	146718528	dup	3.54495	5	A1
chr9	146724856	146755785	dup	3.21315	18	A1
chr9	146810856	146830645	dup	4.50123	12	A1
chr9	150479799	150492124	del	0.983152	4	A1
chrX	5001	133001	dup	4.21299	33	A1
chrX	149001	162406	dup	4.13408	6	A1
chrX	228731	280872	dup	4.33403	13	A1
chrX	290731	367414	dup	5.1829	18	A1
chrX	736562	747538	del	0	4	A1
chrX	938086	954188	del	1.2464	4	A1
chrX	973086	986053	del	0.018065	6	A1
chrX	6804194	6906795	dup	14.6519	36	A1
chrX	6957715	7148596	dup	13.8651	57	A1
chrX	7180715	7232152	dup	6.48037	13	A1
chrX	13144375	13162596	dup	4.06413	9	A1
chrX	13195375	13205947	dup	4.14257	7	A1
chrX	13251375	13268549	dup	3.97033	8	A1
chrX	13275375	13293945	dup	3.80427	10	A1
chrX	14735659	14753878	dup	3.29064	2	A1
chrX	15414683	15428181	dup	3.09612	3	A1
chrX	15613683	15628608	dup	3.17058	2	A1
chrX	21899263	21914786	dup	3.30151	7	A1
chrX	36941846	36961545	dup	3.37351	5	A1
chrX	44314634	44345813	del	1.27653	6	A1
chrX	44480258	44511876	del	1.23283	8	A1
chrX	48643560	48676411	del	1.36527	4	A1
chrX	49678560	49707499	dup	3.97182	12	A1
chrX	49889491	49923707	dup	3.96065	11	A1
chrX	50056028	50081183	dup	3.87323	11	A1
chrX	50189028	50210410	dup	3.54357	4	A1
chrX	50359197	50376333	dup	3.44699	2	A1
chrX	50406197	50421561	dup	3.25271	3	A1
chrX	50476074	50491190	dup	2.67431	3	A1
chrX	50883074	50905135	dup	3.71793	14	A1
chrX	51182096	51207572	dup	3.61862	23	A1
chrX	51298855	51338353	dup	3.99089	28	A1
chrX	51345855	51360109	dup	18.4365	6	A1
chrX	53312895	53340774	dup	3.07147	4	A1
chrX	53852763	53887361	dup	3.4068	8	A1
chrX	53974291	54033826	dup	4.24603	11	A1
chrX	55067122	55142207	del	0	5	A1
chrX	55249122	55295244	dup	20.3161	7	A1
chrX	55421448	55465512	dup	4.46849	2	A1
chrX	55534448	55644183	dup	3.28916	8	A1
chrX	56082423	56143921	dup	3.93737	9	A1
chrX	56875921	56933117	del	0.958648	7	A1
chrX	58180848	58192626	del	1.34641	3	A1
chrX	58698848	58724278	del	0	3	A1
chrX	59087848	59139346	del	0.193474	7	A1
chrX	59157848	59176785	del	0	3	A1
chrX	60197007	60260311	del	1.23673	4	A1
chrX	60644248	60660523	del	1.16375	3	A1
chrX	62957919	62968850	del	1.41629	3	A1
chrX	64191931	64236590	del	0.88287	4	A1
chrX	64307171	64352913	del	1.11638	4	A1
chrX	64563171	64591092	del	1.13793	3	A1
chrX	65074232	65089017	dup	3.29483	7	A1
chrX	66552480	66595499	dup	3.45472	9	A1
chrX	66791991	66807765	dup	3.86888	5	A1
chrX	66977786	67026495	del	1.40522	2	A1
chrX	67563454	67576709	dup	3.70405	3	A1
chrX	67734272	67750672	dup	3.95914	3	A1
chrX	69273960	69313964	del	1.12286	5	A1
chrX	69317960	69349911	dup	4.04578	15	A1
chrX	70255696	70267835	dup	3.20962	4	A1
chrX	70452818	70474493	del	0.833783	2	A1
chrX	70745521	70790644	del	1.23911	6	A1
chrX	70836521	70902770	del	1.119	12	A1
chrX	71589944	71681174	del	0	2	A1
chrX	74219167	74243039	del	1.47502	3	A1
chrX	74380167	74436260	del	1.36363	9	A1
chrX	77575660	77643263	del	0.0329735	6	A1
chrX	80835421	80852262	dup	16.748	2	A1
chrX	82092092	82199333	del	0.327904	7	A1
chrX	83291575	83356116	del	0.657237	4	A1
chrX	83484025	83564233	del	1.13237	5	A1
chrX	83703025	83749275	del	1.01581	5	A1
chrX	84257380	84281516	dup	16.9891	2	A1
chrX	91327641	91355147	del	0	4	A1
chrX	91669954	91687876	dup	4.10254	2	A1
chrX	92594788	92611969	del	0	5	A1
chrX	93652630	93682432	dup	5.66126	1	A1
chrX	94018630	94042255	dup	4.05455	1	A1
chrX	95062850	95077932	dup	12.8753	1	A1
chrX	95134850	95205778	del	0.085962	9	A1
chrX	95246850	95302713	del	0	7	A1
chrX	95962667	95999631	del	0.010923	4	A1
chrX	96065322	96138287	del	0.0136365	6	A1
chrX	97003012	97023735	dup	2.64247	6	A1
chrX	97200012	97216865	dup	2.64801	9	A1
chrX	97472012	97605510	dup	4.28665	54	A1
chrX	97851446	97876957	dup	2.63986	2	A1
chrX	98505417	98570123	dup	4.01187	28	A1
chrX	98716986	98781885	dup	4.29624	27	A1
chrX	101237937	101289435	dup	3.10216	7	A1
chrX	102814776	102835597	dup	3.0011	10	A1
chrX	103774739	103791278	del	0.264159	18	A1
chrX	109578602	109628390	dup	14.5547	33	A1
chrX	109731565	109753355	dup	10.2662	10	A1
chrX	131288436	131298759	del	1.11908	9	A1
chrX	135423137	135446234	dup	3.12038	2	A1
chrX	139085542	139109040	dup	4.03678	18	A1
chrX	139155542	139168305	dup	2.89288	9	A1
chrX	139209542	139232532	dup	3.22141	16	A1
chrX	141028701	141068579	dup	3.577	5	A1
chrX	141464701	141481430	dup	4.40191	8	A1
chrX	141500701	141513352	dup	4.05856	5	A1
chrX	141633701	141658754	dup	4.8876	10	A1
chrX	142399939	142570528	dup	10.2661	50	A1
chrX	143751786	143823800	dup	3.97093	6	A1
chr1	1	173961	dup	276.638	92	C3
chr1	4099507	4118930	dup	3.5494	13	C3
chr1	10850875	10863691	del	0.978193	4	C3
chr1	18324040	18355567	dup	3.56968	9	C3
chr1	28255346	28268844	dup	2.84401	5	C3
chr1	34629867	34645610	dup	4.05452	5	C3
chr1	34660867	34675281	dup	4.13574	6	C3
chr1	75922012	75937928	del	0.879042	6	C3
chr1	82282745	82318918	del	0.961043	7	C3
chr1	86351379	86372476	del	1.05983	4	C3
chr1	92482986	92503027	dup	3.47074	3	C3
chr1	97662267	97702268	del	0.412722	5	C3
chr1	99177521	99189955	dup	17.623	1	C3
chr1	124430266	124448148	del	0	1	C3
chr1	128529247	128544661	del	0.667521	4	C3
chr1	133898916	133922658	dup	4.46469	13	C3
chr1	141430098	141445845	dup	3.37694	6	C3
chr1	141518098	141541737	dup	3.21178	9	C3
chr1	143133939	143148399	del	0	3	C3
chr1	143184939	143211601	del	1.21493	5	C3
chr1	145807177	145839632	del	0.944713	5	C3
chr1	161814626	161828403	dup	4.07883	2	C3
chr1	167373765	167385394	del	0.641419	6	C3
chr1	179486415	179508768	dup	3.82772	5	C3
chr1	195347388	195376210	del	0.233618	45	C3
chr1	202821725	202834350	del	0.650458	2	C3
chr1	213539212	213554906	del	0.443665	16	C3
chr1	224525077	224578632	dup	4.10023	25	C3
chr1	224591077	224639431	dup	3.01854	22	C3
chr1	224703403	224846548	dup	4.22267	60	C3
chr1	224987948	225037648	dup	4.54215	19	C3
chr1	225067948	225216966	dup	4.89179	56	C3
chr1	225302954	225391597	dup	4.6344	34	C3
chr1	227489219	227512496	del	0.853483	4	C3
chr1	239374932	239393834	dup	2.8757	8	C3
chr1	253602789	253616877	dup	3.02416	3	C3
chr1	259715331	259725954	del	0.832901	2	C3
chr1	260376119	260400023	dup	5.91005	1	C3
chr1	264418490	264433625	dup	5.73308	5	C3
chr1	264480490	264490602	dup	2.58428	2	C3
chr1	271353371	271363874	dup	3.04597	5	C3
chr1	275264505	275293012	dup	2.59457	10	C3
chr1	275662319	275680979	dup	2.69265	8	C3
chr1	283949746	283986527	del	1.08323	6	C3
chr1	284196746	284216293	del	0.813385	4	C3
chr1	291261652	291274310	dup	3.06039	3	C3
chr1	294799753	294923590	dup	6.01181	26	C3
chr1	295125207	295143057	dup	3.08694	5	C3
chr1	295579953	295608614	dup	3.29036	8	C3
chr1	295644953	295673451	dup	3.61953	8	C3
chr1	295678953	295694505	dup	3.66272	4	C3
chr1	295707953	295732827	dup	3.4967	4	C3
chr1	295778953	295818590	dup	3.33581	13	C3
chr1	296054245	296080793	dup	3.24094	11	C3
chr1	296089245	296125591	dup	2.77905	7	C3
chr1	296192826	296331311	dup	3.82772	33	C3
chr1	296384687	296462319	dup	3.94399	15	C3
chr1	296918714	296940210	dup	3.50018	4	C3
chr1	296946714	297126162	dup	5.79589	38	C3
chr1	308978083	308989581	dup	2.85988	9	C3
chr1	310693327	310707464	dup	6.00466	1	C3
chr1	311792883	312110592	dup	5.14738	103	C3
chr1	312166193	312658622	dup	4.31016	150	C3
chr1	312717163	312839394	dup	4.27211	39	C3
chr1	312908587	313011503	dup	29.2629	45	C3
chr1	313045587	313106954	dup	4.87629	15	C3
chr1	314215039	314358105	dup	5.59244	23	C3
chr1	314410666	314547670	dup	5.81349	26	C3
chr1	314599520	314719675	dup	5.48473	22	C3
chr1	314771444	314796276	dup	6.56198	5	C3
chr1	314847854	314984322	dup	4.44557	31	C3
chr1	315023854	315039709	dup	4.19077	1	C3
chr1	315105854	315117987	dup	5.99208	3	C3
chr1	315206854	315227953	dup	2.80475	4	C3
chr1	315255854	315277529	dup	2.91982	6	C3
chr10	510256	528151	del	0.097476	9	C3
chr10	590256	603663	dup	3.46398	3	C3
chr10	4762116	4779198	dup	2.77341	6	C3
chr10	14333830	14347617	del	0.944752	6	C3
chr10	15773804	15814324	dup	81.6199	14	C3
chr10	17495862	17524360	dup	2.82689	5	C3
chr10	17567862	17634318	dup	5.96163	27	C3
chr10	17732862	17749298	del	1.14614	3	C3
chr10	20037769	20079271	del	1.32409	6	C3
chr10	21481094	21509364	del	0.994953	5	C3
chr10	21575094	21618744	dup	4.12426	22	C3
chr10	21631094	21692895	dup	4.41651	8	C3
chr10	21949094	21959529	dup	5.80055	5	C3
chr10	21977094	21998869	dup	4.01937	9	C3
chr10	22215943	22349432	dup	6.85259	61	C3
chr10	22403524	22545209	dup	5.93533	31	C3
chr10	22597137	22820897	dup	6.15498	50	C3
chr10	22872897	23112350	dup	6.47147	73	C3
chr10	23118897	23140896	del	0	6	C3
chr10	23143599	23200872	dup	5.45661	25	C3
chr10	23201897	23243756	del	0.499925	27	C3
chr10	23294193	23341192	dup	9.05479	27	C3
chr10	23344796	23365863	del	0	6	C3
chr10	23372193	23389120	dup	5.661	4	C3
chr10	29426988	29456161	dup	55.4968	12	C3
chr10	30798109	30815402	del	0.979186	4	C3
chr10	33394627	33408776	del	0.828269	2	C3
chr10	40185545	40198310	dup	13.9377	4	C3
chr10	40273545	40314373	dup	14.3981	15	C3
chr10	40412435	40471827	dup	13.8558	26	C3
chr10	44933966	44945772	del	0.82935	5	C3
chr10	47758373	47774993	dup	3.28355	5	C3
chr10	49738038	49760133	dup	3.13605	4	C3
chr10	54146764	54166362	del	1.14897	4	C3
chr10	54213764	54234139	del	1.09006	4	C3
chr10	68239003	68272340	dup	3.34649	8	C3
chr10	68282003	68293573	dup	2.99005	3	C3
chr10	68314003	68340410	dup	3.27185	10	C3
chr10	68355003	68411003	dup	3.03969	16	C3
chr10	68584003	68615226	dup	3.2229	12	C3
chr10	76402217	76428930	dup	5.7244	10	C3
chr10	76870699	76974022	dup	8.67309	23	C3
chr10	78308685	78356611	dup	2.68927	4	C3
chr10	78596217	78640396	dup	3.2157	6	C3
chr10	78713370	78933333	dup	19.1842	109	C3
chr10	78988156	79101746	dup	18.4094	49	C3
chr11	4758303	4779956	del	1.13235	6	C3
chr11	8889738	8909214	del	1.07255	4	C3
chr11	13586542	13607199	dup	2.70418	6	C3
chr11	15338793	15351562	del	0.703248	3	C3
chr11	21496489	21507970	del	1.15188	2	C3
chr11	22383017	22395207	del	1.16447	3	C3
chr11	24741547	24760105	del	0.781553	5	C3
chr11	29640075	29651397	dup	3.21433	4	C3
chr11	30787887	30798641	del	0.443302	2	C3
chr11	31472380	31517713	del	0.947736	7	C3
chr11	39938491	39969845	dup	3.74804	2	C3
chr11	57174302	57192015	del	0.135545	21	C3
chr11	70592697	70853929	dup	4.76217	128	C3
chr11	70905222	70994284	dup	4.19939	37	C3
chr11	71052466	71063499	del	0.526617	3	C3
chr11	71068466	71087376	dup	4.65271	10	C3
chr11	71105466	71121618	dup	4.41018	2	C3
chr11	71127466	71138475	dup	3.49404	8	C3
chr11	71156466	71169082	del	0.062308	5	C3
chr11	71170466	71187451	dup	4.11659	7	C3
chr11	71189466	71222105	dup	3.50307	5	C3
chr11	71289429	71450867	dup	4.656	71	C3
chr11	71486429	71501366	dup	5.15714	6	C3
chr11	71557359	71674425	dup	3.44906	55	C3
chr11	71725359	71766993	dup	4.11455	15	C3
chr11	71819934	71856671	dup	4.28244	19	C3
chr11	71858934	71877592	dup	4.78799	9	C3
chr11	87471228	87481726	dup	174.456	5	C3
chr11	87580228	87591545	dup	607.866	3	C3
chr12	736920	814765	dup	9.69277	60	C3
chr12	6587911	6599981	dup	5.14922	6	C3
chr12	16584596	16609588	del	0.948271	5	C3
chr12	16653596	16670167	del	1.01308	2	C3
chr12	17939557	18012274	dup	7.2991	36	C3
chr12	18037557	18056845	dup	6.63347	5	C3
chr12	18107737	18144881	dup	6.15103	18	C3
chr12	18229737	18304295	dup	7.66694	38	C3
chr12	23877456	23904045	del	1.20357	5	C3
chr12	25149870	25166010	del	1.14951	5	C3
chr12	26540415	26558259	dup	3.60003	5	C3
chr12	26639415	26675225	dup	3.62024	14	C3
chr12	26709415	26729626	dup	3.40369	13	C3
chr12	29859473	29890479	del	0.521944	36	C3
chr12	29980473	29997988	del	0.646361	3	C3
chr12	35390780	35402591	dup	3.89847	4	C3
chr12	35409780	35425854	dup	4.4027	3	C3
chr12	35470780	35496278	del	0.930427	2	C3
chr12	35804140	35827824	dup	6.41696	2	C3
chr12	35885140	35904374	dup	9.39935	2	C3
chr12	36351326	36368271	dup	3.55562	7	C3
chr12	37094205	37112863	del	1.15874	3	C3
chr12	38953426	38970740	del	1.16333	3	C3
chr12	39072426	39084207	del	0.81243	2	C3
chr12	40373120	40395865	del	1.02156	3	C3
chr12	48224206	48243771	del	1.12968	3	C3
chr12	50766400	50827953	dup	17.6143	24	C3
chr12	50874400	50955028	dup	3.22109	39	C3
chr12	51018094	51187595	dup	18.4223	72	C3
chr12	51247686	51260903	dup	4.06452	4	C3
chr12	51294686	51323428	dup	12.8423	4	C3
chr12	53585868	53596468	dup	254.007	8	C3
chr12	53697742	53735400	del	1.15633	4	C3
chr12	57966324	57990740	dup	3.56958	16	C3
chr12	57992324	58013169	dup	2.80129	15	C3
chr12	58216324	58227964	dup	3.35773	8	C3
chr12	61814046	61826337	dup	102.688	9	C3
chr13	2699560	2712464	dup	2.91134	5	C3
chr13	8853613	8863639	dup	3.90756	3	C3
chr13	14352234	14382107	del	1.19598	7	C3
chr13	25408511	25422116	del	1.02773	2	C3
chr13	33588310	33622084	del	1.01208	6	C3
chr13	34125467	34152141	dup	9.53486	14	C3
chr13	34197467	34210992	dup	2.91325	4	C3
chr13	34386041	34400533	dup	7.57258	3	C3
chr13	34747041	34770523	del	1.15292	3	C3
chr13	55693618	55709235	del	0.452364	1	C3
chr13	71653700	71669627	dup	2.891	5	C3
chr13	90199200	90212709	del	1.14459	3	C3
chr13	95145568	95177188	del	1.0252	4	C3
chr13	113846569	113884234	dup	2.89737	7	C3
chr13	115310500	115330690	dup	3.14838	2	C3
chr13	120855782	120880172	dup	3.17516	5	C3
chr13	136216694	136231720	dup	2.93044	3	C3
chr13	141238530	141266554	dup	3.40033	14	C3
chr13	147800692	147812586	dup	3.61644	7	C3
chr13	147840692	147872503	dup	3.63943	11	C3
chr13	157872690	157973598	del	0.909783	27	C3
chr13	158005690	158125365	del	0.925655	39	C3
chr13	158127690	158151096	del	0.881987	7	C3
chr13	158212690	158223209	del	0.69199	3	C3
chr13	159718629	159736252	dup	2.9814	9	C3
chr13	159811629	159824907	dup	3.47191	3	C3
chr13	170607410	170690801	dup	4.14484	14	C3
chr13	170749538	171010645	dup	4.38634	42	C3
chr13	171193863	171222261	dup	3.66822	4	C3
chr13	171356539	171461117	dup	8.05181	23	C3
chr13	171520857	171674007	dup	8.78946	40	C3
chr13	171724820	171860397	dup	8.02647	32	C3
chr13	171915247	172026163	dup	4.33484	39	C3
chr13	172257753	172530128	dup	4.53692	59	C3
chr13	172537753	172611073	dup	3.86122	18	C3
chr13	185134519	185146347	dup	2.77499	4	C3
chr13	195962101	195973599	del	1.0935	2	C3
chr13	197855750	197885652	del	0	8	C3
chr13	204710229	204758455	dup	24.699	28	C3
chr13	204776229	204813867	dup	15.8105	16	C3
chr13	205125229	205139571	del	0.785117	2	C3
chr13	213479887	213492598	dup	5.15142	5	C3
chr14	129001	145595	dup	18.2622	11	C3
chr14	764473	776677	del	0	1	C3
chr14	2752438	2769247	del	1.15899	3	C3
chr14	6143682	6231997	dup	33.1288	9	C3
chr14	6288264	6351726	dup	27.677	7	C3
chr14	6498873	6518476	dup	37.9235	1	C3
chr14	6535873	6575103	dup	38.3686	5	C3
chr14	6582873	6616198	dup	16.5815	7	C3
chr14	7785233	7800498	dup	4.26324	4	C3
chr14	7855233	7885911	dup	5.56543	9	C3
chr14	7983022	7997793	dup	5.05905	4	C3
chr14	8048022	8121373	dup	6.02435	23	C3
chr14	8178743	8225224	dup	4.8378	7	C3
chr14	8273743	8288750	dup	4.78118	3	C3
chr14	8327743	8343555	dup	5.71269	6	C3
chr14	23773588	23787086	dup	3.44121	12	C3
chr14	25353345	25364654	dup	3.62696	3	C3
chr14	38576987	38593520	dup	3.15358	5	C3
chr14	38674987	38691017	dup	2.72472	3	C3
chr14	41253337	41268238	dup	5.65815	5	C3
chr14	42306669	42317279	dup	4.05137	4	C3
chr14	52241188	52259477	dup	3.38567	9	C3
chr14	52266188	52288139	dup	3.18332	9	C3
chr14	52381302	52403800	dup	4.43125	8	C3
chr14	55087636	55101412	dup	3.11957	10	C3
chr14	56597557	56618519	dup	5.90057	1	C3
chr14	73602595	73613317	dup	5.46021	1	C3
chr14	77644002	77679316	del	0.858308	6	C3
chr14	77697002	77717646	del	1.06079	5	C3
chr14	94230527	94310531	dup	5.41832	17	C3
chr14	94398125	94483990	dup	5.81691	22	C3
chr14	94549968	94653372	dup	5.21463	26	C3
chr14	95863348	95886561	dup	3.67617	15	C3
chr14	96048946	96063501	dup	3.31869	15	C3
chr14	96075946	96086449	dup	3.16513	8	C3
chr14	113027737	113044169	del	1.22459	4	C3
chr14	115833592	115865498	dup	4.02711	10	C3
chr14	115917227	116033610	dup	5.28863	20	C3
chr14	116084548	116291046	dup	6.17069	64	C3
chr14	120672535	120712083	dup	4.80446	14	C3
chr14	120792535	120845448	dup	4.42725	20	C3
chr14	144070131	144081329	dup	3.36125	6	C3
chr14	144091131	144108399	dup	3.02384	7	C3
chr14	150115792	150129553	del	1.07403	6	C3
chr14	153327374	153458943	dup	4.87213	47	C3
chr14	153567670	153593875	dup	7.28483	6	C3
chr14	153665670	153732861	dup	3.82044	24	C3
chr14	153822670	153840646	dup	3.89936	8	C3
chr15	2223179	2312689	dup	6.02663	13	C3
chr15	2336179	2355787	dup	3.54006	6	C3
chr15	2492510	2554596	dup	7.26882	8	C3
chr15	2647510	2681201	dup	4.91933	8	C3
chr15	2690510	2712357	dup	3.50844	7	C3
chr15	6037494	6054900	dup	11.1271	2	C3
chr15	6205494	6216475	dup	20.1296	1	C3
chr15	7097912	7110518	dup	3.22456	3	C3
chr15	18420681	18556508	dup	5.49693	70	C3
chr15	27128069	27147702	del	0.669192	6	C3
chr15	35813609	35838778	dup	4.83432	8	C3
chr15	35844609	35870458	dup	5.0036	8	C3
chr15	35883609	35898294	dup	3.62615	5	C3
chr15	36025609	36043974	dup	6.15668	5	C3
chr15	36067609	36091733	dup	3.96635	7	C3
chr15	36912665	36927336	dup	6.19407	2	C3
chr15	43116972	43131603	dup	3.12019	12	C3
chr15	43381603	43392224	dup	6.04214	9	C3
chr15	43718409	43769703	dup	8.75232	14	C3
chr15	43820374	43835950	dup	3.69766	4	C3
chr15	43851374	43907511	dup	9.8022	13	C3
chr15	49085142	49097100	del	1.38821	6	C3
chr15	49111142	49126154	del	1.05935	7	C3
chr15	53047750	53059182	del	1.0246	4	C3
chr15	56622674	56655885	del	0	32	C3
chr15	66074517	66101965	del	0.867604	2	C3
chr15	66623408	66634546	del	0.986425	3	C3
chr15	81170084	81185553	dup	2.93044	7	C3
chr15	93841177	93853507	dup	2.70751	5	C3
chr15	98369527	98405025	dup	3.54814	10	C3
chr15	98540527	98593450	dup	3.31138	7	C3
chr15	100005798	100021687	dup	2.76274	4	C3
chr15	106953137	106963698	del	1.22606	3	C3
chr15	115969512	115985086	del	0.556614	3	C3
chr15	116190512	116200638	dup	4.19519	1	C3
chr15	117405484	117422790	del	1.23298	4	C3
chr15	130305462	130322410	dup	39.2551	1	C3
chr15	140258242	140272780	dup	91.5287	4	C3
chr15	146843467	146861189	dup	3.18913	5	C3
chr15	147999872	148029552	dup	6.26147	9	C3
chr15	148104872	148142981	dup	5.88193	15	C3
chr15	148295872	148324395	dup	5.33259	9	C3
chr15	148474496	148500350	dup	6.08956	9	C3
chr15	153953230	154011182	dup	7.75416	18	C3
chr15	154016230	154038165	dup	5.35101	9	C3
chr15	154090230	154124741	dup	7.58488	17	C3
chr15	154185170	154195781	dup	4.55503	3	C3
chr15	154236170	154278235	dup	7.6835	21	C3
chr15	154293170	154358928	dup	6.51067	28	C3
chr15	155177717	155591516	dup	136.542	197	C3
chr16	1770789	1792796	del	0.610769	3	C3
chr16	7607180	7621016	dup	2.75747	4	C3
chr16	7647180	7672534	dup	3.03569	9	C3
chr16	10271828	10283046	dup	16.264	1	C3
chr16	19343211	19359814	del	1.27099	2	C3
chr16	23805840	23820602	del	0.839889	2	C3
chr16	29127699	29138867	dup	3.4381	5	C3
chr16	29149699	29183202	dup	7.95869	28	C3
chr16	29266449	29284486	dup	7.30452	8	C3
chr16	39791124	39810851	dup	2.93036	9	C3
chr16	51686741	51716637	del	1.0496	4	C3
chr16	65098572	65112377	del	1.19416	3	C3
chr16	75878225	75890255	dup	2.89589	6	C3
chr16	86105695	86247505	dup	7.39166	52	C3
chr16	86313008	86493701	dup	6.61673	67	C3
chr17	9552585	9637388	dup	6.47849	28	C3
chr17	9691786	9704450	dup	3.35118	5	C3
chr17	10996148	11006295	dup	4.19017	5	C3
chr17	13102922	13114907	del	1.16002	3	C3
chr17	13236922	13247374	del	1.20024	3	C3
chr17	14267300	14293466	dup	5.08989	4	C3
chr17	14301300	14520396	dup	4.93559	88	C3
chr17	15042459	15055158	dup	5.06936	1	C3
chr17	15607690	15623010	del	0.998646	2	C3
chr17	16024827	16041946	dup	3.3942	6	C3
chr17	16096302	16178229	dup	3.91551	28	C3
chr17	16186302	16300662	dup	6.20918	50	C3
chr17	16310302	16383946	dup	7.12737	22	C3
chr17	16656106	16666332	del	0	2	C3
chr17	17090106	17103087	dup	4.6127	6	C3
chr17	35068168	35079679	dup	42.7018	3	C3
chr17	36074125	36124584	del	1.05943	6	C3
chr17	37395506	37406123	del	0	2	C3
chr17	37983788	37994389	dup	3.35662	4	C3
chr17	38272678	38289667	dup	3.10475	6	C3
chr17	43033804	43049347	del	1.13119	3	C3
chr17	53133167	53161326	dup	3.66428	8	C3
chr17	54867306	54886190	del	0	13	C3
chr17	58235134	58252291	dup	2.85953	4	C3
chr17	67528727	67548374	dup	4.62967	11	C3
chr17	67621727	67676699	dup	2.77497	17	C3
chr17	69395951	69529772	dup	24.203	92	C3
chr17	69580715	69693539	dup	27.7266	89	C3
chr18	225110	394387	dup	266.019	88	C3
chr18	460607	509316	dup	6.13305	3	C3
chr18	7348505	7358882	del	0.778864	1	C3
chr18	7737487	7752108	dup	5.00016	4	C3
chr18	7778487	7807122	dup	5.59303	8	C3
chr18	44702333	44713950	dup	3.40307	4	C3
chr18	44715333	44726129	dup	3.18989	6	C3
chr18	48748615	48764392	dup	4.7812	9	C3
chr18	48819047	48837344	dup	4.57915	10	C3
chr2	6724342	6735651	del	0.247483	2	C3
chr2	9817209	9868133	dup	7.82434	16	C3
chr2	9932341	9963990	dup	5.21947	16	C3
chr2	9966341	10009231	dup	3.97451	16	C3
chr2	10012341	10026342	dup	2.88648	6	C3
chr2	10030341	10110025	dup	5.12615	41	C3
chr2	11428107	11462370	dup	4.0513	13	C3
chr2	11499107	11542164	dup	5.22128	18	C3
chr2	11593991	11689113	dup	5.21241	37	C3
chr2	11703991	11772859	dup	4.6441	26	C3
chr2	11966991	12021523	dup	4.6959	19	C3
chr2	12047991	12091940	dup	3.62457	14	C3
chr2	13056695	13266312	dup	6.26379	52	C3
chr2	13319768	13346826	dup	4.3285	12	C3
chr2	13526768	13564350	dup	4.5117	7	C3
chr2	13727490	13773949	dup	4.15167	15	C3
chr2	13832490	13875209	dup	3.20509	18	C3
chr2	13960351	14117104	dup	4.62435	53	C3
chr2	14179767	14294557	dup	4.11659	26	C3
chr2	14299767	14368782	dup	3.01825	26	C3
chr2	14438691	14493227	dup	3.49975	19	C3
chr2	14519691	14560601	dup	2.64273	6	C3
chr2	14661512	14693708	dup	5.0776	12	C3
chr2	14715512	14775127	dup	8.02361	24	C3
chr2	14800512	14818254	dup	2.95841	5	C3
chr2	14828512	14850453	dup	2.76512	8	C3
chr2	14900928	15062426	dup	11.936	47	C3
chr2	15118479	15419043	dup	4.2686	122	C3
chr2	15470115	15628402	dup	3.79475	54	C3
chr2	17844350	17855814	del	1.27155	3	C3
chr2	19515326	19531079	dup	3.38324	4	C3
chr2	29589566	29608421	dup	3.77133	5	C3
chr2	29627566	29638448	dup	3.57929	3	C3
chr2	29864171	29875487	dup	3.35824	5	C3
chr2	29888171	29905786	dup	2.77667	8	C3
chr2	43677888	43723577	del	0.93918	3	C3
chr2	47453917	47471595	dup	2.83955	6	C3
chr2	52330058	52350593	del	1.26374	3	C3
chr2	53581964	53614740	dup	4.41343	26	C3
chr2	53653964	53704804	dup	4.07551	20	C3
chr2	55388322	55407937	del	0.90814	8	C3
chr2	55506797	55529561	dup	3.67087	7	C3
chr2	55605797	55691838	dup	3.05508	17	C3
chr2	55695797	55725141	dup	2.89926	3	C3
chr2	56200050	56247083	dup	3.14123	11	C3
chr2	61203102	61220789	dup	3.27733	5	C3
chr2	61422556	61443821	dup	2.98356	2	C3
chr2	61449556	61555425	dup	3.3657	32	C3
chr2	62275980	62392436	dup	3.71407	23	C3
chr2	62478706	62662362	dup	4.56625	55	C3
chr2	62722410	62856094	dup	3.59539	31	C3
chr2	62876410	63102134	dup	4.21556	59	C3
chr2	63173364	63186862	dup	3.74979	7	C3
chr2	63261364	63349847	dup	3.45004	22	C3
chr2	63358364	63447363	dup	3.31329	20	C3
chr2	63447371	63476413	del	0	3	C3
chr2	63525364	63568854	dup	3.56393	15	C3
chr2	63634560	63781793	dup	5.40699	22	C3
chr2	63833847	64062957	dup	3.7354	55	C3
chr2	64076847	64182961	dup	3.43294	38	C3
chr2	64260159	64306288	dup	4.08023	12	C3
chr2	64367159	64447285	dup	4.716	13	C3
chr2	64510735	64643058	dup	3.97736	34	C3
chr2	64768349	64854892	dup	4.00992	19	C3
chr2	67156276	67181893	dup	3.6546	5	C3
chr2	67251276	67277225	dup	3.24566	7	C3
chr2	67877276	68223362	dup	6.94986	101	C3
chr2	68273780	68287518	dup	6.96153	2	C3
chr2	68316780	68362308	dup	3.22339	12	C3
chr2	68387780	68401483	dup	2.6541	3	C3
chr2	68425780	68538411	dup	4.52177	28	C3
chr2	68606798	68649705	dup	6.26756	8	C3
chr2	68652798	68830112	dup	5.5549	45	C3
chr2	72479206	72577792	dup	4.77819	30	C3
chr2	78623607	78633668	dup	20.4875	7	C3
chr2	78882878	78925189	dup	4.03589	10	C3
chr2	79129758	79148746	dup	3.94562	7	C3
chr2	81194346	81205075	dup	3.67062	8	C3
chr2	81263346	81279962	dup	2.91638	7	C3
chr2	96249279	96267945	dup	62.0794	5	C3
chr2	113361876	113393345	dup	2.8066	4	C3
chr2	120048127	120061625	dup	66.4833	13	C3
chr2	123742311	123753287	dup	7.43431	2	C3
chr2	134059768	134076007	dup	39.1323	4	C3
chr2	136857914	136871302	dup	182.735	3	C3
chr2	148885706	148911204	dup	3.20788	11	C3
chr2	148915706	148933453	dup	3.39318	4	C3
chr2	149235972	149252589	dup	2.98273	16	C3
chr2	152122201	152134569	dup	7.27139	3	C3
chr2	152247201	152259617	dup	7.28133	3	C3
chr2	158588890	158607396	dup	2.71257	4	C3
chr2	158635890	158663848	dup	3.21474	14	C3
chr2	158693890	158731851	dup	2.89736	17	C3
chr2	158743890	158759667	dup	3.07355	5	C3
chr2	158774890	158790842	dup	3.13965	3	C3
chr2	158812890	158830985	dup	3.64182	4	C3
chr2	158838890	158894067	dup	5.13603	26	C3
chr2	158908890	158993910	dup	5.76357	23	C3
chr2	159040890	159202549	dup	4.40591	62	C3
chr2	159207890	159231645	dup	2.88546	11	C3
chr2	159271890	159294658	dup	3.46025	8	C3
chr2	159298890	159362811	dup	3.53158	26	C3
chr2	159380890	159422325	dup	4.64464	19	C3
chr2	159483041	159521792	del	0	2	C3
chr2	160120569	160134678	dup	2.84432	12	C3
chr2	160238569	160260848	dup	4.21532	5	C3
chr2	160371582	160458599	dup	4.49002	50	C3
chr2	160511018	160591270	dup	4.21468	22	C3
chr2	161085361	161135172	dup	3.19103	12	C3
chr2	161234361	161274373	dup	3.56324	9	C3
chr2	161495669	161516177	dup	3.0818	8	C3
chr2	162406395	162568851	dup	55.3997	28	C3
chr3	526558	564728	del	0.509779	43	C3
chr3	915518	927612	del	0.878947	6	C3
chr3	4447191	4462485	del	0.42959	4	C3
chr3	6763362	6886743	dup	11.8455	35	C3
chr3	6937548	7032446	dup	10.4521	29	C3
chr3	7195548	7220930	dup	8.006	6	C3
chr3	7227548	7241181	dup	8.18483	4	C3
chr3	7267548	7299396	dup	3.13723	8	C3
chr3	7649083	7666411	dup	3.22296	5	C3
chr3	8294549	8385995	dup	3.28421	19	C3
chr3	17102550	17122716	del	1.22507	2	C3
chr3	21978645	22012465	dup	6.21788	16	C3
chr3	22165359	22249564	dup	7.04473	42	C3
chr3	22315426	22363609	dup	3.35396	18	C3
chr3	22366426	22477053	dup	2.85988	15	C3
chr3	25695467	25724623	del	0.878221	12	C3
chr3	25726467	25769762	del	0.988693	18	C3
chr3	29642415	29685141	dup	6.01324	22	C3
chr3	29721415	29739875	dup	6.37415	6	C3
chr3	40757804	40806469	dup	11.1122	20	C3
chr3	42935568	42962984	dup	12.6446	5	C3
chr3	45014430	45110180	dup	9.84572	49	C3
chr3	45163796	45288552	dup	14.9854	52	C3
chr3	45305796	45398741	dup	7.85627	39	C3
chr3	47835842	47893644	dup	3.28713	31	C3
chr3	48162411	48182028	dup	3.49967	4	C3
chr3	48603411	48657409	dup	3.21115	22	C3
chr3	51420977	51433951	dup	2.87912	6	C3
chr3	56379013	56434511	dup	3.30616	24	C3
chr3	59615922	59670819	dup	8.44865	31	C3
chr3	59737922	59764665	dup	8.52124	14	C3
chr3	59926881	59997702	dup	8.90627	38	C3
chr3	68069883	68086063	dup	3.26495	10	C3
chr3	74833448	74859330	del	0.831136	4	C3
chr3	82569404	82583474	dup	3.32587	3	C3
chr3	84223714	84263424	del	0.526922	5	C3
chr3	84662866	84684185	del	0.513804	3	C3
chr3	100332811	100355799	dup	3.20939	12	C3
chr3	100358811	100415679	dup	3.03909	20	C3
chr3	113518776	113528801	dup	2.75802	2	C3
chr3	114421546	114439845	del	1.19902	2	C3
chr3	114528546	114560353	del	0.991078	6	C3
chr3	115445551	115460844	del	1.03401	3	C3
chr3	118080075	118092515	del	0.755374	4	C3
chr3	122919690	122930675	dup	2.56164	4	C3
chr3	142698497	142736175	dup	8.67281	9	C3
chr3	142859103	143026514	dup	5.60528	37	C3
chr3	143077907	143180969	dup	6.50602	16	C3
chr3	143233285	143348474	dup	9.60805	15	C3
chr3	143400220	143495486	dup	5.541	14	C3
chr3	143548848	143635016	dup	7.17737	10	C3
chr3	144363830	144400002	del	0	13	C3
chr3	144434830	144540462	dup	4.50848	63	C3
chr3	144605583	144702703	dup	4.85532	58	C3
chr3	144712583	144755111	dup	3.56965	18	C3
chr3	144764583	144786169	dup	4.08454	8	C3
chr4	36001	75700	dup	5.98289	38	C3
chr4	10911081	10937618	dup	4.25436	4	C3
chr4	11118804	11129221	dup	4.06227	3	C3
chr4	29868802	29883618	dup	2.53002	4	C3
chr4	29973895	29999185	dup	3.09124	3	C3
chr4	48222948	48234736	del	0.837956	3	C3
chr4	50835759	50877081	dup	3.53359	3	C3
chr4	50996248	51047064	dup	3.17423	4	C3
chr4	59144166	59170155	dup	4.96878	2	C3
chr4	59233166	59243390	dup	808.307	2	C3
chr4	59395891	59416261	dup	3.65586	4	C3
chr4	72162620	72250336	del	0	83	C3
chr4	72257620	72296354	del	0	36	C3
chr4	77094528	77145471	del	0	48	C3
chr4	88846413	88866390	dup	3.79749	10	C3
chr4	96928361	96948350	dup	9.18081	10	C3
chr4	97389435	97441933	dup	4.26368	17	C3
chr4	97606435	97623594	dup	5.65065	5	C3
chr4	99455547	99471355	dup	5.05424	10	C3
chr4	99707923	99718687	dup	3.00943	4	C3
chr4	101004504	101052560	dup	3.02247	14	C3
chr4	101184942	101196132	dup	3.11702	1	C3
chr4	101341942	101365095	dup	3.74789	9	C3
chr4	101604283	101616954	dup	3.20187	3	C3
chr4	102936856	102949766	del	0.684997	3	C3
chr4	104535335	104581627	del	1.04674	6	C3
chr4	105033335	105044418	dup	3.31096	3	C3
chr4	105379944	105469949	dup	6.34054	50	C3
chr4	108521409	108532067	dup	3.7465	7	C3
chr4	108689579	108729634	dup	4.11309	29	C3
chr4	108816579	108827200	dup	4.37777	7	C3
chr4	108913457	108944625	dup	3.55979	20	C3
chr4	110225969	110335512	dup	7.03024	60	C3
chr4	110403726	110453506	dup	5.94081	19	C3
chr4	111041925	111150423	dup	20.6856	78	C3
chr4	111275745	111340363	dup	21.0359	47	C3
chr4	111396739	111443893	dup	3.76822	32	C3
chr4	116205954	116245995	del	1.08961	7	C3
chr4	126260104	126338355	dup	13.1436	26	C3
chr4	126468693	126603892	dup	12.6578	40	C3
chr4	126632693	126684523	dup	12.4878	20	C3
chr4	127149530	127170832	dup	6.68655	2	C3
chr4	136114055	136131827	del	1.05267	4	C3
chr4	139277888	139302651	dup	3.15304	10	C3
chr4	139486693	139506308	dup	3.82581	10	C3
chr4	139559172	139580663	dup	3.70605	9	C3
chr4	139606172	139626225	dup	3.65532	11	C3
chr5	10209876	10224730	del	0.636318	3	C3
chr5	13993403	14004011	del	0.980119	3	C3
chr5	14908931	14923704	dup	4.27928	9	C3
chr5	15044123	15062729	dup	3.61024	12	C3
chr5	18181589	18206087	dup	7.30044	14	C3
chr5	19704354	19717110	del	0.22855	16	C3
chr5	21008430	21088808	dup	2.67965	14	C3
chr5	21235383	21460806	dup	4.48118	70	C3
chr5	21472383	21537688	dup	3.01408	17	C3
chr5	21544383	21620343	dup	4.06844	21	C3
chr5	21673745	21703033	dup	3.3302	8	C3
chr5	21710745	21779225	dup	3.97004	22	C3
chr5	21785745	21815913	dup	4.3369	8	C3
chr5	21823745	21840392	dup	3.83348	4	C3
chr5	21907929	21968057	dup	3.87032	15	C3
chr5	21973929	22240745	dup	4.13386	85	C3
chr5	22294233	22444151	dup	3.88378	44	C3
chr5	22454233	22559103	dup	4.49444	36	C3
chr5	24087714	24109878	dup	4.66296	19	C3
chr5	24616037	24637652	del	1.07257	5	C3
chr5	26705550	26908292	del	0.907126	85	C3
chr5	32998228	33024715	dup	4.27199	7	C3
chr5	33067228	33089348	dup	4.66169	14	C3
chr5	35345385	35359649	dup	7.23133	1	C3
chr5	35399385	35410653	dup	11.0073	1	C3
chr5	36133883	36144309	del	0.230114	4	C3
chr5	36434883	36450468	del	1.1113	2	C3
chr5	42255715	42272616	del	0.938875	3	C3
chr5	45331644	45350831	del	0.395479	2	C3
chr5	61569896	61592558	del	0.664136	4	C3
chr5	63792544	63835802	dup	7.96915	33	C3
chr5	63922544	63936135	dup	85.3581	1	C3
chr5	65737544	65760813	del	0.849532	3	C3
chr5	65990562	66054886	dup	10.6217	31	C3
chr5	81738477	81755090	dup	3.04563	8	C3
chr5	81792477	81802880	dup	3.67791	8	C3
chr5	81864477	81875975	dup	3.27738	6	C3
chr5	82483396	82536341	dup	20.389	23	C3
chr5	86362723	86373994	dup	3.57297	4	C3
chr5	91486788	91505462	dup	3.89881	5	C3
chr5	94447789	94491283	dup	4.38123	12	C3
chr6	41001	122588	dup	7.42753	52	C3
chr6	156001	175947	dup	516.923	8	C3
chr6	846969	883559	dup	65.7922	5	C3
chr6	900969	915915	dup	85.3119	5	C3
chr6	948969	960339	dup	59.4461	6	C3
chr6	12056708	12088751	del	0.90677	6	C3
chr6	13721264	13737122	dup	3.39083	6	C3
chr6	16506244	16520451	del	0.237064	2	C3
chr6	17056386	17105723	dup	143.465	10	C3
chr6	18397824	18410565	del	0.242368	2	C3
chr6	26502431	26545608	dup	224.805	7	C3
chr6	27158464	27179158	dup	5.59896	10	C3
chr6	27232464	27263448	dup	4.44408	11	C3
chr6	27271464	27391513	dup	5.27534	55	C3
chr6	33041007	33076922	del	0.968752	7	C3
chr6	36888422	36899838	del	0.655274	5	C3
chr6	38110388	38124886	del	0.51809	4	C3
chr6	39180018	39203024	del	0.798484	3	C3
chr6	41704032	41716799	del	0.538809	3	C3
chr6	42930032	42943804	del	0.232378	2	C3
chr6	43633707	43645526	dup	3.20243	5	C3
chr6	43677707	43703927	dup	3.08644	11	C3
chr6	43953149	43968616	del	0.988561	3	C3
chr6	44946404	44958769	dup	3.115	2	C3
chr6	44962404	44979295	dup	3.16086	6	C3
chr6	45336630	45353352	dup	2.66157	5	C3
chr6	45380630	45392305	dup	3.00298	4	C3
chr6	45405630	45416200	dup	3.08575	5	C3
chr6	45975236	45987095	dup	3.00398	7	C3
chr6	52452388	52597068	dup	7.01982	70	C3
chr6	52776022	52800845	dup	5.47333	10	C3
chr6	53372660	53386854	dup	3.68729	5	C3
chr6	53539841	53551139	dup	3.97082	6	C3
chr6	53578841	53589353	dup	7.698	2	C3
chr6	55824767	55847265	dup	5.54973	9	C3
chr6	56867340	56937691	dup	3.87004	24	C3
chr6	66889147	66934967	dup	3.3579	26	C3
chr6	67039714	67066165	dup	3.22671	14	C3
chr6	82518421	82537413	del	0.670945	8	C3
chr6	82599421	82613397	del	1.15443	2	C3
chr6	88429397	88440361	dup	3.72548	7	C3
chr6	88713494	88730297	dup	3.33543	10	C3
chr6	92150606	92162091	del	1.38335	4	C3
chr6	96806544	96819997	del	0	3	C3
chr6	107513404	107632229	del	0	120	C3
chr6	112051185	112071156	del	0.915933	2	C3
chr6	124649985	124663605	dup	2.93023	5	C3
chr6	127477321	127498330	del	1.31671	5	C3
chr6	138457215	138473311	del	0.847075	3	C3
chr6	140001267	140025456	del	1.03138	5	C3
chr6	140236043	140250245	dup	3.03467	3	C3
chr6	142833085	142847758	del	1.14935	7	C3
chr6	151916451	151940279	dup	8.99986	9	C3
chr6	151953451	152047320	dup	10.3497	39	C3
chr6	152098979	152208473	dup	14.5653	52	C3
chr6	153125764	153146414	del	1.01402	5	C3
chr6	155622055	155678066	dup	3.60731	11	C3
chr6	155723055	155817000	dup	3.42162	13	C3
chr7	22197582	22243263	dup	7.84802	17	C3
chr7	22311582	22346301	dup	6.89813	16	C3
chr7	22416723	22480536	dup	6.3677	30	C3
chr7	22521723	22537521	dup	6.0226	7	C3
chr7	22706902	22727400	dup	3.42791	15	C3
chr7	23082641	23111939	dup	2.81308	17	C3
chr7	23173640	23188381	dup	2.9273	11	C3
chr7	23323640	23338854	dup	4.59896	6	C3
chr7	23359640	23399380	dup	4.04035	17	C3
chr7	23462642	23496260	dup	2.75265	8	C3
chr7	23514642	23593599	dup	4.20877	25	C3
chr7	23652266	23678442	dup	4.08473	9	C3
chr7	23754266	23814881	dup	4.43173	16	C3
chr7	24340210	24356899	dup	23.8702	12	C3
chr7	24497210	24518725	dup	3.1434	7	C3
chr7	24627712	24656398	dup	3.47027	10	C3
chr7	24658712	24762578	dup	4.21767	44	C3
chr7	25354905	25559488	dup	5.49918	69	C3
chr7	25613357	25795305	dup	5.85814	51	C3
chr7	25846221	25903112	dup	8.417	32	C3
chr7	25953420	26085912	dup	4.37936	42	C3
chr7	26141159	26307686	dup	6.78493	54	C3
chr7	26420451	26614217	dup	10.0298	65	C3
chr7	27698151	27714757	dup	3.18942	6	C3
chr7	27918005	27941687	dup	4.11731	10	C3
chr7	28089005	28104635	dup	2.97232	7	C3
chr7	28328631	28395645	dup	7.68148	10	C3
chr7	28402631	28416701	del	0.521292	2	C3
chr7	28513631	28606790	dup	6.67848	10	C3
chr7	28661563	28806629	dup	5.08088	41	C3
chr7	29092566	29121834	dup	3.71292	16	C3
chr7	58975309	58992735	dup	4.33104	6	C3
chr7	59039309	59063432	dup	3.42337	9	C3
chr7	59189619	59242290	dup	3.32269	15	C3
chr7	59252619	59263879	dup	3.14027	5	C3
chr7	80004501	80021591	dup	3.37017	4	C3
chr7	82174316	82566848	dup	5.01054	191	C3
chr7	82596316	82614060	del	0.212165	8	C3
chr7	82683695	82709705	dup	5.80107	17	C3
chr7	82740695	82755895	del	0	7	C3
chr7	83702594	83729747	dup	4.23693	7	C3
chr7	83781172	84336296	dup	6.20307	176	C3
chr7	84387085	84562583	dup	5.32848	57	C3
chr7	84621477	84961599	dup	5.39038	93	C3
chr7	85013321	85343231	dup	6.02658	83	C3
chr7	85409578	85800321	dup	3.94462	121	C3
chr7	85906684	86029831	dup	4.7017	26	C3
chr7	86167694	86201874	dup	3.85251	5	C3
chr7	97259942	97275331	del	0.978833	4	C3
chr7	100293397	100364164	dup	4.39463	14	C3
chr7	104459769	104496308	dup	3.51828	16	C3
chr7	104605769	104623500	dup	3.90985	11	C3
chr7	122931173	122981778	dup	3.91296	18	C3
chr7	122996173	123009209	dup	4.25855	8	C3
chr7	123012173	123043177	dup	3.88314	16	C3
chr7	123093553	123108055	dup	3.56042	8	C3
chr7	131439525	131731857	dup	6.64603	72	C3
chr7	131785610	131941979	dup	6.47028	41	C3
chr7	132551686	132639559	dup	9.16842	20	C3
chr7	132639686	132692685	del	0.540469	7	C3
chr7	132696392	132717018	dup	8.07014	1	C3
chr7	132775289	133100990	dup	5.12757	82	C3
chr7	133162710	133573368	dup	6.81869	127	C3
chr7	133586710	133652045	dup	4.24946	23	C3
chr7	133662710	133807750	dup	3.75048	61	C3
chr7	133818710	133855388	dup	3.86877	12	C3
chr7	134290215	134301224	dup	3.58191	6	C3
chr8	676093	688118	del	0.578543	2	C3
chr8	14668770	14702296	del	0.532821	36	C3
chr8	25200470	25222707	dup	3.38531	5	C3
chr8	29897905	29908157	dup	3.20849	4	C3
chr8	40795756	40818246	del	0.963956	3	C3
chr8	43309551	43485585	dup	3.74508	55	C3
chr8	43539568	43601304	dup	3.79833	38	C3
chr8	43605568	43700189	dup	3.7108	29	C3
chr8	43704568	43857976	dup	3.90736	58	C3
chr8	43860568	43892072	dup	3.91781	10	C3
chr8	44201580	44257200	dup	5.86166	17	C3
chr8	44289580	44436970	dup	5.26176	26	C3
chr8	44509568	44569662	dup	4.62723	16	C3
chr8	44639596	44666052	dup	3.59019	6	C3
chr8	45935651	45947229	dup	3.59292	3	C3
chr8	45982651	46014443	dup	3.22118	6	C3
chr8	46023651	46054001	dup	3.93861	5	C3
chr8	46152472	46182442	dup	2.9742	11	C3
chr8	46227472	46242180	dup	2.7973	4	C3
chr8	56659508	56681115	dup	4.96798	6	C3
chr8	57444665	57459163	dup	3.07013	6	C3
chr8	57518665	57529981	dup	3.38645	5	C3
chr8	58973200	58987176	dup	3.62451	5	C3
chr8	70555437	70615925	dup	9.02547	17	C3
chr8	70663437	70702750	dup	3.79102	16	C3
chr8	70754638	70790865	dup	3.86261	15	C3
chr8	77325457	77337686	dup	38.424	1	C3
chr8	78365113	78380277	dup	4.98536	9	C3
chr8	87831977	87844444	del	0.548754	2	C3
chr8	100045289	100063453	del	1.33186	3	C3
chr8	103754361	103769518	del	0.845675	2	C3
chr8	114958587	114976553	del	1.14988	5	C3
chr8	140024969	140068659	dup	5.0942	19	C3
chr8	140102969	140142704	dup	4.57241	17	C3
chr8	140147969	140231458	dup	5.04986	40	C3
chr9	120001	177988	dup	8.30721	53	C3
chr9	1673730	1685675	dup	3.37525	6	C3
chr9	1801673	1914339	dup	4.39889	28	C3
chr9	1931673	2109132	dup	6.47455	43	C3
chr9	2111673	2123251	dup	4.10856	5	C3
chr9	2148673	2185024	dup	2.75095	11	C3
chr9	2358979	2384395	dup	4.85565	9	C3
chr9	3180659	3191389	dup	3.25449	4	C3
chr9	3308322	3330090	dup	2.63086	7	C3
chr9	3359322	3371307	dup	4.01714	3	C3
chr9	3484322	3495763	dup	3.32587	5	C3
chr9	3607221	3619752	dup	3.02455	4	C3
chr9	4256775	4267638	dup	4.13827	9	C3
chr9	4442775	4504435	dup	17.3573	40	C3
chr9	4520775	4532347	dup	3.9477	3	C3
chr9	5008151	5019160	dup	4.28988	6	C3
chr9	5112507	5123030	dup	4.53116	6	C3
chr9	5132507	5173896	dup	3.91491	25	C3
chr9	5184507	5226424	dup	4.1826	32	C3
chr9	5316222	5404188	dup	4.45007	60	C3
chr9	5414222	5428647	dup	4.26883	8	C3
chr9	5480388	5515671	dup	4.29279	19	C3
chr9	5525388	5601168	dup	4.64294	51	C3
chr9	6584338	6607917	dup	2.98248	7	C3
chr9	6616338	6650982	dup	5.76743	21	C3
chr9	6708988	6719016	dup	9.26731	3	C3
chr9	6723988	6760373	dup	7.18764	17	C3
chr9	9367685	9398929	del	1.00473	2	C3
chr9	11129204	11147760	dup	3.52834	6	C3
chr9	13401739	13434575	del	1.12898	4	C3
chr9	25545312	25562285	dup	4.32354	10	C3
chr9	25778947	25794853	dup	4.18556	5	C3
chr9	30823683	30847453	dup	3.89474	10	C3
chr9	30982861	30998359	dup	2.96394	7	C3
chr9	39987888	39999762	dup	46.0442	7	C3
chr9	40043888	40079679	dup	46.9989	13	C3
chr9	56071510	56186212	dup	6.96539	52	C3
chr9	56245525	56370987	dup	6.21687	65	C3
chr9	56671409	56683815	dup	2.98422	4	C3
chr9	56970491	57010020	dup	4.28144	9	C3
chr9	57282790	57326595	dup	2.63699	7	C3
chr9	68749336	68765858	dup	7.62683	1	C3
chr9	69707444	69726559	dup	3.9918	8	C3
chr9	69750444	69767712	dup	4.01742	10	C3
chr9	69951444	69962208	dup	3.51814	3	C3
chr9	101325813	101353693	dup	97.9466	9	C3
chr9	102158794	102218053	dup	3.84593	26	C3
chr9	102307282	102323139	dup	3.75258	7	C3
chr9	102328282	102388085	dup	4.23325	22	C3
chr9	102433282	102479131	dup	3.25795	15	C3
chr9	102576282	102634601	dup	3.51762	28	C3
chr9	104023843	104055287	dup	599.946	8	C3
chr9	105663655	105683646	dup	17.4254	2	C3
chr9	119530463	119549184	dup	4.45191	10	C3
chr9	128940487	128954455	dup	4.11771	4	C3
chr9	129133487	129144562	dup	3.03225	6	C3
chr9	129784487	129859554	dup	3.16074	28	C3
chr9	130432487	130449445	dup	186.677	4	C3
chr9	132764944	132782491	del	1.2303	2	C3
chr9	134439765	134462291	dup	9.78937	10	C3
chr9	135492655	135506203	del	0	1	C3
chr9	146814856	146826512	dup	3.23484	7	C3
chrX	5001	149850	dup	3.90522	37	C3
chrX	150001	171689	dup	4.17181	7	C3
chrX	228731	361750	dup	3.88664	33	C3
chrX	1432359	1449131	dup	3.56471	4	C3
chrX	6804194	6906795	dup	11.8064	36	C3
chrX	6957715	7148145	dup	11.6079	57	C3
chrX	7180715	7232152	dup	5.26154	13	C3
chrX	10871241	10884354	dup	4.6472	14	C3
chrX	11962277	12006115	del	0.828961	19	C3
chrX	13143375	13162596	dup	3.27657	10	C3
chrX	13251375	13268549	dup	3.73026	8	C3
chrX	15415683	15428181	dup	3.1722	2	C3
chrX	21900263	21914786	dup	3.18664	7	C3
chrX	32109193	32119608	dup	2.95579	5	C3
chrX	32192983	32327186	dup	3.06231	28	C3
chrX	32757475	32777670	del	0.819489	4	C3
chrX	36941846	36961545	dup	3.37447	5	C3
chrX	41946125	41972569	del	0	8	C3
chrX	44419258	44432778	del	1.04304	4	C3
chrX	44494258	44505988	del	1.35456	4	C3
chrX	45378171	45389003	del	1.09512	4	C3
chrX	48649560	48676411	del	1.18784	3	C3
chrX	49685560	49704263	dup	3.92232	8	C3
chrX	49876491	49920539	dup	3.65161	9	C3
chrX	50057028	50081183	dup	3.35786	11	C3
chrX	50189028	50210410	dup	3.82439	4	C3
chrX	50359197	50381496	dup	3.96033	3	C3
chrX	50399197	50421561	dup	3.73536	3	C3
chrX	50472074	50491190	dup	3.43741	3	C3
chrX	50889074	50929668	dup	3.13437	12	C3
chrX	51182096	51207572	dup	4.30381	23	C3
chrX	51298855	51343173	dup	4.37522	30	C3
chrX	51346855	51360109	dup	5.45195	6	C3
chrX	53311895	53341244	dup	3.7611	5	C3
chrX	53974291	54033826	dup	3.86633	11	C3
chrX	55249122	55276085	dup	28.9605	6	C3
chrX	55421448	55465512	dup	3.71348	2	C3
chrX	55535448	55644183	dup	3.27663	8	C3
chrX	55779636	55794371	dup	3.55993	4	C3
chrX	56082423	56141096	dup	3.94665	5	C3
chrX	59158848	59173363	dup	4.93479	1	C3
chrX	59430848	59473821	dup	3.9931	4	C3
chrX	65074232	65089206	dup	3.92394	7	C3
chrX	66553480	66595499	dup	4.33117	9	C3
chrX	66791991	66805287	dup	3.60375	4	C3
chrX	67562454	67576336	dup	4.05325	2	C3
chrX	69317960	69349911	dup	4.25317	15	C3
chrX	70255696	70267732	dup	3.05056	3	C3
chrX	70757521	70810876	del	1.11992	4	C3
chrX	71084521	71105501	dup	17.5237	1	C3
chrX	80835421	80852262	dup	14.5383	2	C3
chrX	83272575	83318197	del	0	5	C3
chrX	84012087	84067399	dup	4.28216	4	C3
chrX	84216380	84281516	dup	4.35686	5	C3
chrX	84304380	84372589	dup	3.685	5	C3
chrX	94014630	94042255	dup	4.27092	4	C3
chrX	95062850	95077932	dup	11.1297	1	C3
chrX	97001012	97023735	dup	2.7598	6	C3
chrX	97480012	97605510	dup	4.41696	52	C3
chrX	98505417	98570123	dup	4.4901	28	C3
chrX	98716986	98781885	dup	4.20767	27	C3
chrX	101107937	101132702	dup	2.85023	4	C3
chrX	101237937	101272702	dup	3.31497	4	C3
chrX	102814776	102833647	dup	2.95283	9	C3
chrX	103774739	103791278	del	0.50871	18	C3
chrX	109578602	109628390	dup	9.23459	33	C3
chrX	109731565	109753355	dup	7.40894	10	C3
chrX	124042333	124054765	dup	3.40323	6	C3
chrX	139096542	139109040	dup	4.65898	7	C3
chrX	141464701	141481430	dup	4.15332	8	C3
chrX	141634701	141651575	dup	4.1635	8	C3
chrX	142399939	142518803	dup	5.10694	29	C3
chrX	142527939	142570528	dup	3.92743	17	C3
chr1	1	173961	dup	202.321	92	D4
chr1	4100507	4113844	dup	3.73825	9	D4
chr1	11257401	11267607	dup	2.90832	5	D4
chr1	18324040	18355567	dup	4.04624	9	D4
[truncated: 11,522 more rows]

## Sheet: Table S6
Table S6. CNVRs predicted by RD method for the 13 analyzed pigs
CNVR#	chr	start	end	length (bp)	type	# animals	frequency (%)	animals	max_CNa	min_CNa	CN_rangea	CN a	Gene (Pos. Name ID)
1	chr1	1	173961	173961	gain	13	100	A1 C3 D4 DN1 DN5 M2 MS7 MS8 R2 W1 Y2 Z2 Z5	M2|371.54	DN5|186.97	184.57	A1|268.75 C3|276.64 D4|202.32 DN1|220.32 DN5|186.97 M2|371.54 MS7|208.74 MS8|210.46 R2|216.99 W1|239.56 Y2|343.37 Z2|259.04 Z5|360.87	13708-43128 LOC100620291 100620291	43156-67197 LOC100620382 100620382	71996-128881 LOC100620096 100620096	159167-166521 LOC100620200 100620200
2	chr1	1944584	1961918	17335	loss	1	unique	R2				R2|1.38
3	chr1	4099507	4126500	26994	gain	11	84.62	A1 C3 D4 DN1 DN5 M2 MS8 R2 W1 Y2 Z5	DN5|7.42	R2|2.96	4.46	A1|3.06 C3|3.55 D4|3.74 DN1|6.80 DN5|7.42 M2|3.34 MS8|6.73 R2|2.96 W1|3.27 Y2|3.51 Z5|3.26
4	chr1	5210692	5227052	16361	gain	2	15.38	DN5 MS8	MS8|3.43	DN5|3.19	0.24	DN5|3.19 MS8|3.43
5	chr1	9445434	9458343	12910	loss	1	unique	A1				A1|1.45	9420566-9447657 WTAP 100157533
6	chr1	10479320	10496966	17647	loss	1	unique	MS7				MS7|1.33	10432694-10507187 SYTL3 100156434
7	chr1	10825875	10836948	11074	loss	2	15.38	DN1 MS7	DN1|0.89	MS7|0.65	0.24	DN1|0.89 MS7|0.65
8	chr1	10848875	10867526	18652	loss	4	30.77	A1 C3 DN5 MS8	A1|1.33	DN5|0.93	0.4	A1|1.33 C3|0.98 DN5|0.93 MS8|1.04	10865356-10887074 LOC100514554 100514554
9	chr1	10892875	10907788	14914	loss	1	unique	W1				W1|1.24	10900661-10907373 LOC100739493 100739493	10907491-10972248 LOC100523935 100523935
10	chr1	10974875	10988477	13603	loss	1	unique	Z2				Z2|1.22	10988013-11059835 LOC100627356 100627356
11	chr1	11245401	11256230	10830	loss	1	unique	M2				M2|0.88	11252945-11362628 SNX9 100627455
12	chr1	11257401	11267607	10207	gain	1	unique	D4				D4|2.91	11252945-11362628 SNX9 100627455
13	chr1	14184272	14266912	82641	gain	2	15.38	MS7 Z2	MS7|3.77	Z2|3.16	0.61	MS7|3.77 Z2|3.16
14	chr1	15737493	15755322	17830	loss	1	unique	R2				R2|1.42
15	chr1	15869493	15883638	14146	loss	1	unique	Z2				Z2|1.47
16	chr1	15969493	15980402	10910	loss	2	15.38	A1 MS7	A1|1.06	MS7|0.89	0.17	A1|1.06 MS7|0.89	15947764-15970725 LOC100515064 100515064	15980388-15987626 LOC100515245 100515245
17	chr1	18175706	18191727	16022	gain	1	unique	R2				R2|3.70	18183592-18219780 LOC100521479 100521479
18	chr1	18303040	18314386	11347	gain	3	23.08	MS7 R2 W1	R2|4.27	W1|3.57	0.7	MS7|3.58 R2|4.27 W1|3.57
19	chr1	18324040	18376540	52501	both	13	100	A1 C3 D4 DN1 DN5 M2 MS7 MS8 R2 W1 Y2 Z2 Z5	Z5|4.46	Z5|0.06	4.4	A1|0.63 A1|3.32 C3|3.57 D4|4.05 DN1|1.11 DN1|3.66 DN5|3.91 M2|3.98 MS7|3.51 MS8|3.90 R2|0.97 R2|3.90 W1|3.68 Y2|4.40 Z2|0.20 Z2|3.86 Z5|0.06 Z5|4.46	18332627-18353161 LOC100738232 100738232	18353523-18355446 LOC100521998 100521998
20	chr1	18534771	18548450	13680	loss	1	unique	DN1				DN1|1.43	18477768-18536993 LRP11 100153355
21	chr1	18683771	18694094	10324	loss	1	unique	DN1				DN1|1.32	18669707-18763803 PPIL4 100625026
22	chr1	26963737	26978893	15157	gain	1	unique	MS8				MS8|3.12
23	chr1	27884630	27897608	12979	gain	1	unique	Y2				Y2|2.88
24	chr1	28255346	28268844	13499	gain	1	unique	C3				C3|2.84
25	chr1	30514301	30537551	23251	loss	1	unique	R2				R2|1.27
26	chr1	30764748	30779114	14367	loss	1	unique	MS8				MS8|1.06	30684634-30769636 LOC100152228 100152228
27	chr1	33013545	33028939	15395	loss	1	unique	DN5				DN5|0.82
28	chr1	33533867	33546546	12680	loss	1	unique	DN1				DN1|0.94
29	chr1	34629867	34651637	21771	gain	13	100	A1 C3 D4 DN1 DN5 M2 MS7 MS8 R2 W1 Y2 Z2 Z5	W1|4.64	DN1|3.40	1.24	A1|4.42 C3|4.05 D4|4.46 DN1|3.40 DN5|4.24 M2|4.18 MS7|4.14 MS8|3.90 R2|4.24 W1|4.64 Y2|4.39 Z2|4.17 Z5|4.15	34636201-34637229 LOC100156866 100156866	34645229-34646263 LOC100155663 100155663	34651200-34652231 LOC100154406 100154406
30	chr1	34658867	34677848	18982	gain	13	100	A1 C3 D4 DN1 DN5 M2 MS7 MS8 R2 W1 Y2 Z2 Z5	MS8|4.34	DN1|3.21	1.13	A1|3.93 C3|4.14 D4|3.48 DN1|3.21 DN5|3.83 M2|3.96 MS7|4.31 MS8|4.34 R2|3.96 W1|4.05 Y2|3.91 Z2|3.76 Z5|4.34	34661232-34662266 LOC100154422 100154422	34670417-34671445 LOC100153216 100153216
31	chr1	38242211	38252709	10499	loss	2	15.38	D4 R2	R2|1.26	D4|1.17	0.09	D4|1.17 R2|1.26	38212752-38839900 PTPRK 100153609
32	chr1	38767211	38779753	12543	loss	1	unique	Z2				Z2|0.73	38212752-38839900 PTPRK 100153609
33	chr1	39615517	39637683	22167	loss	3	23.08	DN5 MS8 R2	R2|1.25	DN5|1.09	0.16	DN5|1.09 MS8|1.17 R2|1.25	39593840-39621285 RNF146 100512692	39626757-39682011 LOC100623327 100623327
34	chr1	46001485	46130983	129499	loss	2	15.38	MS7 MS8	MS7|0.98	MS8|0.77	0.21	MS7|0.98 MS8|0.77
35	chr1	53670135	53680688	10554	gain	1	unique	W1				W1|3.93
36	chr1	54712482	54757445	44964	loss	2	15.38	DN5 MS8	DN5|1.48	MS8|1.14	0.34	DN5|1.48 MS8|1.14
37	chr1	57778368	57794081	15714	gain	1	unique	Z5				Z5|3.00
38	chr1	58446368	58461323	14956	gain	1	unique	Y2				Y2|3.05	58399368-58583551 RIMS1 100157596
39	chr1	58841368	58855559	14192	loss	1	unique	M2				M2|1.02	58773458-59274143 KCNQ5 100154391
40	chr1	65961617	65993979	32363	gain	2	15.38	MS7 MS8	MS8|4.42	MS7|3.91	0.51	MS7|3.91 MS8|4.42
41	chr1	71207506	71237545	30040	loss	1	unique	MS7				MS7|1.24
42	chr1	73158702	73179341	20640	gain	1	unique	W1				W1|2.83
43	chr1	75921012	75937928	16917	loss	3	23.08	C3 MS7 Y2	MS7|0.93	Y2|0.00	0.93	C3|0.88 MS7|0.93 Y2|0.00
44	chr1	79789973	79813761	23789	loss	1	unique	DN5				DN5|0.79
45	chr1	79857973	79869881	11909	gain	1	unique	DN5				DN5|2.88
46	chr1	80424973	80437079	12107	loss	1	unique	A1				A1|1.33
47	chr1	82282745	82318918	36174	loss	5	38.46	C3 R2 W1 Z2 Z5	Z2|1.43	R2|0.57	0.86	C3|0.96 R2|0.57 W1|1.09 Z2|1.43 Z5|1.11
48	chr1	83893835	83913869	20035	gain	1	unique	D4				D4|2.91
49	chr1	85625253	85659187	33935	gain	1	unique	MS7				MS7|2.74	85590307-85660526 LOC100154562 100154562
50	chr1	86351379	86372476	21098	loss	2	15.38	A1 C3	C3|1.06	A1|1.05	0.01	A1|1.05 C3|1.06	86353216-86366158 LOC100525020 100525020
51	chr1	87580377	87594254	13878	loss	2	15.38	A1 Z5	A1|1.29	Z5|0.97	0.32	A1|1.29 Z5|0.97
52	chr1	91291865	91302747	10883	loss	1	unique	R2				R2|0.00
53	chr1	91379865	91393127	13263	loss	1	unique	DN5				DN5|1.26
54	chr1	91928865	91945162	16298	loss	3	23.08	A1 Z2 Z5	Z2|0.35	A1|0.00	0.35	A1|0.00 Z2|0.35 Z5|0.01	91861575-91997370 NT5DC1 100156192
55	chr1	92460986	92512044	51059	gain	9	69.23	A1 C3 DN1 DN5 M2 MS7 MS8 Z2 Z5	MS8|3.60	Z2|2.95	0.65	A1|3.26 C3|3.47 DN1|3.20 DN5|3.59 M2|3.40 MS7|3.39 MS8|3.60 Z2|2.95 Z5|3.13	92438973-92473427 LOC100521054 100521054	92480445-92502658 LOC100152150 100152150
56	chr1	97339589	97353555	13967	gain	5	38.46	A1 M2 MS7 R2 Z5	M2|4.16	MS7|3.52	0.64	A1|3.98 M2|4.16 MS7|3.52 R2|4.09 Z5|3.98	97326175-97381517 LCA5 100152810
57	chr1	97472171	97485265	13095	loss	1	unique	MS8				MS8|0.51
58	chr1	97662267	97702268	40002	loss	12	92.31	A1 C3 D4 DN1 DN5 M2 MS7 MS8 R2 W1 Z2 Z5	MS7|1.08	DN5|0.01	1.07	A1|0.56 C3|0.41 D4|0.50 DN1|0.71 DN5|0.01 M2|0.43 MS7|1.08 MS8|0.53 R2|0.85 W1|0.97 Z2|1.06 Z5|0.81
59	chr1	97949267	97965728	16462	loss	5	38.46	A1 DN1 DN5 R2 Z5	Z5|1.48	DN5|1.05	0.43	A1|1.21 DN1|1.18 DN5|1.05 R2|1.28 Z5|1.48	97888855-98015436 PHIP 100155644
60	chr1	99177521	99189955	12435	gain	13	100	A1 C3 D4 DN1 DN5 M2 MS7 MS8 R2 W1 Y2 Z2 Z5	DN5|33.29	C3|17.62	15.67	A1|27.21 C3|17.62 D4|20.50 DN1|32.72 DN5|33.29 M2|26.47 MS7|31.91 MS8|27.98 R2|25.21 W1|18.91 Y2|23.86 Z2|19.62 Z5|25.82
61	chr1	103950926	103961260	10335	gain	1	unique	A1				A1|2.73	103946010-103965890 LOC100153027 100153027
62	chr1	104033926	104048261	14336	gain	1	unique	Z5				Z5|2.96
63	chr1	104165910	104178144	12235	gain	1	unique	Z5				Z5|3.03
64	chr1	112513463	112528588	15126	loss	1	unique	Z2				Z2|0.76
65	chr1	113079907	113096381	16475	loss	1	unique	Z2				Z2|0.92	113045298-113292720 LOC100525969 100525969
66	chr1	113344907	113367350	22444	gain	3	23.08	DN1 DN5 M2	DN1|3.36	M2|2.51	0.85	DN1|3.36 DN5|3.11 M2|2.51
67	chr1	117165040	117175895	10856	gain	1	unique	M2				M2|2.96
68	chr1	118135867	118155562	19696	gain	1	unique	D4				D4|3.08
69	chr1	119368990	119392092	23103	gain	2	15.38	DN5 MS7	MS7|3.10	DN5|2.70	0.4	DN5|2.70 MS7|3.10	119362038-119560889 HERC1 100153537
70	chr1	120134341	120156482	22142	loss	3	23.08	M2 MS7 MS8	MS8|1.16	M2|1.04	0.12	M2|1.04 MS7|1.15 MS8|1.16	120133396-120148188 LACTB 100152773
71	chr1	123377656	123389294	11639	gain	1	unique	D4				D4|2.92	123368568-123414399 ANXA2 406192
72	chr1	124250261	124268075	17815	loss	2	15.38	A1 W1	W1|1.47	A1|1.14	0.33	A1|1.14 W1|1.47	124260658-124316522 LOC100521701 100521701	124261183-124282003 LOC100521534 100521534
73	chr1	124427266	124470090	42825	loss	6	46.15	C3 M2 MS8 W1 Z2 Z5	M2|1.13	C3|0.00	1.13	C3|0.00 M2|1.13 MS8|0.04 W1|0.08 Z2|0.13 Z5|0.08
74	chr1	125985001	125995293	10293	gain	1	unique	W1				W1|3.44
75	chr1	128227952	128257567	29616	loss	4	30.77	DN5 MS7 MS8 Z2	MS7|0.99	MS8|0.56	0.43	DN5|0.76 MS7|0.99 MS8|0.56 Z2|0.75	128199759-128286773 RFX7 100152054
76	chr1	128526247	128546019	19773	loss	13	100	A1 C3 D4 DN1 DN5 M2 MS7 MS8 R2 W1 Y2 Z2 Z5	DN5|0.95	M2|0.50	0.45	A1|0.93 C3|0.67 D4|0.66 DN1|0.66 DN5|0.95 M2|0.50 MS7|0.83 MS8|0.68 R2|0.56 W1|0.55 Y2|0.89 Z2|0.78 Z5|0.92	128517386-128528905 LOC100737624 100737624	128544613-128561175 LOC100514504 100514504
77	chr1	133898916	133935905	36990	gain	13	100	A1 C3 D4 DN1 DN5 M2 MS7 MS8 R2 W1 Y2 Z2 Z5	MS8|4.65	DN1|3.95	0.7	A1|4.42 C3|4.46 D4|4.26 DN1|3.95 DN5|4.21 M2|4.39 MS7|4.01 MS8|4.65 R2|4.49 W1|4.00 Y2|4.24 Z2|4.44 Z5|4.37	133903926-133936093 CYP19A2 403332
78	chr1	134525041	134536649	11609	loss	1	unique	Y2				Y2|1.07	134517344-134571133 LOC100522175 100522175
79	chr1	136499303	136511921	12619	gain	1	unique	D4				D4|2.81	136458261-136513293 SECISBP2L 100156761
80	chr1	137209429	137222086	12658	gain	1	unique	Y2				Y2|2.96	137103509-137303481 FBN1 414836
81	chr1	141150098	141162643	12546	gain	1	unique	D4				D4|2.96	141156417-141169735 LOC100157418 100157418
82	chr1	141429098	141456670	27573	gain	13	100	A1 C3 D4 DN1 DN5 M2 MS7 MS8 R2 W1 Y2 Z2 Z5	M2|5.27	C3|3.38	1.89	A1|3.96 C3|3.38 D4|4.54 DN1|3.68 DN5|3.86 M2|5.27 MS7|3.81 MS8|4.01 R2|4.98 W1|4.28 Y2|4.00 Z2|3.76 Z5|4.20	141407677-141466066 LOC100738527 100738527
83	chr1	141505098	141552636	47539	gain	13	100	A1 C3 D4 DN1 DN5 M2 MS7 MS8 R2 W1 Y2 Z2 Z5	M2|4.35	DN1|3.08	1.27	A1|4.12 C3|3.21 D4|4.15 DN1|3.08 DN5|3.47 M2|4.35 MS7|3.60 MS8|3.60 R2|3.62 W1|3.79 Y2|3.19 Z2|3.14 Z5|3.61	141485878-141517183 LOC100738809 100738809	141526359-141533674 LOC100738854 100738854	141532995-141545729 B2M 397033
84	chr1	141935098	141952844	17747	loss	2	15.38	M2 W1	W1|1.40	M2|1.14	0.26	M2|1.14 W1|1.40	141951908-142085089 LOC100523528 100523528
85	chr1	143133939	143148399	14461	loss	3	23.08	C3 DN1 Y2	DN1|0.19	C3|0.00	0.19	C3|0.00 DN1|0.19 Y2|0.06	143132770-143161584 LOC100525673 100525673
86	chr1	143184939	143211601	26663	loss	2	15.38	A1 C3	A1|1.23	C3|1.21	0.02	A1|1.23 C3|1.21	143187814-143190329 LOC100627293 100627293	143205264-143319619 UBR1 100511299
87	chr1	144501448	144518195	16748	gain	1	unique	D4				D4|2.99	144494405-144546044 MAPKBP1 100158174
88	chr1	145807177	145839798	32622	loss	6	46.15	C3 DN5 M2 W1 Y2 Z5	M2|1.10	C3|0.94	0.16	C3|0.94 DN5|0.95 M2|1.10 W1|0.98 Y2|1.03 Z5|0.99
89	chr1	146060177	146072559	12383	gain	1	unique	R2				R2|2.54	146059861-146065854 LOC100153607 100153607
90	chr1	146432416	146443026	10611	loss	1	unique	MS8				MS8|0.75	146435608-146445735 LOC100736889 100736889
91	chr1	150733902	150752841	18940	loss	1	unique	DN1				DN1|1.15
92	chr1	153628785	153640232	11448	gain	1	unique	D4				D4|2.80	153523944-153853776 IGF1R 397350
93	chr1	154378785	154392189	13405	gain	1	unique	R2				R2|2.64
94	chr1	155398843	155410638	11796	gain	1	unique	D4				D4|2.67	155395983-155441365 LOC100519936 100519936
95	chr1	156464843	156497843	33001	gain	1	unique	MS7				MS7|4.77
96	chr1	157379683	157393153	13471	loss	1	unique	DN1				DN1|1.34
97	chr1	157772625	157788473	15849	loss	1	unique	A1				A1|1.48	157765554-157784271 LOC100739145 100739145	157783503-157881006 UBE3A 100522589
98	chr1	157993625	158009634	16010	gain	12	92.31	A1 D4 DN1 DN5 M2 MS7 MS8 R2 W1 Y2 Z2 Z5	MS7|26.25	M2|3.87	22.38	A1|18.57 D4|8.80 DN1|4.91 DN5|5.31 M2|3.87 MS7|26.25 MS8|12.58 R2|6.07 W1|7.87 Y2|16.60 Z2|14.35 Z5|13.75	157993523-158004240 LOC100626301 100626301
99	chr1	158396273	158420541	24269	loss	7	53.85	A1 DN1 M2 MS8 W1 Z2 Z5	DN1|1.18	M2|0.00	1.18	A1|0.97 DN1|1.18 M2|0.00 MS8|0.04 W1|1.07 Z2|1.04 Z5|0.00
100	chr1	159006961	159020904	13944	loss	1	unique	R2				R2|1.42
101	chr1	159456798	159482552	25755	gain	2	15.38	D4 R2	D4|2.96	R2|2.89	0.07	D4|2.96 R2|2.89	159400720-159485260 KLF13 494563
102	chr1	160986993	161004596	17604	gain	1	unique	Z2				Z2|3.80	160904062-161062877 ZO1 396567
103	chr1	161434626	161444932	10307	gain	1	unique	A1				A1|2.85
104	chr1	161627626	161640278	12653	gain	1	unique	D4				D4|3.11	161528148-161632555 NFATC1 397318	161556819-161793009 LOC100154901 100154901
105	chr1	161814626	161831135	16510	gain	8	61.54	A1 C3 DN1 M2 R2 W1 Y2 Z2	DN1|5.22	M2|2.51	2.71	A1|2.60 C3|4.08 DN1|5.22 M2|2.51 R2|4.16 W1|4.63 Y2|4.05 Z2|3.77
106	chr1	166497038	166524384	27347	gain	1	unique	Y2				Y2|2.81
107	chr1	167358765	167440640	81876	loss	13	100	A1 C3 D4 DN1 DN5 M2 MS7 MS8 R2 W1 Y2 Z2 Z5	DN1|1.38	M2|0.46	0.92	A1|0.71 C3|0.64 D4|0.67 DN1|0.74 DN1|1.38 DN5|0.94 DN5|0.95 M2|0.46 MS7|1.17 MS7|1.19 MS8|0.47 R2|0.56 W1|0.66 Y2|0.73 Z2|0.52 Z2|0.89 Z5|1.31
108	chr1	175679825	175691840	12016	gain	1	unique	D4				D4|2.94
109	chr1	175860542	175872796	12255	gain	1	unique	D4				D4|2.70	175825561-175990586 BCL2 100049703
110	chr1	177257936	177273318	15383	gain	1	unique	MS7				MS7|2.83
111	chr1	179484415	179518087	33673	gain	13	100	A1 C3 D4 DN1 DN5 M2 MS7 MS8 R2 W1 Y2 Z2 Z5	MS8|4.95	R2|2.77	2.18	A1|4.65 C3|3.83 D4|3.97 DN1|4.04 DN5|2.95 M2|4.79 MS7|4.88 MS8|4.95 R2|2.77 W1|4.39 Y2|3.75 Z2|4.48 Z5|4.68	179500852-179501784 LOC100511171 100511171
112	chr1	180509433	180528673	19241	loss	1	unique	DN1				DN1|1.08
113	chr1	180916076	180926795	10720	gain	1	unique	D4				D4|3.10	180923168-180965911 LOC100737193 100737193
114	chr1	182121052	182138833	17782	loss	1	unique	DN1				DN1|1.29	182110321-182123947 LOC100153268 100153268	182138332-182177925 LOC100737890 100737890
115	chr1	183431551	183444820	13270	gain	1	unique	MS8				MS8|2.75
116	chr1	183724551	183749901	25351	loss	1	unique	Z5				Z5|0.79	183734144-183949031 PIAS1 100519005
117	chr1	184185551	184197297	11747	gain	1	unique	D4				D4|3.29
118	chr1	184284490	184297232	12743	gain	1	unique	D4				D4|2.85
119	chr1	184354490	184367847	13358	gain	1	unique	D4				D4|2.89	184299445-184440608 CORO2B 100520530
120	chr1	185501719	185514653	12935	gain	1	unique	Z5				Z5|2.83
121	chr1	185969369	185980133	10765	gain	1	unique	Z5				Z5|2.84	185943382-186028827 LOC100522970 100522970
122	chr1	186602369	186619788	17420	gain	1	unique	M2				M2|2.72
123	chr1	186740369	186757366	16998	gain	1	unique	D4				D4|3.03	186734881-186783506 LOC100522295 100522295
124	chr1	186772369	186791172	18804	gain	1	unique	D4				D4|2.71	186734881-186783506 LOC100522295 100522295	186790174-186811490 LARP6 100522415
125	chr1	193216570	193240119	23550	loss	1	unique	DN1				DN1|1.11
126	chr1	193449350	193471477	22128	loss	1	unique	DN5				DN5|0.67
127	chr1	193775350	193809111	33762	loss	1	unique	DN5				DN5|1.28
128	chr1	195347388	195376210	28823	loss	13	100	A1 C3 D4 DN1 DN5 M2 MS7 MS8 R2 W1 Y2 Z2 Z5	DN5|0.32	D4|0.00	0.32	A1|0.06 C3|0.23 D4|0.00 DN1|0.15 DN5|0.32 M2|0.01 MS7|0.19 MS8|0.27 R2|0.04 W1|0.27 Y2|0.18 Z2|0.23 Z5|0.03	195352251-195353690 LOC100737117 100737117	195353733-195363003 LOC100737202 100737202	195364535-195365764 LOC100737164 100737164	195365884-195367483 LOC100737236 100737236	195369220-195370962 LOC100737282 100737282	195373427-195374683 LOC100737326 100737326
129	chr1	195557960	195584848	26889	loss	1	unique	D4				D4|0.13
130	chr1	195609960	195631119	21160	loss	1	unique	D4				D4|0.07
131	chr1	197848022	197862821	14800	gain	1	unique	D4				D4|3.88
132	chr1	199925825	199940013	14189	loss	1	unique	M2				M2|0.94	199916800-199932396 LOC100738185 100738185
133	chr1	202817725	202834350	16626	loss	3	23.08	C3 DN1 MS8	DN1|1.27	C3|0.65	0.62	C3|0.65 DN1|1.27 MS8|1.05	202833762-202874503 LOC100739442 100739442
134	chr1	204500302	204511800	11499	gain	1	unique	D4				D4|2.81	204436452-204640995 SAMD4A 100156574
135	chr1	204969692	204982519	12828	gain	1	unique	R2				R2|2.88	204964080-204974108 LGALS3 100038033	204978747-205027960 DLGAP5 100511173
136	chr1	207394020	207407946	13927	gain	1	unique	Z5				Z5|2.73
137	chr1	208223485	208246678	23194	gain	1	unique	D4				D4|3.06	208211297-208238677 LOC100620619 100620619
138	chr1	209407797	209419887	12091	gain	1	unique	D4				D4|2.82	209404401-209532211 DAAM1 100517445
139	chr1	209548797	209560839	12043	gain	1	unique	D4				D4|2.88
140	chr1	213538212	213554906	16695	loss	13	100	A1 C3 D4 DN1 DN5 M2 MS7 MS8 R2 W1 Y2 Z2 Z5	DN5|0.52	D4|0.06	0.46	A1|0.21 C3|0.44 D4|0.06 DN1|0.34 DN5|0.52 M2|0.21 MS7|0.36 MS8|0.50 R2|0.21 W1|0.49 Y2|0.37 Z2|0.44 Z5|0.15	213543568-213544994 LOC100523766 100523766	213550809-213551384 LOC100523417 100523417	213554495-213555031 LOC100523583 100523583
141	chr1	213681508	213699063	17556	gain	1	unique	R2				R2|2.63
142	chr1	221734331	221772173	37843	gain	1	unique	D4				D4|3.60
143	chr1	224279498	224293743	14246	gain	1	unique	Z2				Z2|2.78
144	chr1	224525077	224578632	53556	gain	13	100	A1 C3 D4 DN1 DN5 M2 MS7 MS8 R2 W1 Y2 Z2 Z5	W1|5.03	Z2|3.90	1.13	A1|4.98 C3|4.10 D4|4.63 DN1|4.26 DN5|4.37 M2|4.53 MS7|4.05 MS8|4.69 R2|4.61 W1|5.03 Y2|4.43 Z2|3.90 Z5|4.99	224525227-224525860 LOC100157764 100157764	224533822-224534394 IFN-OMEGA-3 100152132	224549629-224550174 IFN-ALPHA-10 100156561	224560712-224561266 IFN-DELTA-6 100158139	224569117-224569689 LOC100157354 100157354	224577197-224577699 LOC100517447 100517447
145	chr1	224582077	224639431	57355	gain	13	100	A1 C3 D4 DN1 DN5 M2 MS7 MS8 R2 W1 Y2 Z2 Z5	MS8|4.53	W1|2.51	2.02	A1|3.40 C3|3.02 D4|2.90 DN1|3.95 DN5|3.50 M2|2.58 M2|4.18 MS7|3.74 MS8|4.53 R2|3.14 W1|2.51 W1|4.23 Y2|3.87 Z2|3.22 Z5|2.67 Z5|3.77	224582359-224582904 LOC100737904 100737904	224588557-224591753 LOC100738088 100738088	224593324-224593869 LOC100737866 100737866	224598553-224599056 IFN-DELTA-8 100153693	224610947-224611491 IFN-ALPHA-1 100157352	224612701-224613210 LOC100737953 100737953	224637797-224638369 LOC100737992 100737992
146	chr1	224703403	224846548	143146	gain	13	100	A1 C3 D4 DN1 DN5 M2 MS7 MS8 R2 W1 Y2 Z2 Z5	A1|5.26	Y2|3.59	1.67	A1|5.26 C3|4.22 D4|4.01 D4|5.06 DN1|4.59 DN5|4.81 M2|4.61 MS7|4.87 MS8|4.75 R2|4.97 W1|5.07 Y2|3.59 Y2|4.66 Z2|4.40 Z5|5.06	224699763-224704578 LOC100623049 100623049	224709590-224712378 LOC100525801 100525801	224730487-224731048 LOC100152874 100152874	224758007-224758561 IFN-DELTA-5 100156933	224762619-224763188 IFN-ALPHA-9 100157766	224773265-224774107 LOC100525628 100525628	224778822-224779391 IFN-ALPHA-8 100153724	224787630-224788145 IFN-DELTA-3 100156558	224790443-224792629 LOC100622772 100622772	224800306-224802343 LOC100738516 100738516	224816424-224816969 LOC100622159 100622159	224827505-224828059 LOC100738588 100738588	224835908-224836480 IFN-OMEGA-4 100156149
147	chr1	224908948	224929711	20764	gain	7	53.85	D4 DN1 DN5 MS7 R2 Z2 Z5	DN1|6.31	Z2|3.68	2.63	D4|3.80 DN1|6.31 DN5|4.98 MS7|5.84 R2|5.80 Z2|3.68 Z5|5.12	224912405-224913232 LOC100739353 100739353	224917946-224918787 LOC100739630 100739630
148	chr1	224987948	225041446	53499	gain	13	100	A1 C3 D4 DN1 DN5 M2 MS7 MS8 R2 W1 Y2 Z2 Z5	M2|7.45	C3|4.54	2.91	A1|6.69 C3|4.54 D4|6.06 DN1|6.48 DN5|6.78 M2|7.45 MS7|6.53 MS8|7.25 R2|4.81 W1|6.96 Y2|5.71 Z2|5.58 Z5|6.96	224991471-224992001 IFN-OMEGA-2 100310808	225020781-225021335 LOC100739443 100739443	225041147-225041608 IFN-DELTA-7 100303727
149	chr1	225061948	225220572	158625	gain	13	100	A1 C3 D4 DN1 DN5 M2 MS7 MS8 R2 W1 Y2 Z2 Z5	W1|5.62	MS7|4.84	0.78	A1|5.33 C3|4.89 D4|5.19 DN1|5.40 DN5|4.86 M2|5.32 MS7|4.84 MS8|5.38 R2|5.19 W1|5.62 Y2|4.86 Z2|4.94 Z5|5.36	225063280-225068096 LOC100525974 100525974	225068226-225068713 IFN-DELTA-2 100310807	225073670-225074215 LOC100522777 100522777	225090349-225090912 LOC100522972 100522972	225118094-225118648 IFN-DELTA-9 100153721	225122722-225123291 IFN-ALPHA-16 100157735	225127047-225134174 LOC100510944 100510944	225138616-225139182 IFN-ALPHA-15 100152504	225147171-225147686 IFN-DELTA-10 100152129	225151657-225152187 LOC100153691 100153691	225159811-225160383 LOC100154912 100154912	225176451-225177005 IFN-DELTA-11 100155754	225181045-225181687 IFNA1 397686	225194046-225194615 IFN-ALPHA-14 100310804	225201970-225202485 IFN-DELTA-4 100152899	225215348-225215917 IFN-ALPHA-13 100152100
150	chr1	225302954	225394991	92038	gain	13	100	A1 C3 D4 DN1 DN5 M2 MS7 MS8 R2 W1 Y2 Z2 Z5	W1|5.47	MS7|4.55	0.92	A1|5.02 C3|4.63 D4|4.99 DN1|5.06 DN5|4.83 M2|5.44 MS7|4.55 MS8|4.90 R2|4.95 W1|5.47 Y2|4.97 Z2|4.62 Z5|4.94	225307795-225308635 LOC100526151 100526151	225313077-225313643 LOC100624378 100624378	225321632-225322147 LOC100624459 100624459	225326118-225326648 LOC100625205 100625205	225334442-225335014 LOC100624549 100624549	225351081-225351635 LOC100736739 100736739	225355681-225356317 LOC100736773 100736773	225368677-225369246 LOC100736815 100736815	225376601-225377116 LOC100736862 100736862	225389979-225390548 LOC100736907 100736907
151	chr1	225416954	225431747	14794	loss	1	unique	R2				R2|0.95	225423862-225424372 LOC100737007 100737007
152	chr1	227457219	227484812	27594	gain	1	unique	M2				M2|3.13
153	chr1	227489219	227512496	23278	loss	1	unique	C3				C3|0.85
154	chr1	228049698	228062291	12594	gain	1	unique	R2				R2|2.66	228060341-228060660 LOC100626859 100626859
155	chr1	230192658	230204090	11433	gain	1	unique	M2				M2|2.54
156	chr1	231937142	231957369	20228	gain	1	unique	D4				D4|3.50
157	chr1	232003142	232014009	10868	gain	1	unique	D4				D4|2.86	231957992-232192739 LOC100155995 100155995
158	chr1	233418167	233437503	19337	loss	1	unique	MS8				MS8|0.54	233252148-233481339 LOC100153559 100153559
159	chr1	234145049	234178701	33653	loss	2	15.38	R2 Z2	R2|0.00	R2|0.00	0	R2|0.00 Z2|0.00
160	chr1	234466224	234501788	35565	loss	5	38.46	DN1 DN5 MS7 MS8 R2	MS7|1.26	MS8|0.90	0.36	DN1|1.09 DN5|1.04 MS7|1.26 MS8|0.90 R2|1.00
161	chr1	237407814	237420368	12555	loss	2	15.38	DN1 MS7	DN1|1.25	MS7|0.99	0.26	DN1|1.25 MS7|0.99
162	chr1	239374932	239393834	18903	gain	1	unique	C3				C3|2.88
163	chr1	241375002	241389733	14732	loss	4	30.77	DN1 R2 W1 Z2	DN1|0.75	R2|0.00	0.75	DN1|0.75 R2|0.00 W1|0.00 Z2|0.00
164	chr1	242471398	242486160	14763	loss	1	unique	A1				A1|1.03	242425744-242473401 C1H9orf46 100155714
165	chr1	242681931	242713425	31495	loss	1	unique	Z2				Z2|1.10	242681485-242682910 LOC100739781 100739781	242696922-242837407 JAK2 397201
166	chr1	243992638	244011472	18835	gain	1	unique	Z5				Z5|2.91
167	chr1	248702480	248716241	13762	loss	1	unique	M2				M2|1.36	248680749-248826500 LOC100737749 100737749	248714681-248883729 TJP2 100513065
168	chr1	249422054	249447792	25739	loss	3	23.08	DN1 Z2 Z5	DN1|1.41	Z2|1.09	0.32	DN1|1.41 Z2|1.09 Z5|1.27	249447027-249499533 PTAR1 100153489
169	chr1	249984689	249996876	12188	gain	1	unique	D4				D4|3.17
170	chr1	250220468	250238474	18007	gain	1	unique	D4				D4|2.97
171	chr1	250245468	250271096	25629	gain	1	unique	D4				D4|2.68
172	chr1	253040379	253051533	11155	gain	1	unique	W1				W1|2.89
173	chr1	253602789	253616877	14089	gain	1	unique	C3				C3|3.02
174	chr1	254258265	254273922	15658	gain	1	unique	Z2				Z2|2.89
175	chr1	256637747	256653362	15616	loss	2	15.38	DN1 MS7	DN1|1.31	MS7|1.27	0.04	DN1|1.31 MS7|1.27	256558132-256733226 LOC100622725 100622725
176	chr1	256670747	256684983	14237	gain	1	unique	Y2				Y2|3.69	256558132-256733226 LOC100622725 100622725
177	chr1	258238456	258252799	14344	gain	1	unique	MS7				MS7|2.83
178	chr1	258998424	259013509	15086	gain	1	unique	Y2				Y2|3.14
179	chr1	259715331	259737023	21693	loss	10	76.92	A1 C3 D4 DN1 DN5 M2 MS8 R2 W1 Z5	R2|1.01	W1|0.04	0.97	A1|0.93 C3|0.83 D4|0.05 DN1|0.05 DN5|0.92 M2|0.97 MS8|0.64 R2|1.01 W1|0.04 Z5|0.18
180	chr1	260376119	260400023	23905	gain	6	46.15	C3 DN5 MS8 W1 Z2 Z5	Z5|6.19	MS8|5.32	0.87	C3|5.91 DN5|5.67 MS8|5.32 W1|5.46 Z2|5.36 Z5|6.19
181	chr1	264024724	264035360	10637	gain	1	unique	D4				D4|2.72	263990730-264047991 RUSC2 100158062
182	chr1	264411490	264438421	26932	gain	12	92.31	A1 C3 DN1 DN5 M2 MS7 MS8 R2 W1 Y2 Z2 Z5	Z5|7.86	M2|4.06	3.8	A1|6.10 C3|5.73 DN1|5.09 DN5|7.36 M2|4.06 MS7|5.87 MS8|5.68 R2|6.25 W1|6.13 Y2|6.30 Z2|7.44 Z5|7.86	264428756-264429694 LOC100518591 100518591	264437427-264438383 LOC100518764 100518764
183	chr1	264471490	264498096	26607	gain	9	69.23	A1 C3 DN1 DN5 MS7 MS8 R2 W1 Z2	DN1|5.19	C3|2.58	2.61	A1|4.10 C3|2.58 DN1|5.19 DN5|3.09 MS7|3.26 MS8|3.01 R2|3.25 W1|3.20 Z2|2.77	264472114-264473073 LOC100514941 100514941	264490068-264491027 LOC100519461 100519461
184	chr1	268975466	268986964	11499	gain	1	unique	R2				R2|2.76
185	chr1	269898466	269930326	31861	loss	1	unique	Z2				Z2|1.15	269898506-270000478 LOC100157063 100157063
186	chr1	269985466	269995674	10209	gain	1	unique	D4				D4|3.96	269898506-270000478 LOC100157063 100157063
187	chr1	271353371	271363874	10504	gain	1	unique	C3				C3|3.05
188	chr1	271516371	271532870	16500	gain	11	84.62	A1 D4 DN5 M2 MS7 MS8 R2 W1 Y2 Z2 Z5	DN5|4.76	R2|3.08	1.68	A1|4.49 D4|3.76 DN5|4.76 M2|3.49 MS7|4.24 MS8|4.41 R2|3.08 W1|3.31 Y2|3.44 Z2|4.50 Z5|3.54	271376339-271523580 LOC100154648 100154648
189	chr1	271586852	271608663	21812	gain	9	69.23	A1 D4 DN5 M2 MS7 MS8 R2 Z2 Z5	DN5|4.13	D4|2.96	1.17	A1|3.64 D4|2.96 DN5|4.13 M2|3.36 MS7|3.10 MS8|3.11 R2|3.79 Z2|3.64 Z5|3.09	271586852-271591369 LOC100515185 100515185
190	chr1	271673852	271692085	18234	gain	8	61.54	A1 D4 M2 MS8 W1 Y2 Z2 Z5	Z2|3.90	W1|2.62	1.28	A1|2.90 D4|3.43 M2|2.67 MS8|3.34 W1|2.62 Y2|2.98 Z2|3.90 Z5|3.83	271660820-271718976 ZNF189 100515357
191	chr1	275264505	275301957	37453	gain	10	76.92	A1 C3 D4 DN1 DN5 R2 W1 Y2 Z2 Z5	DN1|3.48	C3|2.59	0.89	A1|2.92 C3|2.59 D4|2.89 DN1|3.48 DN5|2.91 R2|3.03 W1|2.93 Y2|2.91 Z2|3.02 Z5|2.89	275266912-275267868 LOC100157310 100157310	275277285-275278241 LOC100156114 100156114	275289962-275290939 LOC100154900 100154900
192	chr1	275658319	275688955	30637	gain	10	76.92	A1 C3 D4 DN1 DN5 R2 W1 Y2 Z2 Z5	Y2|3.32	C3|2.69	0.63	A1|2.92 C3|2.69 D4|2.96 DN1|3.27 DN5|2.82 R2|3.11 W1|2.93 Y2|3.32 Z2|2.81 Z5|2.88	275665250-275666206 LOC100739672 100739672	275675622-275676578 LOC100739708 100739708	275688299-275689272 LOC100739744 100739744
193	chr1	280501123	280516142	15020	gain	1	unique	MS7				MS7|2.93	280440499-280509816 IKBKAP 100157586
194	chr1	280530123	280540643	10521	gain	1	unique	DN1				DN1|3.39	280526289-280533007 LOC100525629 100525629	280535889-280609013 CTNNAL1 100626033
195	chr1	280589123	280609621	20499	loss	3	23.08	DN1 M2 Z5	M2|1.48	DN1|1.16	0.32	DN1|1.16 M2|1.48 Z5|1.48	280535889-280609013 CTNNAL1 100626033
196	chr1	281942730	281952926	10197	gain	1	unique	D4				D4|4.26	281830477-281952984 AKAP2 100153149
197	chr1	282416730	282435953	19224	loss	6	46.15	DN1 DN5 R2 W1 Y2 Z2	Y2|1.18	DN5|0.70	0.48	DN1|1.07 DN5|0.70 R2|1.04 W1|1.09 Y2|1.18 Z2|1.00	282424570-282563556 LOC100515121 100515121
198	chr1	283251746	283262972	11227	loss	1	unique	A1				A1|1.48	283259163-283266477 LOC100515992 100515992
199	chr1	283421746	283443922	22177	loss	1	unique	M2				M2|1.38	283440523-283477354 UGCG 100152737
200	chr1	283949746	283988030	38285	loss	6	46.15	A1 C3 M2 MS8 R2 Y2	R2|1.38	M2|0.79	0.59	A1|1.27 C3|1.08 M2|0.79 MS8|0.93 R2|1.38 Y2|1.14	283908773-283976160 HSDL2 100155587	283985126-284017383 LOC100738821 100738821
201	chr1	284108746	284129668	20923	loss	2	15.38	R2 W1	R2|1.18	W1|1.04	0.14	R2|1.18 W1|1.04	284057754-284160698 LOC100513712 100513712
202	chr1	284188746	284217085	28340	loss	8	61.54	A1 C3 DN1 M2 MS7 MS8 Z2 Z5	MS7|1.43	M2|0.67	0.76	A1|1.32 C3|0.81 DN1|1.05 M2|0.67 MS7|1.43 MS8|0.99 Z2|1.35 Z5|1.18	284184379-284203302 C1H9orf80 100513906
203	chr1	284427746	284523631	95886	gain	9	69.23	A1 D4 DN5 MS7 MS8 W1 Y2 Z2 Z5	D4|16.98	Z2|3.96	13.02	A1|10.87 D4|16.98 DN5|8.90 MS7|4.91 MS8|5.04 W1|4.84 Y2|12.38 Z2|3.96 Z5|4.76	284412478-284428084 LOC100516893 100516893	284447113-284451929 SAL1 396739	284499000-284526061 LOC100517074 100517074
204	chr1	284523746	284544111	20366	loss	1	unique	MS8				MS8|1.18	284499000-284526061 LOC100517074 100517074
205	chr1	285555293	285570052	14760	loss	2	15.38	DN5 R2	DN5|0.87	R2|0.52	0.35	DN5|0.87 R2|0.52
206	chr1	291261652	291274310	12659	gain	1	unique	C3				C3|3.06
207	chr1	293040700	293054603	13904	gain	1	unique	D4				D4|3.12	293035621-293054054 LOC100627029 100627029
208	chr1	293567964	293590608	22645	loss	7	53.85	A1 DN1 DN5 R2 W1 Y2 Z2	Z2|1.47	DN5|0.89	0.58	A1|1.08 DN1|1.34 DN5|0.89 R2|1.23 W1|0.98 Y2|0.91 Z2|1.47	293528512-293571262 LOC100155410 100155410
209	chr1	294061603	294073101	11499	gain	1	unique	A1				A1|2.96	294001664-294101996 LOC100628179 100628179
210	chr1	294786753	294923590	136838	gain	13	100	A1 C3 D4 DN1 DN5 M2 MS7 MS8 R2 W1 Y2 Z2 Z5	Z5|6.04	MS7|4.08	1.96	A1|4.80 C3|6.01 D4|5.72 DN1|5.78 DN5|4.19 M2|5.39 MS7|4.08 MS8|4.68 R2|5.56 W1|4.24 Y2|5.70 Z2|4.44 Z5|6.04	294808827-294814982 LOC100152475 100152475	294845749-294849350 LOC100157704 100157704	294857183-294858127 LOC100156488 100156488	294887379-294888320 LOC100517451 100517451	294897257-294898193 LOC100517631 100517631	294911037-294912178 LOC100515465 100515465	294923006-294923950 LOC100517802 100517802
211	chr1	294983207	295006381	23175	gain	4	30.77	A1 MS8 W1 Z2	A1|3.34	W1|2.56	0.78	A1|3.34 MS8|2.63 W1|2.56 Z2|3.07	294990732-294991686 LOC100519940 100519940	294998639-294999634 LOC100520120 100520120	295003512-295007874 LOC100520291 100520291
212	chr1	295057207	295079580	22374	loss	3	23.08	DN1 W1 Z5	DN1|1.08	W1|0.00	1.08	DN1|1.08 W1|0.00 Z5|0.97	295066906-295067815 LOC100521176 100521176
213	chr1	295084207	295143057	58851	gain	8	61.54	A1 C3 DN1 MS7 MS8 W1 Y2 Z2	MS7|3.81	MS8|2.92	0.89	A1|3.30 C3|3.09 DN1|3.27 MS7|3.81 MS8|2.92 W1|3.78 Y2|3.19 Z2|3.54	295097659-295098600 LOC100518354 100518354	295134040-295134982 LOC100518532 100518532
214	chr1	295143207	295168086	24880	both	4	30.77	DN5 MS7 R2 Z5	MS7|3.18	DN5|0.72	2.46	DN5|0.72 MS7|3.18 R2|0.92 Z5|1.05	295151558-295183808 LOC100518173 100518173	295164092-295164571 LOC100517995 100517995
215	chr1	295168207	295305958	137752	both	11	84.62	A1 D4 DN1 DN5 MS7 MS8 R2 W1 Y2 Z2 Z5	Z2|3.72	Z5|0.52	3.2	A1|2.94 A1|3.38 D4|2.57 DN1|0.88 DN1|2.87 DN5|0.56 DN5|1.06 MS7|2.90 MS7|3.10 MS8|2.97 R2|1.24 W1|3.20 W1|3.20 Y2|3.19 Y2|3.32 Z2|3.32 Z2|3.72 Z5|0.52 Z5|0.87	295151558-295183808 LOC100518173 100518173	295190160-295191106 LOC100152447 100152447	295217289-295220810 LOC100521885 100521885	295229056-295229997 LOC100519071 100519071	295243549-295244467 LOC100155680 100155680	295258103-295259044 LOC100156887 100156887	295277065-295278003 LOC100158065 100158065	295289239-295290180 LOC100152864 100152864	295304653-295305610 LOC100739589 100739589
216	chr1	295361557	295497277	135721	both	6	46.15	DN1 DN5 W1 Y2 Z2 Z5	Z2|3.74	Z5|0.14	3.6	DN1|0.98 DN5|0.94 W1|3.24 Y2|2.99 Z2|3.74 Z5|0.14	295366436-295367393 LOC100153237 100153237	295393642-295394583 LOC100519586 100519586	295428116-295431637 LOC100523164 100523164	295439888-295440829 LOC100519758 100519758	295446469-295447394 LOC100625372 100625372	295447640-295451854 LOC100625470 100625470	295458087-295459849 LOC100625580 100625580	295460588-295461529 LOC100625677 100625677	295465935-295474180 LOC100523713 100523713	295487094-295488047 LOC100523352 100523352
217	chr1	295555953	295577656	21704	loss	2	15.38	A1 Z5	A1|1.09	Z5|0.77	0.32	A1|1.09 Z5|0.77	295555676-295556611 LOC100525677 100525677
218	chr1	295577953	295608614	30662	gain	10	76.92	A1 C3 DN1 M2 MS7 MS8 R2 W1 Y2 Z2	MS7|3.67	MS8|2.74	0.93	A1|3.41 C3|3.29 DN1|2.94 M2|2.76 MS7|3.67 MS8|2.74 R2|2.86 W1|2.85 Y2|2.81 Z2|3.19	295581071-295582125 LOC100525852 100525852	295594393-295595331 LOC100524066 100524066
219	chr1	295644953	295698037	53085	gain	12	92.31	A1 C3 DN1 DN5 M2 MS7 MS8 R2 W1 Y2 Z2 Z5	M2|4.20	W1|3.19	1.01	A1|3.48 C3|3.62 C3|3.66 DN1|3.24 DN5|3.40 M2|4.20 MS7|3.61 MS8|3.48 R2|3.60 W1|3.19 Y2|3.44 Y2|3.62 Z2|3.49 Z5|3.23	295653826-295659076 LOC100526030 100526030	295672841-295676077 LOC100526203 100526203	295684155-295684621 LOC100156466 100156466	295692616-295698755 LOC100153261 100153261
220	chr1	295707953	295737124	29172	gain	5	38.46	C3 DN1 M2 W1 Y2	W1|3.77	M2|2.97	0.8	C3|3.50 DN1|3.45 M2|2.97 W1|3.77 Y2|3.18	295722572-295723038 LOC100737357 100737357	295731034-295737142 LOC100737934 100737934
221	chr1	295773953	295818590	44638	gain	3	23.08	C3 M2 Y2	M2|4.30	C3|3.34	0.96	C3|3.34 M2|4.30 Y2|3.34	295780449-295781335 LOC100158090 100158090	295797037-295802287 LOC100512085 100512085	295815963-295816949 LOC100511911 100511911
222	chr1	296023245	296088010	64766	gain	13	100	A1 C3 D4 DN1 DN5 M2 MS7 MS8 R2 W1 Y2 Z2 Z5	DN5|3.58	DN5|2.51	1.07	A1|2.99 C3|3.24 D4|3.19 DN1|2.75 DN5|2.51 DN5|3.58 M2|3.24 MS7|2.96 MS7|3.52 MS8|3.15 R2|2.79 R2|2.97 W1|2.89 Y2|3.09 Z2|2.88 Z5|3.03	296022844-296029062 LOC100514696 100514696	296040283-296041210 LOC100524784 100524784	296054943-296065125 LOC100524970 100524970	296078906-296079876 LOC100514887 100514887
223	chr1	296089245	296125591	36347	gain	3	23.08	C3 M2 Y2	Y2|3.39	C3|2.78	0.61	C3|2.78 M2|3.25 Y2|3.39	296089825-296092655 LOC100621124 100621124	296095949-296097036 LOC100515070 100515070	296107271-296108212 LOC100525147 100525147	296125263-296126199 LOC100525325 100525325
224	chr1	296192826	296331311	138486	both	13	100	A1 C3 D4 DN1 DN5 M2 MS7 MS8 R2 W1 Y2 Z2 Z5	D4|6.09	A1|0.00	6.09	A1|0.00 A1|3.60 C3|3.83 D4|6.09 DN1|2.89 DN1|5.19 DN5|0.94 DN5|3.41 M2|5.63 MS7|2.94 MS7|4.70 MS8|4.12 R2|2.98 R2|5.21 W1|4.01 Y2|5.80 Z2|4.40 Z5|3.49 Z5|5.87	296198377-296199310 LOC100516310 100516310	296208346-296209290 LOC100621729 100621729	296217571-296218509 LOC100621623 100621623	296262472-296263403 LOC100517570 100517570	296282526-296283461 LOC100517746 100517746	296298304-296299245 LOC396794 396794	296310493-296311429 LOC100739147 100739147	296319106-296331356 LOC100621926 100621926
225	chr1	296384687	296462319	77633	both	12	92.31	A1 C3 D4 DN1 DN5 M2 MS7 R2 W1 Y2 Z2 Z5	Y2|5.95	A1|0.00	5.95	A1|0.00 C3|3.94 D4|5.01 DN1|3.82 DN5|1.02 M2|3.63 MS7|2.58 R2|3.96 W1|3.05 Y2|5.95 Z2|4.95 Z5|3.60	296392024-296392963 LOC100739205 100739205	296418443-296423135 LOC100516125 100516125	296435729-296436670 LOC100622893 100622893	296452071-296453006 LOC100518108 100518108	296461264-296462199 LOC100154843 100154843
226	chr1	296548235	296580203	31969	loss	9	69.23	DN5 M2 MS7 MS8 R2 W1 Y2 Z2 Z5	R2|1.05	MS7|0.00	1.05	DN5|0.99 M2|0.58 MS7|0.00 MS8|0.00 R2|1.05 W1|0.00 Y2|0.00 Z2|0.03 Z5|0.00	296559339-296560457 LOC100623462 100623462	296575802-296584032 LOC100518467 100518467
227	chr1	296757682	296835373	77692	gain	9	69.23	A1 DN1 DN5 MS7 MS8 R2 W1 Z2 Z5	Z5|6.65	DN5|4.10	2.55	A1|6.42 DN1|4.29 DN5|4.10 MS7|4.28 MS8|4.17 R2|6.28 W1|4.92 Z2|5.06 Z5|6.65	296757339-296775776 LOC100154438 100154438	296780463-296791635 LOC100155678 100155678	296793811-296794752 LOC100158109 100158109	296809287-296810223 LOC100152862 100152862	296822694-296823622 LOC100154064 100154064
228	chr1	296907714	297127918	220205	both	13	100	A1 C3 D4 DN1 DN5 M2 MS7 MS8 R2 W1 Y2 Z2 Z5	Y2|6.37	D4|0.37	6	A1|3.33 A1|4.24 C3|3.50 C3|5.80 D4|0.37 D4|5.60 DN1|2.99 DN1|5.85 DN5|2.74 DN5|4.35 DN5|5.90 M2|3.67 M2|6.16 MS7|3.10 MS7|4.25 MS7|4.60 MS8|2.50 MS8|3.31 MS8|5.12 R2|3.42 R2|5.36 W1|4.41 W1|4.42 Y2|4.00 Y2|6.37 Z2|2.79 Z2|4.57 Z2|4.92 Z5|5.25	296930125-296931160 LOC100522178 100522178	296934281-296940962 LOC100522723 100522723	296949695-296950636 LOC100524011 100524011	296963624-296964562 LOC100523660 100523660	296971726-296972675 LOC100523484 100523484	296993510-296994439 LOC100523301 100523301	297015492-297016436 LOC100523835 100523835	297063240-297064203 LOC100522535 100522535	297071815-297072756 LOC100154042 100154042	297080634-297081570 LOC100523111 100523111	297094414-297095555 LOC100522359 100522359	297106383-297107327 LOC100522919 100522919
229	chr1	297144714	297210803	66090	both	10	76.92	A1 DN1 DN5 M2 MS7 MS8 R2 W1 Z2 Z5	MS7|3.24	A1|0.00	3.24	A1|0.00 DN1|0.96 DN5|0.00 M2|2.85 MS7|3.24 MS8|3.21 R2|2.97 W1|0.01 Z2|0.00 Z5|1.01	297140314-297144756 LOC100626932 100626932	297170008-297185834 LOC100152058 100152058	297187853-297188617 LOC396787 396787
230	chr1	299712459	299731515	19057	gain	6	46.15	D4 DN5 MS7 R2 W1 Z5	W1|4.61	D4|3.32	1.29	D4|3.32 DN5|3.79 MS7|3.78 R2|4.00 W1|4.61 Z5|3.86	299702674-299727172 PPP6C 100153256	299711521-299712474 LOC100154433 100154433
231	chr1	301008105	301024166	16062	loss	6	46.15	DN1 M2 MS7 R2 W1 Z5	DN1|1.41	Z5|1.07	0.34	DN1|1.41 M2|1.19 MS7|1.30 R2|1.14 W1|1.10 Z5|1.07
232	chr1	302027105	302049971	22867	gain	1	unique	Y2				Y2|3.02	302023359-302096370 LOC100517927 100517927
233	chr1	302325599	302341048	15450	gain	1	unique	D4				D4|2.78	302331796-302339311 PIP5KL1 100523714
234	chr1	303446948	303458261	11314	gain	1	unique	D4				D4|2.77	303417970-303447670 LOC100157517 100157517
235	chr1	306532334	306545693	13360	gain	1	unique	DN1				DN1|3.29
236	chr1	307853669	307866764	13096	gain	1	unique	D4				D4|3.21
237	chr1	308944083	308956218	12136	gain	1	unique	MS7				MS7|3.38	308948105-308949046 LOC100520712 100520712	308956085-308972830 LOC100520535 100520535
238	chr1	308971083	308989581	18499	gain	13	100	A1 C3 D4 DN1 DN5 M2 MS7 MS8 R2 W1 Y2 Z2 Z5	R2|3.94	C3|2.86	1.08	A1|3.24 C3|2.86 D4|3.65 DN1|3.80 DN5|3.49 M2|3.92 MS7|3.63 MS8|3.53 R2|3.94 W1|3.83 Y2|3.84 Z2|3.40 Z5|3.57	308956085-308972830 LOC100520535 100520535	308980430-308981437 LOC100520355 100520355	308988718-308989659 LOC100622109 100622109
239	chr1	309055083	309067705	12623	loss	1	unique	Z5				Z5|0.85	309040500-309088037 LOC100520170 100520170
240	chr1	309597497	309618087	20591	loss	1	unique	Y2				Y2|1.06	309599856-309617418 LOC100622894 100622894
241	chr1	309796045	309814854	18810	gain	1	unique	D4				D4|2.96
242	chr1	310494034	310510730	16697	gain	3	23.08	D4 DN5 Z2	D4|3.03	DN5|2.92	0.11	D4|3.03 DN5|2.92 Z2|2.98
243	chr1	310672327	310707464	35138	gain	10	76.92	C3 DN1 M2 MS7 MS8 R2 W1 Y2 Z2 Z5	Z2|8.59	DN1|2.63	5.96	C3|6.00 DN1|2.63 M2|7.25 MS7|7.95 MS8|8.03 R2|6.78 W1|5.56 Y2|4.66 Z2|8.59 Z5|6.57
244	chr1	311792883	312110592	317710	gain	13	100	A1 C3 D4 DN1 DN5 M2 MS7 MS8 R2 W1 Y2 Z2 Z5	Y2|6.14	A1|4.19	1.95	A1|4.19 A1|4.23 A1|4.91 C3|5.15 D4|4.24 D4|4.25 D4|4.60 DN1|4.47 DN1|5.00 DN5|4.28 DN5|4.48 DN5|5.20 M2|4.97 M2|5.34 MS7|4.21 MS7|4.41 MS7|4.69 MS8|4.42 MS8|4.58 MS8|5.70 R2|4.54 R2|4.72 W1|4.61 W1|4.96 Y2|6.05 Y2|6.14 Z2|4.62 Z5|4.53 Z5|4.71	311849492-311856832 LOC100156188 100156188	311869037-311869963 LOC100154969 100154969	311880007-311880950 LOC100153757 100153757	311902556-311903412 LOC100152561 100152561	311909007-311910001 LOC100157805 100157805	311946373-311947305 LOC100152176 100152176	311953642-311954575 LOC100625266 100625266	311963673-311964357 LOC100739696 100739696	312068401-312069285 LOC100157015 100157015	312080862-312081788 LOC100158212 100158212	312091720-312092663 LOC100152965 100152965	312108946-312109878 LOC100154169 100154169
245	chr1	312164193	312658622	494430	both	11	84.62	A1 C3 D4 DN1 DN5 M2 MS7 R2 W1 Y2 Z5	DN5|4.53	R2|0.10	4.43	A1|4.37 C3|4.31 D4|3.59 DN1|4.28 DN5|4.53 M2|3.02 MS7|3.82 R2|0.10 R2|0.29 R2|0.65 W1|4.34 Y2|4.21 Z5|2.66 Z5|2.71	312169782-312173845 LOC100512392 100512392	312186414-312187298 LOC100512582 100512582	312194116-312195057 LOC100512761 100512761	312203723-312204628 LOC100512210 100512210	312226070-312227008 LOC100512945 100512945	312250642-312264223 LOC100513132 100513132	312271557-312272440 LOC100513335 100513335	312290104-312291048 LOC100513518 100513518	312300416-312306283 LOC100514090 100514090	312309919-312310863 LOC100513907 100513907	312315871-312331043 LOC100513715 100513715	312344563-312345501 LOC100153732 100153732	312359048-312359977 LOC100155816 100155816	312377137-312378084 LOC100157785 100157785	312384661-312385461 LOC100156571 100156571	312400631-312401578 LOC100154600 100154600	312412160-312413131 LOC100155372 100155372	312417158-312418125 LOC100154144 100154144	312425409-312426347 LOC100153383 100153383	312441335-312442276 LOC100152197 100152197	312449197-312453430 LOC100152938 100152938	312471663-312472604 LOC100157368 100157368	312483401-312484342 LOC100156990 100156990	312488059-312489016 LOC100155793 100155793	312494393-312495184 LOC100154572 100154572	312508783-312509741 LOC100737611 100737611	312517975-312518932 LOC100737656 100737656	312524822-312526155 LOC100737694 100737694	312533334-312534566 LOC100737735 100737735	312559736-312560670 LOC100156187 100156187	312561232-312564505 LOC100154967 100154967	312571911-312573112 LOC100156159 100156159	312587671-312588608 LOC100518949 100518949	312601374-312602302 LOC100154947 100154947	312609075-312610013 LOC100152560 100152560	312618767-312621551 LOC100156594 100156594	312635948-312636929 LOC100155391 100155391
246	chr1	312715163	312839394	124232	both	10	76.92	A1 C3 D4 DN1 DN5 M2 MS7 R2 W1 Y2	A1|4.59	R2|0.19	4.4	A1|4.59 C3|4.27 D4|3.86 DN1|4.49 DN5|4.48 M2|3.06 MS7|4.30 R2|0.19 R2|0.97 W1|4.50 Y2|4.30	312722164-312723090 LOC100516950 100516950	312728407-312729348 LOC100517140 100517140	312740411-312741358 LOC100520536 100520536	312751494-312767645 LOC100738274 100738274	312773953-312779942 LOC100622697 100622697	312789943-312790890 LOC100521242 100521242	312801537-312802506 LOC100521061 100521061	312812139-312813110 LOC100520881 100520881	312820731-312821669 LOC100517511 100517511	312828696-312838627 LOC100520356 100520356
247	chr1	312908587	313292810	384224	gain	13	100	A1 C3 D4 DN1 DN5 M2 MS7 MS8 R2 W1 Y2 Z2 Z5	Z5|30.14	Z2|2.61	27.53	A1|24.29 A1|5.07 C3|29.26 C3|4.88 D4|29.78 D4|4.70 DN1|25.30 DN1|3.10 DN1|4.75 DN5|24.00 DN5|3.20 DN5|3.32 DN5|5.80 M2|5.50 MS7|4.44 MS8|24.29 MS8|5.25 R2|28.75 R2|5.34 W1|28.71 W1|5.96 Y2|22.67 Y2|4.30 Z2|19.36 Z2|2.61 Z2|5.24 Z5|30.14 Z5|4.54	312931131-312952730 LOC100521600 100521600	312979026-312983552 LOC100522474 100522474	313016847-313017832 LOC100521943 100521943	313030206-313031238 LOC100522659 100522659	313036154-313041463 LOC100522846 100522846	313050463-313051417 LOC100623677 100623677	313078892-313079421 LOC100623563 100623563	313079423-313082110 LOC100738823 100738823	313112781-313113100 LOC100522118 100522118	313114361-313115280 LOC100152174 100152174	313118939-313139367 LOC100523226 100523226	313147803-313148717 LOC100153360 100153360	313166922-313177418 LOC100523584 100523584	313177869-313183701 LOC100154570 100154570	313204227-313232498 LOC100624233 100624233	313237024-313271911 LOC100523942 100523942	313280387-313281277 LOC100524127 100524127	313282681-313283605 LOC100524297 100524297
248	chr1	313344964	313675819	330856	gain	2	15.38	M2 MS7	M2|4.30	MS7|3.23	1.07	M2|4.30 MS7|3.23	313343967-313345864 LOC100739237 100739237	313360453-313368655 LOC100624680 100624680	313374928-313375851 LOC100739311 100739311	313377255-313378145 LOC100739346 100739346	313386621-313416173 LOC100739387 100739387	313443017-313443973 LOC100526091 100526091	313449747-313450671 LOC100525906 100525906	313480132-313480902 LOC100525380 100525380	313490164-313491092 LOC100525554 100525554	313506056-313506992 LOC100625642 100625642	313538011-313543876 LOC100625546 100625546	313569775-313570706 LOC100525729 100525729	313601248-313602286 LOC100625742 100625742	313607813-313609023 LOC100625842 100625842	313610363-313611760 LOC100625921 100625921	313625990-313626913 LOC100625445 100625445	313654674-313663468 LOC100625341 100625341	313671032-313673316 LOC100625237 100625237
249	chr1	314215039	314358105	143067	gain	13	100	A1 C3 D4 DN1 DN5 M2 MS7 MS8 R2 W1 Y2 Z2 Z5	DN5|11.36	Z5|3.71	7.65	A1|8.79 C3|5.59 D4|5.66 DN1|10.35 DN5|11.36 M2|9.31 MS7|8.46 MS8|8.80 R2|9.23 W1|10.64 Y2|10.14 Z2|6.19 Z5|3.71	314233659-314295671 LOC100517524 100517524	314315320-314337770 LOC100621197 100621197
250	chr1	314410666	314547670	137005	gain	13	100	A1 C3 D4 DN1 DN5 M2 MS7 MS8 R2 W1 Y2 Z2 Z5	DN5|13.48	Z5|4.43	9.05	A1|11.03 C3|5.81 D4|7.03 DN1|11.19 DN5|13.48 M2|10.52 MS7|8.88 MS8|10.01 R2|11.09 W1|12.22 Y2|11.56 Z2|6.92 Z5|4.43	314442179-314456367 LOC100518533 100518533	314476014-314498464 LOC100518355 100518355	314527159-314536458 LOC100518053 100518053
251	chr1	314599520	314719675	120156	gain	13	100	A1 C3 D4 DN1 DN5 M2 MS7 MS8 R2 W1 Y2 Z2 Z5	DN5|12.81	Z5|3.89	8.92	A1|9.55 C3|5.48 D4|5.98 DN1|10.81 DN5|12.81 M2|9.88 MS7|8.60 MS8|9.68 R2|10.13 W1|11.44 Y2|11.16 Z2|6.41 Z5|3.89	314634233-314648422 LOC100518893 100518893	314668070-314690519 LOC100519072 100519072
252	chr1	314771444	314796276	24833	gain	13	100	A1 C3 D4 DN1 DN5 M2 MS7 MS8 R2 W1 Y2 Z2 Z5	Y2|20.96	Z5|5.89	15.07	A1|20.54 C3|6.56 D4|9.34 DN1|12.62 DN5|20.00 M2|18.82 MS7|12.43 MS8|13.50 R2|20.24 W1|13.83 Y2|20.96 Z2|9.12 Z5|5.89	314782098-314791398 LOC100519238 100519238
253	chr1	314847854	315048267	200414	gain	13	100	A1 C3 D4 DN1 DN5 M2 MS7 MS8 R2 W1 Y2 Z2 Z5	R2|5.17	R2|2.60	2.57	A1|3.05 A1|3.50 A1|4.00 C3|4.19 C3|4.45 D4|4.75 DN1|4.02 DN5|2.99 DN5|3.23 M2|4.26 M2|4.62 MS7|3.27 MS8|3.33 R2|2.60 R2|3.45 R2|5.17 W1|3.87 W1|4.89 Y2|4.26 Y2|5.05 Z2|3.83 Z5|3.64 Z5|4.19	314869419-314870361 LOC100622571 100622571	314882597-314884186 LOC100738471 100738471	314886626-314896584 LOC100521768 100521768	314903329-314904270 LOC100521944 100521944	314911975-314914418 LOC100154066 100154066	314929650-314930613 LOC100157681 100157681	314940116-314941055 LOC100522299 100522299	314953285-314954226 LOC100522119 100522119	314975924-314976862 LOC100520002 100520002	314989851-314990774 LOC100521243 100521243	315007740-315008394 LOC100623050 100623050	315008811-315009706 LOC100521426 100521426	315023241-315024140 LOC100521601 100521601
254	chr1	315105854	315163110	57257	gain	13	100	A1 C3 D4 DN1 DN5 M2 MS7 MS8 R2 W1 Y2 Z2 Z5	C3|5.99	DN1|3.39	2.6	A1|4.27 C3|5.99 D4|5.29 DN1|3.39 DN5|3.81 M2|4.16 MS7|4.06 MS8|4.03 R2|4.68 W1|5.11 Y2|5.97 Z2|4.09 Z5|5.37	315103391-315105904 LOC100739003 100739003	315112656-315113597 LOC100739046 100739046	315129699-315130628 LOC100738393 100738393	315136733-315137763 LOC100739091 100739091
255	chr1	315197854	315236995	39142	gain	13	100	A1 C3 D4 DN1 DN5 M2 MS7 MS8 R2 W1 Y2 Z2 Z5	MS7|3.50	DN1|2.58	0.92	A1|3.00 C3|2.80 D4|3.11 DN1|2.58 DN5|3.13 M2|3.10 MS7|3.50 MS8|3.00 R2|2.96 W1|3.18 Y2|3.07 Z2|2.73 Z5|2.80	315218565-315219536 LOC100524844 100524844	315226694-315227671 LOC100525026 100525026	315235681-315236613 LOC100525203 100525203
256	chr1	315255854	315291723	35870	gain	4	30.77	C3 DN1 DN5 R2	DN1|3.03	R2|2.55	0.48	C3|2.92 DN1|3.03 DN5|2.91 R2|2.55	315256357-315257295 LOC100153259 100153259	315275071-315276948 LOC100523420 100523420	315291176-315291749 LOC100739404 100739404
257	chr10	186001	204764	18764	loss	1	unique	M2				M2|1.28	171630-254561 COG7 100627695
258	chr10	256001	276611	20611	loss	1	unique	Z5				Z5|1.04	271534-337922 SCNN1B 100627971
259	chr10	412256	463264	51009	gain	7	53.85	A1 DN5 M2 MS7 MS8 W1 Z5	DN5|3.16	W1|2.57	0.59	A1|2.68 DN5|2.92 DN5|3.16 M2|2.64 MS7|2.71 MS8|2.97 W1|2.57 Z5|2.87
260	chr10	468256	484185	15930	gain	2	15.38	DN5 MS8	MS8|3.34	DN5|3.13	0.21	DN5|3.13 MS8|3.34
261	chr10	510256	546126	35871	both	10	76.92	A1 C3 D4 M2 MS7 MS8 R2 Y2 Z2 Z5	R2|3.59	C3|0.10	3.49	A1|3.23 C3|0.10 D4|3.00 M2|2.92 MS7|3.13 MS8|3.54 R2|3.59 Y2|3.14 Z2|2.92 Z5|2.79
262	chr10	569256	608871	39616	gain	12	92.31	C3 D4 DN1 DN5 M2 MS7 MS8 R2 W1 Y2 Z2 Z5	C3|3.46	MS7|2.68	0.78	C3|3.46 D4|2.84 DN1|2.99 DN5|3.03 M2|2.96 MS7|2.68 MS8|3.26 R2|3.21 W1|3.24 Y2|2.94 Z2|3.39 Z5|2.94	606117-609704 LOC100628072 100628072
263	chr10	664427	707875	43449	gain	4	30.77	D4 MS7 MS8 W1	W1|2.86	MS8|2.51	0.35	D4|2.52 MS7|2.56 MS8|2.51 W1|2.86
264	chr10	3717826	3754203	36378	loss	1	unique	A1				A1|0.95
265	chr10	3934116	3972916	38801	loss	2	15.38	DN5 MS7	MS7|1.10	DN5|0.81	0.29	DN5|0.81 MS7|1.10
266	chr10	4568116	4591627	23512	gain	1	unique	Y2				Y2|3.44
267	chr10	4736116	4759759	23644	gain	1	unique	Y2				Y2|3.13
268	chr10	4762116	4779198	17083	gain	1	unique	C3				C3|2.77
269	chr10	5146116	5157214	11099	loss	1	unique	Z2				Z2|0.00	4783257-5184633 LOC100512672 100512672
270	chr10	6668586	6684673	16088	loss	2	15.38	MS7 MS8	MS8|0.30	MS7|0.17	0.13	MS7|0.17 MS8|0.30
271	chr10	6820586	6836157	15572	loss	3	23.08	DN1 M2 W1	DN1|1.28	W1|0.35	0.93	DN1|1.28 M2|0.74 W1|0.35
272	chr10	6925463	6938028	12566	loss	1	unique	Z2				Z2|0.67
273	chr10	7450463	7461371	10909	loss	1	unique	R2				R2|1.23
274	chr10	7554463	7568858	14396	loss	1	unique	M2				M2|0.82
275	chr10	8470300	8491457	21158	loss	1	unique	DN5				DN5|1.12
276	chr10	8539300	8557263	17964	loss	1	unique	DN1				DN1|1.20
277	chr10	9072397	9085215	12819	loss	2	15.38	D4 M2	M2|1.14	D4|1.01	0.13	D4|1.01 M2|1.14
278	chr10	10197091	10208078	10988	loss	1	unique	R2				R2|1.42
279	chr10	14281830	14297590	15761	loss	1	unique	MS8				MS8|1.07	14263137-14421660 LOC100521858 100521858
280	chr10	14312830	14324879	12050	loss	2	15.38	D4 Z2	Z2|0.77	D4|0.06	0.71	D4|0.06 Z2|0.77	14263137-14421660 LOC100521858 100521858
281	chr10	14333830	14347617	13788	loss	1	unique	C3				C3|0.94	14263137-14421660 LOC100521858 100521858
282	chr10	15773804	15818828	45025	gain	13	100	A1 C3 D4 DN1 DN5 M2 MS7 MS8 R2 W1 Y2 Z2 Z5	A1|120.56	MS8|56.49	64.07	A1|120.56 C3|81.62 D4|70.88 DN1|88.05 DN5|94.04 M2|78.57 MS7|72.70 MS8|56.49 R2|63.49 W1|98.50 Y2|91.13 Z2|94.74 Z5|119.17
283	chr10	17491862	17635800	143939	gain	13	100	A1 C3 D4 DN1 DN5 M2 MS7 MS8 R2 W1 Y2 Z2 Z5	M2|6.85	C3|2.83	4.02	A1|6.22 C3|2.83 C3|5.96 D4|2.85 D4|5.86 DN1|3.95 DN5|4.90 M2|3.21 M2|6.85 MS7|4.02 MS8|5.84 R2|2.91 R2|5.21 W1|3.07 W1|4.41 W1|5.60 Y2|4.90 Z2|4.34 Z5|6.66	17524007-17572010 SCCPDH 100512485	17632831-17673270 EXO1 100512301
284	chr10	17732862	17749298	16437	loss	1	unique	C3				C3|1.15	17728385-17890366 LOC100622421 100622421
285	chr10	19410408	19427043	16636	loss	1	unique	Z2				Z2|1.26
286	chr10	19832606	19849296	16691	gain	1	unique	Z2				Z2|2.81	19757499-19843979 LOC100514914 100514914
287	chr10	19979769	20006421	26653	loss	5	38.46	A1 DN5 M2 Z2 Z5	DN5|1.42	A1|1.06	0.36	A1|1.06 DN5|1.42 M2|1.24 Z2|1.17 Z5|1.18
288	chr10	20031769	20085341	53573	loss	11	84.62	A1 C3 DN1 DN5 M2 MS8 R2 W1 Y2 Z2 Z5	R2|1.47	Z5|1.11	0.36	A1|1.18 C3|1.32 DN1|1.28 DN5|1.41 M2|1.24 MS8|1.19 R2|1.47 W1|1.18 Y2|1.12 Z2|1.33 Z5|1.11	20041291-20137405 LOC100515403 100515403
289	chr10	20085769	20109626	23858	loss	1	unique	Z5				Z5|1.11	20041291-20137405 LOC100515403 100515403
290	chr10	20950094	20960592	10499	loss	1	unique	MS7				MS7|1.33	20923785-21568712 SMYD3 100294707
291	chr10	21317094	21330263	13170	loss	2	15.38	MS7 MS8	MS8|1.01	MS7|0.63	0.38	MS7|0.63 MS8|1.01	20923785-21568712 SMYD3 100294707
292	chr10	21352094	21383657	31564	loss	2	15.38	D4 Y2	Y2|0.87	D4|0.79	0.08	D4|0.79 Y2|0.87	20923785-21568712 SMYD3 100294707
293	chr10	21391094	21410384	19291	loss	2	15.38	DN1 MS8	DN1|1.30	MS8|1.15	0.15	DN1|1.30 MS8|1.15	20923785-21568712 SMYD3 100294707
294	chr10	21462094	21511282	49189	loss	11	84.62	A1 C3 D4 DN5 MS7 MS8 R2 W1 Y2 Z2 Z5	DN5|1.50	Y2|0.71	0.79	A1|1.14 C3|0.99 D4|0.99 DN5|1.50 MS7|1.13 MS8|1.01 R2|1.44 W1|1.31 Y2|0.71 Z2|0.88 Z5|0.87	20923785-21568712 SMYD3 100294707
295	chr10	21574094	21692895	118802	gain	13	100	A1 C3 D4 DN1 DN5 M2 MS7 MS8 R2 W1 Y2 Z2 Z5	A1|8.69	DN1|3.74	4.95	A1|6.35 A1|8.69 C3|4.12 C3|4.42 D4|6.77 D4|7.17 DN1|3.74 DN5|4.96 DN5|6.10 M2|4.02 M2|4.86 MS7|6.67 MS7|6.81 MS8|6.31 MS8|6.67 R2|3.83 R2|4.64 W1|4.57 W1|4.66 Y2|4.67 Y2|6.76 Z2|4.38 Z2|5.29 Z5|5.41 Z5|6.89	21619644-21630842 LOC100517362 100517362
296	chr10	21863094	21882212	19119	loss	2	15.38	D4 M2	M2|1.26	D4|1.11	0.15	D4|1.11 M2|1.26
297	chr10	21949094	21967546	18453	gain	11	84.62	C3 D4 DN1 DN5 M2 MS7 MS8 R2 W1 Y2 Z2	M2|7.50	Y2|2.84	4.66	C3|5.80 D4|4.28 DN1|4.20 DN5|5.05 M2|7.50 MS7|4.82 MS8|5.41 R2|3.73 W1|5.31 Y2|2.84 Z2|3.71	21916363-22050051 LOC100516995 100516995
298	chr10	21974094	21998869	24776	gain	12	92.31	A1 C3 D4 DN1 DN5 M2 MS7 MS8 R2 W1 Y2 Z5	M2|5.52	Z5|2.88	2.64	A1|3.58 C3|4.02 D4|2.89 DN1|3.84 DN5|3.98 M2|5.52 MS7|4.58 MS8|3.89 R2|3.71 W1|4.78 Y2|3.94 Z5|2.88	21916363-22050051 LOC100516995 100516995
299	chr10	22215943	22349432	133490	gain	13	100	A1 C3 D4 DN1 DN5 M2 MS7 MS8 R2 W1 Y2 Z2 Z5	DN5|23.39	DN1|5.94	17.45	A1|16.89 C3|6.85 D4|18.70 DN1|5.94 DN5|23.39 M2|8.05 M2|9.69 MS7|20.57 MS8|19.35 R2|22.13 W1|22.21 Y2|12.26 Z2|10.86 Z5|21.02	22216003-22345104 LOC100518090 100518090	22250155-22267534 LOC100625764 100625764	22268768-22269685 LOC100625660 100625660
300	chr10	22403524	22545209	141686	gain	13	100	A1 C3 D4 DN1 DN5 M2 MS7 MS8 R2 W1 Y2 Z2 Z5	DN5|23.69	DN1|5.37	18.32	A1|12.70 C3|5.94 D4|11.88 DN1|5.37 DN5|23.69 M2|8.70 MS7|16.61 MS8|18.42 R2|19.45 W1|19.67 Y2|8.89 Z2|9.78 Z5|16.72	22529510-22530012 LOC100737187 100737187
301	chr10	22597137	22820897	223761	gain	13	100	A1 C3 D4 DN1 DN5 M2 MS7 MS8 R2 W1 Y2 Z2 Z5	DN5|23.86	DN1|5.05	18.81	A1|12.95 C3|6.15 D4|12.45 DN1|5.05 DN5|23.86 M2|8.30 MS7|16.83 MS8|18.74 R2|20.33 W1|20.05 Y2|9.18 Z2|10.02 Z5|16.90	22598110-22599237 LOC100518626 100518626	22734939-22735328 LOC100518801 100518801
302	chr10	22872897	23243756	370860	both	13	100	A1 C3 D4 DN1 DN5 M2 MS7 MS8 R2 W1 Y2 Z2 Z5	DN5|20.66	C3|0.00	20.66	A1|13.02 C3|0.00 C3|0.50 C3|5.46 C3|6.47 D4|12.55 DN1|0.00 DN1|0.47 DN1|4.77 DN1|8.27 DN5|20.66 M2|0.05 M2|0.45 M2|12.78 M2|8.05 MS7|15.83 MS8|17.51 R2|18.49 W1|18.78 Y2|10.22 Y2|9.40 Z2|10.39 Z2|9.24 Z5|16.85	22943160-22944858 LOC100519166 100519166	22992415-22993901 LOC100626289 100626289	22994703-23058724 LOC100626378 100626378	23228590-23229417 LOC100626578 100626578	23229457-23244039 LOC100626475 100626475
303	chr10	23294193	23389120	94928	both	13	100	A1 C3 D4 DN1 DN5 M2 MS7 MS8 R2 W1 Y2 Z2 Z5	DN5|22.02	C3|0.00	22.02	A1|16.96 C3|0.00 C3|5.66 C3|9.05 D4|17.71 DN1|0.00 DN1|4.90 DN1|9.96 DN5|22.02 M2|0.02 M2|11.25 M2|16.47 MS7|18.60 MS8|19.70 R2|22.00 W1|20.51 Y2|15.23 Y2|9.46 Z2|13.26 Z2|3.65 Z5|20.55	23318060-23333706 LOC100626755 100626755	23383855-23390280 LOC100626028 100626028
304	chr10	23488516	23535439	46924	gain	9	69.23	A1 DN1 DN5 MS7 MS8 R2 W1 Z2 Z5	MS7|3.29	A1|2.80	0.49	A1|2.80 DN1|3.01 DN5|3.02 MS7|3.29 MS8|3.28 R2|2.83 W1|3.00 Z2|3.11 Z5|2.80
305	chr10	23595516	23607136	11621	loss	1	unique	R2				R2|1.16
306	chr10	23886341	23902788	16448	loss	1	unique	M2				M2|1.09	23898725-24106816 KCNT2 100519680
307	chr10	24373268	24396193	22926	gain	3	23.08	DN1 DN5 MS7	DN5|3.84	MS7|2.60	1.24	DN1|2.61 DN5|3.84 MS7|2.60	24337539-24406888 CFH 397525
308	chr10	24480196	24499393	19198	loss	2	15.38	W1 Z2	W1|1.19	W1|1.19	0	W1|1.19 Z2|1.19	24461166-24526672 TP53BP2 100519863
309	chr10	25260196	25291009	30814	loss	3	23.08	DN5 M2 R2	DN5|1.43	M2|1.15	0.28	DN5|1.43 M2|1.15 R2|1.36
310	chr10	26875534	26891157	15624	loss	1	unique	R2				R2|0.92
311	chr10	27350887	27361738	10852	loss	1	unique	Z5				Z5|1.31	27281196-27425916 LOC100523688 100523688
312	chr10	27445887	27463431	17545	loss	1	unique	A1				A1|1.21
313	chr10	29426988	29456161	29174	gain	13	100	A1 C3 D4 DN1 DN5 M2 MS7 MS8 R2 W1 Y2 Z2 Z5	Z5|62.31	DN5|35.34	26.97	A1|47.70 C3|55.50 D4|52.13 DN1|44.39 DN5|35.34 M2|59.18 MS7|52.55 MS8|41.96 R2|40.26 W1|44.49 Y2|40.35 Z2|37.01 Z5|62.31
314	chr10	29579930	29614930	35001	loss	2	15.38	DN1 Z2	DN1|1.42	Z2|1.01	0.41	DN1|1.42 Z2|1.01	29551859-29666345 LOC100626260 100626260
315	chr10	29748080	29779545	31466	loss	4	30.77	A1 DN5 M2 Y2	A1|1.49	DN5|0.93	0.56	A1|1.49 DN5|0.93 M2|1.27 Y2|1.03
316	chr10	30798109	30815402	17294	loss	1	unique	C3				C3|0.98
317	chr10	30936109	30952864	16756	loss	1	unique	MS8				MS8|1.08
318	chr10	31537635	31554095	16461	loss	1	unique	MS8				MS8|0.69	31342354-31670879 C10H9orf3 100513615
319	chr10	31635635	31650719	15085	gain	1	unique	D4				D4|3.04	31342354-31670879 C10H9orf3 100513615
320	chr10	31924635	31938470	13836	gain	1	unique	W1				W1|2.89
321	chr10	31990635	32005242	14608	loss	1	unique	W1				W1|1.24	31972298-32019846 LOC100737635 100737635
322	chr10	32604160	32614534	10375	loss	2	15.38	M2 R2	R2|0.81	M2|0.60	0.21	M2|0.60 R2|0.81	32610336-32613309 LOC100516459 100516459
323	chr10	33394627	33408776	14150	loss	2	15.38	C3 DN1	DN1|0.95	C3|0.83	0.12	C3|0.83 DN1|0.95	33267122-33402260 NAA35 100517363
324	chr10	33470627	33487229	16603	loss	1	unique	MS7				MS7|0.00
325	chr10	33719627	33731563	11937	loss	1	unique	A1				A1|0.96
326	chr10	35032681	35072534	39854	loss	7	53.85	A1 M2 MS7 MS8 R2 W1 Y2	M2|1.12	A1|0.63	0.49	A1|0.63 M2|1.12 MS7|0.79 MS8|1.04 R2|0.89 W1|0.98 Y2|1.05	34987511-35051325 KIF27 100622281	35066305-35077288 LOC100621952 100621952
327	chr10	35089681	35103634	13954	loss	1	unique	M2				M2|1.06
328	chr10	35104681	35116865	12185	gain	1	unique	D4				D4|2.77	35104997-35115118 LOC100622191 100622191
329	chr10	36213085	36234702	21618	gain	2	15.38	MS7 R2	R2|3.29	MS7|3.21	0.08	MS7|3.21 R2|3.29	36229528-36229923 LOC100521213 100521213	36233288-36233987 CCL21 448797
330	chr10	36846301	36861119	14819	loss	1	unique	M2				M2|1.14
331	chr10	38497023	38509306	12284	loss	1	unique	R2				R2|0.97
332	chr10	39533977	39557220	23244	loss	4	30.77	A1 DN5 R2 W1	W1|1.38	DN5|1.01	0.37	A1|1.28 DN5|1.01 R2|1.31 W1|1.38
333	chr10	40185545	40203327	17783	gain	13	100	A1 C3 D4 DN1 DN5 M2 MS7 MS8 R2 W1 Y2 Z2 Z5	Y2|13.97	MS7|5.03	8.94	A1|8.06 C3|13.94 D4|6.13 DN1|9.43 DN5|13.67 M2|6.45 MS7|5.03 MS8|7.32 R2|5.96 W1|5.33 Y2|13.97 Z2|10.07 Z5|9.21
334	chr10	40273545	40314373	40829	gain	13	100	A1 C3 D4 DN1 DN5 M2 MS7 MS8 R2 W1 Y2 Z2 Z5	Y2|14.61	W1|6.35	8.26	A1|10.70 C3|14.40 D4|6.44 DN1|10.65 DN5|13.16 M2|8.01 MS7|6.57 MS8|8.10 R2|6.99 W1|6.35 Y2|14.61 Z2|12.48 Z5|10.33	40260866-40304638 LOC100514915 100514915
335	chr10	40409435	40471827	62393	gain	13	100	A1 C3 D4 DN1 DN5 M2 MS7 MS8 R2 W1 Y2 Z2 Z5	Y2|14.46	W1|5.38	9.08	A1|10.09 C3|13.86 D4|5.50 DN1|11.11 DN5|11.69 M2|7.33 MS7|5.65 MS8|7.32 R2|6.48 W1|5.38 Y2|14.46 Z2|11.19 Z5|10.05	40431105-40436131 LOC100515093 100515093	40436424-40456299 LOC100515272 100515272
336	chr10	41013250	41027998	14749	gain	2	15.38	R2 Z2	Z2|2.64	R2|2.53	0.11	R2|2.53 Z2|2.64	41016618-41018631 LOC100737365 100737365
337	chr10	43570122	43580518	10397	loss	1	unique	M2				M2|1.49	43580297-43668220 LOC100516148 100516148
338	chr10	43771122	43792982	21861	loss	1	unique	M2				M2|1.35
339	chr10	44097885	44122490	24606	loss	2	15.38	M2 Z2	Z2|1.13	M2|1.09	0.04	M2|1.09 Z2|1.13	44094433-44120321 LOC100621751 100621751	44121019-44210503 LOC100517599 100517599
340	chr10	44229885	44241684	11800	loss	1	unique	MS8				MS8|1.23	44241652-44246876 BAMBI 449001
341	chr10	44395755	44410359	14605	loss	1	unique	Z5				Z5|1.27
342	chr10	44608259	44622470	14212	loss	1	unique	Z5				Z5|0.96
343	chr10	44933966	44945772	11807	loss	8	61.54	A1 C3 DN1 DN5 M2 MS8 Y2 Z5	MS8|1.12	A1|0.53	0.59	A1|0.53 C3|0.83 DN1|0.79 DN5|1.06 M2|0.70 MS8|1.12 Y2|0.69 Z5|0.77
344	chr10	47208665	47220555	11891	loss	1	unique	Z5				Z5|1.17
345	chr10	47508665	47528169	19505	gain	1	unique	Z2				Z2|2.61	47431315-47572044 LOC100521573 100521573
346	chr10	47751373	47777238	25866	gain	11	84.62	A1 C3 D4 DN1 DN5 M2 MS7 R2 W1 Z2 Z5	R2|3.36	Z2|2.88	0.48	A1|3.07 C3|3.28 D4|3.09 DN1|3.24 DN5|2.90 M2|3.07 MS7|3.09 R2|3.36 W1|3.20 Z2|2.88 Z5|3.04	47746343-48022951 LOC100521743 100521743
347	chr10	48521789	48561720	39932	loss	2	15.38	D4 DN5	D4|1.03	DN5|0.93	0.1	D4|1.03 DN5|0.93	48560429-48568460 LOC100522754 100522754
348	chr10	49482038	49511624	29587	loss	1	unique	MS8				MS8|1.31	49464560-49623200 CACNB2 100524101
349	chr10	49708038	49735079	27042	loss	2	15.38	MS7 R2	MS7|1.44	R2|1.29	0.15	MS7|1.44 R2|1.29	49701729-49715324 LOC100525069 100525069
350	chr10	49738038	49760133	22096	gain	10	76.92	A1 C3 D4 DN1 M2 MS7 MS8 R2 W1 Z5	D4|3.34	Z5|2.52	0.82	A1|3.21 C3|3.14 D4|3.34 DN1|3.08 M2|2.60 MS7|3.12 MS8|2.81 R2|2.95 W1|3.10 Z5|2.52	49758416-49764952 LOC100525247 100525247
351	chr10	49774038	49790680	16643	gain	3	23.08	D4 DN1 R2	DN1|2.95	D4|2.57	0.38	D4|2.57 DN1|2.95 R2|2.90	49773563-49807956 LOC100739603 100739603
352	chr10	50464334	50481202	16869	loss	1	unique	MS7				MS7|1.44
353	chr10	51847152	51867521	20370	loss	1	unique	Z5				Z5|1.13
354	chr10	52991289	53002930	11642	loss	2	15.38	DN5 MS7	DN5|0.79	DN5|0.79	0	DN5|0.79 MS7|0.79
355	chr10	53134289	53155900	21612	loss	1	unique	R2				R2|1.18	53011741-53220181 LOC100516752 100516752
356	chr10	53327201	53340256	13056	loss	5	38.46	A1 DN5 M2 R2 Z2	Z2|1.33	M2|0.73	0.6	A1|0.76 DN5|1.08 M2|0.73 R2|0.86 Z2|1.33	53340036-53520717 ARMC4 100516925
357	chr10	53838850	53865555	26706	gain	2	15.38	D4 Z2	Z2|3.19	D4|3.03	0.16	D4|3.03 Z2|3.19	53835490-53867714 LOC100620478 100620478
358	chr10	54062764	54074267	11504	loss	1	unique	M2				M2|1.32	54023860-54063144 LOC100515849 100515849	54066655-54077907 LOC100516032 100516032
359	chr10	54136764	54166362	29599	loss	3	23.08	C3 W1 Y2	C3|1.15	W1|1.10	0.05	C3|1.15 W1|1.10 Y2|1.10	54093218-54162148 ANKRD26 100516390	54162433-54183177 MASTL 100514867
360	chr10	54206764	54244550	37787	loss	4	30.77	A1 C3 M2 Y2	M2|1.18	C3|1.09	0.09	A1|1.16 C3|1.09 M2|1.18 Y2|1.09	54199608-54227558 ACBD5 100514676	54234667-54357413 LOC100737914 100737914
361	chr10	54545764	54559262	13499	loss	1	unique	MS7				MS7|0.53
362	chr10	55518917	55529598	10682	gain	1	unique	DN5				DN5|8.47
363	chr10	56130399	56146443	16045	loss	4	30.77	M2 MS7 R2 Z2	MS7|1.16	M2|0.82	0.34	M2|0.82 MS7|1.16 R2|1.13 Z2|0.91	55994722-56132609 ARHGAP21 100518571
364	chr10	57486160	57499285	13126	loss	2	15.38	D4 MS7	MS7|1.01	D4|0.70	0.31	D4|0.70 MS7|1.01
365	chr10	63252587	63277387	24801	loss	2	15.38	MS8 W1	MS8|1.34	W1|1.31	0.03	MS8|1.34 W1|1.31	63257104-63302447 CUL2 100512186
366	chr10	65591789	65602533	10745	loss	1	unique	MS8				MS8|1.07	65576996-65603863 LOC100511831 100511831
367	chr10	68239003	68418088	179086	gain	13	100	A1 C3 D4 DN1 DN5 M2 MS7 MS8 R2 W1 Y2 Z2 Z5	Y2|3.66	D4|2.61	1.05	A1|2.97 A1|2.99 A1|3.13 A1|3.26 C3|2.99 C3|3.04 C3|3.27 C3|3.35 D4|2.61 D4|2.97 D4|3.12 D4|3.28 DN1|2.81 DN1|3.02 DN1|3.21 DN5|3.15 DN5|3.29 M2|3.22 M2|3.25 M2|3.26 M2|3.40 MS7|2.88 MS7|3.10 MS7|3.26 MS8|2.97 MS8|3.24 MS8|3.59 R2|2.69 R2|2.93 R2|3.04 R2|3.14 W1|2.96 W1|3.14 W1|3.34 Y2|3.08 Y2|3.17 Y2|3.66 Z2|2.93 Z2|2.94 Z2|3.01 Z5|3.02 Z5|3.08 Z5|3.21
368	chr10	68580003	68615226	35224	gain	12	92.31	A1 C3 D4 DN1 DN5 M2 MS7 MS8 W1 Y2 Z2 Z5	A1|3.63	D4|2.71	0.92	A1|3.63 C3|3.22 D4|2.71 DN1|2.85 DN5|2.94 M2|2.87 MS7|2.71 MS8|3.16 W1|3.36 Y2|2.94 Z2|2.86 Z5|2.73
369	chr10	69956361	69973949	17589	loss	1	unique	R2				R2|1.11
370	chr10	70658361	70669711	11351	loss	1	unique	D4				D4|1.01	70563897-70659642 LOC100621326 100621326
371	chr10	71290523	71301064	10542	loss	2	15.38	DN1 MS8	DN1|1.05	MS8|0.96	0.09	DN1|1.05 MS8|0.96	71276439-71312186 GDI2 414427
372	chr10	71835575	71859699	24125	gain	2	15.38	DN1 MS7	MS7|2.96	DN1|2.58	0.38	DN1|2.58 MS7|2.96	71833336-71847948 LOC733634 733634	71856192-71873363 LOC100623947 100623947
373	chr10	71863575	71873682	10108	gain	1	unique	MS7				MS7|4.56	71856192-71873363 LOC100623947 100623947
374	chr10	73829348	73840508	11161	loss	1	unique	D4				D4|0.98
375	chr10	75941217	75960130	18914	loss	1	unique	DN1				DN1|1.07	75934311-76090283 LOC100624860 100624860
376	chr10	76387217	76434270	47054	gain	13	100	A1 C3 D4 DN1 DN5 M2 MS7 MS8 R2 W1 Y2 Z2 Z5	M2|6.55	DN1|3.92	2.63	A1|5.20 C3|5.72 D4|5.54 DN1|3.92 DN5|4.49 M2|6.55 MS7|6.13 MS8|6.21 R2|4.84 W1|4.40 Y2|4.87 Z2|5.45 Z5|5.35
377	chr10	76544051	76581957	37907	loss	2	15.38	DN5 Y2	DN5|1.30	Y2|1.04	0.26	DN5|1.30 Y2|1.04	76570185-76584995 LOC100524271 100524271
378	chr10	76833699	76859872	26174	loss	1	unique	Z5				Z5|1.08
379	chr10	76870699	76980281	109583	gain	13	100	A1 C3 D4 DN1 DN5 M2 MS7 MS8 R2 W1 Y2 Z2 Z5	DN5|11.26	D4|7.68	3.58	A1|9.21 C3|8.67 D4|7.68 DN1|9.44 DN5|11.26 M2|8.92 MS7|11.21 MS8|9.44 R2|10.53 W1|10.38 Y2|7.99 Z2|9.42 Z5|9.75	76935880-76949027 LOC100525248 100525248
380	chr10	76999699	77020496	20798	gain	10	76.92	A1 D4 DN1 DN5 M2 MS7 MS8 W1 Z2 Z5	DN5|10.79	D4|2.63	8.16	A1|8.94 D4|2.63 DN1|7.43 DN5|10.79 M2|8.22 MS7|9.42 MS8|8.95 W1|10.31 Z2|9.53 Z5|2.69	76997837-77003497 CTSL1 396926
381	chr10	77231100	77250104	19005	loss	3	23.08	A1 DN1 Z5	DN1|1.43	A1|1.06	0.37	A1|1.06 DN1|1.43 Z5|1.32	77182806-77246325 LOC100626952 100626952
382	chr10	77338915	77350904	11990	loss	1	unique	DN5				DN5|1.31
383	chr10	77625853	77650768	24916	gain	1	unique	DN1				DN1|4.20
384	chr10	77716853	77731413	14561	loss	1	unique	Y2				Y2|0.92	77690725-77731532 OPTN 397011
385	chr10	77910269	77922477	12209	gain	1	unique	M2				M2|3.18	77905125-77918715 LOC100511097 100511097	77918911-77929114 LOC100511468 100511468
386	chr10	78188685	78207146	18462	gain	1	unique	Y2				Y2|3.77	78206785-78208211 LOC100737846 100737846
387	chr10	78270685	78364537	93853	gain	7	53.85	A1 C3 DN1 MS7 MS8 W1 Y2	MS8|3.97	C3|2.69	1.28	A1|2.90 C3|2.69 DN1|2.87 MS7|3.54 MS8|3.97 W1|3.75 Y2|3.10	78280577-78312448 LOC100738009 100738009	78363216-78381808 LOC100513490 100513490
388	chr10	78596217	78652915	56699	gain	6	46.15	A1 C3 DN5 MS7 MS8 W1	W1|4.08	A1|2.64	1.44	A1|2.64 C3|3.22 DN5|2.86 MS7|3.34 MS8|3.38 W1|4.08	78598545-78603376 LOC100515503 100515503	78604429-78604750 LOC100514421 100514421	78612082-78616526 LOC100515682 100515682
389	chr10	78713370	78933333	219964	gain	13	100	A1 C3 D4 DN1 DN5 M2 MS7 MS8 R2 W1 Y2 Z2 Z5	M2|31.66	Z2|9.30	22.36	A1|12.73 C3|19.18 D4|14.93 DN1|13.84 DN5|17.58 M2|31.66 MS7|13.71 MS8|17.02 R2|12.66 W1|21.42 Y2|13.01 Z2|9.30 Z5|10.44	78747040-78752320 LOC100517300 100517300	78768771-78828920 LOC100517489 100517489	78815707-78816560 LOC100621920 100621920	78830511-78831294 LOC100517672 100517672	78877716-78878897 LOC100516391 100516391
390	chr10	78988156	79101746	113591	gain	13	100	A1 C3 D4 DN1 DN5 M2 MS7 MS8 R2 W1 Y2 Z2 Z5	M2|29.00	Z2|8.74	20.26	A1|11.87 C3|18.41 D4|14.45 DN1|12.89 DN5|16.79 M2|29.00 MS7|13.30 MS8|15.63 R2|11.66 W1|21.29 Y2|12.92 Z2|8.74 Z5|9.65	78988747-78989528 LOC100518572 100518572	79035803-79036984 LOC100518212 100518212	79051282-79054225 LOC100518392 100518392
391	chr11	68001	80231	12231	loss	1	unique	M2				M2|1.27	5725-138292 CRY 396914
392	chr11	715966	727852	11887	loss	1	unique	R2				R2|0.86	693995-718579 FGF9 396717
393	chr11	746966	761275	14310	loss	1	unique	R2				R2|1.28
394	chr11	1300085	1311702	11618	loss	1	unique	A1				A1|0.59
395	chr11	1505085	1515086	10002	loss	1	unique	R2				R2|1.19
396	chr11	2057547	2068273	10727	loss	1	unique	D4				D4|1.02	2039002-2143929 MIPEP 100155148
397	chr11	2131547	2144126	12580	loss	4	30.77	D4 DN1 MS7 R2	MS7|1.03	D4|0.92	0.11	D4|0.92 DN1|0.99 MS7|1.03 R2|1.03	2039002-2143929 MIPEP 100155148
398	chr11	2762224	2776257	14034	loss	2	15.38	R2 Z5	R2|1.46	Z5|1.34	0.12	R2|1.46 Z5|1.34	2576600-2950088 LOC100523747 100523747
399	chr11	3154735	3171456	16722	loss	1	unique	R2				R2|0.93
400	chr11	3276691	3316313	39623	loss	2	15.38	D4 R2	R2|1.30	R2|0.96	0.34	D4|1.12 R2|0.96 R2|1.30	3257287-3423551 ATP8A2 100625134
401	chr11	3402691	3447562	44872	loss	3	23.08	M2 R2 Z2	Z2|1.20	M2|1.15	0.05	M2|1.15 R2|1.17 Z2|1.20	3257287-3423551 ATP8A2 100625134
402	chr11	3460691	3477323	16633	loss	4	30.77	A1 M2 R2 Z5	M2|1.35	R2|1.19	0.16	A1|1.21 M2|1.35 R2|1.19 Z5|1.21	3459804-3471069 LOC100624861 100624861	3470662-3472277 LOC100736768 100736768
403	chr11	3777691	3789684	11994	loss	2	15.38	A1 R2	R2|1.38	A1|1.14	0.24	A1|1.14 R2|1.38	3761082-3791563 WASF3 100155782
404	chr11	3808691	3819735	11045	loss	1	unique	Z5				Z5|1.45
405	chr11	4050691	4065770	15080	loss	1	unique	Y2				Y2|1.12	4032979-4071001 USP12 100511469
406	chr11	4227965	4244585	16621	loss	4	30.77	A1 R2 W1 Z5	R2|1.30	Z5|0.65	0.65	A1|1.24 R2|1.30 W1|1.06 Z5|0.65
407	chr11	4269965	4286716	16752	loss	2	15.38	A1 DN1	A1|1.28	DN1|1.25	0.03	A1|1.28 DN1|1.25
408	chr11	4480779	4494733	13955	loss	1	unique	R2				R2|1.03
409	chr11	4544779	4563629	18851	loss	3	23.08	A1 DN1 MS8	DN1|1.24	MS8|0.91	0.33	A1|0.98 DN1|1.24 MS8|0.91
410	chr11	4574779	4588852	14074	loss	1	unique	R2				R2|1.37
411	chr11	4700303	4715464	15162	loss	1	unique	DN5				DN5|1.43	4693205-4725203 LOC100152160 100152160
412	chr11	4750303	4786730	36428	loss	9	69.23	A1 C3 D4 M2 MS8 R2 W1 Y2 Z2	Y2|1.47	W1|1.01	0.46	A1|1.19 C3|1.13 D4|1.05 M2|1.13 MS8|1.35 R2|1.07 W1|1.01 Y2|1.47 Z2|1.41
413	chr11	5069019	5079908	10890	loss	1	unique	MS8				MS8|1.16
414	chr11	5086019	5104791	18773	loss	5	38.46	A1 DN1 M2 R2 Z5	DN1|1.30	Z5|1.05	0.25	A1|1.12 DN1|1.30 M2|1.07 R2|1.20 Z5|1.05	5083286-5087518 LOC100737514 100737514	5097268-5106094 LOC100515273 100515273
415	chr11	5111019	5124273	13255	loss	1	unique	R2				R2|1.29	5113339-5120038 CDX2 100127132
416	chr11	6876796	6895454	18659	gain	1	unique	D4				D4|2.79
417	chr11	7323778	7335591	11814	gain	1	unique	D4				D4|2.71
418	chr11	7345778	7360773	14996	gain	1	unique	D4				D4|2.91
419	chr11	7996623	8009383	12761	loss	2	15.38	A1 DN1	A1|1.12	DN1|0.78	0.34	A1|1.12 DN1|0.78
420	chr11	8283623	8298557	14935	loss	1	unique	Z2				Z2|1.17
421	chr11	8889738	8919441	29704	loss	2	15.38	C3 Z2	Z2|1.27	C3|1.07	0.2	C3|1.07 Z2|1.27
422	chr11	9603278	9618140	14863	gain	1	unique	D4				D4|2.84	9431604-9618933 LOC100155651 100155651
423	chr11	13281910	13304200	22291	loss	1	unique	Z2				Z2|0.83
424	chr11	13586542	13607199	20658	gain	2	15.38	C3 Z5	Z5|2.85	C3|2.70	0.15	C3|2.70 Z5|2.85
425	chr11	15338793	15351562	12770	loss	12	92.31	A1 C3 D4 DN1 DN5 M2 MS7 MS8 R2 W1 Z2 Z5	D4|1.33	R2|0.61	0.72	A1|0.78 C3|0.70 D4|1.33 DN1|0.75 DN5|1.12 M2|0.78 MS7|0.77 MS8|1.19 R2|0.61 W1|0.99 Z2|0.95 Z5|0.76
426	chr11	16877740	16905988	28249	loss	1	unique	Z5				Z5|1.20
427	chr11	19989324	20006707	17384	loss	1	unique	Z5				Z5|1.10	20001427-20019454 LOC100520327 100520327
428	chr11	20227324	20246900	19577	loss	2	15.38	DN5 Z2	Z2|1.25	DN5|1.13	0.12	DN5|1.13 Z2|1.25
429	chr11	20622537	20637165	14629	loss	2	15.38	MS7 Z2	Z2|1.42	MS7|1.15	0.27	MS7|1.15 Z2|1.42
430	chr11	21477489	21521247	43759	loss	8	61.54	A1 C3 DN1 DN5 MS7 MS8 W1 Z2	C3|1.15	MS8|0.93	0.22	A1|1.06 C3|1.15 DN1|1.11 DN5|1.07 MS7|1.10 MS8|0.93 W1|1.13 Z2|0.98	21475976-21533802 LOC100738930 100738930
431	chr11	22005260	22024884	19625	loss	1	unique	R2				R2|1.11
432	chr11	22369017	22379278	10262	loss	1	unique	Z2				Z2|1.24
433	chr11	22383017	22396171	13155	loss	2	15.38	C3 W1	C3|1.16	W1|1.14	0.02	C3|1.16 W1|1.14
434	chr11	22825017	22842327	17311	gain	1	unique	D4				D4|2.75	22821751-22825299 LOC100524040 100524040
435	chr11	23018440	23030434	11995	loss	3	23.08	DN1 DN5 W1	DN1|0.82	W1|0.57	0.25	DN1|0.82 DN5|0.66 W1|0.57	23017146-23046951 LOC100524214 100524214
436	chr11	24659778	24679044	19267	loss	4	30.77	A1 M2 R2 Z5	R2|1.50	Z5|0.99	0.51	A1|1.03 M2|1.32 R2|1.50 Z5|0.99	24591324-24668059 LOC100154106 100154106	24668888-24671750 LOC100153667 100153667
437	chr11	24741547	24760105	18559	loss	2	15.38	C3 DN5	DN5|1.05	C3|0.78	0.27	C3|0.78 DN5|1.05
438	chr11	24768547	24781810	13264	loss	2	15.38	M2 Y2	M2|1.07	Y2|0.86	0.21	M2|1.07 Y2|0.86	24760262-24865189 LOC100625050 100625050
439	chr11	24785547	24806101	20555	loss	3	23.08	D4 M2 Z2	M2|1.30	Z2|0.97	0.33	D4|1.09 M2|1.30 Z2|0.97	24760262-24865189 LOC100625050 100625050
440	chr11	25087547	25099602	12056	loss	2	15.38	MS8 R2	R2|1.23	MS8|0.45	0.78	MS8|0.45 R2|1.23
441	chr11	25509948	25527123	17176	loss	1	unique	W1				W1|1.31	25486744-25665903 LOC100157742 100157742
442	chr11	25864910	25879849	14940	loss	1	unique	Z5				Z5|1.14	25821639-26011446 LOC100511470 100511470
443	chr11	25949910	25963408	13499	loss	3	23.08	MS8 W1 Z2	W1|0.97	Z2|0.58	0.39	MS8|0.77 W1|0.97 Z2|0.58	25821639-26011446 LOC100511470 100511470
444	chr11	26021910	26046030	24121	loss	1	unique	Y2				Y2|0.97
445	chr11	26070910	26091733	20824	loss	4	30.77	DN1 MS8 W1 Y2	W1|1.43	MS8|0.81	0.62	DN1|1.18 MS8|0.81 W1|1.43 Y2|0.99
446	chr11	26226910	26248792	21883	loss	1	unique	MS8				MS8|1.08	26246512-26312717 LOC100158125 100158125
447	chr11	26306910	26322528	15619	loss	2	15.38	M2 Y2	M2|1.38	Y2|1.17	0.21	M2|1.38 Y2|1.17	26246512-26312717 LOC100158125 100158125	26312518-26319212 LOC100513562 100513562
448	chr11	26829497	26863320	33824	loss	6	46.15	DN1 DN5 MS8 R2 W1 Z2	DN1|1.11	DN5|0.83	0.28	DN1|1.11 DN5|0.83 MS8|0.90 R2|0.91 W1|1.01 Z2|0.95
449	chr11	28062535	28081719	19185	loss	5	38.46	DN1 DN5 R2 Z2 Z5	Z2|1.13	DN1|0.61	0.52	DN1|0.61 DN5|0.97 R2|0.71 Z2|1.13 Z5|0.96
450	chr11	29170075	29188066	17992	loss	8	61.54	A1 DN1 M2 MS7 MS8 W1 Z2 Z5	M2|1.12	MS8|0.62	0.5	A1|1.04 DN1|0.91 M2|1.12 MS7|0.79 MS8|0.62 W1|0.89 Z2|0.70 Z5|0.89
451	chr11	29298075	29311505	13431	loss	1	unique	A1				A1|1.00
452	chr11	29640075	29651397	11323	gain	1	unique	C3				C3|3.21
453	chr11	30787887	30810392	22506	loss	4	30.77	C3 DN1 M2 W1	DN1|1.04	C3|0.44	0.6	C3|0.44 DN1|1.04 M2|0.63 W1|0.73
454	chr11	30993887	31024759	30873	loss	1	unique	MS7				MS7|1.38
455	chr11	31472380	31517713	45334	loss	1	unique	C3				C3|0.95
456	chr11	33843589	33854713	11125	loss	1	unique	MS7				MS7|0.80
457	chr11	37736866	37758252	21387	loss	2	15.38	DN5 R2	R2|0.04	DN5|0.00	0.04	DN5|0.00 R2|0.04
458	chr11	38305109	38343756	38648	gain	1	unique	MS8				MS8|4.34
459	chr11	38832856	38889017	56162	loss	4	30.77	A1 MS7 MS8 W1	MS8|1.34	W1|0.99	0.35	A1|1.03 MS7|1.02 MS8|1.34 W1|0.99
460	chr11	39101285	39122366	21082	loss	4	30.77	A1 MS7 MS8 W1	MS7|1.02	W1|0.74	0.28	A1|0.90 MS7|1.02 MS8|0.95 W1|0.74
461	chr11	39919491	39969845	50355	gain	2	15.38	C3 Z5	C3|3.75	Z5|3.02	0.73	C3|3.75 Z5|3.02
462	chr11	41109582	41144547	34966	gain	1	unique	DN1				DN1|2.81
463	chr11	41157582	41282770	125189	both	2	15.38	DN1 Z5	DN1|2.81	Z5|1.05	1.76	DN1|2.81 Z5|1.05
464	chr11	41337919	41494221	156303	gain	1	unique	DN1				DN1|3.03
465	chr11	43210933	43222770	11838	loss	1	unique	MS7				MS7|0.61
466	chr11	43504682	43533644	28963	loss	1	unique	MS8				MS8|1.27
467	chr11	43566682	43583382	16701	loss	1	unique	W1				W1|0.99
468	chr11	52312807	52325150	12344	loss	1	unique	D4				D4|0.00
469	chr11	52789375	52804462	15088	loss	1	unique	DN1				DN1|1.44	52782911-52798992 LOC100739623 100739623
470	chr11	52812375	52830859	18485	loss	2	15.38	DN5 Z5	Z5|1.15	DN5|1.14	0.01	DN5|1.14 Z5|1.15
471	chr11	54639469	54662770	23302	loss	1	unique	MS8				MS8|1.11
472	chr11	54859208	54872308	13101	loss	1	unique	A1				A1|0.94
473	chr11	56488302	56498656	10355	loss	1	unique	Z5				Z5|1.22
474	chr11	57171302	57194291	22990	loss	13	100	A1 C3 D4 DN1 DN5 M2 MS7 MS8 R2 W1 Y2 Z2 Z5	DN5|0.21	D4|0.00	0.21	A1|0.01 C3|0.14 D4|0.00 DN1|0.07 DN5|0.21 M2|0.00 MS7|0.11 MS8|0.16 R2|0.00 W1|0.17 Y2|0.09 Z2|0.15 Z5|0.00
475	chr11	61285468	61301329	15862	loss	1	unique	R2				R2|0.80
476	chr11	61388106	61408152	20047	loss	1	unique	R2				R2|0.78
477	chr11	62572158	62742807	170650	loss	1	unique	D4				D4|0.08
478	chr11	62794791	62872018	77228	loss	1	unique	D4				D4|0.08
479	chr11	62943791	63001040	57250	loss	2	15.38	MS7 MS8	MS7|0.00	MS7|0.00	0	MS7|0.00 MS8|0.00
480	chr11	64350415	64363513	13099	gain	1	unique	DN5				DN5|3.21
481	chr11	64682586	64694233	11648	loss	1	unique	MS7				MS7|1.32
482	chr11	66760422	66879435	119014	loss	1	unique	Z5				Z5|0.87	66667182-67319627 GPC5 100737621
483	chr11	66887422	66900882	13461	loss	1	unique	Z5				Z5|1.13	66667182-67319627 GPC5 100737621
484	chr11	68121217	68161785	40569	gain	2	15.38	Z2 Z5	Z2|3.19	Z5|3.05	0.14	Z2|3.19 Z5|3.05
485	chr11	69723235	69733922	10688	loss	1	unique	Y2				Y2|0.77
486	chr11	69943235	69956929	13695	loss	1	unique	MS7				MS7|0.95
487	chr11	69959235	69970045	10811	loss	1	unique	D4				D4|1.09	69967002-69968593 LOC100517115 100517115
488	chr11	70386697	70404326	17630	gain	1	unique	A1				A1|2.86	70384867-70481706 LOC100152536 100152536
489	chr11	70455697	70467088	11392	gain	1	unique	DN1				DN1|2.83	70384867-70481706 LOC100152536 100152536
490	chr11	70554697	70853929	299233	gain	13	100	A1 C3 D4 DN1 DN5 M2 MS7 MS8 R2 W1 Y2 Z2 Z5	A1|7.00	Z2|2.74	4.26	A1|3.01 A1|7.00 C3|4.76 D4|4.43 DN1|6.18 DN5|3.87 DN5|4.24 M2|2.95 M2|3.03 M2|3.04 M2|3.37 M2|3.41 M2|3.62 MS7|6.36 MS8|5.99 R2|3.39 R2|3.87 W1|6.90 Y2|3.89 Z2|2.74 Z2|2.84 Z2|2.96 Z2|3.75 Z2|3.80 Z5|2.98 Z5|3.12 Z5|3.90 Z5|3.91 Z5|4.02	70591445-70749846 LOC100517850 100517850	70779814-70852608 LOC100518213 100518213
491	chr11	70905222	70994284	89063	gain	13	100	A1 C3 D4 DN1 DN5 M2 MS7 MS8 R2 W1 Y2 Z2 Z5	W1|7.48	Z2|3.45	4.03	A1|6.56 C3|4.20 D4|4.01 DN1|6.87 DN5|3.98 M2|3.71 M2|4.04 MS7|6.56 MS8|5.82 R2|3.96 R2|4.01 W1|7.48 Y2|4.10 Y2|4.23 Z2|3.45 Z5|3.56
492	chr11	71046466	71227202	180737	both	13	100	A1 C3 D4 DN1 DN5 M2 MS7 MS8 R2 W1 Y2 Z2 Z5	MS7|6.12	D4|0.00	6.12	A1|5.83 C3|0.06 C3|0.53 C3|3.49 C3|3.50 C3|4.12 C3|4.41 C3|4.65 D4|0.00 D4|0.69 D4|2.71 D4|2.81 D4|2.95 D4|4.20 DN1|5.13 DN5|3.39 DN5|3.53 DN5|3.76 M2|0.72 M2|0.83 M2|3.23 M2|3.86 MS7|0.04 MS7|4.46 MS7|6.12 MS8|0.02 MS8|4.21 MS8|5.83 R2|3.06 R2|3.65 R2|3.73 W1|3.37 W1|4.60 Y2|3.03 Y2|3.80 Y2|4.83 Z2|3.50 Z2|3.59 Z2|3.75 Z5|2.82 Z5|3.20 Z5|3.63 Z5|3.63 Z5|3.91	71059813-71227114 LOC100518860 100518860
493	chr11	71289429	71501366	211938	gain	13	100	A1 C3 D4 DN1 DN5 M2 MS7 MS8 R2 W1 Y2 Z2 Z5	A1|7.19	Z2|2.69	4.5	A1|6.25 A1|7.19 C3|4.66 C3|5.16 D4|4.27 D4|4.32 DN1|5.30 DN5|2.96 DN5|3.17 DN5|3.75 DN5|4.32 M2|3.40 M2|3.53 M2|3.58 MS7|5.07 MS8|4.49 MS8|5.35 R2|3.57 W1|5.31 W1|5.78 Y2|3.56 Y2|3.62 Y2|4.08 Y2|4.17 Z2|2.69 Z2|3.02 Z2|3.05 Z2|4.11 Z2|4.30 Z5|3.32 Z5|3.81 Z5|3.82 Z5|3.85	71299575-71437957 LOC100153359 100153359
494	chr11	71556359	71768272	211914	gain	13	100	A1 C3 D4 DN1 DN5 M2 MS7 MS8 R2 W1 Y2 Z2 Z5	A1|4.96	M2|2.99	1.97	A1|4.44 A1|4.96 C3|3.45 C3|4.11 D4|3.20 D4|3.30 D4|3.63 D4|3.88 DN1|4.44 DN5|3.16 DN5|3.21 DN5|3.83 M2|2.99 M2|3.14 M2|3.17 M2|3.43 MS7|3.56 MS7|4.19 MS8|3.68 MS8|4.00 R2|3.40 R2|3.79 R2|4.10 W1|4.00 W1|4.51 Y2|3.35 Y2|3.72 Y2|3.80 Z2|3.31 Z2|4.16 Z5|3.02 Z5|3.02 Z5|3.59	71572975-71767991 LOC100620159 100620159
495	chr11	71818934	71897948	79015	gain	13	100	A1 C3 D4 DN1 DN5 M2 MS7 MS8 R2 W1 Y2 Z2 Z5	C3|4.79	M2|3.32	1.47	A1|4.71 C3|4.28 C3|4.79 D4|4.23 DN1|4.11 DN5|3.42 DN5|4.71 M2|3.32 MS7|3.91 MS8|3.82 R2|3.54 R2|4.23 W1|4.12 Y2|3.98 Z2|3.35 Z2|4.51 Z5|3.41 Z5|3.98	71819382-71858930 LOC100738425 100738425
496	chr11	74112815	74134657	21843	loss	1	unique	A1				A1|1.02
497	chr11	74241815	74254668	12854	loss	1	unique	M2				M2|1.26
498	chr11	75584765	75596827	12063	gain	1	unique	Z5				Z5|5.00	75379507-75620490 LOC100521745 100521745
499	chr11	76122630	76167516	44887	loss	6	46.15	A1 DN5 M2 MS8 Z2 Z5	MS8|1.18	M2|0.81	0.37	A1|1.13 DN5|1.17 M2|0.81 MS8|1.18 Z2|1.07 Z5|1.04	76155412-76157331 LOC100622891 100622891
500	chr11	76577589	76598097	20509	loss	1	unique	R2				R2|1.19	76304912-76578543 PCCA 100524103	76548813-76611107 LOC100524456 100524456
501	chr11	82091549	82116046	24498	loss	3	23.08	M2 R2 Z5	Z5|1.16	M2|0.97	0.19	M2|0.97 R2|1.11 Z5|1.16
502	chr11	85030931	85044307	13377	loss	1	unique	R2				R2|1.18
503	chr11	85672534	85687295	14762	loss	2	15.38	D4 R2	D4|1.30	R2|0.90	0.4	D4|1.30 R2|0.90
504	chr11	86690432	86700813	10382	gain	1	unique	D4				D4|2.96	86686021-86763493 LOC100519683 100519683
505	chr11	87226228	87253215	26988	loss	6	46.15	A1 D4 M2 MS7 R2 Z5	Z5|1.31	M2|0.57	0.74	A1|1.06 D4|1.17 M2|0.57 MS7|1.09 R2|1.20 Z5|1.31	87212173-87401756 LOC100738776 100738776
506	chr11	87471228	87481726	10499	gain	13	100	A1 C3 D4 DN1 DN5 M2 MS7 MS8 R2 W1 Y2 Z2 Z5	Z5|290.08	C3|174.46	115.62	A1|211.95 C3|174.46 D4|178.03 DN1|221.04 DN5|222.75 M2|204.56 MS7|229.57 MS8|177.64 R2|209.15 W1|186.33 Y2|199.77 Z2|208.03 Z5|290.08
507	chr11	87580228	87591545	11318	gain	13	100	A1 C3 D4 DN1 DN5 M2 MS7 MS8 R2 W1 Y2 Z2 Z5	Z5|910.05	D4|577.66	332.39	A1|733.82 C3|607.87 D4|577.66 DN1|874.36 DN5|840.40 M2|729.68 MS7|795.59 MS8|662.92 R2|724.02 W1|633.02 Y2|666.61 Z2|675.16 Z5|910.05
508	chr11	87634228	87645261	11034	gain	1	unique	Z5				Z5|2.87
509	chr12	11001	23227	12227	loss	1	unique	MS7				MS7|1.44	2251-12491 LOC100624315 100624315
510	chr12	708920	726707	17788	gain	6	46.15	D4 M2 R2 Y2 Z2 Z5	R2|6.25	Z5|3.87	2.38	D4|5.20 M2|5.64 R2|6.25 Y2|5.31 Z2|4.87 Z5|3.87
511	chr12	731920	814765	82846	gain	13	100	A1 C3 D4 DN1 DN5 M2 MS7 MS8 R2 W1 Y2 Z2 Z5	Y2|11.00	Z2|8.24	2.76	A1|8.76 C3|9.69 D4|10.39 DN1|8.53 DN5|8.55 M2|9.98 MS7|8.53 MS8|8.57 R2|8.60 W1|8.43 Y2|11.00 Z2|8.24 Z5|8.61
512	chr12	1011090	1024102	13013	loss	1	unique	R2				R2|1.29	1023513-1032662 FASN 397561
513	chr12	1157154	1172774	15621	gain	1	unique	D4				D4|3.19	1163226-1166037 ACTB 397653
514	chr12	4097531	4123317	25787	gain	2	15.38	D4 M2	D4|2.99	M2|2.66	0.33	D4|2.99 M2|2.66
515	chr12	4438384	4457685	19302	loss	2	15.38	R2 Z5	R2|1.31	Z5|1.09	0.22	R2|1.31 Z5|1.09
516	chr12	6054399	6080187	25789	loss	1	unique	A1				A1|1.32	6035178-6066156 LOC100526070 100526070	6079142-6092538 SUMO2 397044
517	chr12	6572911	6599981	27071	gain	13	100	A1 C3 D4 DN1 DN5 M2 MS7 MS8 R2 W1 Y2 Z2 Z5	W1|8.62	DN1|4.75	3.87	A1|6.26 C3|5.15 D4|5.36 DN1|4.75 DN5|7.93 M2|5.67 MS7|5.43 MS8|5.01 R2|5.00 W1|8.62 Y2|7.44 Z2|6.91 Z5|5.22	6586337-6604769 LOC100515852 100515852
518	chr12	9018656	9034407	15752	loss	2	15.38	DN5 R2	R2|1.30	DN5|1.24	0.06	DN5|1.24 R2|1.30	9029449-9032820 SOX9 396840
519	chr12	11701986	11713943	11958	loss	1	unique	DN1				DN1|1.25	11615579-11716664 ABCA8 100520512
520	chr12	12585816	12604142	18327	loss	4	30.77	M2 MS7 R2 Z2	M2|1.30	MS7|0.98	0.32	M2|1.30 MS7|0.98 R2|1.10 Z2|1.17
521	chr12	12635816	12648193	12378	loss	1	unique	R2				R2|1.07
522	chr12	14029816	14043628	13813	loss	1	unique	M2				M2|1.17
523	chr12	15063046	15076272	13227	gain	1	unique	D4				D4|2.96	15065794-15077298 LOC100512920 100512920
524	chr12	15086046	15096318	10273	gain	1	unique	D4				D4|2.98	15083307-15092204 SMARCD2 100512367	15092307-15096632 TBP10 397043
525	chr12	15320046	15336843	16798	gain	1	unique	D4				D4|2.89	15310801-15337809 DCAF7 100514182
526	chr12	16584596	16609588	24993	loss	1	unique	C3				C3|0.95	16434273-16703822 LOC100624995 100624995
527	chr12	16653596	16670167	16572	loss	1	unique	C3				C3|1.01	16434273-16703822 LOC100624995 100624995
528	chr12	16689596	16709670	20075	loss	1	unique	W1				W1|1.15	16434273-16703822 LOC100624995 100624995
529	chr12	17937557	18013998	76442	gain	13	100	A1 C3 D4 DN1 DN5 M2 MS7 MS8 R2 W1 Y2 Z2 Z5	DN5|9.64	W1|6.56	3.08	A1|6.62 C3|7.30 D4|9.05 DN1|7.03 DN5|9.64 M2|9.20 MS7|7.85 MS8|7.45 R2|6.76 W1|6.56 Y2|7.15 Z2|7.09 Z5|7.15	17932118-17938169 LOC100738614 100738614	17994889-18037003 LOC100625802 100625802
530	chr12	18031557	18056845	25289	gain	13	100	A1 C3 D4 DN1 DN5 M2 MS7 MS8 R2 W1 Y2 Z2 Z5	DN5|9.08	MS8|4.70	4.38	A1|5.82 C3|6.63 D4|7.30 DN1|5.20 DN5|9.08 M2|8.34 MS7|5.69 MS8|4.70 R2|5.10 W1|5.87 Y2|6.00 Z2|6.83 Z5|5.92	17994889-18037003 LOC100625802 100625802
531	chr12	18107737	18150349	42613	gain	13	100	A1 C3 D4 DN1 DN5 M2 MS7 MS8 R2 W1 Y2 Z2 Z5	DN5|8.53	Z5|5.35	3.18	A1|6.36 C3|6.15 D4|8.20 DN1|6.90 DN5|8.53 M2|8.31 MS7|7.16 MS8|7.32 R2|6.06 W1|6.22 Y2|6.06 Z2|7.20 Z5|5.35	18123941-18129835 LOC100626147 100626147
532	chr12	18228737	18304295	75559	gain	13	100	A1 C3 D4 DN1 DN5 M2 MS7 MS8 R2 W1 Y2 Z2 Z5	DN5|10.33	W1|6.78	3.55	A1|6.98 C3|7.67 D4|9.62 DN1|7.13 DN5|10.33 M2|9.60 MS7|7.70 MS8|7.35 R2|7.17 W1|6.78 Y2|7.27 Z2|7.60 Z5|7.47	18203875-18337076 ARHGAP27 100628007
533	chr12	18310737	18339250	28514	gain	5	38.46	DN1 M2 R2 Z2 Z5	Z5|4.09	Z2|3.48	0.61	DN1|3.66 M2|3.51 R2|4.08 Z2|3.48 Z5|4.09	18203875-18337076 ARHGAP27 100628007
534	chr12	20095803	20115311	19509	gain	1	unique	D4				D4|2.74	20093171-20126410 NBR1 100625110
535	chr12	20156803	20179336	22534	gain	2	15.38	A1 D4	A1|5.75	D4|3.28	2.47	A1|5.75 D4|3.28	20165944-20171631 RUNDC1 100625567
536	chr12	20278667	20290328	11662	gain	1	unique	D4				D4|3.02	20277795-20278913 LOC100518575 100518575	20279621-20296789 WNK4 100520693
537	chr12	20692319	20702566	10248	gain	1	unique	D4				D4|3.08	20651661-20707449 STAT5A 397550
538	chr12	20836319	20847100	10782	gain	1	unique	D4				D4|3.34	20807655-20862080 STAT5B 397340
539	chr12	21251468	21269754	18287	gain	1	unique	DN5				DN5|2.64	21256304-21268646 LOC100737650 100737650
540	chr12	21376468	21387481	11014	gain	2	15.38	A1 M2	A1|2.93	A1|2.93	0	A1|2.93 M2|2.93	21339401-21500738 LOC100737113 100737113
541	chr12	21609484	21628037	18554	loss	1	unique	DN1				DN1|1.30	21616338-21616937 LOC100517119 100517119	21623858-21624415 LOC100522892 100522892
542	chr12	21639484	21655686	16203	loss	4	30.77	A1 D4 M2 R2	R2|1.11	M2|0.80	0.31	A1|1.09 D4|1.01 M2|0.80 R2|1.11	21641836-21642638 LOC100518750 100518750	21646757-21647441 LOC100518930 100518930	21655132-21655792 LOC100519107 100519107
543	chr12	21665484	21679542	14059	loss	1	unique	R2				R2|1.23	21666349-21666991 LOC100523275 100523275	21669273-21670600 LOC100517492 100517492
544	chr12	21706484	21728586	22103	gain	2	15.38	DN1 MS7	DN1|3.52	MS7|3.04	0.48	DN1|3.52 MS7|3.04	21710072-21711018 LOC100518215 100518215	21717108-21717908 LOC100518395 100518395	21723746-21724697 LOC100518576 100518576
545	chr12	22153429	22172313	18885	loss	2	15.38	DN5 MS7	DN5|1.30	MS7|1.15	0.15	DN5|1.30 MS7|1.15	22165103-22178388 LOC100521398 100521398
546	chr12	22375429	22392184	16756	gain	1	unique	D4				D4|2.85	22356758-22403775 LOC396709 396709
547	chr12	22706259	22720452	14194	gain	1	unique	D4				D4|2.98	22707792-22730984 LOC100511100 100511100
548	chr12	22765259	22779682	14424	gain	1	unique	D4				D4|3.00	22767042-22789915 LOC100736580 100736580
549	chr12	23671456	23691807	20352	loss	1	unique	Y2				Y2|0.92	23673921-23761717 LOC414413 414413
550	chr12	23786456	23798015	11560	gain	1	unique	D4				D4|3.12	23785337-23815951 LOC100518449 100518449
551	chr12	23865456	23904045	38590	loss	12	92.31	A1 C3 D4 DN1 M2 MS7 MS8 R2 W1 Y2 Z2 Z5	DN1|1.35	Y2|0.85	0.5	A1|1.15 C3|1.20 D4|1.21 DN1|1.35 M2|1.07 MS7|1.23 MS8|1.33 R2|1.17 W1|1.20 Y2|0.85 Z2|1.15 Z5|0.97	23867197-23879454 TBX21 100518804
552	chr12	24235456	24249556	14101	gain	1	unique	D4				D4|2.72	24228655-24246925 LOC100520403 100520403
553	chr12	24598870	24622705	23836	loss	1	unique	R2				R2|0.34
554	chr12	24800870	24822709	21840	loss	1	unique	W1				W1|1.19
555	chr12	25149870	25171116	21247	loss	6	46.15	A1 C3 M2 R2 Y2 Z5	M2|1.42	Y2|1.02	0.4	A1|1.11 C3|1.15 M2|1.42 R2|1.15 Y2|1.02 Z5|1.25	25162792-25209277 IGF2BP1 100620940
556	chr12	25306673	25401130	94458	gain	12	92.31	A1 D4 DN1 DN5 M2 MS7 MS8 R2 W1 Y2 Z2 Z5	M2|3.60	R2|2.91	0.69	A1|3.15 D4|3.18 DN1|3.18 DN5|3.30 M2|3.23 M2|3.60 MS7|3.33 MS8|3.05 R2|2.91 W1|2.94 W1|3.03 Y2|3.10 Z2|3.33 Z2|3.40 Z5|3.06	25313108-25352172 B4GALNT2 100621328	25363554-25368289 LOC100621431 100621431	25368488-25383608 LOC100621521 100621521	25383867-25391498 LOC100621753 100621753
557	chr12	26540415	26566776	26362	gain	12	92.31	A1 C3 D4 DN1 DN5 M2 MS7 MS8 W1 Y2 Z2 Z5	M2|4.70	W1|3.28	1.42	A1|3.51 C3|3.60 D4|4.20 DN1|4.03 DN5|3.95 M2|4.70 MS7|4.06 MS8|3.47 W1|3.28 Y2|3.36 Z2|4.08 Z5|4.03
558	chr12	26577415	26589325	11911	gain	1	unique	D4				D4|3.24	26587653-26603719 LRRC59 100514317
559	chr12	26639415	26697221	57807	gain	13	100	A1 C3 D4 DN1 DN5 M2 MS7 MS8 R2 W1 Y2 Z2 Z5	Z5|5.15	R2|3.22	1.93	A1|3.39 A1|4.00 C3|3.62 D4|4.38 DN1|3.93 DN5|4.12 M2|4.67 MS7|4.42 MS8|4.13 R2|3.22 W1|3.84 Y2|3.78 Z2|4.21 Z5|5.15	26638825-26667014 LOC100514982 100514982	26667093-26683378 LOC100515340 100515340
560	chr12	26709415	26749943	40529	gain	12	92.31	A1 C3 D4 DN1 DN5 M2 MS7 MS8 W1 Y2 Z2 Z5	M2|4.65	D4|3.21	1.44	A1|4.20 C3|3.40 D4|3.21 D4|4.25 DN1|3.93 DN5|3.81 M2|4.65 MS7|3.81 MS8|4.01 W1|3.65 Y2|3.58 Z2|3.78 Z5|3.85	26706409-26732792 LOC100515167 100515167	26741580-26746818 LOC100625662 100625662	26746953-26754896 LOC100738384 100738384
561	chr12	27134415	27154453	20039	loss	1	unique	A1				A1|1.25	27120096-27135820 ANKRD40 100512492	27142915-27170608 LOC100625081 100625081
562	chr12	29124760	29155251	30492	loss	3	23.08	A1 D4 W1	A1|1.45	D4|0.91	0.54	A1|1.45 D4|0.91 W1|1.34
563	chr12	29859473	29890479	31007	loss	13	100	A1 C3 D4 DN1 DN5 M2 MS7 MS8 R2 W1 Y2 Z2 Z5	DN5|0.58	D4|0.10	0.48	A1|0.26 C3|0.52 D4|0.10 DN1|0.42 DN5|0.58 M2|0.30 MS7|0.40 MS8|0.57 R2|0.26 W1|0.57 Y2|0.43 Z2|0.47 Z5|0.21	29870308-29870883 LOC100514062 100514062	29874798-29875333 LOC100514241 100514241	29878445-29879020 LOC100514414 100514414	29887424-29889889 LOC100620092 100620092
564	chr12	29970473	29997988	27516	loss	13	100	A1 C3 D4 DN1 DN5 M2 MS7 MS8 R2 W1 Y2 Z2 Z5	W1|1.24	A1|0.40	0.84	A1|0.40 C3|0.65 D4|0.81 DN1|0.53 DN5|0.69 M2|0.45 MS7|0.51 MS8|0.68 R2|0.42 W1|1.24 Y2|0.53 Z2|0.56 Z5|0.83	29995012-29996619 LOC100739182 100739182
565	chr12	30827137	30917259	90123	loss	1	unique	Y2				Y2|0.83
566	chr12	32226465	32238093	11629	gain	1	unique	D4				D4|2.95	32224949-32244645 LOC100522894 100522894
567	chr12	32249465	32260413	10949	gain	1	unique	R2				R2|2.70	32244531-32268860 LOC100736688 100736688
568	chr12	32695465	32707294	11830	gain	1	unique	D4				D4|3.07	32675131-32696090 LOC100523465 100523465
569	chr12	32724465	32734852	10388	gain	1	unique	A1				A1|4.25
570	chr12	32907465	32925011	17547	loss	1	unique	DN1				DN1|0.89
571	chr12	33022777	33033753	10977	gain	2	15.38	A1 DN5	DN5|4.70	A1|4.25	0.45	A1|4.25 DN5|4.70
572	chr12	33968638	33998569	29932	loss	1	unique	A1				A1|1.27	33968020-33968995 LOC100526243 100526243	33971358-33971931 LOC100525005 100525005	33993049-34027377 SCPEP1 100526072
573	chr12	34069638	34080976	11339	loss	1	unique	DN1				DN1|0.77	34078611-34079670 LOC100524708 100524708	34080929-34090648 LOC100737114 100737114
574	chr12	35067038	35084479	17442	gain	1	unique	D4				D4|2.87	35065874-35083003 VEZF1 100511406
575	chr12	35300780	35318765	17986	gain	1	unique	D4				D4|2.98	35298751-35315807 LOC100737591 100737591
576	chr12	35388780	35425854	37075	gain	12	92.31	A1 C3 D4 DN1 DN5 M2 MS7 MS8 R2 W1 Z2 Z5	DN1|7.43	MS7|2.79	4.64	A1|5.06 C3|3.90 C3|4.40 D4|3.43 D4|4.04 DN1|7.43 DN5|3.60 M2|3.41 MS7|2.79 MS8|3.17 R2|3.78 W1|4.11 Z2|4.51 Z5|5.31	35384241-35390266 LOC100512860 100512860	35399572-35400507 LOC100625111 100625111	35405142-35416108 LOC100737682 100737682	35424325-35425863 LOC100515856 100515856
577	chr12	35468780	35509956	41177	loss	11	84.62	A1 C3 D4 DN1 M2 MS8 R2 W1 Y2 Z2 Z5	D4|1.15	Y2|0.51	0.64	A1|0.91 C3|0.93 D4|1.15 DN1|0.91 M2|0.93 MS8|0.63 R2|1.07 W1|0.99 Y2|0.51 Z2|0.80 Z5|0.93	35496569-35508028 LOC100737760 100737760
578	chr12	35518780	35596141	77362	loss	3	23.08	DN1 M2 Y2	M2|1.19	DN1|1.06	0.13	DN1|1.06 M2|1.19 Y2|1.14	35551787-35660455 LOC100737799 100737799
579	chr12	35727140	35748825	21686	gain	5	38.46	D4 DN5 MS7 R2 Z2	R2|4.87	D4|2.95	1.92	D4|2.95 DN5|4.77 MS7|4.41 R2|4.87 Z2|4.07	35736832-35739094 LOC100737873 100737873
580	chr12	35783140	35796363	13224	loss	1	unique	M2				M2|1.25	35794845-35938565 LOC100737915 100737915
581	chr12	35798140	35855491	57352	gain	13	100	A1 C3 D4 DN1 DN5 M2 MS7 MS8 R2 W1 Y2 Z2 Z5	W1|8.55	D4|2.82	5.73	A1|5.42 C3|6.42 D4|2.82 DN1|4.47 DN5|7.16 M2|7.15 MS7|6.64 MS8|3.37 R2|7.48 W1|8.55 Y2|3.61 Z2|3.53 Z5|7.40	35794845-35938565 LOC100737915 100737915
582	chr12	35885140	35914817	29678	gain	13	100	A1 C3 D4 DN1 DN5 M2 MS7 MS8 R2 W1 Y2 Z2 Z5	W1|13.03	D4|4.24	8.79	A1|7.92 C3|9.40 D4|4.24 DN1|9.68 DN5|10.56 M2|11.38 MS7|9.55 MS8|8.81 R2|4.75 W1|13.03 Y2|7.79 Z2|9.21 Z5|10.38	35794845-35938565 LOC100737915 100737915
583	chr12	36351326	36382032	30707	gain	11	84.62	A1 C3 D4 DN1 DN5 M2 MS7 R2 W1 Z2 Z5	DN1|6.40	R2|2.90	3.5	A1|5.25 C3|3.56 D4|3.27 DN1|6.40 DN5|4.06 M2|3.71 MS7|3.01 R2|2.90 W1|3.04 Z2|4.41 Z5|4.50	36355675-36356610 LOC100514728 100514728	36367220-36368154 LOC100516575 100516575	36378890-36379825 LOC100738790 100738790
584	chr12	36607326	36624593	17268	gain	4	30.77	D4 DN5 MS7 R2	MS7|3.84	DN5|2.99	0.85	D4|3.11 DN5|2.99 MS7|3.84 R2|3.40	36603366-36607552 LOC100524457 100524457	36623490-36670487 LOC100519272 100519272
585	chr12	36999205	37026703	27499	loss	4	30.77	DN1 M2 W1 Y2	DN1|1.44	W1|1.13	0.31	DN1|1.44 M2|1.27 W1|1.13 Y2|1.21	37001031-37026421 LOC100739561 100739561
586	chr12	37094205	37112863	18659	loss	1	unique	C3				C3|1.16	37074686-37110347 LOC100520695 100520695
587	chr12	38953426	38983043	29618	loss	4	30.77	A1 C3 DN1 Y2	A1|1.19	DN1|0.87	0.32	A1|1.19 C3|1.16 DN1|0.87 Y2|1.03	38345067-39040403 BCAS3 100620226
588	chr12	38990426	39030323	39898	loss	1	unique	MS8				MS8|0.97	38345067-39040403 BCAS3 100620226
589	chr12	39059426	39084207	24782	loss	4	30.77	A1 C3 M2 Y2	A1|1.43	C3|0.81	0.62	A1|1.43 C3|0.81 M2|1.24 Y2|1.05	39045351-39062564 LOC100736689 100736689	39076991-39084882 LOC100736724 100736724
590	chr12	39158862	39173140	14279	loss	1	unique	M2				M2|1.16
591	chr12	39221862	39253713	31852	loss	2	15.38	A1 Y2	A1|1.07	Y2|0.94	0.13	A1|1.07 Y2|0.94	39192560-39235168 APPBP2 100525889	39242240-39243670 LOC100736935 100736935
592	chr12	39594120	39611142	17023	loss	1	unique	A1				A1|0.97
593	chr12	39684120	39694764	10645	loss	1	unique	A1				A1|1.18
594	chr12	39979120	39996810	17691	loss	1	unique	D4				D4|1.10
595	chr12	40373120	40399064	25945	loss	2	15.38	C3 M2	C3|1.02	M2|1.00	0.02	C3|1.02 M2|1.00	40200228-40401426 ACACA 397324
596	chr12	42880250	42892906	12657	loss	1	unique	D4				D4|1.14
597	chr12	43070250	43080748	10499	loss	1	unique	D4				D4|1.05
598	chr12	45261179	45274834	13656	loss	1	unique	A1				A1|1.22	45195288-45303071 RAB11FIP4 100524645
599	chr12	46606399	46616934	10536	loss	2	15.38	D4 R2	D4|1.18	D4|1.18	0	D4|1.18 R2|1.18	46603791-46609857 LOC100624511 100624511
600	chr12	48022206	48036164	13959	loss	1	unique	DN1				DN1|0.29
601	chr12	48224206	48243771	19566	loss	1	unique	C3				C3|1.13	48228738-48287414 LOC100517122 100517122
602	chr12	48766412	48785889	19478	loss	3	23.08	A1 DN1 R2	R2|1.15	DN1|0.76	0.39	A1|0.88 DN1|0.76 R2|1.15
603	chr12	50326099	50373787	47689	loss	2	15.38	A1 DN1	DN1|1.30	A1|1.15	0.15	A1|1.15 DN1|1.30
604	chr12	50638099	50649265	11167	loss	1	unique	R2				R2|1.35
605	chr12	50766400	50836447	70048	gain	13	100	A1 C3 D4 DN1 DN5 M2 MS7 MS8 R2 W1 Y2 Z2 Z5	C3|17.61	DN1|2.69	14.92	A1|10.99 C3|17.61 D4|11.76 DN1|2.69 DN5|3.38 M2|11.60 MS7|6.05 MS8|6.77 R2|7.04 W1|8.43 Y2|16.78 Z2|4.75 Z5|10.92	50771791-50772720 LOC100737988 100737988	50785926-50786864 LOC100738057 100738057	50810939-50811868 LOC100738021 100738021	50816190-50863893 LOC100624704 100624704
606	chr12	50874400	50955028	80629	gain	13	100	A1 C3 D4 DN1 DN5 M2 MS7 MS8 R2 W1 Y2 Z2 Z5	Z5|9.70	DN1|2.52	7.18	A1|6.64 C3|3.22 D4|4.11 DN1|2.52 DN5|3.35 M2|5.12 MS7|5.63 MS8|5.80 R2|7.29 W1|4.16 Y2|5.66 Z2|3.44 Z5|9.70	50864887-50892001 LOC100624795 100624795	50907893-50908834 LOC100516152 100516152	50917403-50918343 LOC100516336 100516336	50933615-50934550 LOC100516511 100516511	50940990-50941928 LOC100516694 100516694	50954319-50957618 LOC100516876 100516876
607	chr12	51018094	51187595	169502	gain	13	100	A1 C3 D4 DN1 DN5 M2 MS7 MS8 R2 W1 Y2 Z2 Z5	C3|18.42	DN1|2.73	15.69	A1|11.38 C3|18.42 D4|11.89 DN1|2.73 DN5|3.40 DN5|3.65 DN5|3.72 M2|11.58 MS7|6.71 MS8|7.61 R2|7.01 W1|8.30 Y2|17.94 Z2|4.90 Z5|12.34	51038035-51038973 LOC100517054 100517054	51050704-51051633 LOC100513947 100513947	51068321-51069250 LOC100625664 100625664	51093734-51094672 LOC100627505 100627505	51103565-51104503 LOC100627793 100627793	51128553-51129482 LOC100625767 100625767	51154743-51155669 LOC100627599 100627599	51165588-51166517 LOC100625856 100625856	51187033-51187983 LOC100738547 100738547
608	chr12	51247686	51260903	13218	gain	8	61.54	A1 C3 DN1 DN5 M2 MS7 MS8 R2	M2|5.11	R2|3.20	1.91	A1|4.35 C3|4.06 DN1|3.71 DN5|4.32 M2|5.11 MS7|4.14 MS8|3.79 R2|3.20	51253899-51254870 LOC100517779 100517779
609	chr12	51294686	51325641	30956	gain	11	84.62	A1 C3 D4 M2 MS7 MS8 R2 W1 Y2 Z2 Z5	Y2|13.57	Z2|4.32	9.25	A1|8.49 C3|12.84 D4|10.47 M2|8.98 MS7|5.73 MS8|5.73 R2|6.36 W1|5.88 Y2|13.57 Z2|4.32 Z5|5.47	51325057-51326007 LOC100514870 100514870
610	chr12	51388686	51411988	23303	loss	1	unique	DN5				DN5|0.86
611	chr12	53149282	53160878	11597	gain	1	unique	D4				D4|2.79
612	chr12	53335344	53351001	15658	gain	1	unique	D4				D4|3.09
613	chr12	53583868	53596468	12601	gain	13	100	A1 C3 D4 DN1 DN5 M2 MS7 MS8 R2 W1 Y2 Z2 Z5	DN1|306.71	Z5|134.13	172.58	A1|157.43 C3|254.01 D4|212.00 DN1|306.71 DN5|203.71 M2|189.07 MS7|223.00 MS8|215.69 R2|184.99 W1|149.77 Y2|272.31 Z2|199.01 Z5|134.13
614	chr12	53697742	53735400	37659	loss	1	unique	C3				C3|1.16	53661095-53741423 RABEP1 100514319
615	chr12	54213181	54229584	16404	loss	2	15.38	M2 R2	M2|1.33	R2|0.64	0.69	M2|1.33 R2|0.64	54192761-54229497 LOC100738706 100738706
616	chr12	54781401	54802649	21249	loss	1	unique	R2				R2|1.23	54768747-54787841 LOC100739379 100739379
617	chr12	55487621	55499076	11456	gain	1	unique	D4				D4|2.82
618	chr12	55686972	55715496	28525	loss	1	unique	A1				A1|1.47	55710846-55724063 LOC100525661 100525661
619	chr12	55904972	55919908	14937	gain	1	unique	D4				D4|2.72	55903625-55929511 CTC1 100620194
620	chr12	57843324	57854965	11642	loss	1	unique	D4				D4|0.68	57808734-57933831 LOC100736982 100736982
621	chr12	57957324	58013169	55846	gain	13	100	A1 C3 D4 DN1 DN5 M2 MS7 MS8 R2 W1 Y2 Z2 Z5	C3|3.57	R2|2.58	0.99	A1|2.91 C3|2.80 C3|3.57 D4|3.08 DN1|3.03 DN5|2.98 M2|3.28 MS7|3.01 MS8|3.34 R2|2.58 W1|2.86 Y2|3.39 Z2|2.87 Z5|3.13	57965087-57984759 MYH1 100125538	57985182-58006695 LOC100737032 100737032	58008559-58016839 LOC100737073 100737073
622	chr12	58045324	58056191	10868	loss	1	unique	M2				M2|0.93	58039028-58056118 LOC100517855 100517855
623	chr12	58204324	58227964	23641	gain	12	92.31	A1 C3 D4 DN1 DN5 M2 MS7 MS8 R2 Y2 Z2 Z5	MS8|3.54	R2|2.85	0.69	A1|3.12 C3|3.36 D4|3.23 DN1|3.30 DN5|3.13 M2|3.11 MS7|3.04 MS8|3.54 R2|2.85 Y2|3.35 Z2|2.96 Z5|3.02	58205953-58230234 MYH2 397256
624	chr12	59680979	59699864	18886	loss	2	15.38	D4 R2	R2|1.09	D4|0.98	0.11	D4|0.98 R2|1.09
625	chr12	60053566	60066875	13310	loss	3	23.08	MS7 R2 W1	R2|1.13	W1|0.94	0.19	MS7|1.11 R2|1.13 W1|0.94
626	chr12	61809046	61826337	17292	gain	13	100	A1 C3 D4 DN1 DN5 M2 MS7 MS8 R2 W1 Y2 Z2 Z5	MS7|159.11	C3|102.69	56.42	A1|124.12 C3|102.69 D4|135.92 DN1|140.85 DN5|129.13 M2|146.88 MS7|159.11 MS8|124.61 R2|138.43 W1|134.26 Y2|130.12 Z2|136.45 Z5|154.26
627	chr13	826496	848529	22034	loss	1	unique	MS7				MS7|0.99
628	chr13	2143667	2173247	29581	loss	3	23.08	M2 MS7 MS8	MS7|1.31	M2|0.05	1.26	M2|0.05 MS7|1.31 MS8|0.83
629	chr13	2674560	2716020	41461	gain	12	92.31	A1 C3 D4 DN1 DN5 M2 MS7 MS8 R2 W1 Z2 Z5	Z2|3.67	D4|2.78	0.89	A1|3.62 C3|2.91 D4|2.78 DN1|3.44 DN5|3.06 M2|3.45 MS7|3.46 MS8|2.99 R2|3.44 W1|3.52 Z2|3.67 Z5|3.56	2605374-2681869 LOC100624545 100624545	2714442-2737983 HACL1 100518218
630	chr13	8347312	8360138	12827	loss	1	unique	DN5				DN5|1.01
631	chr13	8656541	8669840	13300	gain	2	15.38	DN1 Y2	Y2|3.27	DN1|3.10	0.17	DN1|3.10 Y2|3.27
632	chr13	8853613	8868339	14727	gain	2	15.38	C3 DN1	C3|3.91	DN1|2.78	1.13	C3|3.91 DN1|2.78
633	chr13	10799480	10810593	11114	loss	2	15.38	DN5 R2	R2|1.25	DN5|1.14	0.11	DN5|1.14 R2|1.25
634	chr13	11826853	11847730	20878	loss	1	unique	Y2				Y2|1.01
635	chr13	12086553	12103395	16843	loss	1	unique	M2				M2|1.39
636	chr13	12232553	12255179	22627	loss	1	unique	Y2				Y2|1.09	12251436-12258862 LOC100620439 100620439
637	chr13	13135234	13146255	11022	gain	4	30.77	A1 D4 Y2 Z5	Z5|11.54	D4|7.19	4.35	A1|10.64 D4|7.19 Y2|9.45 Z5|11.54
638	chr13	14249234	14260094	10861	loss	1	unique	Z2				Z2|0.78	14229182-14347236 NGLY1 100522951
639	chr13	14352234	14382107	29874	loss	1	unique	C3				C3|1.20
640	chr13	14963896	14974360	10465	loss	2	15.38	R2 Z5	R2|1.28	Z5|1.15	0.13	R2|1.28 Z5|1.15
641	chr13	14985896	15030526	44631	loss	11	84.62	A1 DN1 DN5 M2 MS7 MS8 R2 W1 Y2 Z2 Z5	MS8|0.92	A1|0.00	0.92	A1|0.00 DN1|0.69 DN5|0.74 M2|0.00 MS7|0.64 MS8|0.92 R2|0.00 W1|0.20 Y2|0.72 Z2|0.86 Z5|0.00
642	chr13	15065896	15084536	18641	loss	1	unique	DN5				DN5|0.54
643	chr13	15383896	15396316	12421	loss	1	unique	DN1				DN1|1.26	15305046-15457157 NEK10 100622627
644	chr13	16186896	16201503	14608	loss	1	unique	R2				R2|1.18
645	chr13	16571734	16600856	29123	loss	1	unique	DN5				DN5|1.27	16526575-16579457 LOC100739277 100739277	16579477-16671399 LOC100524764 100524764
646	chr13	19906761	19922470	15710	loss	1	unique	W1				W1|0.96	19794743-20125881 OSBPL10 100526184
647	chr13	20121761	20139265	17505	loss	1	unique	M2				M2|1.12	19794743-20125881 OSBPL10 100526184	20125795-20154702 LOC100511346 100511346
648	chr13	20255497	20266833	11337	gain	1	unique	R2				R2|3.98	20262458-20287095 LOC100511532 100511532
649	chr13	20853419	20884856	31438	loss	1	unique	A1				A1|1.46
650	chr13	21080419	21096252	15834	loss	3	23.08	DN5 R2 Y2	DN5|1.04	Y2|0.76	0.28	DN5|1.04 R2|1.00 Y2|0.76	20890427-21096548 CLASP2 100512630
651	chr13	21164419	21185224	20806	loss	1	unique	A1				A1|1.41	21185177-21241017 PDCD6IP 100512811
652	chr13	25408511	25422687	14177	loss	3	23.08	C3 MS7 R2	R2|1.28	C3|1.03	0.25	C3|1.03 MS7|1.20 R2|1.28	25422228-25450730 ACVR2B 448845
653	chr13	30136964	30150960	13997	loss	1	unique	D4				D4|0.54
654	chr13	30632040	30646647	14608	gain	1	unique	W1				W1|5.26	30630915-30632163 LOC100627540 100627540	30635013-30637448 LOC100627449 100627449
655	chr13	33057387	33069129	11743	gain	1	unique	D4				D4|3.03	33066104-33122459 LOC100515924 100515924
656	chr13	33588310	33622084	33775	loss	13	100	A1 C3 D4 DN1 DN5 M2 MS7 MS8 R2 W1 Y2 Z2 Z5	C3|1.01	MS7|0.03	0.98	A1|0.13 C3|1.01 D4|0.11 DN1|0.13 DN5|0.12 M2|0.04 MS7|0.03 MS8|0.08 R2|0.12 W1|0.11 Y2|0.12 Z2|0.20 Z5|0.13
657	chr13	33833467	33877117	43651	loss	2	15.38	A1 W1	A1|0.93	W1|0.85	0.08	A1|0.93 W1|0.85	33762749-33852572 LOC100626030 100626030
658	chr13	34065467	34081967	16501	loss	1	unique	Y2				Y2|1.18	33911503-34078505 LOC100519172 100519172
659	chr13	34124467	34152141	27675	gain	13	100	A1 C3 D4 DN1 DN5 M2 MS7 MS8 R2 W1 Y2 Z2 Z5	D4|15.59	W1|6.44	9.15	A1|10.56 C3|9.53 D4|15.59 DN1|12.22 DN5|7.02 M2|8.58 MS7|11.56 MS8|8.11 R2|7.87 W1|6.44 Y2|10.76 Z2|10.62 Z5|10.26	34139006-34140850 NPG3 100144484	34149668-34151512 NPG1 100144483
660	chr13	34197467	34233307	35841	gain	10	76.92	A1 C3 D4 DN1 M2 MS7 R2 Y2 Z2 Z5	D4|8.82	Z5|2.59	6.23	A1|2.93 C3|2.91 D4|8.82 DN1|3.53 M2|3.29 MS7|3.11 R2|3.37 Y2|3.65 Z2|2.83 Z5|2.59	34208689-34210406 PMAP-23 100170138	34212738-34216708 LOC100626446 100626446
661	chr13	34378041	34405660	27620	gain	13	100	A1 C3 D4 DN1 DN5 M2 MS7 MS8 R2 W1 Y2 Z2 Z5	MS7|9.85	W1|4.80	5.05	A1|7.69 C3|7.57 D4|9.76 DN1|7.75 DN5|7.28 M2|5.61 MS7|9.85 MS8|6.03 R2|5.03 W1|4.80 Y2|7.41 Z2|7.88 Z5|7.60	34386498-34387437 NPG4 396871
662	chr13	34618041	34628907	10867	gain	1	unique	Z5				Z5|3.05	34596598-34668848 LOC100622195 100622195
663	chr13	34727041	34770523	43483	loss	8	61.54	A1 C3 D4 DN5 MS8 R2 W1 Z5	A1|1.45	DN5|0.90	0.55	A1|1.45 C3|1.15 D4|1.36 DN5|0.90 MS8|1.14 R2|1.34 W1|1.14 Z5|0.96	34688004-34770648 PRKAR2A 397493
664	chr13	34985041	34995113	10073	gain	1	unique	D4				D4|3.08
665	chr13	35361703	35375475	13773	gain	1	unique	Z5				Z5|2.84	35333786-35375711 LOC100512812 100512812
666	chr13	35516703	35537490	20788	gain	2	15.38	D4 R2	R2|2.71	D4|2.70	0.01	D4|2.70 R2|2.71	35511587-35520514 UBA7 100512631	35524842-35560485 TRAIP 100626110
667	chr13	35588703	35601356	12654	gain	1	unique	R2				R2|2.75	35590273-35602655 MST1R 100626292
668	chr13	35892703	35908728	16026	gain	2	15.38	D4 R2	D4|3.09	R2|3.00	0.09	D4|3.09 R2|3.00	35891476-35910529 GNAI2 397523
669	chr13	36005703	36024290	18588	gain	2	15.38	D4 R2	D4|3.04	R2|2.90	0.14	D4|3.04 R2|2.90	36003899-36008133 LOC100518334 100518334	36009106-36012408 LOC100517004 100517004	36012418-36015224 LOC100517372 100517372	36015879-36021052 LOC100517191 100517191
670	chr13	36142703	36157274	14572	gain	1	unique	M2				M2|2.58	36025256-36166798 CACNA2D2 100517557
671	chr13	36255703	36267201	11499	gain	1	unique	R2				R2|2.91	36234125-36262280 LOC100518515 100518515
672	chr13	36879703	36891438	11736	gain	1	unique	D4				D4|3.13	36875400-36886576 LOC100738672 100738672	36890072-36893078 LOC100519215 100519215
673	chr13	37204703	37227335	22633	gain	2	15.38	Z2 Z5	Z2|3.63	Z5|2.93	0.7	Z2|3.63 Z5|2.93	37219108-37220497 LOC100627611 100627611	37226775-37227662 LOC100738931 100738931
674	chr13	37457703	37469619	11917	gain	1	unique	R2				R2|2.55
675	chr13	37490703	37500800	10098	gain	1	unique	D4				D4|2.95	37486439-37521626 LOC100521113 100521113
676	chr13	37770703	37784320	13618	gain	2	15.38	D4 R2	D4|3.04	R2|2.70	0.34	D4|3.04 R2|2.70	37767560-37779388 PHF7 100152414
677	chr13	37811703	37822434	10732	gain	1	unique	D4				D4|2.89	37809650-37844045 NISCH 100156417
678	chr13	37833703	37847854	14152	gain	1	unique	D4				D4|3.11	37809650-37844045 NISCH 100156417	37846302-37872114 LOC100525609 100525609
679	chr13	37858703	37877201	18499	gain	2	15.38	M2 R2	M2|2.88	R2|2.61	0.27	M2|2.88 R2|2.61	37846302-37872114 LOC100525609 100525609	37872000-37876081 NT5DC2 100154818
680	chr13	38335703	38353897	18195	gain	2	15.38	D4 R2	R2|2.74	D4|2.73	0.01	D4|2.73 R2|2.74	38213292-38348686 SFMBT1 100152413
681	chr13	38366703	38377099	10397	gain	1	unique	D4				D4|3.18	38377057-38390508 LOC100622955 100622955
682	chr13	41254257	41271095	16839	gain	1	unique	Y2				Y2|3.12
683	chr13	43422362	43444490	22129	loss	2	15.38	MS7 MS8	MS7|1.09	MS8|0.89	0.2	MS7|1.09 MS8|0.89	43386598-43444265 LOC100152812 100152812
684	chr13	43520362	43537151	16790	gain	1	unique	MS7				MS7|2.69	43450322-43545751 SLMAP 100514321
685	chr13	44127145	44142052	14908	gain	1	unique	DN5				DN5|5.27	44121821-44127805 PDHB 100516042
686	chr13	45377653	45407776	30124	loss	2	15.38	DN1 DN5	DN5|1.04	DN1|0.95	0.09	DN1|0.95 DN5|1.04
687	chr13	48764737	48778689	13953	gain	1	unique	Y2				Y2|2.79
688	chr13	53502769	53517781	15013	loss	3	23.08	DN1 DN5 Z2	Z2|1.33	DN1|0.91	0.42	DN1|0.91 DN5|1.26 Z2|1.33	53507661-53508599 LOC100624071 100624071
689	chr13	55559644	55583299	23656	gain	1	unique	D4				D4|3.35	55560069-55585644 UBA3 100153428
690	chr13	55692618	55709235	16618	loss	3	23.08	C3 Y2 Z2	Y2|0.70	C3|0.45	0.25	C3|0.45 Y2|0.70 Z2|0.62
691	chr13	57966180	57976276	10097	gain	1	unique	D4				D4|2.73	57866315-58095296 FOXP1 100525716
692	chr13	59446522	59456745	10224	gain	1	unique	D4				D4|2.82
693	chr13	60560490	60574108	13619	gain	1	unique	D4				D4|3.03	60422658-60651196 PDZRN3 100511410
694	chr13	64527742	64558148	30407	loss	2	15.38	Z2 Z5	Z2|0.91	Z5|0.76	0.15	Z2|0.91 Z5|0.76
695	chr13	65322508	65338631	16124	gain	7	53.85	MS7 MS8 R2 W1 Y2 Z2 Z5	MS8|4.91	Y2|3.05	1.86	MS7|4.34 MS8|4.91 R2|3.18 W1|4.78 Y2|3.05 Z2|3.76 Z5|4.60
696	chr13	67588549	67602446	13898	gain	1	unique	D4				D4|3.00	67499295-67702956 ITPR1 397454
697	chr13	69451944	69472073	20130	gain	1	unique	D4				D4|3.54
698	chr13	71653700	71669627	15928	gain	1	unique	C3				C3|2.89
699	chr13	72222127	72234772	12646	gain	1	unique	D4				D4|2.86	72215911-72275069 LMCD1 494020
700	chr13	72617714	72631244	13531	gain	1	unique	M2				M2|2.74	72532731-72664366 LOC100623103 100623103
701	chr13	73075581	73090819	15239	gain	1	unique	D4				D4|3.21	73071417-73079779 TADA3 100157464
702	chr13	73391581	73402516	10936	gain	1	unique	D4				D4|2.78	73382166-73396927 LOC100522899 100522899
703	chr13	74000461	74018356	17896	gain	2	15.38	DN1 M2	DN1|3.11	M2|2.93	0.18	DN1|3.11 M2|2.93
704	chr13	74176686	74193993	17308	gain	1	unique	DN5				DN5|3.37
705	chr13	74938925	74951847	12923	gain	1	unique	D4				D4|2.87	74919168-74995834 LOC100625640 100625640
706	chr13	75010925	75031361	20437	loss	5	38.46	A1 D4 M2 Y2 Z2	A1|1.18	Y2|0.24	0.94	A1|1.18 D4|0.78 M2|1.03 Y2|0.24 Z2|0.31
707	chr13	76211282	76227408	16127	gain	1	unique	D4				D4|2.84	76179383-76230177 PLXND1 100152254
708	chr13	76229282	76248007	18726	gain	2	15.38	DN1 R2	DN1|2.82	R2|2.78	0.04	DN1|2.82 R2|2.78	76179383-76230177 PLXND1 100152254
709	chr13	76409282	76429416	20135	loss	1	unique	Z2				Z2|0.06	76268844-76452310 LOC100512192 100512192
710	chr13	76621327	76639185	17859	loss	1	unique	Z2				Z2|0.52
711	chr13	77686225	77699170	12946	gain	1	unique	R2				R2|2.64
712	chr13	78962376	78975408	13033	gain	2	15.38	R2 Z5	R2|2.98	Z5|2.96	0.02	R2|2.98 Z5|2.96	78947484-78989552 IQSEC1 100622196
713	chr13	78988376	79000806	12431	gain	1	unique	D4				D4|3.30	78947484-78989552 IQSEC1 100622196
714	chr13	79412826	79427568	14743	gain	1	unique	D4				D4|3.24	79410090-79421712 COPG 100516936
715	chr13	79580923	79600959	20037	gain	1	unique	M2				M2|2.74
716	chr13	80075799	80095573	19775	gain	3	23.08	M2 R2 Z5	Z5|3.18	R2|2.81	0.37	M2|3.01 R2|2.81 Z5|3.18	79998379-80084637 MGLL 100233193	80091280-80097094 ABTB1 100623950
717	chr13	80418295	80440447	22153	gain	1	unique	M2				M2|2.87
718	chr13	80527693	80538621	10929	gain	1	unique	Z5				Z5|2.86	80508107-80608330 PLXNA1 100624579
719	chr13	80741040	80751250	10211	gain	1	unique	R2				R2|2.81	80732078-80830321 LOC100624760 100624760
720	chr13	80819040	80829538	10499	gain	1	unique	Z5				Z5|2.60	80732078-80830321 LOC100624760 100624760
721	chr13	82771456	82784068	12613	gain	1	unique	R2				R2|2.84	82682287-82806558 SLCO2A1 100144510
722	chr13	87438082	87486055	47974	loss	1	unique	MS7				MS7|0.99	87481657-87525615 LOC100739361 100739361
723	chr13	90109200	90123824	14625	gain	2	15.38	D4 W1	D4|3.65	W1|2.67	0.98	D4|3.65 W1|2.67	90112659-90190448 RASA2 100515414
724	chr13	90194200	90217309	23110	loss	4	30.77	C3 DN5 MS8 Z5	MS8|1.28	DN5|0.62	0.66	C3|1.14 DN5|0.62 MS8|1.28 Z5|1.20	90213942-90214713 LOC100739719 100739719
725	chr13	90753652	90764522	10871	loss	1	unique	A1				A1|0.96	90755610-90838720 LOC100625295 100625295
726	chr13	91409652	91432350	22699	gain	3	23.08	A1 D4 Z5	D4|2.81	A1|2.64	0.17	A1|2.64 D4|2.81 Z5|2.72
727	chr13	94992507	95006203	13697	loss	1	unique	Z2				Z2|0.84
728	chr13	95094568	95125749	31182	loss	11	84.62	A1 D4 DN1 DN5 M2 MS7 MS8 R2 W1 Z2 Z5	Z5|1.48	DN5|0.57	0.91	A1|1.41 D4|0.92 DN1|0.62 DN5|0.57 M2|0.96 MS7|1.43 MS8|0.58 R2|0.88 W1|0.73 Z2|1.05 Z5|1.48
729	chr13	95139568	95178308	38741	loss	10	76.92	A1 C3 DN1 DN5 M2 MS8 R2 W1 Z2 Z5	M2|1.45	DN1|0.74	0.71	A1|1.39 C3|1.03 DN1|0.74 DN5|1.07 M2|1.45 MS8|0.92 R2|1.34 W1|1.01 Z2|1.00 Z5|1.06
730	chr13	95524727	95536008	11282	loss	1	unique	DN1				DN1|1.09
731	chr13	95852727	95868937	16211	gain	1	unique	DN1				DN1|2.69
732	chr13	97596442	97609176	12735	gain	1	unique	D4				D4|2.79	97594581-97603447 LOC100522035 100522035
733	chr13	97950514	97972084	21571	loss	1	unique	M2				M2|1.28
734	chr13	98290514	98304835	14322	gain	2	15.38	DN1 DN5	DN5|3.67	DN1|2.72	0.95	DN1|2.72 DN5|3.67
735	chr13	100343717	100362098	18382	loss	1	unique	DN1				DN1|0.54
736	chr13	100609717	100623337	13621	gain	1	unique	D4				D4|2.74	100593722-100741224 MBNL1 100525306
737	chr13	103398717	103422079	23363	loss	2	15.38	MS7 R2	R2|1.39	MS7|1.35	0.04	MS7|1.35 R2|1.39
738	chr13	103683717	103700990	17274	loss	2	15.38	A1 MS8	MS8|1.30	A1|1.19	0.11	A1|1.19 MS8|1.30	103681363-103696603 LOC100625570 100625570
739	chr13	105088182	105104446	16265	gain	1	unique	D4				D4|2.64
740	chr13	105981232	105993127	11896	loss	1	unique	DN1				DN1|0.90
741	chr13	107044786	107056592	11807	loss	1	unique	DN5				DN5|1.08	107004118-107050192 LOC100621077 100621077
742	chr13	110206442	110224581	18140	gain	1	unique	Z2				Z2|3.06
743	chr13	112681924	112707845	25922	loss	1	unique	DN5				DN5|0.91
744	chr13	113021924	113043557	21634	loss	1	unique	MS7				MS7|1.45
745	chr13	113486584	113496603	10020	loss	1	unique	R2				R2|0.98
746	chr13	113846569	113884234	37666	gain	1	unique	C3				C3|2.90
747	chr13	115310500	115330690	20191	gain	1	unique	C3				C3|3.15	115275616-115367977 LOC100517733 100517733
748	chr13	117345925	117358613	12689	gain	1	unique	Z5				Z5|3.47	117326011-117348541 SEC62 100125961
749	chr13	118800908	118812266	11359	loss	1	unique	MS7				MS7|1.04
750	chr13	118824908	118835671	10764	loss	1	unique	DN1				DN1|1.31
751	chr13	118873908	118889889	15982	loss	3	23.08	DN5 MS7 Z2	DN5|1.37	MS7|1.17	0.2	DN5|1.37 MS7|1.17 Z2|1.28
752	chr13	118897908	118923074	25167	loss	9	69.23	A1 DN1 DN5 M2 MS7 R2 Y2 Z2 Z5	R2|1.41	DN1|0.66	0.75	A1|0.97 DN1|0.66 DN5|1.19 M2|1.02 MS7|1.00 R2|1.41 Y2|0.77 Z2|0.66 Z5|0.80
753	chr13	120855782	120880172	24391	gain	1	unique	C3				C3|3.18	120803068-121026260 LOC100521043 100521043
754	chr13	122189923	122234889	44967	loss	2	15.38	M2 R2	R2|1.06	M2|0.00	1.06	M2|0.00 R2|1.06	122036175-122650822 NAALADL2 100522279
755	chr13	122366923	122395087	28165	loss	1	unique	D4				D4|0.04	122036175-122650822 NAALADL2 100522279
756	chr13	123031855	123057010	25156	gain	1	unique	Z5				Z5|2.89
757	chr13	131249931	131279301	29371	gain	2	15.38	W1 Z5	Z5|3.30	W1|2.62	0.68	W1|2.62 Z5|3.30	131269769-131282242 LOC100513437 100513437
758	chr13	131537347	131549012	11666	gain	1	unique	D4				D4|3.23	131534147-131543179 AP2M1 100626761	131545184-131553354 ABCF3 100626614
759	chr13	131675347	131686310	10964	gain	1	unique	D4				D4|3.16	131674505-131689464 CLC-2 397147
760	chr13	136216694	136231720	15027	gain	1	unique	C3				C3|2.93
761	chr13	136747249	136761898	14650	gain	1	unique	D4				D4|2.94	136664926-136863043 LEPREL1 100520219
762	chr13	138560183	138703129	142947	loss	2	15.38	MS7 MS8	MS7|0.86	MS8|0.81	0.05	MS7|0.86 MS8|0.81
763	chr13	138729183	138765928	36746	loss	2	15.38	MS7 MS8	MS7|1.04	MS8|0.95	0.09	MS7|1.04 MS8|0.95
764	chr13	138771183	138788877	17695	loss	2	15.38	MS7 MS8	MS8|1.08	MS7|0.92	0.16	MS7|0.92 MS8|1.08
765	chr13	138800183	138824257	24075	loss	2	15.38	MS7 MS8	MS8|0.79	MS7|0.74	0.05	MS7|0.74 MS8|0.79
766	chr13	141232530	141268295	35766	gain	3	23.08	C3 D4 Y2	D4|3.73	Y2|3.25	0.48	C3|3.40 D4|3.73 Y2|3.25	141224933-141253604 LSG1 100155750	141266873-141270420 LOC100523468 100523468
767	chr13	147772692	147818147	45456	gain	13	100	A1 C3 D4 DN1 DN5 M2 MS7 MS8 R2 W1 Y2 Z2 Z5	DN5|14.58	Y2|3.20	11.38	A1|5.82 C3|3.62 D4|3.41 DN1|9.72 DN5|14.58 M2|5.77 MS7|9.62 MS8|10.75 R2|6.18 W1|5.98 Y2|3.20 Z2|7.82 Z5|5.25	147763363-147842728 LOC100627794 100627794	147798372-147806455 LOC396866 396866
768	chr13	147840692	147873638	32947	gain	13	100	A1 C3 D4 DN1 DN5 M2 MS7 MS8 R2 W1 Y2 Z2 Z5	DN5|13.46	D4|3.53	9.93	A1|5.21 C3|3.64 D4|3.53 DN1|10.20 DN5|13.46 M2|5.31 MS7|10.57 MS8|9.86 R2|5.69 W1|5.91 Y2|3.84 Z2|6.59 Z5|4.86	147763363-147842728 LOC100627794 100627794	147854304-147864827 LOC396867 396867
769	chr13	148998840	149013847	15008	gain	1	unique	M2				M2|2.80	149006316-149065260 LOC100620908 100620908
770	chr13	154794856	154810010	15155	gain	1	unique	D4				D4|2.87
771	chr13	155087258	155097873	10616	gain	1	unique	Y2				Y2|2.80
772	chr13	155651818	155703057	51240	loss	4	30.77	DN5 M2 R2 W1	M2|1.29	R2|0.68	0.61	DN5|0.97 M2|1.29 R2|0.68 W1|0.90	155586201-155691769 LOC100513240 100513240
773	chr13	156564194	156592483	28290	gain	2	15.38	DN5 MS7	MS7|3.43	DN5|2.75	0.68	DN5|2.75 MS7|3.43	156554561-156593722 CD200R1 100155169
774	chr13	156624194	156662232	38039	gain	2	15.38	M2 MS7	MS7|2.72	M2|2.51	0.21	M2|2.51 MS7|2.72	156623779-156665967 CD200R1L 100516043
775	chr13	157872690	157973598	100909	loss	1	unique	C3				C3|0.91
776	chr13	158005690	158125365	119676	loss	1	unique	C3				C3|0.93
777	chr13	158127690	158151096	23407	loss	1	unique	C3				C3|0.88
778	chr13	158212690	158223209	10520	loss	1	unique	C3				C3|0.69
779	chr13	159352844	159368221	15378	loss	3	23.08	DN5 MS8 Z5	DN5|0.93	Z5|0.41	0.52	DN5|0.93 MS8|0.72 Z5|0.41
780	chr13	159718629	159736252	17624	gain	1	unique	C3				C3|2.98
781	chr13	159811629	159824907	13279	gain	1	unique	C3				C3|3.47
782	chr13	160614156	160626958	12803	gain	1	unique	D4				D4|2.74
783	chr13	161976861	161989313	12453	gain	2	15.38	MS7 MS8	MS8|3.37	MS7|3.32	0.05	MS7|3.32 MS8|3.37
784	chr13	163493727	163507348	13622	loss	1	unique	MS8				MS8|0.33
785	chr13	164187503	164283009	95507	loss	3	23.08	MS7 MS8 Z5	MS7|0.76	Z5|0.40	0.36	MS7|0.76 MS8|0.63 Z5|0.40
786	chr13	164896041	164917399	21359	loss	1	unique	R2				R2|1.10
787	chr13	168419850	168431320	11471	loss	1	unique	M2				M2|1.20	168425785-168445894 NIT2 100625406
788	chr13	168551850	168566012	14163	gain	1	unique	DN1				DN1|2.64	168488979-168580872 C13H3orf26 100152199
789	chr13	168742705	168773708	31004	gain	2	15.38	D4 R2	D4|3.43	R2|2.76	0.67	D4|3.43 R2|2.76	168759500-168759820 LOC100524528 100524528
790	chr13	168858705	168870559	11855	gain	1	unique	D4				D4|3.11	168864270-168873622 LOC100524342 100524342
791	chr13	168982885	169012873	29989	gain	1	unique	D4				D4|2.90
792	chr13	170246410	170257156	10747	gain	1	unique	D4				D4|3.10
793	chr13	170363410	170380378	16969	gain	1	unique	D4				D4|2.94	170350040-170384692 LOC100526139 100526139
794	chr13	170602410	170690801	88392	gain	13	100	A1 C3 D4 DN1 DN5 M2 MS7 MS8 R2 W1 Y2 Z2 Z5	W1|5.91	M2|2.94	2.97	A1|3.99 C3|4.14 D4|3.29 DN1|3.35 DN5|3.13 DN5|3.43 M2|2.94 M2|3.73 MS7|4.31 MS8|4.30 R2|3.28 W1|5.91 Y2|4.23 Z2|3.43 Z5|3.03	170614808-170620336 LOC100155838 100155838	170644334-170645260 LOC100157032 100157032	170690375-170691335 LOC100151789 100151789
795	chr13	170749538	171010645	261108	gain	13	100	A1 C3 D4 DN1 DN5 M2 MS7 MS8 R2 W1 Y2 Z2 Z5	W1|5.77	DN5|3.00	2.77	A1|4.16 A1|4.32 C3|4.39 D4|3.80 DN1|3.24 DN5|3.00 DN5|3.41 M2|3.00 MS7|4.22 MS8|4.27 R2|3.22 W1|5.77 Y2|4.12 Z2|4.43 Z5|3.82	170750454-170751414 LOC100627384 100627384	170772238-170773194 LOC100739816 100739816	170881910-170882836 LOC100627570 100627570	170899931-170900899 LOC100627665 100627665	170933825-170934750 LOC100627759 100627759	170960168-170961094 LOC100627852 100627852	170974654-170975644 LOC100627944 100627944
796	chr13	171072863	171222261	149399	gain	12	92.31	A1 C3 D4 DN1 DN5 M2 MS7 MS8 W1 Y2 Z2 Z5	W1|11.08	W1|2.57	8.51	A1|8.08 C3|3.67 D4|8.05 DN1|3.04 DN1|6.39 DN5|6.93 M2|9.28 MS7|8.83 MS8|8.54 W1|11.08 W1|2.57 Y2|7.99 Z2|3.39 Z5|4.52	171118046-171118969 LOC100153406 100153406	171157645-171158574 LOC100156225 100156225	171181028-171181957 LOC100157439 100157439	171215394-171220667 LOC100153810 100153810
797	chr13	171282539	171461117	178579	gain	13	100	A1 C3 D4 DN1 DN5 M2 MS7 MS8 R2 W1 Y2 Z2 Z5	Z5|9.06	DN1|5.26	3.8	A1|6.34 A1|7.24 C3|8.05 D4|7.30 DN1|5.26 DN5|5.74 M2|7.81 M2|7.95 MS7|6.15 MS7|6.39 MS8|6.80 R2|5.60 R2|6.48 W1|8.41 W1|8.73 Y2|7.54 Z2|6.99 Z5|9.06	171346679-171347620 LOC100620259 100620259	171386627-171391422 LOC100620552 100620552	171397168-171405515 LOC100620443 100620443	171423290-171430168 LOC100736936 100736936	171456855-171457781 LOC100620351 100620351
798	chr13	171520857	171674007	153151	gain	13	100	A1 C3 D4 DN1 DN5 M2 MS7 MS8 R2 W1 Y2 Z2 Z5	Z5|9.06	DN1|4.60	4.46	A1|5.69 C3|8.79 D4|6.59 DN1|4.60 DN5|5.41 M2|6.59 MS7|6.17 MS8|6.89 R2|5.09 W1|8.46 Y2|6.78 Z2|7.05 Z5|9.06	171532583-171537415 LOC100737033 100737033	171584488-171591380 LOC100620839 100620839	171607868-171608794 LOC100620942 100620942	171652626-171653549 LOC100621039 100621039	171668418-171673704 LOC100621153 100621153
799	chr13	171724820	171860397	135578	gain	13	100	A1 C3 D4 DN1 DN5 M2 MS7 MS8 R2 W1 Y2 Z2 Z5	Z5|9.10	DN1|4.30	4.8	A1|5.39 C3|8.03 D4|7.19 DN1|4.30 DN5|5.10 M2|6.44 MS7|6.22 MS8|7.08 R2|4.64 W1|8.80 Y2|7.37 Z2|6.91 Z5|9.10	171742594-171743517 LOC100621367 100621367	171773639-171774565 LOC100621465 100621465	171815073-171816026 LOC100621264 100621264	171840892-171846118 LOC100737366 100737366
800	chr13	171915247	172113184	197938	both	13	100	A1 C3 D4 DN1 DN5 M2 MS7 MS8 R2 W1 Y2 Z2 Z5	Z5|5.39	R2|0.34	5.05	A1|4.09 C3|4.33 D4|0.59 D4|3.67 DN1|4.16 DN5|4.15 M2|0.50 M2|4.11 MS7|3.92 MS8|4.09 R2|0.34 R2|4.14 W1|4.07 Y2|4.13 Z2|4.61 Z5|5.39	171917706-171933000 LOC100622222 100622222	171934606-171935535 LOC100621657 100621657	171939338-171954357 LOC100622127 100622127	171970047-171971045 LOC100621756 100621756	171983493-171984425 LOC100621552 100621552	171992703-171993686 LOC100621857 100621857	172007411-172048480 LOC100621954 100621954	172054750-172061817 LOC100513496 100513496	172068651-172069477 LOC100513683 100513683
801	chr13	172113247	172197525	84279	gain	2	15.38	Z2 Z5	Z5|3.93	Z2|3.06	0.87	Z2|3.06 Z5|3.93	172132564-172133490 LOC100513311 100513311	172155710-172156772 LOC100513883 100513883	172179701-172180648 LOC100514072 100514072
802	chr13	172253753	172530358	276606	gain	13	100	A1 C3 D4 DN1 DN5 M2 MS7 MS8 R2 W1 Y2 Z2 Z5	Z5|4.86	D4|3.70	1.16	A1|3.99 C3|4.54 D4|3.70 DN1|4.04 DN5|3.88 M2|4.12 MS7|3.82 MS8|3.97 R2|4.07 W1|4.24 Y2|4.08 Z2|4.31 Z5|4.86	172269752-172270675 LOC100622825 100622825	172279441-172285399 LOC100623392 100623392	172303892-172304851 LOC100622924 100622924	172313600-172314651 LOC100623013 100623013	172326034-172327032 LOC100623107 100623107	172342660-172343613 LOC100623197 100623197	172359777-172360706 LOC100623489 100623489	172370365-172379706 LOC100623293 100623293	172465638-172466636 LOC100514986 100514986	172486107-172487060 LOC100514797 100514797
803	chr13	172537753	172611073	73321	gain	13	100	A1 C3 D4 DN1 DN5 M2 MS7 MS8 R2 W1 Y2 Z2 Z5	W1|4.48	M2|3.46	1.02	A1|3.94 C3|3.86 D4|3.91 DN1|3.66 DN5|3.85 M2|3.46 MS7|3.85 MS8|3.68 R2|3.99 W1|4.48 Y2|3.52 Z2|3.96 Z5|3.80	172551419-172552456 LOC100514602 100514602	172557388-172566662 LOC100514427 100514427	172587197-172588123 LOC100623704 100623704	172588205-172588891 LOC100515170 100515170
804	chr13	173427855	173441432	13578	gain	1	unique	MS8				MS8|2.80
805	chr13	177171693	177181848	10156	loss	1	unique	DN5				DN5|1.10
806	chr13	178695679	178713933	18255	gain	1	unique	R2				R2|3.14	178709595-178709932 LOC100739000 100739000
807	chr13	182090540	182111484	20945	gain	2	15.38	DN1 DN5	DN1|2.62	DN5|2.52	0.1	DN1|2.62 DN5|2.52
808	chr13	183587889	183614110	26222	gain	1	unique	M2				M2|6.14
809	chr13	184488424	184499604	11181	gain	1	unique	A1				A1|2.59
810	chr13	185134519	185151903	17385	gain	2	15.38	C3 R2	R2|2.96	C3|2.77	0.19	C3|2.77 R2|2.96
811	chr13	185949595	185972598	23004	loss	2	15.38	MS7 Z2	Z2|1.14	MS7|0.68	0.46	MS7|0.68 Z2|1.14
812	chr13	188404729	188423784	19056	gain	2	15.38	MS7 Z2	Z2|3.04	MS7|2.57	0.47	MS7|2.57 Z2|3.04
813	chr13	193189308	193233089	43782	loss	1	unique	Z2				Z2|0.00
814	chr13	195297294	195310403	13110	loss	1	unique	MS7				MS7|1.07	195265383-195508530 LOC100737392 100737392
815	chr13	195962101	195985471	23371	loss	9	69.23	A1 C3 DN1 DN5 MS7 MS8 R2 W1 Z2	C3|1.09	W1|0.47	0.62	A1|0.57 C3|1.09 DN1|0.53 DN5|0.61 MS7|0.54 MS8|0.57 R2|0.74 W1|0.47 Z2|0.69
816	chr13	196419101	196430916	11816	loss	1	unique	W1				W1|0.98
817	chr13	197186606	197205329	18724	loss	2	15.38	MS7 MS8	MS7|1.32	MS8|1.08	0.24	MS7|1.32 MS8|1.08
818	chr13	197855750	197885652	29903	loss	1	unique	C3				C3|0.00
819	chr13	198929196	198945751	16556	loss	1	unique	DN1				DN1|0.98	198910513-198941103 LOC100622562 100622562
820	chr13	199218196	199230103	11908	loss	1	unique	Y2				Y2|0.66
821	chr13	199708196	199727906	19711	loss	2	15.38	DN1 W1	W1|0.97	DN1|0.78	0.19	DN1|0.78 W1|0.97
822	chr13	201688761	201711634	22874	loss	2	15.38	DN1 R2	DN1|1.36	DN1|1.36	0	DN1|1.36 R2|1.36
823	chr13	201995340	202012258	16919	loss	4	30.77	A1 DN5 Z2 Z5	DN5|1.48	A1|1.18	0.3	A1|1.18 DN5|1.48 Z2|1.44 Z5|1.28
824	chr13	202554340	202595794	41455	loss	6	46.15	DN1 MS8 R2 W1 Y2 Z2	DN1|1.11	MS8|0.86	0.25	DN1|1.11 MS8|0.86 R2|1.06 W1|0.91 Y2|0.98 Z2|1.01	202558130-202782008 LOC100623424 100623424
825	chr13	202777340	202804164	26825	loss	3	23.08	MS7 MS8 R2	MS7|1.13	MS8|1.02	0.11	MS7|1.13 MS8|1.02 R2|1.02	202558130-202782008 LOC100623424 100623424
826	chr13	204259789	204284433	24645	gain	1	unique	M2				M2|3.44	204269677-204270537 LOC100624997 100624997
827	chr13	204710229	204758455	48227	gain	13	100	A1 C3 D4 DN1 DN5 M2 MS7 MS8 R2 W1 Y2 Z2 Z5	D4|34.46	DN5|8.93	25.53	A1|17.43 C3|24.70 D4|34.46 DN1|14.39 DN5|8.93 M2|25.56 MS7|12.95 MS8|15.49 R2|16.86 W1|9.13 Y2|31.10 Z2|15.10 Z5|19.68	204711328-204711564 LOC100626762 100626762	204717725-204718751 LOC100626855 100626855	204724630-204724866 LOC100626960 100626960	204735978-204736214 LOC100626675 100626675	204736784-204737309 LOC100626113 100626113	204740062-204740587 LOC100626031 100626031	204746227-204746655 LOC100626212 100626212
828	chr13	204776229	204814705	38477	gain	13	100	A1 C3 D4 DN1 DN5 M2 MS7 MS8 R2 W1 Y2 Z2 Z5	D4|24.66	W1|6.63	18.03	A1|16.50 C3|15.81 D4|24.66 DN1|11.43 DN5|8.41 M2|15.68 MS7|10.32 MS8|13.34 R2|12.62 W1|6.63 Y2|19.08 Z2|11.80 Z5|13.94	204793627-204794689 LOC100739550 100739550
829	chr13	205100229	205139571	39343	loss	2	15.38	C3 MS8	C3|0.79	MS8|0.76	0.03	C3|0.79 MS8|0.76
830	chr13	205469334	205484297	14964	loss	1	unique	M2				M2|1.14
831	chr13	205560334	205595274	34941	loss	4	30.77	DN1 DN5 MS8 Z5	Z5|1.49	DN5|1.07	0.42	DN1|1.27 DN5|1.07 MS8|1.09 Z5|1.49
832	chr13	205707334	205754836	47503	both	6	46.15	A1 D4 DN1 DN5 MS8 R2	D4|3.47	MS8|1.08	2.39	A1|1.12 D4|3.47 DN1|1.33 DN5|1.12 MS8|1.08 R2|1.24
833	chr13	205925282	205944751	19470	loss	1	unique	MS8				MS8|1.26	205877214-205996033 LOC100739691 100739691
834	chr13	206669846	206680355	10510	loss	1	unique	M2				M2|1.23
835	chr13	207052198	207068230	16033	loss	1	unique	M2				M2|1.22	207015352-207077229 CRYZL1 100049689
836	chr13	207143198	207163811	20614	loss	3	23.08	W1 Z2 Z5	W1|1.50	Z2|1.11	0.39	W1|1.50 Z2|1.11 Z5|1.15	207143842-207200200 LOC100622454 100622454
837	chr13	209820296	209838063	17768	gain	1	unique	R2				R2|3.35
838	chr13	210692765	210723332	30568	loss	5	38.46	A1 DN5 M2 W1 Z2	M2|1.46	DN5|0.77	0.69	A1|1.04 DN5|0.77 M2|1.46 W1|1.28 Z2|1.25	210717956-210727523 LOC100153272 100153272
839	chr13	213442887	213509598	66712	both	3	23.08	C3 D4 M2	C3|5.15	D4|0.00	5.15	C3|5.15 D4|0.00 M2|2.89	213446607-213492325 LOC100517006 100517006
840	chr13	215189153	215206482	17330	loss	2	15.38	D4 R2	R2|1.26	D4|0.98	0.28	D4|0.98 R2|1.26
841	chr13	215476949	215497301	20353	loss	2	15.38	DN1 R2	DN1|1.23	R2|1.20	0.03	DN1|1.23 R2|1.20	215453939-215478399 LOC100518276 100518276
842	chr13	216740327	216754686	14360	loss	3	23.08	DN5 MS7 R2	DN5|0.77	MS7|0.51	0.26	DN5|0.77 MS7|0.51 R2|0.56
843	chr13	217718767	217734437	15671	loss	1	unique	M2				M2|1.16
844	chr14	129001	145595	16595	gain	13	100	A1 C3 D4 DN1 DN5 M2 MS7 MS8 R2 W1 Y2 Z2 Z5	M2|32.08	R2|14.20	17.88	A1|18.51 C3|18.26 D4|14.68 DN1|15.86 DN5|15.83 M2|32.08 MS7|14.46 MS8|14.60 R2|14.20 W1|19.00 Y2|19.69 Z2|18.32 Z5|22.99	138548-145240 CDK20 100157041
845	chr14	486852	504025	17174	loss	1	unique	R2				R2|1.07	418141-534760 SPIN1 100337684
846	chr14	754473	784506	30034	loss	13	100	A1 C3 D4 DN1 DN5 M2 MS7 MS8 R2 W1 Y2 Z2 Z5	MS7|1.07	C3|0.00	1.07	A1|0.78 C3|0.00 D4|0.00 DN1|1.02 DN5|0.90 M2|0.65 MS7|1.07 MS8|0.00 R2|0.67 W1|0.05 Y2|0.00 Z2|0.00 Z5|0.68
847	chr14	2171463	2199350	27888	loss	5	38.46	A1 D4 DN1 R2 Z5	DN1|1.05	D4|0.79	0.26	A1|0.88 D4|0.79 DN1|1.05 R2|0.85 Z5|0.79
848	chr14	2215463	2227765	12303	loss	1	unique	Z2				Z2|1.17
849	chr14	2285801	2298376	12576	loss	2	15.38	W1 Z5	W1|1.07	Z5|0.73	0.34	W1|1.07 Z5|0.73
850	chr14	2322801	2336744	13944	loss	1	unique	Z5				Z5|0.83
851	chr14	2394801	2406413	11613	loss	1	unique	W1				W1|0.81	2406324-2406923 LOC780430 780430
852	chr14	2546801	2566392	19592	loss	1	unique	Z5				Z5|0.78
853	chr14	2717438	2739212	21775	loss	1	unique	DN5				DN5|1.30
854	chr14	2752438	2769247	16810	loss	2	15.38	C3 Z5	C3|1.16	C3|1.16	0	C3|1.16 Z5|1.16
855	chr14	2811438	2836528	25091	loss	3	23.08	D4 R2 Z2	R2|1.26	Z2|0.97	0.29	D4|0.99 R2|1.26 Z2|0.97
856	chr14	5004187	5015374	11188	loss	1	unique	D4				D4|1.07
857	chr14	6143682	6231997	88316	gain	13	100	A1 C3 D4 DN1 DN5 M2 MS7 MS8 R2 W1 Y2 Z2 Z5	MS7|36.42	W1|19.54	16.88	A1|23.57 C3|33.13 D4|26.40 DN1|23.46 DN5|29.78 M2|29.32 MS7|36.42 MS8|20.42 R2|23.81 W1|19.54 Y2|23.62 Z2|36.24 Z5|20.53	6166589-6172044 LOC100512924 100512924
858	chr14	6288264	6351726	63463	gain	13	100	A1 C3 D4 DN1 DN5 M2 MS7 MS8 R2 W1 Y2 Z2 Z5	C3|27.68	W1|9.48	18.2	A1|12.92 C3|27.68 D4|20.43 DN1|12.20 DN5|14.58 M2|17.62 MS7|16.68 MS8|10.54 R2|12.55 W1|9.48 Y2|11.71 Z2|17.19 Z5|11.19
859	chr14	6498873	6518476	19604	gain	13	100	A1 C3 D4 DN1 DN5 M2 MS7 MS8 R2 W1 Y2 Z2 Z5	M2|46.43	W1|25.38	21.05	A1|29.67 C3|37.92 D4|31.97 DN1|32.53 DN5|41.85 M2|46.43 MS7|43.91 MS8|25.93 R2|30.26 W1|25.38 Y2|31.75 Z2|40.32 Z5|25.62
860	chr14	6535873	6577623	41751	gain	13	100	A1 C3 D4 DN1 DN5 M2 MS7 MS8 R2 W1 Y2 Z2 Z5	MS7|40.42	MS8|18.74	21.68	A1|28.13 C3|38.37 D4|28.33 DN1|28.39 DN5|37.89 M2|36.53 MS7|40.42 MS8|18.74 R2|27.95 W1|23.03 Y2|28.12 Z2|38.98 Z5|23.21	6534275-6541940 LOC100513684 100513684
861	chr14	6582873	6616198	33326	gain	13	100	A1 C3 D4 DN1 DN5 M2 MS7 MS8 R2 W1 Y2 Z2 Z5	Z2|29.06	A1|9.22	19.84	A1|9.22 C3|16.58 D4|9.82 DN1|10.75 DN5|12.22 M2|13.23 MS7|28.40 MS8|17.39 R2|20.13 W1|18.88 Y2|10.07 Z2|29.06 Z5|17.72
862	chr14	7131873	7146362	14490	loss	2	15.38	A1 M2	M2|1.00	A1|0.91	0.09	A1|0.91 M2|1.00	7143024-7224525 PPP3CC 100158082
863	chr14	7783233	7800498	17266	gain	13	100	A1 C3 D4 DN1 DN5 M2 MS7 MS8 R2 W1 Y2 Z2 Z5	DN5|5.31	MS8|4.09	1.22	A1|4.33 C3|4.26 D4|4.89 DN1|4.49 DN5|5.31 M2|5.27 MS7|4.42 MS8|4.09 R2|4.39 W1|4.68 Y2|4.12 Z2|4.33 Z5|5.30	7785333-7802865 LOC100156086 100156086
864	chr14	7842233	7885911	43679	gain	13	100	A1 C3 D4 DN1 DN5 M2 MS7 MS8 R2 W1 Y2 Z2 Z5	Z5|7.20	A1|4.71	2.49	A1|4.71 C3|5.57 D4|6.58 DN1|5.70 DN5|7.15 M2|6.59 MS7|6.24 MS8|4.72 R2|5.51 W1|6.10 Y2|4.82 Z2|5.23 Z5|7.20	7854792-7858190 LOC100623854 100623854	7860717-7883763 LOC100737977 100737977
865	chr14	7980022	7997793	17772	gain	13	100	A1 C3 D4 DN1 DN5 M2 MS7 MS8 R2 W1 Y2 Z2 Z5	M2|6.60	Y2|4.36	2.24	A1|4.71 C3|5.06 D4|6.02 DN1|5.35 DN5|6.49 M2|6.60 MS7|5.63 MS8|4.92 R2|5.20 W1|5.30 Y2|4.36 Z2|5.59 Z5|6.06	7982446-8000054 LOC100153281 100153281
866	chr14	8039022	8121373	82352	gain	13	100	A1 C3 D4 DN1 DN5 M2 MS7 MS8 R2 W1 Y2 Z2 Z5	Z5|8.57	MS8|5.34	3.23	A1|5.60 C3|6.02 D4|6.57 DN1|6.51 DN5|7.56 M2|7.09 MS7|7.02 MS8|5.34 R2|5.76 W1|6.90 Y2|5.34 Z2|5.72 Z5|8.57	8051296-8074081 LOC100623457 100623457	8076243-8092206 LOC100154839 100154839	8111554-8125585 LOC100738156 100738156
867	chr14	8178743	8230239	51497	gain	13	100	A1 C3 D4 DN1 DN5 M2 MS7 MS8 R2 W1 Y2 Z2 Z5	DN5|7.66	Y2|3.95	3.71	A1|4.36 C3|4.84 D4|5.83 DN1|5.23 DN5|7.66 M2|5.70 MS7|5.67 MS8|4.25 R2|4.75 W1|5.82 Y2|3.95 Z2|4.80 Z5|6.94	8180568-8207416 LOC100738415 100738415
868	chr14	8270743	8288750	18008	gain	13	100	A1 C3 D4 DN1 DN5 M2 MS7 MS8 R2 W1 Y2 Z2 Z5	DN5|6.83	MS8|4.20	2.63	A1|6.13 C3|4.78 D4|6.32 DN1|6.37 DN5|6.83 M2|6.38 MS7|6.08 MS8|4.20 R2|6.22 W1|6.17 Y2|5.01 Z2|5.73 Z5|6.81	8273251-8291060 LOC100624226 100624226
869	chr14	8305743	8343555	37813	gain	13	100	A1 C3 D4 DN1 DN5 M2 MS7 MS8 R2 W1 Y2 Z2 Z5	Z5|8.68	Y2|4.48	4.2	A1|5.54 C3|5.71 D4|5.75 DN1|6.20 DN5|7.14 M2|7.16 MS7|8.56 MS8|5.45 R2|5.61 W1|6.09 Y2|4.48 Z2|6.00 Z5|8.68	8335659-8340758 LOC100624321 100624321
870	chr14	8679979	8694232	14254	loss	1	unique	Z5				Z5|1.24	8517623-8695873 LOC100153622 100153622
871	chr14	11533725	11549168	15444	loss	1	unique	M2				M2|1.03
872	chr14	11640725	11666769	26045	gain	1	unique	D4				D4|2.95	11593791-11708592 LOC100151886 100151886
873	chr14	16134373	16153519	19147	gain	8	61.54	A1 DN1 DN5 M2 MS8 R2 Z2 Z5	M2|19.38	R2|5.87	13.51	A1|6.91 DN1|12.13 DN5|10.44 M2|19.38 MS8|9.75 R2|5.87 Z2|10.67 Z5|9.80	16133870-16154016 LOC100624483 100624483
874	chr14	17940092	17966590	26499	loss	1	unique	Z5				Z5|1.11
875	chr14	18850729	18862230	11502	loss	1	unique	DN1				DN1|0.53
876	chr14	20330671	20349361	18691	loss	1	unique	DN5				DN5|1.12
877	chr14	21045671	21108307	62637	gain	8	61.54	A1 DN5 M2 MS7 MS8 R2 Z2 Z5	Z5|5.42	M2|2.86	2.56	A1|2.90 DN5|2.87 M2|2.86 MS7|5.08 MS8|5.14 R2|4.26 Z2|4.42 Z5|5.42	21067891-21090965 AADAT 100152011
878	chr14	21420671	21439374	18704	loss	1	unique	M2				M2|1.06	21334260-21421641 CLCN3 100156049	21439210-21626351 NEK1 100520589
879	chr14	21777816	21820314	42499	gain	1	unique	DN5				DN5|3.25	21788928-21846357 LOC100157666 100157666
880	chr14	21828816	21859022	30207	gain	1	unique	DN5				DN5|2.93	21788928-21846357 LOC100157666 100157666
881	chr14	22934239	22948301	14063	loss	1	unique	MS7				MS7|1.28
882	chr14	23022239	23036537	14299	loss	3	23.08	A1 DN5 Z5	A1|0.98	DN5|0.88	0.1	A1|0.98 DN5|0.88 Z5|0.89
883	chr14	23771588	23794810	23223	gain	13	100	A1 C3 D4 DN1 DN5 M2 MS7 MS8 R2 W1 Y2 Z2 Z5	A1|3.84	W1|3.11	0.73	A1|3.84 C3|3.44 D4|3.77 DN1|3.77 DN5|3.50 M2|3.82 MS7|3.79 MS8|3.58 R2|3.72 W1|3.11 Y2|3.70 Z2|3.73 Z5|3.71	23770127-23785692 LOC100153205 100153205	23792974-23795241 LOC100157664 100157664
884	chr14	23808588	23823725	15138	gain	8	61.54	A1 D4 DN5 M2 R2 W1 Z2 Z5	A1|4.26	W1|3.34	0.92	A1|4.26 D4|3.95 DN5|3.85 M2|3.70 R2|3.67 W1|3.34 Z2|3.68 Z5|3.90
885	chr14	24001768	24017388	15621	loss	1	unique	M2				M2|1.16	23993207-24008041 ZNF26 100156843
886	chr14	24314856	24328918	14063	gain	1	unique	R2				R2|2.87	24271842-24357109 LOC100152269 100152269
887	chr14	24370856	24390841	19986	loss	2	15.38	A1 Z5	A1|1.06	Z5|0.91	0.15	A1|1.06 Z5|0.91	24373451-24376150 LOC100739853 100739853	24390361-24393061 LOC100736581 100736581
888	chr14	25094345	25107748	13404	gain	1	unique	R2				R2|3.08
889	chr14	25141345	25153708	12364	gain	2	15.38	DN1 DN5	DN5|3.11	DN1|3.04	0.07	DN1|3.04 DN5|3.11	25146898-25154703 LOC100157663 100157663
890	chr14	25182345	25200090	17746	gain	1	unique	DN1				DN1|2.89
891	chr14	25247345	25262120	14776	gain	7	53.85	A1 DN1 DN5 M2 MS7 W1 Z2	M2|3.60	A1|3.10	0.5	A1|3.10 DN1|3.11 DN5|3.42 M2|3.60 MS7|3.21 W1|3.23 Z2|3.53
892	chr14	25347345	25367916	20572	gain	10	76.92	A1 C3 D4 DN1 M2 MS7 R2 Y2 Z2 Z5	Y2|3.70	Z2|3.05	0.65	A1|3.46 C3|3.63 D4|3.40 DN1|3.43 M2|3.34 MS7|3.10 R2|3.24 Y2|3.70 Z2|3.05 Z5|3.65
893	chr14	25411345	25422964	11620	gain	1	unique	D4				D4|2.67
894	chr14	30216588	30237569	20982	gain	1	unique	R2				R2|2.67
895	chr14	30380588	30393438	12851	gain	1	unique	D4				D4|3.05	30338652-30514756 LOC733643 733643
896	chr14	30422588	30436301	13714	gain	1	unique	D4				D4|2.73	30338652-30514756 LOC733643 733643
897	chr14	30480588	30495810	15223	gain	1	unique	R2				R2|2.78	30338652-30514756 LOC733643 733643
898	chr14	31695588	31706300	10713	gain	1	unique	R2				R2|2.99	31685235-31713002 HIP1R 100154116
899	chr14	31979897	31998064	18168	loss	5	38.46	D4 DN1 W1 Y2 Z5	Z5|0.50	Y2|0.18	0.32	D4|0.46 DN1|0.43 W1|0.33 Y2|0.18 Z5|0.50	31905350-31985822 LOC100739587 100739587
900	chr14	36635001	36657710	22710	loss	1	unique	DN1				DN1|0.70	36452206-36674254 LOC100154763 100154763
901	chr14	37486987	37497048	10062	loss	2	15.38	DN5 W1	W1|0.82	DN5|0.77	0.05	DN5|0.77 W1|0.82	37428596-37512979 NOS1 100520934
902	chr14	38066987	38080668	13682	gain	2	15.38	D4 R2	D4|2.90	R2|2.70	0.2	D4|2.90 R2|2.70
903	chr14	38091987	38115412	23426	gain	1	unique	D4				D4|3.11
904	chr14	38566987	38593520	26534	gain	11	84.62	A1 C3 D4 DN1 DN5 M2 MS7 MS8 Y2 Z2 Z5	Z5|4.31	C3|3.15	1.16	A1|4.06 C3|3.15 D4|3.32 DN1|4.02 DN5|3.93 M2|3.47 MS7|3.83 MS8|3.60 Y2|3.79 Z2|4.02 Z5|4.31	38303352-38664484 MED13L 100151978
905	chr14	38672987	38691017	18031	gain	13	100	A1 C3 D4 DN1 DN5 M2 MS7 MS8 R2 W1 Y2 Z2 Z5	R2|3.73	C3|2.72	1.01	A1|3.53 C3|2.72 D4|2.92 DN1|3.47 DN5|3.26 M2|3.57 MS7|3.16 MS8|3.16 R2|3.73 W1|3.36 Y2|2.99 Z2|3.37 Z5|3.69
906	chr14	41252337	41273468	21132	gain	12	92.31	A1 C3 D4 DN1 DN5 M2 MS7 MS8 R2 Y2 Z2 Z5	C3|5.66	D4|2.82	2.84	A1|3.69 C3|5.66 D4|2.82 DN1|3.95 DN5|3.72 M2|4.06 MS7|3.75 MS8|3.32 R2|3.31 Y2|5.47 Z2|3.28 Z5|3.09	41228738-41288610 LOC100157056 100157056	41260683-41266797 OAS1 397570
907	chr14	42296669	42323288	26620	gain	13	100	A1 C3 D4 DN1 DN5 M2 MS7 MS8 R2 W1 Y2 Z2 Z5	Z5|5.19	MS7|3.24	1.95	A1|4.46 C3|4.05 D4|3.50 DN1|4.49 DN5|3.54 M2|4.57 MS7|3.24 MS8|3.99 R2|3.93 W1|3.74 Y2|3.87 Z2|3.32 Z5|5.19	42295416-42308399 LOC100737404 100737404	42320778-42325538 LOC100153808 100153808
908	chr14	42518095	42542560	24466	gain	12	92.31	A1 D4 DN1 DN5 M2 MS7 MS8 R2 W1 Y2 Z2 Z5	Z5|3.86	Z2|2.93	0.93	A1|3.14 D4|3.58 DN1|3.22 DN5|3.39 M2|3.31 MS7|3.36 MS8|3.78 R2|3.22 W1|3.33 Y2|3.39 Z2|2.93 Z5|3.86	42531301-42536065 LOC100737578 100737578
909	chr14	43431881	43448495	16615	gain	1	unique	DN1				DN1|3.54	43440347-43448244 LOC100522281 100522281
910	chr14	44770066	44785895	15830	gain	1	unique	D4				D4|2.93	44769249-44805281 SART3 100152586
911	chr14	45383042	45410476	27435	gain	1	unique	DN5				DN5|3.31
912	chr14	45424042	45440748	16707	gain	1	unique	Z2				Z2|3.73
913	chr14	45535991	45557525	21535	gain	10	76.92	A1 DN1 DN5 M2 MS7 MS8 R2 Y2 Z2 Z5	DN1|4.94	Z2|4.01	0.93	A1|4.34 DN1|4.94 DN5|4.05 M2|4.92 MS7|4.41 MS8|4.66 R2|4.21 Y2|4.44 Z2|4.01 Z5|4.48
914	chr14	48238119	48248817	10699	gain	1	unique	R2				R2|2.75	48214925-48572816 TTC28 100516229
915	chr14	49386156	49401084	14929	gain	1	unique	D4				D4|2.68	49372895-49404250 EWSR1 100156911
916	chr14	50292299	50302976	10678	gain	1	unique	D4				D4|3.09	50300849-50305677 LOC100157272 100157272
917	chr14	50310299	50329926	19628	gain	2	15.38	D4 R2	D4|2.83	R2|2.74	0.09	D4|2.83 R2|2.74	50308036-50321716 TBC1D10A 100156070
918	chr14	50426446	50440888	14443	gain	1	unique	D4				D4|3.03	50425804-50434147 LOC100739109 100739109	50435856-50441574 LOC100739143 100739143
919	chr14	50606446	50628650	22205	gain	3	23.08	D4 M2 R2	R2|2.88	D4|2.81	0.07	D4|2.81 M2|2.83 R2|2.88	50598159-50627102 TCN2 100152846
920	chr14	51104446	51121139	16694	gain	1	unique	D4				D4|2.96
921	chr14	51165446	51180998	15553	gain	1	unique	W1				W1|2.88
922	chr14	51521312	51540436	19125	loss	1	unique	Y2				Y2|1.24	51447660-51534869 SFI1 100154739
923	chr14	52095188	52137820	42633	gain	12	92.31	A1 D4 DN1 DN5 M2 MS7 MS8 R2 W1 Y2 Z2 Z5	DN1|4.21	D4|2.96	1.25	A1|3.75 D4|2.96 DN1|4.21 DN5|3.64 M2|3.74 MS7|3.38 MS8|3.38 R2|3.79 W1|3.08 Y2|3.80 Z2|3.51 Z5|3.82	52053314-52149508 SLC5A1 397113
924	chr14	52194188	52289393	95206	gain	13	100	A1 C3 D4 DN1 DN5 M2 MS7 MS8 R2 W1 Y2 Z2 Z5	MS7|7.94	C3|3.18	4.76	A1|4.86 A1|5.52 C3|3.18 C3|3.39 D4|3.60 D4|3.60 D4|4.00 DN1|5.58 DN5|3.21 DN5|3.82 M2|3.99 M2|4.24 MS7|4.67 MS7|7.94 MS8|5.12 MS8|7.60 R2|3.96 R2|4.34 W1|3.60 W1|4.23 Y2|3.70 Y2|4.06 Z2|3.92 Z2|4.06 Z5|3.82 Z5|4.20	52191017-52205786 LOC100622494 100622494	52217148-52219393 LOC100737170 100737170	52254693-52256211 LOC100153481 100153481	52259732-52266014 LOC100622797 100622797	52270666-52271915 LOC100154316 100154316
925	chr14	52379302	52410714	31413	gain	12	92.31	A1 C3 DN1 DN5 M2 MS7 MS8 R2 W1 Y2 Z2 Z5	MS7|8.31	Y2|3.23	5.08	A1|4.01 C3|4.43 DN1|4.29 DN5|4.09 M2|3.89 MS7|8.31 MS8|6.03 R2|3.56 W1|4.48 Y2|3.23 Z2|4.47 Z5|3.85	52392758-52393450 LOC100623458 100623458	52404114-52408075 LOC100623670 100623670	52409930-52410621 LOC100623763 100623763
926	chr14	52526225	52543014	16790	gain	1	unique	DN1				DN1|3.17	52511989-52543160 LOC100738484 100738484
927	chr14	53011225	53021251	10027	gain	1	unique	R2				R2|2.76	53016768-53026849 C14H22orf13 100154708
928	chr14	53120225	53140967	20743	gain	4	30.77	D4 M2 R2 Z5	D4|3.05	R2|2.86	0.19	D4|3.05 M2|2.97 R2|2.86 Z5|3.01	53118827-53125627 LOC100625804 100625804	53128158-53232849 CABIN1 100157110
929	chr14	53291225	53301992	10768	gain	1	unique	D4				D4|3.17	53288127-53305485 SLC2A11 100125552
930	chr14	53961225	53979447	18223	loss	1	unique	M2				M2|1.35	53978004-54005083 LOC100525363 100525363
931	chr14	54028225	54039723	11499	gain	1	unique	R2				R2|2.92	54025824-54039135 LOC100525839 100525839
932	chr14	54195058	54207348	12291	gain	2	15.38	D4 R2	D4|3.01	R2|2.67	0.34	D4|3.01 R2|2.67	54171733-54205599 KLHL22 100156352
933	chr14	54211058	54223065	12008	gain	2	15.38	D4 Z5	Z5|3.95	D4|3.92	0.03	D4|3.92 Z5|3.95	54210099-54220771 TUBA3D 100155138	54221746-54227979 LOC100153925 100153925
934	chr14	54933636	54947250	13615	gain	2	15.38	A1 R2	R2|2.59	A1|2.57	0.02	A1|2.57 R2|2.59	54943219-54979683 GNB1L 100153889
935	chr14	54980636	54991376	10741	gain	1	unique	D4				D4|3.01
936	chr14	54996636	55011251	14616	gain	1	unique	D4				D4|3.16	54992386-55021751 TXNRD2 100156736
937	chr14	55022636	55036375	13740	gain	2	15.38	D4 R2	R2|3.12	D4|3.01	0.11	D4|3.01 R2|3.12	55034981-55039390 COMT 100155530
938	chr14	55054636	55074507	19872	gain	4	30.77	D4 R2 Z2 Z5	D4|3.06	Z5|2.80	0.26	D4|3.06 R2|2.99 Z2|2.85 Z5|2.80	55041091-55059725 ARVCF 100157919
939	chr14	55078636	55103526	24891	gain	5	38.46	A1 C3 D4 M2 R2	D4|3.16	M2|2.74	0.42	A1|2.84 C3|3.12 D4|3.16 M2|2.74 R2|2.99	55080239-55100994 C22orf25 100154308
940	chr14	55117636	55130134	12499	gain	1	unique	D4				D4|2.85	55110551-55126577 DGCR8 100616094	55126931-55131221 TRMT2A 100154701
941	chr14	55132636	55146412	13777	gain	3	23.08	D4 R2 Z5	R2|2.80	Z5|2.71	0.09	D4|2.75 R2|2.80 Z5|2.71	55131300-55137463 RANBP1 100151896	55140236-55153209 ZDHHC8 100157140
942	chr14	55370558	55380612	10055	gain	2	15.38	M2 MS8	M2|3.46	MS8|3.26	0.2	M2|3.46 MS8|3.26
943	chr14	55837325	55848839	11515	gain	1	unique	DN1				DN1|2.83
944	chr14	55999325	56012911	13587	gain	2	15.38	DN5 MS8	DN5|3.74	MS8|3.15	0.59	DN5|3.74 MS8|3.15
945	chr14	56366557	56402807	36251	loss	6	46.15	DN5 MS7 MS8 W1 Z2 Z5	W1|1.22	MS7|0.00	1.22	DN5|0.83 MS7|0.00 MS8|0.00 W1|1.22 Z2|0.87 Z5|1.03
946	chr14	56594557	56618519	23963	gain	8	61.54	A1 C3 DN1 DN5 M2 W1 Y2 Z5	Y2|6.62	M2|4.15	2.47	A1|5.29 C3|5.90 DN1|6.13 DN5|4.46 M2|4.15 W1|5.75 Y2|6.62 Z5|5.90
947	chr14	58767640	58795478	27839	loss	5	38.46	A1 DN5 W1 Y2 Z2	Z2|1.30	A1|0.36	0.94	A1|0.36 DN5|0.58 W1|0.36 Y2|1.06 Z2|1.30	58756932-58780526 LOC100526014 100526014	58794754-58843398 HEATR1 100154560
948	chr14	60549991	60560723	10733	gain	1	unique	D4				D4|2.74
949	chr14	60715991	60731906	15916	loss	2	15.38	R2 Y2	R2|1.35	Y2|1.24	0.11	R2|1.35 Y2|1.24	60721718-60798689 LOC100152410 100152410
950	chr14	61329448	61347318	17871	loss	2	15.38	DN5 Z5	DN5|1.30	Z5|1.27	0.03	DN5|1.30 Z5|1.27
951	chr14	61916448	61933058	16611	loss	1	unique	D4				D4|1.22	61675892-61942728 LOC100158027 100158027
952	chr14	65574944	65606681	31738	both	4	30.77	MS7 MS8 R2 Z2	R2|3.69	MS7|0.00	3.69	MS7|0.00 MS8|0.00 R2|3.69 Z2|1.01	65569345-65633423 LOC100152623 100152623
953	chr14	65660944	65673681	12738	gain	8	61.54	A1 D4 DN1 MS7 MS8 Y2 Z2 Z5	A1|14.22	D4|2.86	11.36	A1|14.22 D4|2.86 DN1|3.96 MS7|10.12 MS8|4.30 Y2|3.94 Z2|11.62 Z5|8.20	65658413-65741099 LOC100627762 100627762
954	chr14	65762944	65775863	12920	loss	2	15.38	M2 R2	M2|0.93	R2|0.76	0.17	M2|0.93 R2|0.76	65741976-65858794 LOC100738050 100738050	65775823-65801123 LOC100522707 100522707
955	chr14	66471944	66482241	10298	gain	1	unique	D4				D4|2.80	66464731-66487672 LOC100511475 100511475	66477808-66498571 HNRNPF 100155475
956	chr14	66482944	66503150	20207	loss	2	15.38	A1 M2	A1|1.49	M2|1.18	0.31	A1|1.49 M2|1.18	66464731-66487672 LOC100511475 100511475	66477808-66498571 HNRNPF 100155475	66497708-66508767 LOC100738157 100738157
957	chr14	70603209	70617779	14571	gain	1	unique	D4				D4|3.03	70609961-70680767 LOC100622249 100622249
958	chr14	70908209	70918891	10683	gain	2	15.38	D4 M2	D4|4.13	M2|3.99	0.14	D4|4.13 M2|3.99	70917985-70919485 LOC100622353 100622353
959	chr14	71220171	71234217	14047	gain	1	unique	M2				M2|3.00
960	chr14	73584595	73621048	36454	gain	12	92.31	A1 C3 DN1 DN5 M2 MS7 MS8 R2 W1 Y2 Z2 Z5	A1|5.96	MS7|2.72	3.24	A1|5.96 C3|5.46 DN1|5.85 DN5|5.31 M2|5.95 MS7|2.72 MS8|2.82 R2|4.65 W1|5.35 Y2|5.42 Z2|3.96 Z5|3.22
961	chr14	74099312	74157889	58578	loss	2	15.38	D4 M2	D4|1.09	M2|0.90	0.19	D4|1.09 M2|0.90
962	chr14	74603883	74619848	15966	loss	1	unique	Y2				Y2|1.23
963	chr14	77482002	77504819	22818	loss	1	unique	M2				M2|0.98	77502975-77528863 LOC100737003 100737003
964	chr14	77604002	77616607	12606	loss	1	unique	A1				A1|1.48	77561741-77605886 RUFY2 100154292	77610720-77643988 DNA2 100153906
965	chr14	77643002	77696477	53476	loss	13	100	A1 C3 D4 DN1 DN5 M2 MS7 MS8 R2 W1 Y2 Z2 Z5	Z5|1.08	MS8|0.25	0.83	A1|0.68 C3|0.86 D4|0.54 DN1|0.43 DN5|0.36 M2|0.77 MS7|0.97 MS8|0.25 R2|0.55 W1|0.46 Y2|0.99 Z2|0.98 Z5|1.08	77610720-77643988 DNA2 100153906	77649856-77715800 TET1 100153073
966	chr14	77697002	77717646	20645	loss	1	unique	C3				C3|1.06	77649856-77715800 TET1 100153073
967	chr14	80069542	80081107	11566	gain	1	unique	Z5				Z5|3.04	80011348-80095691 UNC5B 733600
968	chr14	80563542	80580740	17199	gain	1	unique	R2				R2|2.74	80226068-80624254 CDH23 100157198	80558169-80584348 LOC100154373 100154373
969	chr14	80755542	80771964	16423	gain	1	unique	D4				D4|2.94
970	chr14	81090262	81120374	30113	gain	1	unique	D4				D4|2.93	81089430-81099835 ANAPC16 100155019
971	chr14	82309262	82324108	14847	loss	1	unique	Z5				Z5|1.23	82200156-82324293 TTC18 100516698
972	chr14	82605262	82624760	19499	gain	1	unique	D4				D4|2.91	82600417-82625772 SEC24C 100152996
973	chr14	82726262	82753776	27515	gain	2	15.38	D4 R2	R2|2.80	D4|2.75	0.05	D4|2.75 R2|2.80
974	chr14	85645502	85664776	19275	loss	1	unique	DN1				DN1|0.67
975	chr14	87534640	87546704	12065	gain	1	unique	M2				M2|3.10
976	chr14	87560640	87571772	11133	gain	1	unique	M2				M2|3.00
977	chr14	87969640	87980524	10885	gain	1	unique	D4				D4|3.25
978	chr14	88072640	88087503	14864	gain	1	unique	Z5				Z5|2.91
979	chr14	88135640	88157171	21532	gain	3	23.08	A1 D4 R2	D4|2.97	R2|2.69	0.28	A1|2.73 D4|2.97 R2|2.69	88136627-88304279 ZMIZ1 100153816
980	chr14	88159640	88174593	14954	gain	1	unique	D4				D4|3.02	88136627-88304279 ZMIZ1 100153816
981	chr14	88250640	88267369	16730	gain	2	15.38	M2 Z5	Z5|2.99	M2|2.89	0.1	M2|2.89 Z5|2.99	88136627-88304279 ZMIZ1 100153816
982	chr14	88412749	88439041	26293	gain	2	15.38	D4 R2	R2|2.88	D4|2.86	0.02	D4|2.86 R2|2.88
983	chr14	88474749	88491844	17096	gain	2	15.38	D4 Z5	D4|2.99	Z5|2.90	0.09	D4|2.99 Z5|2.90	88448385-88490747 LOC100156481 100156481
984	chr14	89214749	89274533	59785	loss	7	53.85	DN5 M2 MS7 R2 W1 Z2 Z5	R2|1.17	W1|0.00	1.17	DN5|0.78 M2|1.01 MS7|0.89 R2|1.17 W1|0.00 Z2|0.00 Z5|0.00
985	chr14	90340126	90402768	62643	loss	1	unique	W1				W1|0.00
986	chr14	92375092	92385693	10602	gain	1	unique	D4				D4|3.51	92348997-92430513 LOC100156899 100156899	92379834-92380433 LOC100158079 100158079
987	chr14	93318962	93330071	11110	gain	1	unique	A1				A1|2.84
988	chr14	93876677	93898847	22171	gain	1	unique	Y2				Y2|2.75	93673860-94001429 LOC100739571 100739571
989	chr14	94199527	94310531	111005	gain	13	100	A1 C3 D4 DN1 DN5 M2 MS7 MS8 R2 W1 Y2 Z2 Z5	MS7|12.40	D4|4.42	7.98	A1|9.99 C3|5.42 D4|4.42 DN1|9.39 DN5|5.02 M2|5.88 MS7|12.40 MS8|12.15 R2|7.66 W1|6.60 Y2|5.11 Z2|7.42 Z5|10.01
990	chr14	94386125	94492294	106170	gain	13	100	A1 C3 D4 DN1 DN5 M2 MS7 MS8 R2 W1 Y2 Z2 Z5	MS8|13.83	Y2|4.83	9	A1|10.36 C3|5.82 D4|4.88 DN1|11.59 DN5|5.06 M2|5.89 MS7|13.13 MS8|13.83 R2|8.80 W1|7.34 Y2|4.83 Z2|8.02 Z5|11.56	94385324-94482281 LOC100516157 100516157
991	chr14	94549968	94658018	108051	gain	13	100	A1 C3 D4 DN1 DN5 M2 MS7 MS8 R2 W1 Y2 Z2 Z5	MS7|13.99	D4|4.81	9.18	A1|10.92 C3|5.21 D4|4.81 DN1|13.15 DN5|5.69 M2|6.00 MS7|13.99 MS8|13.73 R2|9.26 W1|7.91 Y2|4.93 Z2|8.53 Z5|11.80
992	chr14	94910968	94923870	12903	gain	1	unique	D4				D4|2.92	94902411-94912664 LOC100153077 100153077	94915506-94977042 LDB3 100151883
993	chr14	94978968	94995389	16422	gain	1	unique	D4				D4|2.78
994	chr14	95268402	95285895	17494	gain	1	unique	W1				W1|3.05	95245458-95279476 BMPR1A 100169652
995	chr14	95303402	95316037	12636	gain	1	unique	D4				D4|3.22	95292833-95308388 MMRN2 100155963	95309375-95314251 LOC100154755 100154755
996	chr14	95836348	95849966	13619	gain	3	23.08	A1 M2 Z5	Z5|3.13	A1|2.80	0.33	A1|2.80 M2|2.83 Z5|3.13	95827055-95864854 LOC100518337 100518337
997	chr14	95862348	95896634	34287	gain	13	100	A1 C3 D4 DN1 DN5 M2 MS7 MS8 R2 W1 Y2 Z2 Z5	C3|3.68	DN5|2.90	0.78	A1|3.36 C3|3.68 D4|2.96 DN1|2.94 DN5|2.90 M2|3.03 MS7|3.45 MS8|3.00 R2|3.51 W1|3.34 Y2|3.37 Z2|3.45 Z5|3.23	95827055-95864854 LOC100518337 100518337
998	chr14	96026946	96063501	36556	gain	11	84.62	A1 C3 DN1 M2 MS7 MS8 R2 W1 Y2 Z2 Z5	Y2|3.38	DN1|2.50	0.88	A1|3.04 A1|3.17 C3|3.32 DN1|2.50 DN1|2.91 M2|2.93 MS7|3.23 MS8|3.09 R2|3.30 W1|3.02 Y2|3.38 Z2|3.20 Z5|2.92
999	chr14	96075946	96086449	10504	gain	1	unique	C3				C3|3.17
1000	chr14	98963678	98998176	34499	gain	4	30.77	D4 R2 Z2 Z5	Z2|4.55	R2|2.70	1.85	D4|3.16 R2|2.70 Z2|4.55 Z5|4.37	98989658-98990596 LOC100628013 100628013
1001	chr14	99177760	99221775	44016	gain	5	38.46	A1 MS7 R2 Z2 Z5	Z5|4.01	A1|3.17	0.84	A1|3.17 MS7|3.18 R2|3.42 Z2|3.53 Z5|4.01	99177594-99188216 LOC100738834 100738834	99195621-99196559 LOC100152956 100152956	99214177-99215115 LOC100628106 100628106	99221260-99221828 LOC100738962 100738962
1002	chr14	99224760	99248625	23866	both	3	23.08	DN5 Z2 Z5	Z2|4.30	DN5|0.00	4.3	DN5|0.00 Z2|4.30 Z5|4.22	99226267-99227205 LOC100157415 100157415	99241571-99242596 LOC100739044 100739044
1003	chr14	99368258	99409587	41330	gain	7	53.85	A1 D4 MS7 R2 W1 Z2 Z5	Z2|4.20	D4|2.89	1.31	A1|3.11 D4|2.89 MS7|3.23 R2|3.34 W1|3.26 Z2|4.20 Z5|3.76	99338097-99427297 LOC100739118 100739118
1004	chr14	100674617	100692553	17937	loss	1	unique	W1				W1|0.00
1005	chr14	100694617	100715937	21321	gain	1	unique	D4				D4|2.86	100704783-100708848 LOC100623135 100623135
1006	chr14	102858865	102872193	13329	loss	1	unique	DN5				DN5|1.17
1007	chr14	103113865	103129409	15545	loss	1	unique	DN1				DN1|0.30
1008	chr14	105355029	105366765	11737	loss	1	unique	DN1				DN1|0.40
1009	chr14	106237007	106253739	16733	loss	3	23.08	MS7 MS8 W1	W1|0.62	MS7|0.00	0.62	MS7|0.00 MS8|0.00 W1|0.62
1010	chr14	106341007	106354822	13816	loss	1	unique	MS8				MS8|0.12
1011	chr14	108911726	108927749	16024	gain	1	unique	D4				D4|2.82	108911519-109003081 PTEN 100156264
1012	chr14	108972726	108986623	13898	gain	3	23.08	M2 MS7 R2	M2|7.39	R2|3.39	4	M2|7.39 MS7|3.54 R2|3.39	108911519-109003081 PTEN 100156264
1013	chr14	108988726	109019261	30536	gain	2	15.38	D4 Y2	D4|2.60	Y2|2.55	0.05	D4|2.60 Y2|2.55	108911519-109003081 PTEN 100156264
1014	chr14	112604358	112618641	14284	gain	1	unique	D4				D4|3.02
1015	chr14	112623358	112635101	11744	gain	1	unique	D4				D4|2.73
1016	chr14	113027737	113044169	16433	loss	5	38.46	A1 C3 DN5 M2 Z2	A1|1.41	M2|1.12	0.29	A1|1.41 C3|1.22 DN5|1.27 M2|1.12 Z2|1.25	113028950-113030798 LOC100153311 100153311	113044117-113154270 BTAF1 100156116
1017	chr14	115822592	115865498	42907	gain	13	100	A1 C3 D4 DN1 DN5 M2 MS7 MS8 R2 W1 Y2 Z2 Z5	Z2|5.08	DN1|2.69	2.39	A1|4.73 C3|4.03 D4|2.94 DN1|2.69 DN5|3.36 M2|3.07 MS7|4.03 MS8|3.50 R2|4.18 W1|3.62 Y2|3.63 Z2|5.08 Z5|3.45	115830886-115831017 LOC100513953 100513953	115861424-115866378 LOC100736903 100736903
1018	chr14	115917227	116033610	116384	gain	13	100	A1 C3 D4 DN1 DN5 M2 MS7 MS8 R2 W1 Y2 Z2 Z5	A1|6.55	M2|2.88	3.67	A1|6.55 C3|5.29 D4|2.89 DN1|4.72 DN5|4.31 M2|2.88 M2|3.71 MS7|5.31 MS8|4.87 R2|6.39 W1|5.18 Y2|5.34 Z2|6.05 Z5|4.09	115917430-115956022 LOC100624435 100624435	115966798-116034534 LOC100624257 100624257
1019	chr14	116084548	116291046	206499	gain	13	100	A1 C3 D4 DN1 DN5 M2 MS7 MS8 R2 W1 Y2 Z2 Z5	Z2|7.54	D4|3.35	4.19	A1|6.86 C3|6.17 D4|3.35 D4|3.48 D4|3.61 DN1|5.92 DN5|5.39 M2|3.72 M2|3.73 MS7|4.69 MS8|4.32 R2|5.76 W1|5.03 Y2|5.47 Z2|7.54 Z5|5.14	116112709-116147616 CYP2C32 403106	116204589-116244868 CYP2C49 403215	116255042-116274452 LOC100737990 100737990	116289688-116292149 LOC100154385 100154385
1020	chr14	116477548	116505212	27665	gain	3	23.08	MS7 R2 Z2	Z2|3.93	R2|3.21	0.72	MS7|3.26 R2|3.21 Z2|3.93
1021	chr14	118593704	118608285	14582	gain	1	unique	D4				D4|3.20	118592907-118617131 ZFYVE27 100154382
1022	chr14	118926125	118948033	21909	loss	2	15.38	MS7 MS8	MS7|1.09	MS8|0.63	0.46	MS7|1.09 MS8|0.63	118887668-118980882 LOC100151975 100151975
1023	chr14	120460535	120505033	44499	gain	1	unique	D4				D4|3.37	120400942-120478884 ABCC2 397535	120490880-120574699 DNMBP 100152738
1024	chr14	120671535	120717268	45734	gain	13	100	A1 C3 D4 DN1 DN5 M2 MS7 MS8 R2 W1 Y2 Z2 Z5	A1|7.23	W1|3.40	3.83	A1|7.23 C3|4.80 D4|3.52 DN1|4.16 DN5|5.61 M2|5.66 MS7|5.22 MS8|6.78 R2|3.69 W1|3.40 Y2|4.04 Z2|5.25 Z5|6.16	120679547-120707845 CYP2C33 403107	120710542-120712589 LOC100736630 100736630
1025	chr14	120789535	120845448	55914	gain	13	100	A1 C3 D4 DN1 DN5 M2 MS7 MS8 R2 W1 Y2 Z2 Z5	A1|6.65	W1|3.16	3.49	A1|6.65 C3|4.43 D4|3.35 DN1|3.99 DN5|5.02 M2|5.89 MS7|5.20 MS8|6.58 R2|3.56 W1|3.16 W1|3.69 Y2|4.00 Z2|5.17 Z5|5.88	120757214-120854090 CHUK 100135662	120804260-120814945 LOC100739741 100739741
1026	chr14	124407263	124420074	12812	gain	1	unique	D4				D4|3.28	124404354-124474969 SH3PXD2A 100153803
1027	chr14	124457263	124480988	23726	gain	1	unique	D4				D4|2.85	124404354-124474969 SH3PXD2A 100153803
1028	chr14	125158785	125169840	11056	gain	1	unique	D4				D4|3.89	125156876-125165977 LOC100155828 100155828
1029	chr14	125171785	125197993	26209	gain	1	unique	D4				D4|2.75	125175630-125185821 GSTO1 397117	125187426-125209746 GSTO2 100152209
1030	chr14	125864150	125874909	10760	gain	1	unique	M2				M2|3.03	125749549-126181245 SORCS3 100511162
1031	chr14	128976868	128996004	19137	gain	1	unique	Z5				Z5|3.27
1032	chr14	129128586	129141625	13040	loss	1	unique	DN5				DN5|1.21
1033	chr14	130279357	130292604	13248	loss	1	unique	MS7				MS7|1.24
1034	chr14	132133744	132146843	13100	gain	1	unique	D4				D4|3.38	131944967-132146151 RBM20 100157563
1035	chr14	132430203	132453495	23293	gain	6	46.15	A1 M2 MS8 R2 W1 Z5	A1|2.96	W1|2.75	0.21	A1|2.96 M2|2.90 MS8|2.94 R2|2.86 W1|2.75 Z5|2.80
1036	chr14	140696720	140707281	10562	gain	1	unique	D4				D4|3.39	140638208-140871442 GRK5 100152937
1037	chr14	141021720	141034167	12448	gain	1	unique	D4				D4|3.07
1038	chr14	142176983	142197063	20081	loss	4	30.77	D4 DN1 DN5 Z2	Z2|1.50	D4|0.95	0.55	D4|0.95 DN1|1.23 DN5|1.29 Z2|1.50
1039	chr14	143758114	143770612	12499	loss	1	unique	Z5				Z5|1.28	143756899-143758575 LOC100514544 100514544	143767008-143776034 LOC100515802 100515802
1040	chr14	144070131	144086570	16440	gain	10	76.92	C3 D4 DN1 DN5 MS7 MS8 R2 Y2 Z2 Z5	D4|4.00	Z2|2.91	1.09	C3|3.36 D4|4.00 DN1|3.44 DN5|3.19 MS7|3.51 MS8|3.38 R2|3.34 Y2|3.30 Z2|2.91 Z5|3.19	144069515-144082307 LOC100620521 100620521
1041	chr14	144090131	144109461	19331	gain	10	76.92	A1 C3 D4 DN1 DN5 MS7 R2 W1 Y2 Z5	D4|3.90	R2|2.84	1.06	A1|3.22 C3|3.02 D4|3.90 DN1|3.09 DN5|3.00 MS7|3.56 R2|2.84 W1|2.91 Y2|3.45 Z5|2.91	144091412-144092738 LOC100156414 100156414	144098298-144108252 C10orf88 100154423
1042	chr14	144637864	144651871	14008	loss	1	unique	R2				R2|1.20
1043	chr14	146855853	146884029	28177	loss	2	15.38	R2 Z5	Z5|1.25	R2|0.94	0.31	R2|0.94 Z5|1.25	146827050-146928866 LOC100153851 100153851
1044	chr14	147766957	147791041	24085	loss	5	38.46	A1 D4 M2 Z2 Z5	Z2|1.46	A1|0.70	0.76	A1|0.70 D4|1.00 M2|1.01 Z2|1.46 Z5|1.34
1045	chr14	148639892	148652749	12858	loss	1	unique	R2				R2|1.35
1046	chr14	150115792	150129553	13762	loss	1	unique	C3				C3|1.07
1047	chr14	151049822	151060221	10400	loss	4	30.77	A1 D4 DN1 Z5	Z5|1.36	A1|1.14	0.22	A1|1.14 D4|1.21 DN1|1.26 Z5|1.36	150936708-151051360 LOC100153848 100153848
1048	chr14	151349822	151362931	13110	loss	1	unique	R2				R2|0.38
1049	chr14	151657822	151673990	16169	loss	1	unique	DN5				DN5|1.21
1050	chr14	152908159	152921843	13685	loss	2	15.38	D4 R2	R2|1.18	D4|1.12	0.06	D4|1.12 R2|1.18	152888318-152919820 LOC100158140 100158140	152921282-152926967 LOC100737452 100737452
1051	chr14	152945159	152963566	18408	loss	4	30.77	A1 M2 R2 Z2	Z2|1.36	A1|0.87	0.49	A1|0.87 M2|1.24 R2|1.12 Z2|1.36	152941855-152949361 LOC100155758 100155758
1052	chr14	153327374	153461478	134105	gain	13	100	A1 C3 D4 DN1 DN5 M2 MS7 MS8 R2 W1 Y2 Z2 Z5	M2|9.53	D4|3.47	6.06	A1|6.48 C3|4.87 D4|3.47 DN1|8.14 DN5|5.60 M2|9.53 MS7|6.21 MS8|6.81 R2|5.02 W1|7.30 Y2|5.95 Z2|5.85 Z5|6.56	153333846-153334788 LOC100153798 100153798	153339954-153346226 LOC100155752 100155752	153372707-153373723 LOC100157349 100157349	153392546-153398831 LOC100627167 100627167	153404162-153405178 LOC100514734 100514734	153427332-153428348 LOC100627357 100627357	153445978-153447226 LOC100156664 100156664
1053	chr14	153567670	153598997	31328	gain	13	100	A1 C3 D4 DN1 DN5 M2 MS7 MS8 R2 W1 Y2 Z2 Z5	M2|14.03	D4|5.40	8.63	A1|9.38 C3|7.28 D4|5.40 DN1|11.68 DN5|7.80 M2|14.03 MS7|10.34 MS8|9.11 R2|7.39 W1|9.67 Y2|9.08 Z2|9.43 Z5|7.35	153576462-153577478 LOC100152524 100152524
1054	chr14	153662670	153741232	78563	gain	13	100	A1 C3 D4 DN1 DN5 M2 MS7 MS8 R2 W1 Y2 Z2 Z5	M2|8.22	D4|3.29	4.93	A1|5.24 C3|3.82 D4|3.29 DN1|6.16 DN5|4.68 M2|8.22 MS7|4.78 MS8|5.40 R2|4.24 W1|5.71 Y2|5.16 Z2|4.70 Z5|5.24	153651330-153678025 LOC100153720 100153720	153693876-153694818 LOC100154933 100154933	153699984-153706255 LOC100156144 100156144	153707013-153747628 LOC100620717 100620717
1055	chr14	153822670	153840646	17977	gain	9	69.23	A1 C3 DN1 DN5 MS8 R2 Y2 Z2 Z5	A1|4.29	DN5|3.40	0.89	A1|4.29 C3|3.90 DN1|4.28 DN5|3.40 MS8|4.17 R2|3.68 Y2|4.18 Z2|3.90 Z5|3.83	153830106-153831688 LOC100738853 100738853
1056	chr15	882749	896464	13716	loss	2	15.38	MS7 MS8	MS7|1.47	MS8|1.10	0.37	MS7|1.47 MS8|1.10
1057	chr15	1803179	1814503	11325	loss	1	unique	W1				W1|1.20
1058	chr15	1988179	2006070	17892	loss	1	unique	M2				M2|0.99
1059	chr15	2119179	2130609	11431	loss	1	unique	Z5				Z5|1.16
1060	chr15	2216179	2313697	97519	gain	13	100	A1 C3 D4 DN1 DN5 M2 MS7 MS8 R2 W1 Y2 Z2 Z5	DN1|14.29	A1|4.27	10.02	A1|4.27 C3|6.03 D4|7.94 DN1|14.29 DN5|8.22 M2|7.48 MS7|9.41 MS8|7.35 R2|9.01 W1|9.69 Y2|9.61 Z2|8.94 Z5|11.67
1061	chr15	2335179	2361737	26559	gain	11	84.62	A1 C3 D4 DN1 M2 MS7 MS8 R2 W1 Z2 Z5	M2|3.65	Z2|2.70	0.95	A1|3.03 C3|3.54 D4|3.36 DN1|3.00 M2|3.65 MS7|3.23 MS8|2.96 R2|2.86 W1|3.12 Z2|2.70 Z5|3.42
1062	chr15	2488510	2555989	67480	gain	13	100	A1 C3 D4 DN1 DN5 M2 MS7 MS8 R2 W1 Y2 Z2 Z5	DN1|17.45	A1|5.02	12.43	A1|5.02 C3|7.27 D4|9.49 DN1|17.45 DN5|9.38 M2|9.04 MS7|10.35 MS8|7.83 R2|10.02 W1|10.57 Y2|10.68 Z2|10.03 Z5|13.51	2443675-2508430 LOC100621830 100621830
1063	chr15	2647510	2682438	34929	gain	13	100	A1 C3 D4 DN1 DN5 M2 MS7 MS8 R2 W1 Y2 Z2 Z5	DN1|7.75	A1|4.40	3.35	A1|4.40 C3|4.92 D4|6.92 DN1|7.75 DN5|5.13 M2|5.85 MS7|5.74 MS8|5.08 R2|5.38 W1|6.84 Y2|7.04 Z2|4.83 Z5|7.16
1064	chr15	2687510	2716358	28849	gain	13	100	A1 C3 D4 DN1 DN5 M2 MS7 MS8 R2 W1 Y2 Z2 Z5	C3|3.51	R2|2.72	0.79	A1|3.07 C3|3.51 D4|3.01 DN1|3.20 DN5|2.95 M2|3.47 MS7|3.35 MS8|3.10 R2|2.72 W1|3.26 Y2|3.14 Z2|2.77 Z5|2.89
1065	chr15	3045510	3077698	32189	gain	1	unique	DN5				DN5|3.10	2980611-3121135 EPC2 100518870
1066	chr15	6037494	6054900	17407	gain	2	15.38	C3 DN5	C3|11.13	DN5|8.66	2.47	C3|11.13 DN5|8.66
1067	chr15	6205494	6216475	10982	gain	11	84.62	A1 C3 DN1 DN5 M2 MS7 MS8 R2 W1 Z2 Z5	DN1|92.16	DN5|15.51	76.65	A1|51.45 C3|20.13 DN1|92.16 DN5|15.51 M2|30.69 MS7|20.20 MS8|25.54 R2|16.64 W1|28.20 Z2|81.69 Z5|25.96
1068	chr15	7097912	7110518	12607	gain	1	unique	C3				C3|3.22
1069	chr15	10489405	10500425	11021	gain	1	unique	MS8				MS8|2.94
1070	chr15	11310337	11331440	21104	loss	5	38.46	A1 M2 MS7 Z2 Z5	Z2|0.80	Z5|0.23	0.57	A1|0.32 M2|0.38 MS7|0.61 Z2|0.80 Z5|0.23	10877861-11701225 LRP1B 100624047
1071	chr15	12362444	12381496	19053	loss	1	unique	MS7				MS7|0.97
1072	chr15	12842202	12856093	13892	loss	1	unique	W1				W1|1.00	12839281-12877845 LOC100736888 100736888
1073	chr15	13187434	13207929	20496	gain	2	15.38	D4 DN1	DN1|7.97	D4|6.34	1.63	D4|6.34 DN1|7.97
1074	chr15	13724585	13751634	27050	loss	1	unique	D4				D4|1.00
1075	chr15	13757585	13801542	43958	loss	1	unique	D4				D4|0.94
1076	chr15	15582108	15594181	12074	loss	1	unique	MS8				MS8|0.55
1077	chr15	16868840	16891243	22404	loss	3	23.08	DN1 MS7 W1	DN1|1.37	MS7|0.86	0.51	DN1|1.37 MS7|0.86 W1|1.16	16504738-17149573 THSD7B 100624965
1078	chr15	17790181	17842682	52502	gain	1	unique	M2				M2|4.15
1079	chr15	17879181	17897615	18435	gain	1	unique	M2				M2|3.85
1080	chr15	18416681	18564179	147499	gain	13	100	A1 C3 D4 DN1 DN5 M2 MS7 MS8 R2 W1 Y2 Z2 Z5	R2|6.69	Y2|3.58	3.11	A1|4.02 A1|4.40 C3|5.50 D4|4.70 DN1|3.88 DN5|3.72 M2|4.07 M2|4.87 MS7|4.70 MS8|4.93 R2|6.69 W1|3.73 W1|3.90 Y2|3.58 Y2|3.76 Z2|4.68 Z5|5.03	18416733-18459842 LOC100625807 100625807	18468176-18478809 LOC100625986 100625986	18486694-18544609 LOC100625897 100625897	18521536-18521866 LOC100525613 100525613	18553995-18592718 LOC100737637 100737637
1081	chr15	20421460	20444776	23317	loss	1	unique	W1				W1|0.83
1082	chr15	26292810	26310500	17691	loss	1	unique	R2				R2|1.34
1083	chr15	27111069	27122767	11699	loss	1	unique	MS7				MS7|0.69
1084	chr15	27125069	27150205	25137	loss	12	92.31	A1 C3 D4 DN1 DN5 M2 MS7 MS8 R2 W1 Z2 Z5	M2|1.14	MS8|0.45	0.69	A1|1.03 C3|0.67 D4|0.91 DN1|0.94 DN5|0.89 M2|1.14 MS7|1.04 MS8|0.45 R2|0.93 W1|0.74 Z2|1.03 Z5|0.99
1085	chr15	27419069	27432741	13673	gain	1	unique	Y2				Y2|2.68
1086	chr15	35246150	35301208	55059	gain	1	unique	D4				D4|3.32	35268829-35303278 GLI2 100520334
1087	chr15	35651836	35668109	16274	gain	9	69.23	A1 D4 DN1 DN5 MS7 R2 W1 Z2 Z5	R2|8.86	W1|6.35	2.51	A1|7.94 D4|7.46 DN1|6.48 DN5|7.42 MS7|7.69 R2|8.86 W1|6.35 Z2|6.37 Z5|7.44
1088	chr15	35812609	35870458	57850	gain	13	100	A1 C3 D4 DN1 DN5 M2 MS7 MS8 R2 W1 Y2 Z2 Z5	DN5|6.00	MS7|4.09	1.91	A1|4.42 C3|4.83 C3|5.00 D4|4.33 DN1|4.63 DN5|4.86 DN5|6.00 M2|4.33 MS7|4.09 MS8|4.32 MS8|5.23 R2|4.34 W1|4.45 W1|5.22 Y2|4.29 Y2|4.36 Z2|4.41 Z5|4.61
1089	chr15	35883609	35921485	37877	gain	11	84.62	C3 D4 DN1 DN5 M2 MS7 MS8 R2 W1 Z2 Z5	C3|3.63	D4|2.89	0.74	C3|3.63 D4|2.89 DN1|3.49 DN5|3.28 M2|3.51 MS7|3.59 MS8|3.47 R2|3.37 W1|2.94 Z2|3.04 Z5|3.20	35896786-35900719 LOC100736657 100736657	35917443-35918241 LOC100521754 100521754
1090	chr15	36024609	36044506	19898	gain	13	100	A1 C3 D4 DN1 DN5 M2 MS7 MS8 R2 W1 Y2 Z2 Z5	C3|6.16	Y2|4.55	1.61	A1|5.53 C3|6.16 D4|6.09 DN1|5.46 DN5|5.72 M2|5.79 MS7|5.11 MS8|4.94 R2|5.54 W1|5.53 Y2|4.55 Z2|5.27 Z5|5.72
1091	chr15	36067609	36091733	24125	gain	13	100	A1 C3 D4 DN1 DN5 M2 MS7 MS8 R2 W1 Y2 Z2 Z5	D4|4.39	A1|3.60	0.79	A1|3.60 C3|3.97 D4|4.39 DN1|4.05 DN5|3.95 M2|3.89 MS7|3.61 MS8|3.71 R2|3.94 W1|3.85 Y2|3.77 Z2|4.30 Z5|3.61	36053761-36095079 LOC100623642 100623642
1092	chr15	36094609	36112369	17761	loss	5	38.46	A1 M2 R2 W1 Z2	R2|1.47	A1|1.13	0.34	A1|1.13 M2|1.37 R2|1.47 W1|1.31 Z2|1.46	36053761-36095079 LOC100623642 100623642	36096854-36140714 LOC100521408 100521408
1093	chr15	36909665	36928885	19221	gain	13	100	A1 C3 D4 DN1 DN5 M2 MS7 MS8 R2 W1 Y2 Z2 Z5	MS7|8.25	Y2|2.77	5.48	A1|8.00 C3|6.19 D4|7.30 DN1|6.43 DN5|6.93 M2|4.18 MS7|8.25 MS8|4.20 R2|3.10 W1|6.27 Y2|2.77 Z2|6.39 Z5|4.60
1094	chr15	40887442	40912400	24959	gain	1	unique	DN1				DN1|4.38
1095	chr15	42324871	42340565	15695	gain	1	unique	M2				M2|2.64
1096	chr15	43116972	43135049	18078	gain	5	38.46	C3 D4 MS7 MS8 Y2	MS8|3.60	MS7|2.51	1.09	C3|3.12 D4|2.64 MS7|2.51 MS8|3.60 Y2|3.43	43115558-43119503 LOC100737950 100737950	43121467-43130208 LOC100737991 100737991
1097	chr15	43378603	43392224	13622	gain	10	76.92	A1 C3 D4 M2 MS7 MS8 W1 Y2 Z2 Z5	MS8|8.70	Z2|4.12	4.58	A1|7.42 C3|6.04 D4|7.47 M2|4.62 MS7|8.50 MS8|8.70 W1|5.92 Y2|6.78 Z2|4.12 Z5|5.45	43390499-43392052 LOC100626328 100626328
1098	chr15	43445047	43638040	192994	loss	2	15.38	DN1 R2	R2|1.03	DN1|0.88	0.15	DN1|0.88 R2|1.03	43482900-43621134 LOC100514555 100514555
1099	chr15	43713409	43769703	56295	gain	13	100	A1 C3 D4 DN1 DN5 M2 MS7 MS8 R2 W1 Y2 Z2 Z5	DN1|23.39	C3|8.75	14.64	A1|15.61 C3|8.75 D4|17.25 DN1|23.39 DN5|12.23 M2|15.14 MS7|13.27 MS8|14.24 R2|18.75 W1|16.47 Y2|10.56 Z2|18.10 Z5|13.42	43733428-43737323 LOC100626517 100626517
1100	chr15	43820374	43837118	16745	gain	6	46.15	A1 C3 D4 M2 MS7 R2	C3|3.70	D4|3.32	0.38	A1|3.43 C3|3.70 D4|3.32 M2|3.70 MS7|3.34 R2|3.54	43830157-43834052 LOC100511784 100511784
1101	chr15	43850374	43913511	63138	gain	13	100	A1 C3 D4 DN1 DN5 M2 MS7 MS8 R2 W1 Y2 Z2 Z5	DN1|26.72	C3|9.80	16.92	A1|17.49 C3|9.80 D4|20.28 DN1|26.72 DN5|13.33 M2|17.44 MS7|14.07 MS8|15.06 R2|21.31 W1|17.50 Y2|11.88 Z2|19.96 Z5|14.48	43844785-43850861 LOC100510932 100510932
1102	chr15	48655713	48666357	10645	gain	1	unique	DN5				DN5|3.00
1103	chr15	49074142	49126154	52013	loss	13	100	A1 C3 D4 DN1 DN5 M2 MS7 MS8 R2 W1 Y2 Z2 Z5	Z5|1.41	W1|0.81	0.6	A1|0.98 C3|1.06 C3|1.39 D4|0.92 DN1|0.89 DN1|1.27 DN5|1.05 DN5|1.36 M2|1.05 MS7|1.16 MS8|0.97 R2|1.19 W1|0.81 Y2|1.39 Z2|1.06 Z5|0.97 Z5|1.41
1104	chr15	52779750	52791066	11317	loss	1	unique	DN1				DN1|1.39	52776316-52786203 LOC100736983 100736983
1105	chr15	53047750	53059677	11928	loss	3	23.08	C3 M2 Z2	Z2|1.10	M2|1.01	0.09	C3|1.02 M2|1.01 Z2|1.10	52982606-53186170 SNX25 100157280
1106	chr15	53076750	53089712	12963	loss	1	unique	MS7				MS7|1.32	52982606-53186170 SNX25 100157280
1107	chr15	55025722	55035782	10061	gain	1	unique	D4				D4|2.64	55034098-55038845 LOC100520518 100520518
1108	chr15	55741634	55752708	11075	gain	1	unique	D4				D4|2.92	55741255-55752867 LOC100524716 100524716
1109	chr15	56621674	56657994	36321	loss	13	100	A1 C3 D4 DN1 DN5 M2 MS7 MS8 R2 W1 Y2 Z2 Z5	DN5|0.01	A1|0.00	0.01	A1|0.00 C3|0.00 D4|0.00 DN1|0.00 DN5|0.01 M2|0.00 MS7|0.00 MS8|0.00 R2|0.00 W1|0.00 Y2|0.00 Z2|0.00 Z5|0.00	56638668-56650870 LOC100627228 100627228
1110	chr15	58082609	58125429	42821	gain	1	unique	Z2				Z2|2.74
1111	chr15	63410338	63421661	11324	gain	1	unique	MS8				MS8|2.97
1112	chr15	65665749	65679532	13784	gain	2	15.38	M2 R2	M2|2.88	R2|2.74	0.14	M2|2.88 R2|2.74	65657237-65696854 LOC100156717 100156717
1113	chr15	66074517	66101965	27449	loss	2	15.38	C3 MS7	C3|0.87	MS7|0.00	0.87	C3|0.87 MS7|0.00	66025416-66122030 LOC100517613 100517613
1114	chr15	66536408	66578798	42391	gain	6	46.15	A1 DN5 M2 MS7 MS8 R2	MS7|3.08	M2|2.52	0.56	A1|2.84 DN5|2.54 M2|2.52 MS7|3.08 MS8|2.90 R2|2.54	66563643-66564451 LOC100625263 100625263	66573852-66606650 LOC100625336 100625336
1115	chr15	66623408	66634546	11139	loss	10	76.92	A1 C3 D4 DN5 MS7 MS8 R2 W1 Y2 Z5	Z5|1.37	D4|0.81	0.56	A1|1.15 C3|0.99 D4|0.81 DN5|1.29 MS7|0.83 MS8|1.10 R2|1.25 W1|0.99 Y2|0.95 Z5|1.37
1116	chr15	67388628	67411206	22579	gain	1	unique	W1				W1|3.54
1117	chr15	67589628	67617483	27856	gain	1	unique	W1				W1|4.09
1118	chr15	69923322	69945839	22518	gain	1	unique	DN5				DN5|2.68
1119	chr15	74463284	74473381	10098	gain	1	unique	D4				D4|2.80	74420296-74617684 LOC100525434 100525434
1120	chr15	78676468	78693130	16663	gain	1	unique	R2				R2|2.54
1121	chr15	80585960	80599112	13153	gain	1	unique	Z2				Z2|4.16	80572046-80664386 CSRNP3 100515450
1122	chr15	81170084	81185553	15470	gain	1	unique	C3				C3|2.93	81179459-81429347 SCN9A 100516701
1123	chr15	82239750	82253534	13785	gain	1	unique	W1				W1|2.67
1124	chr15	85176837	85206454	29618	loss	2	15.38	DN1 MS8	MS8|1.15	DN1|0.91	0.24	DN1|0.91 MS8|1.15	85205401-85216365 SSB 100152189
1125	chr15	88702173	88721891	19719	loss	2	15.38	DN5 Z5	DN5|0.98	Z5|0.58	0.4	DN5|0.98 Z5|0.58
1126	chr15	89295173	89313255	18083	gain	1	unique	D4				D4|2.72	89252305-89330023 SP3 100153372
1127	chr15	89320173	89331019	10847	gain	1	unique	D4				D4|3.07	89252305-89330023 SP3 100153372
1128	chr15	89539041	89550588	11548	loss	1	unique	R2				R2|1.19	89545332-89547811 LOC100737075 100737075
1129	chr15	92093429	92106921	13493	loss	1	unique	MS7				MS7|1.01
1130	chr15	92181429	92191604	10176	gain	1	unique	Z2				Z2|2.65
1131	chr15	92419429	92432425	12997	gain	8	61.54	A1 D4 DN1 DN5 M2 MS7 R2 Z5	D4|3.33	DN1|2.68	0.65	A1|2.86 D4|3.33 DN1|2.68 DN5|2.86 M2|2.76 MS7|3.20 R2|3.33 Z5|2.98	92417661-92428373 LOC100516520 100516520
1132	chr15	92838647	92850814	12168	gain	1	unique	D4				D4|2.99	92844083-92846339 LOC100738403 100738403
1133	chr15	93841177	93853507	12331	gain	1	unique	C3				C3|2.71	93841419-93934945 LOC100620445 100620445
1134	chr15	98369527	98405025	35499	gain	1	unique	C3				C3|3.55
1135	chr15	98540527	98593450	52924	gain	1	unique	C3				C3|3.31
1136	chr15	100005798	100021687	15890	gain	3	23.08	C3 MS8 W1	C3|2.76	MS8|2.70	0.06	C3|2.76 MS8|2.70 W1|2.74
1137	chr15	104894805	104910125	15321	gain	1	unique	MS7				MS7|2.79
1138	chr15	105253503	105280364	26862	gain	1	unique	D4				D4|2.99	105222223-105275558 LOC100513763 100513763
1139	chr15	106610137	106624363	14227	gain	1	unique	M2				M2|3.21
1140	chr15	106727137	106741997	14861	loss	1	unique	DN5				DN5|0.47
1141	chr15	106805137	106819964	14828	gain	1	unique	DN5				DN5|2.54	106776215-106866984 GLS 399525
1142	chr15	106953137	106981610	28474	loss	6	46.15	A1 C3 DN5 M2 Z2 Z5	Z5|1.44	Z2|1.11	0.33	A1|1.15 C3|1.23 DN5|1.14 M2|1.34 Z2|1.11 Z5|1.44
1143	chr15	108899358	108919709	20352	gain	1	unique	W1				W1|3.70
1144	chr15	110176863	110189799	12937	loss	1	unique	Y2				Y2|0.65
1145	chr15	110193863	110210683	16821	loss	1	unique	Y2				Y2|1.11
1146	chr15	111982291	112001327	19037	loss	8	61.54	DN1 DN5 M2 MS7 MS8 R2 W1 Z2	Z2|1.50	DN5|0.00	1.5	DN1|1.31 DN5|0.00 M2|1.24 MS7|0.00 MS8|1.02 R2|1.45 W1|1.39 Z2|1.50
1147	chr15	112124291	112134985	10695	loss	1	unique	MS7				MS7|0.83	112052130-112390035 ANKRD44 100620944
1148	chr15	113315291	113338297	23007	gain	1	unique	W1				W1|2.89
1149	chr15	113797291	113815416	18126	loss	1	unique	DN1				DN1|0.64	113742986-113908237 LOC100521341 100521341
1150	chr15	114297291	114309826	12536	loss	1	unique	R2				R2|1.34
1151	chr15	115153249	115164211	10963	gain	1	unique	D4				D4|2.89	115151331-115332519 SPATS2L 100415809
1152	chr15	115924512	115940779	16268	loss	1	unique	DN1				DN1|1.28
1153	chr15	115968512	115994524	26013	loss	5	38.46	C3 DN5 M2 R2 Z2	Z2|1.21	M2|0.50	0.71	C3|0.56 DN5|0.87 M2|0.50 R2|0.90 Z2|1.21	115967221-115969459 LOC100524911 100524911	115970763-115985086 LOC100737381 100737381
1154	chr15	115997512	116060450	62939	loss	6	46.15	DN1 DN5 M2 R2 Z2 Z5	DN5|1.47	Z5|1.16	0.31	DN1|1.29 DN5|1.47 M2|1.37 R2|1.31 Z2|1.27 Z5|1.16	116053850-116072839 LOC100526142 100526142	116059855-116083641 LOC100525083 100525083
1155	chr15	116186512	116200638	14127	gain	2	15.38	C3 D4	D4|5.18	C3|4.20	0.98	C3|4.20 D4|5.18	116127712-116215682 CASP10 100154896
1156	chr15	117398484	117425282	26799	loss	8	61.54	A1 C3 DN1 DN5 MS8 W1 Y2 Z2	MS8|1.43	A1|0.49	0.94	A1|0.49 C3|1.23 DN1|1.12 DN5|0.93 MS8|1.43 W1|1.21 Y2|1.22 Z2|0.81
1157	chr15	118405612	118418639	13028	gain	1	unique	D4				D4|2.72	118398656-118499641 LOC100515419 100515419
1158	chr15	118785612	118796670	11059	gain	1	unique	A1				A1|2.63
1159	chr15	121075400	121086321	10922	loss	1	unique	MS8				MS8|1.20
1160	chr15	121908570	121929526	20957	gain	1	unique	D4				D4|3.11
1161	chr15	122413570	122426738	13169	loss	2	15.38	DN1 DN5	DN1|1.45	DN5|1.24	0.21	DN1|1.45 DN5|1.24	122413987-122425682 LOC100520809 100520809	122425805-122428980 LOC100519058 100519058
1162	chr15	123189397	123214492	25096	loss	1	unique	MS7				MS7|1.15
1163	chr15	123448422	123462033	13612	loss	1	unique	A1				A1|1.23
1164	chr15	123621422	123633198	11777	loss	1	unique	A1				A1|1.13
1165	chr15	124649966	124667766	17801	loss	1	unique	MS7				MS7|1.05	124563202-124720131 LOC100737355 100737355
1166	chr15	127743437	127755721	12285	gain	1	unique	W1				W1|2.95	127685563-127813673 IKZF2 100510935
1167	chr15	128115845	128128375	12531	loss	1	unique	DN5				DN5|0.00
1168	chr15	128167845	128181386	13542	loss	1	unique	MS7				MS7|0.90
1169	chr15	128575034	128621993	46960	loss	1	unique	DN5				DN5|1.17	128603364-128686262 LOC100738078 100738078
1170	chr15	130300462	130322410	21949	gain	12	92.31	A1 C3 D4 DN1 DN5 M2 MS7 MS8 R2 W1 Y2 Z2	MS7|114.52	Z2|14.69	99.83	A1|24.74 C3|39.26 D4|37.26 DN1|38.69 DN5|51.82 M2|102.95 MS7|114.52 MS8|112.83 R2|53.81 W1|28.30 Y2|104.45 Z2|14.69	130321702-130348801 ATIC 100170854
1171	chr15	131206556	131219287	12732	gain	2	15.38	DN1 DN5	DN5|10.17	DN1|6.22	3.95	DN1|6.22 DN5|10.17	131178907-131216798 PECR 100312978
1172	chr15	133066395	133078120	11726	gain	1	unique	D4				D4|2.75	133026569-133186743 LOC100514326 100514326
1173	chr15	133277395	133288395	11001	gain	1	unique	MS7				MS7|3.14	133275055-133285230 CXCR2 100124654
1174	chr15	133344395	133356401	12007	loss	1	unique	DN5				DN5|1.05	133355803-133366993 LOC100739428 100739428
1175	chr15	137674391	137695571	21181	loss	1	unique	DN5				DN5|1.33
1176	chr15	138764751	138775850	11100	loss	1	unique	D4				D4|1.38
1177	chr15	139728242	139740881	12640	gain	1	unique	D4				D4|2.75	139621988-139781422 LOC100511787 100511787
1178	chr15	139759242	139774198	14957	gain	1	unique	D4				D4|2.95	139621988-139781422 LOC100511787 100511787
1179	chr15	140252242	140275150	22909	gain	5	38.46	A1 C3 MS7 R2 Z5	C3|91.53	R2|23.10	68.43	A1|68.31 C3|91.53 MS7|26.56 R2|23.10 Z5|26.02
1180	chr15	140850940	140866439	15500	loss	1	unique	R2				R2|1.00
1181	chr15	143649915	143666807	16893	loss	1	unique	MS7				MS7|1.24
1182	chr15	143991704	144002540	10837	gain	1	unique	D4				D4|2.54
1183	chr15	144761734	144774287	12554	loss	1	unique	Z5				Z5|1.39
1184	chr15	145174734	145189869	15136	gain	1	unique	D4				D4|2.99	145171298-145263529 CAB39 100157453
1185	chr15	145229734	145243516	13783	gain	1	unique	D4				D4|2.69	145171298-145263529 CAB39 100157453
1186	chr15	145973338	145990229	16892	loss	2	15.38	DN1 MS8	DN1|1.41	MS8|0.90	0.51	DN1|1.41 MS8|0.90
1187	chr15	146265467	146282040	16574	loss	5	38.46	A1 DN1 DN5 M2 MS7	DN1|1.33	A1|0.82	0.51	A1|0.82 DN1|1.33 DN5|1.19 M2|0.89 MS7|0.94
1188	chr15	146726467	146741427	14961	loss	1	unique	D4				D4|1.04	146738327-146738838 LOC100523216 100523216
1189	chr15	146843467	146861189	17723	gain	2	15.38	C3 DN1	C3|3.19	DN1|3.16	0.03	C3|3.19 DN1|3.16	146829982-146921818 LOC100737685 100737685
1190	chr15	147020467	147032364	11898	loss	1	unique	Z5				Z5|0.70	146959764-147036546 EIF4E2 100101924
1191	chr15	147999872	148029552	29681	gain	13	100	A1 C3 D4 DN1 DN5 M2 MS7 MS8 R2 W1 Y2 Z2 Z5	R2|7.34	MS7|3.67	3.67	A1|3.93 C3|6.26 D4|4.71 DN1|4.05 DN5|4.57 M2|6.37 MS7|3.67 MS8|4.94 R2|7.34 W1|5.97 Y2|5.41 Z2|4.76 Z5|5.20
1192	chr15	148104872	148142981	38110	gain	13	100	A1 C3 D4 DN1 DN5 M2 MS7 MS8 R2 W1 Y2 Z2 Z5	R2|7.03	MS7|3.69	3.34	A1|4.35 C3|5.88 D4|4.90 DN1|4.19 DN5|4.59 M2|6.17 MS7|3.69 MS8|5.12 R2|7.03 W1|5.99 Y2|5.59 Z2|4.52 Z5|5.10	148087532-148164559 LOC100152603 100152603
1193	chr15	148289872	148324785	34914	gain	13	100	A1 C3 D4 DN1 DN5 M2 MS7 MS8 R2 W1 Y2 Z2 Z5	R2|7.16	MS7|3.66	3.5	A1|3.97 C3|5.33 D4|5.11 DN1|3.69 DN5|4.35 M2|5.73 MS7|3.66 MS8|5.24 R2|7.16 W1|5.51 Y2|5.47 Z2|4.29 Z5|4.43	148312460-148313413 LOC100738795 100738795
1194	chr15	148474496	148500350	25855	gain	13	100	A1 C3 D4 DN1 DN5 M2 MS7 MS8 R2 W1 Y2 Z2 Z5	R2|7.05	MS7|3.65	3.4	A1|4.15 C3|6.09 D4|5.28 DN1|3.91 DN5|4.42 M2|6.29 MS7|3.65 MS8|4.83 R2|7.05 W1|6.30 Y2|6.01 Z2|4.63 Z5|5.24	148493535-148494549 LOC100739248 100739248
1195	chr15	150492996	150503853	10858	loss	1	unique	R2				R2|1.24	150485595-150550295 LOC100621336 100621336
1196	chr15	152349301	152359347	10047	loss	1	unique	M2				M2|1.15	152335872-152361642 LOC100737266 100737266
1197	chr15	153027956	153045073	17118	loss	2	15.38	A1 R2	R2|1.08	A1|0.99	0.09	A1|0.99 R2|1.08	152910718-153030545 LOC100624050 100624050
1198	chr15	153952230	154046085	93856	gain	13	100	A1 C3 D4 DN1 DN5 M2 MS7 MS8 R2 W1 Y2 Z2 Z5	DN5|8.21	Z2|2.59	5.62	A1|5.44 C3|5.35 C3|7.75 D4|3.31 DN1|6.09 DN5|8.21 M2|4.04 M2|5.02 MS7|4.29 MS8|4.40 R2|4.08 W1|3.56 W1|4.43 Y2|2.99 Y2|3.09 Y2|4.94 Z2|2.59 Z2|3.65 Z5|6.33	153961315-153962265 LOC100523098 100523098	153970204-153971320 LOC100626063 100626063	153990389-153991924 LOC100523826 100523826	154004119-154005058 LOC100524532 100524532	154016561-154017511 LOC100522524 100522524	154028647-154029597 LOC100522169 100522169
1199	chr15	154090230	154127166	36937	gain	13	100	A1 C3 D4 DN1 DN5 M2 MS7 MS8 R2 W1 Y2 Z2 Z5	DN5|7.78	D4|3.89	3.89	A1|5.08 C3|7.58 D4|3.89 DN1|6.74 DN5|7.78 M2|5.08 MS7|5.41 MS8|4.77 R2|4.93 W1|4.29 Y2|5.76 Z2|4.21 Z5|7.31	154089999-154092204 LOC100524001 100524001	154096153-154097101 LOC100523645 100523645	154111823-154112773 LOC100738355 100738355	154122084-154123034 LOC100738387 100738387	154126686-154132766 LOC100522905 100522905
1200	chr15	154185170	154195781	10612	gain	11	84.62	A1 C3 DN1 DN5 M2 MS7 MS8 R2 Y2 Z2 Z5	Z5|9.38	Z2|3.64	5.74	A1|6.87 C3|4.56 DN1|6.11 DN5|8.98 M2|4.40 MS7|7.54 MS8|5.48 R2|4.75 Y2|4.89 Z2|3.64 Z5|9.38
1201	chr15	154236170	154278235	42066	gain	13	100	A1 C3 D4 DN1 DN5 M2 MS7 MS8 R2 W1 Y2 Z2 Z5	DN5|8.30	R2|3.48	4.82	A1|5.01 C3|7.68 D4|4.03 DN1|6.68 DN5|8.30 M2|4.88 MS7|4.06 MS8|4.23 R2|3.48 W1|3.73 Y2|4.70 Z2|4.82 Z5|6.72	154239393-154240343 LOC100738468 100738468	154245120-154252800 LOC100738514 100738514	154260368-154267529 LOC100524912 100524912	154276840-154277790 LOC100523289 100523289
1202	chr15	154293170	154358928	65759	gain	13	100	A1 C3 D4 DN1 DN5 M2 MS7 MS8 R2 W1 Y2 Z2 Z5	DN5|7.95	Y2|2.65	5.3	A1|4.94 C3|6.51 D4|2.89 D4|3.88 DN1|5.65 DN5|7.95 M2|3.94 M2|4.23 MS7|3.98 MS8|4.05 R2|2.73 W1|3.24 Y2|2.65 Y2|2.97 Z2|3.06 Z5|5.96	154308796-154309746 LOC100524176 100524176	154316131-154317081 LOC100525618 100525618	154323580-154324822 LOC100738695 100738695	154340841-154341780 LOC100522351 100522351	154348109-154350636 LOC100738756 100738756
1203	chr15	155177717	155591516	413800	gain	13	100	A1 C3 D4 DN1 DN5 M2 MS7 MS8 R2 W1 Y2 Z2 Z5	M2|188.61	DN5|99.35	89.26	A1|129.26 C3|136.54 D4|105.77 DN1|112.72 DN5|99.35 M2|188.61 MS7|105.51 MS8|103.90 R2|101.88 W1|127.07 Y2|176.34 Z2|135.53 Z5|175.87	155272556-155279670 LOC100513119 100513119	155311062-155323256 LOC100513889 100513889	155323174-155334243 LOC100513693 100513693	155373899-155386175 LOC100513501 100513501	155457046-155464378 LOC100514433 100514433	155503353-155510626 LOC100514077 100514077	155514403-155539740 LOC100739695 100739695	155553891-155554661 LOC100513317 100513317
1204	chr15	156970947	156982750	11804	gain	1	unique	Y2				Y2|2.95	156931038-157035322 LOC100515976 100515976
1205	chr16	1104959	1123104	18146	loss	1	unique	D4				D4|0.37
1206	chr16	1770789	1814687	43899	loss	5	38.46	A1 C3 D4 MS7 Z2	Z2|1.21	D4|0.12	1.09	A1|0.24 C3|0.61 D4|0.12 MS7|1.00 Z2|1.21
1207	chr16	3006838	3023513	16676	loss	1	unique	W1				W1|1.18
1208	chr16	3588861	3611100	22240	gain	1	unique	R2				R2|2.63	3466224-3705471 LOC100623921 100623921
1209	chr16	3623861	3695765	71905	gain	1	unique	R2				R2|2.93	3466224-3705471 LOC100623921 100623921
1210	chr16	3709861	3801467	91607	gain	1	unique	R2				R2|2.87
1211	chr16	6141021	6157807	16787	gain	3	23.08	DN5 MS7 MS8	MS7|10.05	DN5|4.56	5.49	DN5|4.56 MS7|10.05 MS8|9.51	6144037-6159117 ZNF622 100521757
1212	chr16	7041021	7070231	29211	loss	1	unique	DN5				DN5|1.02
1213	chr16	7606180	7640880	34701	gain	10	76.92	A1 C3 DN5 M2 MS7 MS8 W1 Y2 Z2 Z5	A1|3.06	W1|2.61	0.45	A1|3.06 C3|2.76 DN5|2.67 M2|2.88 MS7|2.81 MS8|2.64 W1|2.61 Y2|2.70 Z2|2.76 Z5|2.89
1214	chr16	7646180	7674746	28567	gain	13	100	A1 C3 D4 DN1 DN5 M2 MS7 MS8 R2 W1 Y2 Z2 Z5	DN5|3.95	D4|2.84	1.11	A1|3.81 C3|3.04 D4|2.84 DN1|3.51 DN5|3.95 M2|3.53 MS7|3.60 MS8|3.77 R2|3.12 W1|3.69 Y2|3.24 Z2|3.52 Z5|3.65
1215	chr16	7677180	7703430	26251	gain	6	46.15	A1 DN5 MS7 MS8 Z2 Z5	DN5|3.15	MS7|2.69	0.46	A1|3.02 DN5|3.15 MS7|2.69 MS8|3.05 Z2|2.73 Z5|3.02
1216	chr16	10065828	10079204	13377	loss	1	unique	DN1				DN1|0.85
1217	chr16	10271828	10296407	24580	gain	11	84.62	C3 D4 DN1 DN5 M2 MS8 R2 W1 Y2 Z2 Z5	MS8|24.50	DN5|2.75	21.75	C3|16.26 D4|12.75 DN1|21.94 DN5|2.75 M2|22.98 MS8|24.50 R2|15.33 W1|21.42 Y2|14.78 Z2|2.85 Z5|21.56
1218	chr16	10309828	10320282	10455	loss	4	30.77	R2 W1 Z2 Z5	R2|0.00	R2|0.00	0	R2|0.00 W1|0.00 Z2|0.00 Z5|0.00
1219	chr16	11802766	11825513	22748	loss	1	unique	DN5				DN5|1.21
1220	chr16	13015626	13035272	19647	loss	1	unique	R2				R2|1.26
1221	chr16	13042626	13057560	14935	loss	2	15.38	MS7 R2	R2|0.76	MS7|0.68	0.08	MS7|0.68 R2|0.76
1222	chr16	14606429	14627053	20625	loss	1	unique	DN5				DN5|0.66
1223	chr16	19343211	19359814	16604	loss	10	76.92	A1 C3 DN5 M2 MS7 MS8 W1 Y2 Z2 Z5	Z2|1.44	Y2|0.81	0.63	A1|1.14 C3|1.27 DN5|1.42 M2|1.34 MS7|1.10 MS8|1.23 W1|1.40 Y2|0.81 Z2|1.44 Z5|1.28
1224	chr16	19832777	19856774	23998	gain	1	unique	DN5				DN5|3.27
1225	chr16	19942777	19969475	26699	loss	6	46.15	DN1 DN5 M2 MS7 W1 Z2	DN1|1.23	Z2|0.87	0.36	DN1|1.23 DN5|1.03 M2|1.08 MS7|1.09 W1|0.95 Z2|0.87
1226	chr16	20911398	20929530	18133	gain	3	23.08	A1 D4 MS8	D4|141.79	MS8|57.21	84.58	A1|60.99 D4|141.79 MS8|57.21
1227	chr16	23744840	23757466	12627	loss	1	unique	M2				M2|1.10	23751897-24025688 WDR70 100517617
1228	chr16	23805840	23820602	14763	loss	1	unique	C3				C3|0.84	23751897-24025688 WDR70 100517617
1229	chr16	24967650	24988483	20834	gain	1	unique	Z2				Z2|2.59	24930478-25002818 LIFR 397451
1230	chr16	27924622	27951566	26945	loss	3	23.08	DN1 DN5 Z2	Z2|1.27	DN1|1.07	0.2	DN1|1.07 DN5|1.21 Z2|1.27	27946002-27963464 LOC100522766 100522766
1231	chr16	28521711	28538713	17003	gain	1	unique	MS8				MS8|3.65
1232	chr16	28591711	28602582	10872	gain	1	unique	MS8				MS8|4.31
1233	chr16	28953699	29072072	118374	both	2	15.38	DN1 W1	DN1|3.18	W1|1.23	1.95	DN1|3.18 W1|1.23	28958634-29021818 LOC100523519 100523519	29021931-29031923 SEPP1 100037964
1234	chr16	29115699	29184355	68657	gain	13	100	A1 C3 D4 DN1 DN5 M2 MS7 MS8 R2 W1 Y2 Z2 Z5	Y2|13.60	Z2|2.61	10.99	A1|10.51 A1|4.06 C3|3.44 C3|7.96 D4|11.16 D4|3.47 DN1|2.92 DN1|9.29 DN5|7.60 M2|3.03 M2|6.88 MS7|2.92 MS7|4.23 MS8|2.83 MS8|5.95 R2|3.47 R2|6.84 W1|3.99 W1|9.40 Y2|13.60 Y2|3.18 Z2|2.61 Z2|5.78 Z5|3.73 Z5|7.03
1235	chr16	29190699	29215833	25135	gain	6	46.15	DN5 M2 R2 W1 Z2 Z5	W1|3.11	DN5|2.51	0.6	DN5|2.51 M2|3.06 R2|2.80 W1|3.11 Z2|2.82 Z5|2.91
1236	chr16	29266449	29312105	45657	gain	13	100	A1 C3 D4 DN1 DN5 M2 MS7 MS8 R2 W1 Y2 Z2 Z5	Y2|11.56	MS7|4.74	6.82	A1|9.98 C3|7.30 D4|7.96 DN1|9.00 DN5|8.95 M2|5.30 MS7|4.74 MS8|5.65 R2|6.05 W1|7.23 Y2|11.56 Z2|5.68 Z5|6.79	29270619-29272616 LOC100523870 100523870
1237	chr16	30189449	30223291	33843	loss	2	15.38	M2 Z2	M2|1.08	Z2|0.88	0.2	M2|1.08 Z2|0.88
1238	chr16	39202871	39219227	16357	gain	1	unique	DN5				DN5|2.78
1239	chr16	39791124	39810851	19728	gain	1	unique	C3				C3|2.93
1240	chr16	39842124	39852316	10193	gain	1	unique	Y2				Y2|3.25
1241	chr16	39937319	39948651	11333	gain	1	unique	Y2				Y2|3.05
1242	chr16	42865851	42882284	16434	gain	1	unique	MS7				MS7|2.88	42832730-42875631 LOC100738470 100738470	42878528-42882712 LOC100525133 100525133
1243	chr16	44382071	44428072	46002	loss	1	unique	M2				M2|1.04
1244	chr16	46080071	46107291	27221	gain	1	unique	Z2				Z2|2.63
1245	chr16	49468573	49498201	29629	gain	3	23.08	DN1 MS8 W1	DN1|3.54	W1|3.01	0.53	DN1|3.54 MS8|3.26 W1|3.01
1246	chr16	49821299	49838553	17255	gain	1	unique	Y2				Y2|2.97
1247	chr16	51059888	51079033	19146	loss	1	unique	Y2				Y2|1.08	51037538-51129674 LOC100737089 100737089
1248	chr16	51182888	51198465	15578	loss	1	unique	Y2				Y2|0.82	51183110-51219031 SLC30A5 100171388
1249	chr16	51199888	51218869	18982	loss	2	15.38	DN5 W1	DN5|1.44	W1|1.00	0.44	DN5|1.44 W1|1.00	51183110-51219031 SLC30A5 100171388
1250	chr16	51351888	51372429	20542	gain	2	15.38	MS7 Y2	MS7|5.04	Y2|3.31	1.73	MS7|5.04 Y2|3.31	51338795-51357028 LOC100515933 100515933	51360389-51396373 CCDC125 100517130
1251	chr16	51514741	51550182	35442	loss	2	15.38	A1 Z5	Z5|1.32	A1|1.31	0.01	A1|1.31 Z5|1.32	51547817-51598112 OCLN 397236
1252	chr16	51686741	51717126	30386	loss	6	46.15	A1 C3 M2 Y2 Z2 Z5	C3|1.05	Z2|0.31	0.74	A1|0.74 C3|1.05 M2|1.04 Y2|0.97 Z2|0.31 Z5|0.60	51698446-51724200 SMN1 100170853
1253	chr16	51717741	51797107	79367	loss	4	30.77	A1 M2 Y2 Z2	Z2|1.26	Y2|0.95	0.31	A1|1.09 M2|1.25 Y2|0.95 Z2|1.26	51698446-51724200 SMN1 100170853	51739575-51744443 LOC100517502 100517502	51748151-51853075 BDP1 100517687
1254	chr16	51878741	51904056	25316	loss	2	15.38	Y2 Z5	Z5|1.24	Y2|1.04	0.2	Y2|1.04 Z5|1.24	51863700-51942743 LOC100518224 100518224
1255	chr16	51984741	52017194	32454	loss	4	30.77	DN5 M2 R2 Z2	R2|1.42	Z2|0.72	0.7	DN5|1.18 M2|0.96 R2|1.42 Z2|0.72	51989808-51991843 CART 397252
1256	chr16	53953485	53973503	20019	loss	1	unique	Z5				Z5|1.04
1257	chr16	54709364	54734515	25152	gain	4	30.77	MS7 R2 W1 Z2	Z2|3.93	W1|2.89	1.04	MS7|3.23 R2|3.06 W1|2.89 Z2|3.93	54730810-54733465 LOC100627948 100627948	54733823-54735155 LOC100738087 100738087
1258	chr16	54879520	54893815	14296	gain	3	23.08	D4 DN5 M2	D4|14.55	DN5|7.62	6.93	D4|14.55 DN5|7.62 M2|10.19
1259	chr16	56712326	56726824	14499	gain	1	unique	R2				R2|2.86
1260	chr16	58494961	58506459	11499	gain	1	unique	Y2				Y2|3.03	58487169-58504882 LOC100511664 100511664
1261	chr16	59770624	59790151	19528	loss	1	unique	D4				D4|1.13	59123810-59790409 SLIT3 100513444
1262	chr16	60707709	60719800	12092	gain	1	unique	Y2				Y2|3.03	60190356-61223318 ODZ2 100513121
1263	chr16	62006687	62028038	21352	loss	5	38.46	A1 M2 MS8 R2 Z5	R2|1.29	A1|0.80	0.49	A1|0.80 M2|1.15 MS8|1.22 R2|1.29 Z5|1.14
1264	chr16	65098572	65112377	13806	loss	1	unique	C3				C3|1.19	65065436-65111992 MAT2B 100217381
1265	chr16	67038127	67070407	32281	loss	2	15.38	MS7 Z2	MS7|1.46	Z2|1.05	0.41	MS7|1.46 Z2|1.05
1266	chr16	69990971	70006469	15499	loss	1	unique	MS7				MS7|1.50
1267	chr16	70181971	70192189	10219	gain	1	unique	D4				D4|2.84	70161504-70558472 LOC100520467 100520467
1268	chr16	70480971	70493514	12544	gain	1	unique	Y2				Y2|3.12	70161504-70558472 LOC100520467 100520467
1269	chr16	72215164	72235923	20760	gain	1	unique	A1				A1|3.56	72223986-72230166 LOC100522352 100522352
1270	chr16	72979798	73015267	35470	loss	1	unique	A1				A1|1.11
1271	chr16	73034798	73061750	26953	loss	1	unique	A1				A1|0.80
1272	chr16	75878225	75890255	12031	gain	1	unique	C3				C3|2.90
1273	chr16	77583412	77601228	17817	gain	1	unique	D4				D4|3.07	77576864-77584734 SPARC 595124	77584815-77609045 LOC100737020 100737020
1274	chr16	78989984	79005600	15617	loss	1	unique	MS7				MS7|0.97	78913510-79219434 LOC100737194 100737194
1275	chr16	80224587	80237401	12815	loss	1	unique	DN5				DN5|0.79
1276	chr16	81385958	81399866	13909	loss	2	15.38	DN5 W1	DN5|0.91	W1|0.00	0.91	DN5|0.91 W1|0.00
1277	chr16	81580958	81591721	10764	loss	1	unique	Z5				Z5|1.26	81584350-81600609 PAPD7 100517864
1278	chr16	86103695	86250652	146958	gain	13	100	A1 C3 D4 DN1 DN5 M2 MS7 MS8 R2 W1 Y2 Z2 Z5	R2|7.85	D4|2.92	4.93	A1|6.36 C3|7.39 D4|2.92 DN1|4.06 DN5|3.55 DN5|3.56 DN5|3.61 DN5|3.70 M2|6.64 MS7|4.84 MS8|4.28 R2|7.85 W1|5.37 Y2|5.67 Z2|5.92 Z5|4.66	86105791-86109162 LOC100521529 100521529	86124719-86131340 LOC100521696 100521696	86141357-86144780 LOC100521875 100521875	86146172-86158536 LOC100522046 100522046	86158618-86165995 LOC100522225 100522225	86175846-86179292 LOC100522407 100522407	86192922-86200562 LOC100522579 100522579	86217552-86220994 LOC100522767 100522767	86224370-86226829 LOC100522960 100522960	86233533-86241650 LOC100523149 100523149
1279	chr16	86313008	86493701	180694	both	13	100	A1 C3 D4 DN1 DN5 M2 MS7 MS8 R2 W1 Y2 Z2 Z5	R2|6.78	D4|0.65	6.13	A1|6.15 C3|6.62 D4|0.65 D4|0.71 D4|2.62 DN1|3.67 DN1|3.69 DN5|3.06 DN5|3.31 DN5|3.60 DN5|4.25 M2|5.42 MS7|4.55 MS8|4.32 MS8|4.41 R2|6.78 W1|4.70 Y2|5.49 Z2|5.36 Z5|4.07 Z5|4.11	86314008-86317414 LOC100622253 100622253	86329197-86347805 LOC100622358 100622358	86348425-86370552 LOC100622460 100622460	86396835-86400276 LOC100622773 100622773	86403937-86415485 LOC100738617 100738617	86415538-86421004 LOC100622568 100622568	86430811-86435802 LOC100738696 100738696	86455420-86459459 LOC100622873 100622873	86462056-86470297 LOC100622160 100622160	86486084-86493157 LOC100622668 100622668
1280	chr16	86742782	86757159	14378	gain	4	30.77	M2 R2 W1 Y2	Y2|3.52	M2|2.57	0.95	M2|2.57 R2|2.65 W1|3.36 Y2|3.52
1281	chr17	7001	150165	143165	both	2	15.38	D4 W1	D4|3.65	W1|0.97	2.68	D4|3.65 W1|0.97	103312-129481 LOC100524773 100524773
1282	chr17	154001	288729	134729	gain	1	unique	D4				D4|3.51	232115-270402 LOC100524963 100524963
1283	chr17	357777	371468	13692	gain	1	unique	D4				D4|3.80
1284	chr17	393777	449405	55629	gain	1	unique	D4				D4|3.14	424963-425416 LOC100623742 100623742
1285	chr17	1835645	1846223	10579	loss	2	15.38	D4 MS7	D4|1.25	MS7|0.64	0.61	D4|1.25 MS7|0.64	1827228-2303129 SGCZ 100157832
1286	chr17	2149645	2171150	21506	loss	1	unique	Z2				Z2|1.03	1827228-2303129 SGCZ 100157832
1287	chr17	2840800	2854628	13829	loss	1	unique	MS7				MS7|1.17
1288	chr17	3858493	3874571	16079	gain	1	unique	Y2				Y2|3.77
1289	chr17	3912493	3929220	16728	loss	1	unique	D4				D4|1.00
1290	chr17	3929493	3956236	26744	gain	1	unique	Y2				Y2|4.44
1291	chr17	3984493	4009594	25102	loss	2	15.38	R2 Z2	R2|0.76	Z2|0.00	0.76	R2|0.76 Z2|0.00
1292	chr17	5219515	5236370	16856	gain	4	30.77	DN1 DN5 M2 MS8	DN5|2.76	M2|2.62	0.14	DN1|2.73 DN5|2.76 M2|2.62 MS8|2.68	5232039-5320076 LOC100516118 100516118
1293	chr17	5283515	5301304	17790	loss	1	unique	DN1				DN1|1.19	5232039-5320076 LOC100516118 100516118
1294	chr17	5996628	6007243	10616	loss	1	unique	Z2				Z2|0.00
1295	chr17	6165423	6175640	10218	loss	1	unique	R2				R2|1.12	6166287-6180106 LOC100516837 100516837
1296	chr17	8104585	8125980	21396	loss	1	unique	A1				A1|0.87
1297	chr17	8136585	8163960	27376	loss	1	unique	A1				A1|0.77
1298	chr17	8207585	8250984	43400	loss	2	15.38	A1 W1	W1|1.22	A1|0.81	0.41	A1|0.81 W1|1.22
1299	chr17	9460585	9471812	11228	loss	1	unique	MS7				MS7|1.22
1300	chr17	9479585	9492300	12716	gain	1	unique	DN1				DN1|3.66
1301	chr17	9520585	9637388	116804	gain	13	100	A1 C3 D4 DN1 DN5 M2 MS7 MS8 R2 W1 Y2 Z2 Z5	C3|6.48	D4|4.36	2.12	A1|5.06 C3|6.48 D4|4.36 DN1|5.52 DN5|5.37 M2|5.57 MS7|5.04 MS8|6.01 R2|5.25 W1|4.36 Y2|5.66 Z2|5.50 Z5|4.88	9510325-9522414 LOC100627802 100627802	9524148-9545601 LOC100154844 100154844	9551461-9632753 LOC100628139 100628139
1302	chr17	9687786	9708055	20270	gain	13	100	A1 C3 D4 DN1 DN5 M2 MS7 MS8 R2 W1 Y2 Z2 Z5	DN1|3.57	Y2|2.69	0.88	A1|3.37 C3|3.35 D4|3.36 DN1|3.57 DN5|3.39 M2|3.07 MS7|3.56 MS8|3.08 R2|3.48 W1|3.23 Y2|2.69 Z2|3.11 Z5|3.34	9688348-9704932 LOC100517562 100517562
1303	chr17	9753786	9779147	25362	loss	1	unique	DN5				DN5|1.32	9711445-9756346 INTS10 100517378
1304	chr17	9971399	9985465	14067	loss	1	unique	D4				D4|0.96
1305	chr17	10996148	11008660	12513	gain	12	92.31	A1 C3 DN1 DN5 M2 MS7 MS8 R2 W1 Y2 Z2 Z5	M2|4.62	W1|3.64	0.98	A1|4.46 C3|4.19 DN1|4.19 DN5|4.05 M2|4.62 MS7|3.82 MS8|4.14 R2|4.30 W1|3.64 Y2|4.26 Z2|4.04 Z5|3.90	10997733-11008001 LOC100519692 100519692	11008026-11038539 ADAM3A 100048948
1306	chr17	11587945	11598876	10932	loss	1	unique	W1				W1|1.13
1307	chr17	11912945	11929390	16446	loss	3	23.08	D4 MS8 Z5	MS8|1.09	D4|0.66	0.43	D4|0.66 MS8|1.09 Z5|0.92
1308	chr17	11943945	11958786	14842	loss	2	15.38	M2 Z5	Z5|1.23	M2|1.18	0.05	M2|1.18 Z5|1.23
1309	chr17	11976945	11988443	11499	loss	1	unique	DN1				DN1|1.41
1310	chr17	12058945	12080678	21734	loss	1	unique	M2				M2|1.25
1311	chr17	12841922	12860120	18199	loss	1	unique	A1				A1|0.60	12830624-13017623 LOC100738984 100738984
1312	chr17	12882922	12901230	18309	loss	1	unique	A1				A1|1.15	12830624-13017623 LOC100738984 100738984
1313	chr17	13102922	13120078	17157	loss	3	23.08	C3 MS8 Y2	Y2|1.37	MS8|1.10	0.27	C3|1.16 MS8|1.10 Y2|1.37	13109612-13139918 LOC100526021 100526021
1314	chr17	13236922	13247374	10453	loss	1	unique	C3				C3|1.20
1315	chr17	13988300	14009170	20871	loss	1	unique	D4				D4|0.93	13774790-14038121 PSD3 100623956
1316	chr17	14267300	14536404	269105	gain	13	100	A1 C3 D4 DN1 DN5 M2 MS7 MS8 R2 W1 Y2 Z2 Z5	MS8|6.14	Y2|4.42	1.72	A1|5.06 C3|4.94 C3|5.09 D4|4.64 DN1|5.22 DN5|4.94 M2|5.16 MS7|5.39 MS8|6.14 R2|4.97 W1|4.93 W1|5.26 Y2|4.42 Y2|4.76 Z2|5.09 Z5|5.19	14283741-14300186 LOC100624232 100624232	14316884-14395947 LOC100155289 100155289	14427343-14498401 LOC100513319 100513319
1317	chr17	14898165	14914737	16573	loss	2	15.38	DN5 W1	DN5|0.65	W1|0.64	0.01	DN5|0.65 W1|0.64
1318	chr17	15041459	15061259	19801	gain	6	46.15	C3 D4 DN1 MS8 Y2 Z2	D4|6.49	MS8|4.08	2.41	C3|5.07 D4|6.49 DN1|4.78 MS8|4.08 Y2|5.46 Z2|4.19
1319	chr17	15607690	15623010	15321	loss	4	30.77	A1 C3 M2 MS8	C3|1.00	A1|0.28	0.72	A1|0.28 C3|1.00 M2|0.80 MS8|1.00	15622372-15623048 LOC100513891 100513891
1320	chr17	15942827	15975338	32512	both	2	15.38	DN1 Z2	Z2|6.35	DN1|1.03	5.32	DN1|1.03 Z2|6.35	15897201-15943939 MCM8 100154307	15975160-16006522 CRLS1 100153088
1321	chr17	16022827	16044208	21382	gain	13	100	A1 C3 D4 DN1 DN5 M2 MS7 MS8 R2 W1 Y2 Z2 Z5	MS8|5.12	C3|3.39	1.73	A1|4.30 C3|3.39 D4|3.54 DN1|4.02 DN5|4.37 M2|3.62 MS7|4.11 MS8|5.12 R2|4.14 W1|3.84 Y2|4.36 Z2|4.23 Z5|4.44
1322	chr17	16096302	16383946	287645	gain	13	100	A1 C3 D4 DN1 DN5 M2 MS7 MS8 R2 W1 Y2 Z2 Z5	M2|7.99	Y2|3.80	4.19	A1|5.05 A1|7.67 C3|3.92 C3|6.21 C3|7.13 D4|4.51 D4|7.34 DN1|5.18 DN1|7.83 DN5|5.36 DN5|7.20 M2|5.22 M2|7.99 MS7|5.32 MS7|7.46 MS8|6.76 R2|5.02 R2|7.42 W1|4.72 W1|7.80 Y2|3.80 Y2|6.14 Y2|6.94 Z2|4.99 Z2|7.77 Z5|5.12 Z5|7.67	16102618-16157160 LOC100627135 100627135	16349378-16380306 LOC100736798 100736798
1323	chr17	16494106	16507354	13249	loss	2	15.38	DN1 W1	W1|0.93	DN1|0.73	0.2	DN1|0.73 W1|0.93	16446447-16504037 FERMT1 100157961	16503753-16529939 LOC100154339 100154339
1324	chr17	16652106	16674381	22276	loss	9	69.23	A1 C3 DN1 DN5 MS7 MS8 W1 Z2 Z5	DN5|1.12	C3|0.00	1.12	A1|0.10 C3|0.00 DN1|0.00 DN5|1.12 MS7|0.00 MS8|0.00 W1|0.93 Z2|0.96 Z5|0.15
1325	chr17	17090106	17103087	12982	gain	1	unique	C3				C3|4.61
1326	chr17	18881118	18895228	14111	loss	1	unique	Z5				Z5|0.76
1327	chr17	23814030	23875528	61499	loss	2	15.38	DN1 DN5	DN1|0.88	DN5|0.00	0.88	DN1|0.88 DN5|0.00
1328	chr17	26049928	26067079	17152	gain	1	unique	W1				W1|5.87
1329	chr17	29906550	29919642	13093	loss	1	unique	M2				M2|1.14	29918827-29956051 LOC100526083 100526083
1330	chr17	31310317	31325917	15601	loss	1	unique	MS8				MS8|1.16
1331	chr17	31916987	31927485	10499	loss	1	unique	Z5				Z5|1.19
1332	chr17	32846219	32856720	10502	loss	2	15.38	DN5 R2	R2|1.04	DN5|0.72	0.32	DN5|0.72 R2|1.04
1333	chr17	34004872	34023795	18924	loss	3	23.08	D4 R2 Z5	Z5|1.39	D4|1.06	0.33	D4|1.06 R2|1.21 Z5|1.39
1334	chr17	34047872	34059370	11499	loss	2	15.38	D4 R2	R2|1.11	D4|0.86	0.25	D4|0.86 R2|1.11	34053455-34056550 FOXA2 100513828
1335	chr17	35067168	35087029	19862	gain	13	100	A1 C3 D4 DN1 DN5 M2 MS7 MS8 R2 W1 Y2 Z2 Z5	D4|74.65	MS7|13.13	61.52	A1|56.68 C3|42.70 D4|74.65 DN1|33.34 DN5|48.12 M2|25.57 MS7|13.13 MS8|22.64 R2|19.67 W1|32.98 Y2|29.70 Z2|24.53 Z5|27.78
1336	chr17	35521145	35533141	11997	loss	1	unique	R2				R2|1.14
1337	chr17	35631145	35648867	17723	gain	3	23.08	DN1 MS7 R2	DN1|28.87	R2|16.20	12.67	DN1|28.87 MS7|23.83 R2|16.20	35639016-35641437 LOC100737686 100737686
1338	chr17	36074125	36124584	50460	loss	9	69.23	A1 C3 DN5 MS7 MS8 R2 W1 Y2 Z2	Z2|1.10	MS7|0.26	0.84	A1|0.33 C3|1.06 DN5|0.67 MS7|0.26 MS8|0.28 R2|0.38 W1|0.78 Y2|0.47 Z2|1.10	36107282-36134097 LOC100519342 100519342
1339	chr17	36311125	36341239	30115	gain	2	15.38	D4 R2	R2|2.88	D4|2.82	0.06	D4|2.82 R2|2.88	36328314-36347405 SIGLEC-1 397623
1340	chr17	37394506	37410017	15512	loss	13	100	A1 C3 D4 DN1 DN5 M2 MS7 MS8 R2 W1 Y2 Z2 Z5	D4|0.18	A1|0.00	0.18	A1|0.00 C3|0.00 D4|0.18 DN1|0.00 DN5|0.00 M2|0.08 MS7|0.00 MS8|0.00 R2|0.01 W1|0.00 Y2|0.00 Z2|0.00 Z5|0.00	37363077-37407064 TMC2 100739527
1341	chr17	37926788	37943838	17051	gain	11	84.62	A1 DN1 DN5 M2 MS7 MS8 R2 W1 Y2 Z2 Z5	MS8|3.81	DN1|2.96	0.85	A1|3.09 DN1|2.96 DN5|3.35 M2|3.38 MS7|3.24 MS8|3.81 R2|3.08 W1|3.11 Y2|3.33 Z2|3.04 Z5|3.33	37925337-37930175 LOC100626120 100626120	37940151-37948262 LOC100153440 100153440
1342	chr17	37947788	38009472	61685	gain	13	100	A1 C3 D4 DN1 DN5 M2 MS7 MS8 R2 W1 Y2 Z2 Z5	M2|4.40	DN1|2.76	1.64	A1|3.28 A1|3.31 C3|3.36 D4|3.18 D4|3.30 DN1|2.76 DN1|3.40 DN5|3.35 M2|3.68 M2|4.40 MS7|4.25 MS8|4.16 R2|3.37 R2|3.61 W1|3.23 Y2|3.78 Z2|2.76 Z2|2.95 Z5|2.78	37940151-37948262 LOC100153440 100153440
1343	chr17	38248678	38262901	14224	gain	2	15.38	M2 Y2	Y2|2.79	M2|2.53	0.26	M2|2.53 Y2|2.79	38195997-38248807 LOC100514740 100514740	38249036-38253593 LOC100739854 100739854	38257112-38258015 LOC100736583 100736583
1344	chr17	38269678	38294391	24714	gain	13	100	A1 C3 D4 DN1 DN5 M2 MS7 MS8 R2 W1 Y2 Z2 Z5	MS7|4.57	Z5|2.95	1.62	A1|3.25 C3|3.10 D4|3.11 DN1|3.05 DN5|3.78 M2|3.15 MS7|4.57 MS8|4.22 R2|3.03 W1|3.44 Y2|4.27 Z2|3.12 Z5|2.95	38270571-38281884 LOC100736623 100736623
1345	chr17	39253805	39270106	16302	loss	1	unique	D4				D4|1.48	39268055-39274023 LOC100517249 100517249
1346	chr17	39397805	39413969	16165	loss	3	23.08	A1 DN1 R2	DN1|1.19	A1|1.09	0.1	A1|1.09 DN1|1.19 R2|1.11	39401806-39402288 LOC100620262 100620262	39413833-39468898 LOC100517435 100517435
1347	chr17	39524048	39544898	20851	loss	2	15.38	DN1 M2	DN1|1.31	DN1|1.31	0	DN1|1.31 M2|1.31	39531517-39599377 TRIB3 100518810
1348	chr17	39641048	39664235	23188	gain	1	unique	D4				D4|3.01	39662468-39665167 LOC100519451 100519451
1349	chr17	40183065	40206165	23101	loss	2	15.38	DN1 Z2	DN1|1.04	Z2|0.16	0.88	DN1|1.04 Z2|0.16	40187153-40188391 ID1 100522839	40187158-40188294 LOC100622963 100622963
1350	chr17	41930803	41948957	18155	loss	3	23.08	A1 D4 R2	R2|1.39	D4|0.46	0.93	A1|1.20 D4|0.46 R2|1.39
1351	chr17	43033804	43067708	33905	loss	2	15.38	C3 Y2	Y2|1.21	C3|1.13	0.08	C3|1.13 Y2|1.21	43030486-43114307 LOC100519750 100519750
1352	chr17	43632804	43665758	32955	loss	1	unique	A1				A1|1.13	43582680-43665529 TRPC4AP 100156677
1353	chr17	44381898	44391923	10026	gain	1	unique	D4				D4|2.80	44382561-44415278 RBM39 100049658
1354	chr17	44888018	44906894	18877	gain	1	unique	W1				W1|3.16	44840391-44898353 EPB41L1 100156952	44904087-44926013 LOC100152525 100152525
1355	chr17	45596908	45615274	18367	loss	1	unique	DN1				DN1|1.13	45558307-45611576 SAMHD1 100154500	45611657-45634758 LOC100736843 100736843
1356	chr17	51058651	51076496	17846	loss	1	unique	R2				R2|1.29
1357	chr17	51617234	51628513	11280	loss	2	15.38	W1 Z5	Z5|1.09	W1|1.06	0.03	W1|1.06 Z5|1.09	51626223-51649666 LOC100157757 100157757
1358	chr17	51961234	51974632	13399	loss	1	unique	D4				D4|1.11	51965069-51969915 LOC100155350 100155350
1359	chr17	53129167	53167154	37988	gain	13	100	A1 C3 D4 DN1 DN5 M2 MS7 MS8 R2 W1 Y2 Z2 Z5	DN1|6.22	MS8|3.12	3.1	A1|5.64 C3|3.66 D4|4.07 DN1|6.22 DN5|5.15 M2|4.20 MS7|3.35 MS8|3.12 R2|4.52 W1|4.01 Y2|3.67 Z2|5.03 Z5|4.34	53140580-53142433 LOC396757 396757	53159428-53163954 WAP-3 100607966
1360	chr17	53208167	53219640	11474	gain	1	unique	A1				A1|3.63
1361	chr17	54863306	54887137	23832	loss	13	100	A1 C3 D4 DN1 DN5 M2 MS7 MS8 R2 W1 Y2 Z2 Z5	D4|0.07	A1|0.00	0.07	A1|0.00 C3|0.00 D4|0.07 DN1|0.00 DN5|0.00 M2|0.00 MS7|0.00 MS8|0.00 R2|0.00 W1|0.00 Y2|0.00 Z2|0.00 Z5|0.00	54876359-54880943 LOC100738934 100738934	54887042-55088530 LOC100624872 100624872
1362	chr17	56121343	56132982	11640	gain	4	30.77	A1 DN5 MS8 W1	MS8|3.32	A1|2.91	0.41	A1|2.91 DN5|3.09 MS8|3.32 W1|2.95
1363	chr17	56286309	56307294	20986	gain	4	30.77	A1 DN1 M2 Y2	M2|2.97	DN1|2.69	0.28	A1|2.85 DN1|2.69 M2|2.97 Y2|2.81
1364	chr17	56512809	56538242	25434	gain	6	46.15	A1 DN1 M2 R2 Y2 Z5	Y2|3.10	A1|2.51	0.59	A1|2.51 DN1|2.98 M2|2.83 R2|2.96 Y2|3.10 Z5|2.56
1365	chr17	56547809	56573452	25644	gain	1	unique	Y2				Y2|3.04
1366	chr17	56634809	56646986	12178	gain	2	15.38	M2 Y2	M2|3.03	Y2|2.94	0.09	M2|3.03 Y2|2.94
1367	chr17	57181743	57194558	12816	loss	5	38.46	A1 DN5 M2 MS7 Z2	M2|1.46	Z2|1.09	0.37	A1|1.25 DN5|1.39 M2|1.46 MS7|1.11 Z2|1.09	57095214-57256765 CSE1L 100626451	57147346-57192608 LOC100626652 100626652	57190509-57222274 LOC100626353 100626353
1368	chr17	57390743	57406954	16212	gain	1	unique	Z5				Z5|3.00	57363011-57464782 DRK1 397433
1369	chr17	57995967	58016096	20130	gain	1	unique	D4				D4|2.68
1370	chr17	58182134	58200399	18266	gain	1	unique	D4				D4|2.68
1371	chr17	58235134	58300934	65801	gain	3	23.08	C3 D4 R2	D4|3.01	R2|2.59	0.42	C3|2.86 D4|3.01 R2|2.59
1372	chr17	59721953	59801976	80024	both	9	69.23	A1 D4 DN5 M2 MS7 MS8 R2 W1 Y2	MS7|5.79	M2|1.17	4.62	A1|3.46 D4|5.24 DN5|3.25 M2|1.17 MS7|5.79 MS8|3.11 R2|2.90 W1|1.17 Y2|4.70
1373	chr17	62927848	62939941	12094	loss	2	15.38	M2 R2	R2|0.93	M2|0.52	0.41	M2|0.52 R2|0.93
1374	chr17	65983415	66003622	20208	loss	2	15.38	D4 R2	D4|1.06	D4|1.06	0	D4|1.06 R2|1.06
1375	chr17	67528727	67548374	19648	gain	13	100	A1 C3 D4 DN1 DN5 M2 MS7 MS8 R2 W1 Y2 Z2 Z5	MS8|4.98	Z5|3.79	1.19	A1|4.33 C3|4.63 D4|3.88 DN1|4.49 DN5|4.03 M2|4.65 MS7|4.43 MS8|4.98 R2|3.86 W1|4.75 Y2|4.42 Z2|4.58 Z5|3.79
1376	chr17	67620727	67676699	55973	gain	13	100	A1 C3 D4 DN1 DN5 M2 MS7 MS8 R2 W1 Y2 Z2 Z5	DN5|3.49	W1|2.74	0.75	A1|3.01 C3|2.77 D4|3.23 DN1|2.88 DN5|3.49 M2|3.17 MS7|3.02 MS8|3.19 R2|2.83 W1|2.74 Y2|2.77 Z2|2.91 Z5|3.17
1377	chr17	68032333	68042604	10272	loss	1	unique	R2				R2|1.12
1378	chr17	68096333	68108298	11966	loss	6	46.15	A1 D4 DN1 DN5 MS8 R2	DN5|1.30	R2|0.98	0.32	A1|1.13 D4|1.06 DN1|1.22 DN5|1.30 MS8|1.29 R2|0.98
1379	chr17	68743183	68759367	16185	loss	1	unique	R2				R2|1.34
1380	chr17	69001183	69013717	12535	loss	1	unique	D4				D4|1.29	68993817-69054699 TAF4 100626452
1381	chr17	69395951	69529772	133822	gain	13	100	A1 C3 D4 DN1 DN5 M2 MS7 MS8 R2 W1 Y2 Z2 Z5	Z5|30.61	M2|16.18	14.43	A1|27.08 C3|24.20 D4|16.57 DN1|25.78 DN5|22.71 M2|16.18 MS7|20.56 MS8|22.87 R2|19.85 W1|24.65 Y2|22.96 Z2|25.70 Z5|30.61	69415927-69425143 LOC100627640 100627640	69471193-69471638 LOC100524595 100524595
1382	chr17	69580715	69693539	112825	gain	13	100	A1 C3 D4 DN1 DN5 M2 MS7 MS8 R2 W1 Y2 Z2 Z5	Z5|32.84	M2|18.28	14.56	A1|29.72 C3|27.73 D4|26.27 DN1|29.42 DN5|25.17 M2|18.28 MS7|22.43 MS8|24.35 R2|22.23 W1|26.91 Y2|28.85 Z2|28.50 Z5|32.84	69607111-69616297 LOC100627737 100627737	69693086-69693531 LOC100737043 100737043
1383	chr18	225110	394387	169278	gain	13	100	A1 C3 D4 DN1 DN5 M2 MS7 MS8 R2 W1 Y2 Z2 Z5	Z5|346.70	DN5|180.70	166	A1|250.86 C3|266.02 D4|189.25 DN1|210.22 DN5|180.70 M2|334.31 MS7|204.26 MS8|201.65 R2|209.85 W1|223.27 Y2|334.59 Z2|240.81 Z5|346.70	236444-315797 LOC100620484 100620484	316814-363089 LOC100737175 100737175
1384	chr18	460607	512268	51662	gain	13	100	A1 C3 D4 DN1 DN5 M2 MS7 MS8 R2 W1 Y2 Z2 Z5	A1|9.17	M2|2.63	6.54	A1|9.17 C3|6.13 D4|6.35 DN1|7.76 DN5|7.64 M2|2.63 MS7|7.96 MS8|7.93 R2|8.56 W1|7.63 Y2|5.86 Z2|5.30 Z5|4.82
1385	chr18	938055	948431	10377	loss	1	unique	D4				D4|0.94
1386	chr18	1125055	1135909	10855	loss	1	unique	R2				R2|1.40
1387	chr18	1314055	1326110	12056	loss	1	unique	R2				R2|1.37
1388	chr18	2662727	2672735	10009	loss	2	15.38	D4 R2	R2|1.01	D4|0.72	0.29	D4|0.72 R2|1.01	2664794-2673805 SHH 100512749
1389	chr18	2980727	2995988	15262	loss	2	15.38	D4 R2	R2|1.32	D4|1.19	0.13	D4|1.19 R2|1.32	2896505-3019640 INSIG1 403162	2989354-2993494 LOC100512078 100512078
1390	chr18	3542727	3555628	12902	loss	1	unique	R2				R2|1.07	3287950-3555409 LOC100621864 100621864
1391	chr18	3698087	3713359	15273	loss	1	unique	R2				R2|1.00
1392	chr18	4004803	4015166	10364	loss	1	unique	D4				D4|1.03
1393	chr18	4100803	4117221	16419	loss	1	unique	R2				R2|1.22
1394	chr18	4135803	4146318	10516	loss	1	unique	R2				R2|1.40
1395	chr18	4271822	4282880	11059	loss	1	unique	R2				R2|1.17
1396	chr18	4305822	4320871	15050	loss	1	unique	R2				R2|1.31
1397	chr18	4666822	4686417	19596	loss	1	unique	D4				D4|1.22
1398	chr18	4841399	4852189	10791	loss	1	unique	R2				R2|1.15	4844196-4876784 LOC100513894 100513894
1399	chr18	5063399	5075342	11944	loss	1	unique	Z5				Z5|1.23
1400	chr18	5222399	5239089	16691	loss	1	unique	Z2				Z2|1.13
1401	chr18	5300399	5318654	18256	loss	5	38.46	A1 DN1 MS7 R2 Z2	R2|1.16	Z2|1.03	0.13	A1|1.14 DN1|1.04 MS7|1.06 R2|1.16 Z2|1.03	5252258-5314308 LOC100514611 100514611
1402	chr18	5645207	5659093	13887	loss	1	unique	A1				A1|0.60
1403	chr18	7348505	7358882	10378	loss	1	unique	C3				C3|0.78
1404	chr18	7713487	7752108	38622	gain	13	100	A1 C3 D4 DN1 DN5 M2 MS7 MS8 R2 W1 Y2 Z2 Z5	M2|6.71	Z5|3.61	3.1	A1|4.27 C3|5.00 D4|3.80 DN1|4.21 DN5|3.97 M2|6.71 MS7|5.32 MS8|5.20 R2|4.92 W1|5.89 Y2|4.82 Z2|4.92 Z5|3.61	7715203-7720911 LOC100622463 100622463	7724092-7811482 LOC100621559 100621559
1405	chr18	7777487	7808873	31387	gain	13	100	A1 C3 D4 DN1 DN5 M2 MS7 MS8 R2 W1 Y2 Z2 Z5	M2|8.03	D4|4.08	3.95	A1|5.20 C3|5.59 D4|4.08 DN1|4.95 DN5|4.88 M2|8.03 MS7|7.46 MS8|7.23 R2|7.68 W1|7.14 Y2|4.70 Z2|6.66 Z5|4.59	7724092-7811482 LOC100621559 100621559
1406	chr18	8278729	8295930	17202	loss	2	15.38	A1 M2	A1|0.86	M2|0.83	0.03	A1|0.86 M2|0.83	8278230-8279174 LOC100623890 100623890
1407	chr18	8531427	8543812	12386	loss	1	unique	R2				R2|1.27	8498150-8548374 LOC100513325 100513325
1408	chr18	10005330	10026845	21516	loss	1	unique	Z2				Z2|1.14
1409	chr18	10695330	10708764	13435	loss	1	unique	A1				A1|1.35	10699907-10719276 LOC100518525 100518525
1410	chr18	11065330	11075991	10662	loss	1	unique	R2				R2|1.34	11014953-11066026 ZC3HAV1 100415778	11074415-11118730 LOC100628182 100628182
1411	chr18	11144330	11155475	11146	loss	1	unique	Z5				Z5|0.84	11119961-11292536 LOC100519232 100519232
1412	chr18	12208077	12220993	12917	gain	1	unique	D4				D4|3.16	12205747-12332432 CREB3L2 100520468
1413	chr18	13229031	13248810	19780	loss	2	15.38	DN1 R2	R2|0.97	DN1|0.88	0.09	DN1|0.88 R2|0.97
1414	chr18	20549128	20564626	15499	gain	1	unique	R2				R2|3.31	20563182-20583908 LOC100515287 100515287
1415	chr18	23162823	23183715	20893	loss	3	23.08	D4 MS7 R2	D4|1.10	MS7|0.99	0.11	D4|1.10 MS7|0.99 R2|0.99
1416	chr18	23545823	23559849	14027	loss	1	unique	M2				M2|0.67
1417	chr18	23599823	23642666	42844	both	2	15.38	M2 Z2	Z2|3.14	M2|0.86	2.28	M2|0.86 Z2|3.14
1418	chr18	24597803	24615555	17753	loss	1	unique	Z5				Z5|0.82
1419	chr18	33076984	33090883	13900	gain	1	unique	Z2				Z2|2.76
1420	chr18	33163984	33178296	14313	loss	3	23.08	DN1 DN5 MS8	MS8|0.62	DN1|0.32	0.3	DN1|0.32 DN5|0.37 MS8|0.62
1421	chr18	39442000	39455287	13288	loss	1	unique	M2				M2|1.06
1422	chr18	44323343	44340001	16659	loss	2	15.38	M2 Z2	Z2|1.50	M2|1.39	0.11	M2|1.39 Z2|1.50	44115079-44336191 LOC100739060 100739060	44339928-44356904 LOC100738822 100738822
1423	chr18	44343343	44362170	18828	gain	10	76.92	D4 DN1 DN5 M2 MS7 MS8 R2 W1 Z2 Z5	D4|3.26	M2|2.72	0.54	D4|3.26 DN1|2.94 DN5|2.86 M2|2.72 MS7|3.10 MS8|3.02 R2|3.08 W1|3.02 Z2|3.01 Z5|3.26	44339928-44356904 LOC100738822 100738822
1424	chr18	44488343	44515355	27013	gain	10	76.92	A1 D4 DN1 DN5 M2 MS7 R2 W1 Z2 Z5	D4|3.46	DN1|2.69	0.77	A1|2.99 D4|3.46 DN1|2.69 DN5|2.81 M2|3.31 MS7|2.95 R2|3.26 W1|3.03 Z2|2.75 Z5|3.37	44476673-44506910 LOC100739098 100739098
1425	chr18	44702333	44728511	26179	gain	12	92.31	A1 C3 D4 DN1 DN5 M2 MS7 MS8 R2 W1 Z2 Z5	A1|5.11	R2|2.95	2.16	A1|5.11 C3|3.19 C3|3.40 D4|3.41 D4|3.54 DN1|4.37 DN5|3.77 M2|3.70 MS7|3.42 MS7|3.71 MS8|3.31 R2|2.95 W1|2.96 Z2|4.53 Z5|4.12	44720073-44725606 LOC100624873 100624873	44726445-44728138 LOC100624681 100624681
1426	chr18	44923351	44935608	12258	loss	1	unique	A1				A1|1.12
1427	chr18	45991270	46002519	11250	loss	1	unique	M2				M2|0.59
1428	chr18	47036615	47052726	16112	loss	1	unique	Y2				Y2|0.93
1429	chr18	48746615	48764392	17778	gain	4	30.77	C3 D4 M2 Z5	C3|4.78	M2|3.59	1.19	C3|4.78 D4|4.50 M2|3.59 Z5|4.43
1430	chr18	48819047	48837344	18298	gain	4	30.77	C3 D4 M2 Z5	D4|4.67	M2|3.52	1.15	C3|4.58 D4|4.67 M2|3.52 Z5|4.63
1431	chr18	50350429	50362118	11690	loss	1	unique	R2				R2|1.44	50270703-50389531 LOC100520346 100520346
1432	chr18	50878172	50890457	12286	loss	2	15.38	DN1 MS7	DN1|1.11	MS7|1.10	0.01	DN1|1.11 MS7|1.10	50838877-50917036 LOC100520876 100520876
1433	chr18	51349873	51361371	11499	gain	1	unique	D4				D4|2.92
1434	chr18	51404873	51418557	13685	gain	1	unique	D4				D4|3.12
1435	chr18	51853503	51864712	11210	loss	1	unique	R2				R2|1.31	51815064-51859542 LOC100622673 100622673
1436	chr18	52867481	52885573	18093	gain	2	15.38	Y2 Z5	Y2|3.23	Z5|3.01	0.22	Y2|3.23 Z5|3.01
1437	chr18	54526031	54540692	14662	loss	1	unique	A1				A1|1.26
1438	chr18	54750744	54791242	40499	gain	1	unique	Z5				Z5|2.84
1439	chr18	55089744	55114973	25230	loss	1	unique	R2				R2|1.45
1440	chr18	56066866	56108154	41289	loss	2	15.38	DN1 DN5	DN5|0.98	DN1|0.89	0.09	DN1|0.89 DN5|0.98	56025304-56079190 LOC100515289 100515289
1441	chr18	59540643	59556439	15797	loss	2	15.38	A1 R2	A1|1.16	R2|1.11	0.05	A1|1.16 R2|1.11
1442	chr18	59697643	59711299	13657	loss	1	unique	DN1				DN1|1.41	59601847-59703996 CDK13 100519067
1443	chr2	538939	550025	11087	gain	1	unique	R2				R2|4.37	534576-546730 LOC100627067 100627067	549590-579889 OSBPL5 100515995
1444	chr2	612939	630826	17888	gain	1	unique	R2				R2|3.66	613033-618778 LOC100737501 100737501	623274-628863 LOC100737554 100737554
1445	chr2	687651	717740	30090	gain	2	15.38	MS7 R2	R2|3.25	MS7|2.97	0.28	MS7|2.97 R2|3.25	687433-697537 LOC100737763 100737763	717159-718248 LOC100737725 100737725
1446	chr2	1000226	1012665	12440	loss	1	unique	D4				D4|1.06
1447	chr2	1455411	1471248	15838	loss	1	unique	M2				M2|1.01	1462518-1467776 LOC100737920 100737920
1448	chr2	3124749	3150594	25846	loss	1	unique	MS7				MS7|1.25
1449	chr2	5961342	5973076	11735	gain	1	unique	D4				D4|2.93	5957352-5976845 FRMD8 100518413
1450	chr2	6714342	6735651	21310	loss	13	100	A1 C3 D4 DN1 DN5 M2 MS7 MS8 R2 W1 Y2 Z2 Z5	DN1|1.35	MS8|0.10	1.25	A1|0.58 C3|0.25 D4|0.95 DN1|1.35 DN5|1.11 M2|0.68 MS7|1.03 MS8|0.10 R2|0.55 W1|0.20 Y2|0.59 Z2|0.13 Z5|0.52
1451	chr2	7614409	7637185	22777	loss	1	unique	A1				A1|1.19	7558480-7714023 RTN3 100512087	7615362-7645486 ATL3 100512265
1452	chr2	8564322	8577301	12980	gain	1	unique	W1				W1|3.27	8528058-8588295 LOC100515251 100515251
1453	chr2	8619322	8630485	11164	gain	1	unique	W1				W1|3.58	8619975-8624530 LOC100623111 100623111
1454	chr2	8677322	8714135	36814	gain	5	38.46	A1 D4 DN5 M2 Z5	M2|3.90	A1|3.05	0.85	A1|3.05 D4|3.37 DN5|3.73 M2|3.90 Z5|3.20	8697812-8701226 PHEROC 100144470	8709589-8713214 PHEROA 449006
1455	chr2	9105719	9119210	13492	loss	2	15.38	W1 Z5	Z5|0.57	W1|0.41	0.16	W1|0.41 Z5|0.57	9114347-9120131 LOC100739565 100739565
1456	chr2	9806209	9868133	61925	gain	13	100	A1 C3 D4 DN1 DN5 M2 MS7 MS8 R2 W1 Y2 Z2 Z5	A1|11.01	DN5|7.41	3.6	A1|11.01 C3|7.82 D4|9.72 DN1|8.47 DN5|7.41 M2|9.36 MS7|8.15 MS8|8.28 R2|8.90 W1|8.31 Y2|8.87 Z2|8.71 Z5|9.04	9828408-9838014 LOC100522849 100522849	9865748-9868391 LOC100737134 100737134
1457	chr2	9931341	10110025	178685	gain	13	100	A1 C3 D4 DN1 DN5 M2 MS7 MS8 R2 W1 Y2 Z2 Z5	D4|6.47	C3|2.89	3.58	A1|4.82 C3|2.89 C3|3.97 C3|5.13 C3|5.22 D4|3.12 D4|5.32 D4|6.47 DN1|3.71 DN1|4.07 DN1|4.88 DN5|3.14 DN5|3.70 DN5|4.75 M2|5.34 M2|5.91 MS7|4.04 MS7|5.58 MS8|3.74 MS8|4.90 MS8|5.70 R2|4.98 R2|6.36 W1|3.63 W1|4.66 W1|5.55 Y2|3.61 Y2|4.97 Y2|5.92 Z2|4.60 Z5|4.64 Z5|6.06	9927187-9934779 LOC100524300 100524300	9944352-9953117 LOC100524479 100524479	9962471-9971278 LOC100524130 100524130	9986513-9995221 LOC100523945 100523945	10007631-10016547 LOC100523770 100523770	10021333-10021693 LOC100512035 100512035	10026356-10034436 PPAG3 396731	10047714-10056541 LOC100737419 100737419	10060857-10061217 LOC100511861 100511861	10082528-10091217 LOC100524786 100524786	10105550-10109947 LOC100511678 100511678
1458	chr2	11420107	11465504	45398	gain	13	100	A1 C3 D4 DN1 DN5 M2 MS7 MS8 R2 W1 Y2 Z2 Z5	W1|4.51	Z2|3.24	1.27	A1|3.54 C3|4.05 D4|3.42 DN1|3.84 DN5|3.92 M2|4.15 MS7|3.77 MS8|3.75 R2|3.76 W1|4.51 Y2|3.81 Z2|3.24 Z5|3.63	11429892-11430827 LOC100515358 100515358	11438532-11439467 LOC100515525 100515525	11446298-11447233 LOC100522475 100522475	11456394-11457329 LOC100522662 100522662	11464578-11465522 LOC100515706 100515706
1459	chr2	11483107	11542164	59058	gain	13	100	A1 C3 D4 DN1 DN5 M2 MS7 MS8 R2 W1 Y2 Z2 Z5	D4|11.37	M2|3.44	7.93	A1|8.54 C3|5.22 D4|11.37 DN1|8.37 DN5|7.65 M2|3.44 MS7|5.78 MS8|5.86 R2|6.41 W1|6.56 Y2|4.05 Z2|10.55 Z5|6.48	11497463-11498424 LOC100523045 100523045	11507449-11508387 LOC100515876 100515876	11517132-11518070 LOC100516059 100516059	11525200-11526138 LOC100516243 100516243	11535028-11537502 LOC100523228 100523228
1460	chr2	11592991	11694987	101997	gain	13	100	A1 C3 D4 DN1 DN5 M2 MS7 MS8 R2 W1 Y2 Z2 Z5	D4|11.59	M2|2.95	8.64	A1|8.64 C3|5.21 D4|11.59 DN1|8.66 DN5|9.03 M2|2.95 MS7|6.69 MS8|6.98 R2|6.86 W1|8.57 Y2|4.19 Z2|10.30 Z5|7.70	11603440-11607964 LOC100523422 100523422	11613151-11614089 LOC100623139 100623139	11625178-11626116 LOC100623052 100623052	11631353-11635055 LOC100523589 100523589	11648678-11649616 LOC100523771 100523771	11667391-11668329 LOC100516591 100516591	11681404-11682372 LOC100523946 100523946	11691188-11692116 LOC100524131 100524131
1461	chr2	11703991	11773176	69186	gain	13	100	A1 C3 D4 DN1 DN5 M2 MS7 MS8 R2 W1 Y2 Z2 Z5	W1|6.39	M2|4.22	2.17	A1|5.45 C3|4.64 D4|4.85 DN1|5.42 DN5|5.83 M2|4.22 MS7|5.39 MS8|5.51 R2|5.68 W1|6.39 Y2|4.32 Z2|5.44 Z5|5.95	11703957-11704922 LOC100524301 100524301	11736370-11737308 LOC100516417 100516417	11744205-11745388 LOC100524480 100524480	11751050-11751994 LOC100516778 100516778	11764345-11777963 LOC100524665 100524665
1462	chr2	11959991	12030243	70253	gain	13	100	A1 C3 D4 DN1 DN5 M2 MS7 MS8 R2 W1 Y2 Z2 Z5	A1|9.70	MS8|3.71	5.99	A1|9.70 C3|4.70 D4|6.28 DN1|8.98 DN5|7.50 M2|3.94 MS7|3.86 MS8|3.71 R2|5.29 W1|6.49 Y2|6.85 Z2|8.47 Z5|6.77	11923410-11970916 LOC100525206 100525206	11964618-11993885 LOC100517514 100517514	11996607-12008278 LOC100518109 100518109	12017380-12031127 LOC100518644 100518644
1463	chr2	12037991	12091940	53950	gain	13	100	A1 C3 D4 DN1 DN5 M2 MS7 MS8 R2 W1 Y2 Z2 Z5	A1|9.01	M2|2.75	6.26	A1|9.01 C3|3.62 D4|5.31 DN1|8.13 DN5|5.61 M2|2.75 MS7|3.03 MS8|4.22 R2|4.84 W1|4.92 Y2|5.95 Z2|7.32 Z5|5.45	12057642-12070868 LOC100517803 100517803
1464	chr2	12182991	12196570	13580	loss	1	unique	Z2				Z2|1.09	12175620-12243399 LOC100525732 100525732
1465	chr2	12682991	12710122	27132	gain	11	84.62	A1 D4 DN1 DN5 M2 MS7 R2 W1 Y2 Z2 Z5	A1|6.77	MS7|2.89	3.88	A1|6.77 D4|4.40 DN1|4.07 DN5|3.83 M2|3.92 MS7|2.89 R2|4.70 W1|6.12 Y2|4.97 Z2|6.33 Z5|6.21	12686260-12687222 LOC100513068 100513068	12692729-12693751 LOC100513266 100513266	12698700-12699782 LOC100513457 100513457	12705203-12706285 LOC100513644 100513644
1466	chr2	12740991	12763536	22546	gain	5	38.46	DN1 M2 MS7 MS8 R2	M2|4.66	DN1|2.98	1.68	DN1|2.98 M2|4.66 MS7|3.50 MS8|3.77 R2|3.21	12759518-12760477 LOC100514032 100514032
1467	chr2	13056695	13266312	209618	gain	13	100	A1 C3 D4 DN1 DN5 M2 MS7 MS8 R2 W1 Y2 Z2 Z5	W1|6.85	D4|5.76	1.09	A1|6.32 C3|6.26 D4|5.76 DN1|6.29 DN5|6.68 M2|6.51 MS7|6.35 MS8|6.36 R2|6.00 W1|6.85 Y2|6.81 Z2|6.27 Z5|6.07	13069071-13070035 LOC100516538 100516538	13080308-13088243 LOC100156300 100156300	13113307-13114206 LOC100516720 100516720	13142341-13143255 LOC100516178 100516178	13156192-13157124 LOC100513603 100513603	13173556-13174590 LOC100157508 100157508	13187406-13198689 LOC100739414 100739414	13211964-13212866 LOC100513411 100513411	13241160-13242095 LOC100153883 100153883	13252076-13254884 LOC100152672 100152672	13262673-13263599 LOC100513800 100513800	13265204-13266138 LOC100157911 100157911
1468	chr2	13318768	13350651	31884	gain	13	100	A1 C3 D4 DN1 DN5 M2 MS7 MS8 R2 W1 Y2 Z2 Z5	M2|5.55	D4|3.09	2.46	A1|5.06 C3|4.33 D4|3.09 DN1|3.94 DN5|3.74 M2|5.55 MS7|4.58 MS8|3.70 R2|4.52 W1|4.06 Y2|4.60 Z2|3.98 Z5|3.82	13320609-13324709 LOC100625180 100625180	13338056-13342131 LOC100739611 100739611	13348346-13380562 P2X3R 503656
1469	chr2	13526768	13564350	37583	gain	13	100	A1 C3 D4 DN1 DN5 M2 MS7 MS8 R2 W1 Y2 Z2 Z5	DN1|8.26	D4|3.23	5.03	A1|4.91 C3|4.51 D4|3.23 DN1|8.26 DN5|6.24 M2|6.25 MS7|6.32 MS8|6.27 R2|6.35 W1|5.43 Y2|4.49 Z2|4.50 Z5|5.33	13534429-13535358 LOC100739746 100739746	13549834-13551309 LOC100625375 100625375
1470	chr2	13727490	13779931	52442	gain	13	100	A1 C3 D4 DN1 DN5 M2 MS7 MS8 R2 W1 Y2 Z2 Z5	Y2|5.23	W1|2.86	2.37	A1|3.70 C3|4.15 D4|3.14 DN1|5.13 DN5|3.86 M2|4.27 MS7|4.48 MS8|5.08 R2|3.29 W1|2.86 Y2|5.23 Z2|5.14 Z5|3.97	13726515-13735675 LOC100517804 100517804	13749675-13750607 LOC100517996 100517996	13777037-13813698 LOC100625678 100625678
1471	chr2	13815490	13905909	90420	gain	9	69.23	A1 C3 D4 DN1 DN5 M2 MS7 W1 Y2	Y2|3.33	M2|2.81	0.52	A1|3.01 C3|3.21 D4|2.83 DN1|2.88 DN1|2.94 DN5|3.08 M2|2.81 MS7|3.16 W1|3.30 Y2|3.33	13833289-13834221 LOC100517262 100517262	13841175-13842146 LOC100517453 100517453	13856717-13857658 LOC100517632 100517632	13866053-13866997 LOC100515469 100515469	13884532-13885473 LOC100515647 100515647
1472	chr2	13960351	14117104	156754	both	10	76.92	A1 C3 D4 DN1 DN5 M2 MS7 R2 W1 Y2	C3|4.62	R2|0.27	4.35	A1|4.29 C3|4.62 D4|3.76 DN1|4.04 DN5|4.26 M2|2.97 MS7|4.04 R2|0.27 W1|4.04 Y2|4.28	14006737-14007687 LOC100520293 100520293	14010821-14017670 LOC100520122 100520122	14023819-14031853 LOC100519942 100519942	14034262-14035197 LOC100519759 100519759	14049628-14050545 LOC100519587 100519587	14062810-14063728 LOC100519409 100519409	14069901-14070831 LOC100519239 100519239	14082691-14083608 LOC100518535 100518535	14098017-14098949 LOC100518356 100518356	14103952-14104875 LOC100519074 100519074	14116162-14117115 LOC100518174 100518174
1473	chr2	14171767	14385962	214196	both	13	100	A1 C3 D4 DN1 DN5 M2 MS7 MS8 R2 W1 Y2 Z2 Z5	W1|4.27	R2|0.15	4.12	A1|3.16 A1|3.95 C3|3.02 C3|4.12 D4|2.70 D4|2.99 D4|3.85 DN1|3.03 DN1|4.23 DN5|2.60 DN5|3.94 DN5|4.15 M2|2.84 MS7|3.64 MS7|4.21 MS8|0.85 MS8|0.93 MS8|2.80 R2|0.15 R2|0.20 W1|2.88 W1|2.98 W1|4.27 Y2|3.34 Y2|4.20 Z2|0.75 Z2|1.10 Z2|3.02 Z5|1.01 Z5|2.82	14199641-14200570 LOC100737329 100737329	14222486-14223440 LOC100737368 100737368	14269594-14270537 LOC100520478 100520478	14278659-14279608 LOC100520660 100520660
1474	chr2	14437691	14607355	169665	both	13	100	A1 C3 D4 DN1 DN5 M2 MS7 MS8 R2 W1 Y2 Z2 Z5	DN5|4.19	R2|0.12	4.07	A1|3.36 C3|2.64 C3|3.50 D4|2.53 D4|3.88 DN1|2.75 DN1|4.04 DN5|2.69 DN5|2.81 DN5|4.19 M2|1.32 M2|3.87 MS7|3.54 MS8|0.80 MS8|1.12 MS8|3.16 R2|0.12 W1|2.81 W1|4.11 Y2|3.10 Y2|4.13 Z2|1.01 Z2|1.08 Z2|3.62 Z5|3.43	14539044-14539972 LOC100518894 100518894	14561880-14583414 LOC100520997 100520997
1475	chr2	14661512	14701838	40327	gain	13	100	A1 C3 D4 DN1 DN5 M2 MS7 MS8 R2 W1 Y2 Z2 Z5	DN5|14.20	MS7|2.99	11.21	A1|3.42 C3|5.08 D4|4.33 DN1|6.93 DN5|14.20 M2|4.79 MS7|2.99 MS8|3.09 R2|3.31 W1|4.84 Y2|4.04 Z2|5.75 Z5|4.91	14669733-14670671 LOC100522729 100522729	14683837-14684781 LOC100522923 100522923	14698793-14699737 LOC100523117 100523117
1476	chr2	14705512	14775178	69667	gain	13	100	A1 C3 D4 DN1 DN5 M2 MS7 MS8 R2 W1 Y2 Z2 Z5	DN1|9.03	MS8|4.67	4.36	A1|5.23 C3|8.02 D4|5.86 DN1|9.03 DN5|8.05 M2|8.39 MS7|5.10 MS7|6.14 MS8|4.67 R2|4.85 W1|7.60 Y2|5.23 Z2|7.76 Z5|6.83	14706039-14706965 LOC100517394 100517394	14722769-14723713 LOC100523306 100523306	14733203-14734135 LOC100523488 100523488	14753110-14754048 LOC100522543 100522543	14765540-14766469 LOC100517579 100517579	14774183-14775112 LOC100517754 100517754
1477	chr2	14788512	14820801	32290	gain	6	46.15	A1 C3 DN1 MS8 Y2 Z5	MS8|3.13	DN1|2.62	0.51	A1|2.79 C3|2.96 DN1|2.62 MS8|3.13 Y2|2.82 Z5|2.81	14788882-14789820 LOC100523664 100523664	14797321-14798232 LOC100517934 100517934	14805509-14807484 LOC100523839 100523839	14818866-14819798 LOC100524015 100524015
1478	chr2	14827512	14850453	22942	gain	10	76.92	C3 DN1 DN5 M2 MS8 R2 W1 Y2 Z2 Z5	Z5|3.14	DN5|2.59	0.55	C3|2.77 DN1|3.01 DN5|2.59 M2|2.87 MS8|2.89 R2|2.62 W1|2.85 Y2|2.67 Z2|2.89 Z5|3.14	14831781-14832713 LOC100524192 100524192	14844985-14845911 LOC100524365 100524365
1479	chr2	14900928	15062426	161499	gain	13	100	A1 C3 D4 DN1 DN5 M2 MS7 MS8 R2 W1 Y2 Z2 Z5	C3|11.94	MS7|4.82	7.12	A1|5.93 C3|11.94 D4|8.28 DN1|7.80 DN5|6.78 M2|8.30 MS7|4.82 MS8|4.92 R2|5.04 W1|6.71 Y2|5.21 Z2|8.49 Z5|9.96	14901681-14902610 LOC100517215 100517215	14920609-14921497 LOC100522366 100522366	14932028-14932957 LOC100517027 100517027	14943686-14944618 LOC100516851 100516851	14957207-14958139 LOC100522184 100522184	14983863-14984706 LOC100521842 100521842	15004879-15005811 LOC100516666 100516666	15022431-15023363 LOC100516486 100516486	15043994-15044923 LOC100516317 100516317	15059902-15060763 LOC100522010 100522010
1480	chr2	15118479	15419043	300565	gain	13	100	A1 C3 D4 DN1 DN5 M2 MS7 MS8 R2 W1 Y2 Z2 Z5	M2|5.90	R2|3.47	2.43	A1|5.54 C3|4.27 D4|3.59 D4|4.90 DN1|4.45 DN5|4.58 M2|3.78 M2|5.90 MS7|4.31 MS8|4.48 R2|3.47 R2|5.25 W1|4.15 Y2|4.63 Z2|4.42 Z5|4.24	15123364-15124293 LOC100520069 100520069	15135996-15136925 LOC100515773 100515773	15149257-15150195 LOC100520237 100520237	15156849-15157778 LOC100520424 100520424	15165245-15166174 LOC100520607 100520607	15176089-15177020 LOC100520780 100520780	15183433-15184371 LOC100520951 100520951	15191105-15196559 LOC100521126 100521126	15205324-15206253 LOC100515945 100515945	15217013-15217684 LOC100519893 100519893	15227112-15228041 LOC100519707 100519707	15234770-15235699 LOC100519541 100519541	15260455-15317930 LOC100515430 100515430	15286969-15287898 LOC100515076 100515076	15331136-15332167 LOC100518653 100518653	15369765-15370700 LOC100518829 100518829	15383634-15384545 LOC100519014 100519014	15393696-15394619 LOC100519187 100519187	15400277-15401209 LOC100515602 100515602	15413424-15414360 LOC100739250 100739250
1481	chr2	15470115	15628402	158288	gain	13	100	A1 C3 D4 DN1 DN5 M2 MS7 MS8 R2 W1 Y2 Z2 Z5	A1|4.52	D4|3.44	1.08	A1|4.52 C3|3.79 D4|3.44 DN1|4.15 DN5|4.07 M2|3.51 M2|3.98 MS7|3.96 MS8|3.96 R2|3.51 R2|4.14 W1|3.76 Y2|3.75 Z2|3.90 Z5|3.78	15484718-15485647 LOC100522784 100522784	15490567-15491496 LOC100523887 100523887	15511656-15512573 LOC100522977 100522977	15527993-15528922 LOC100523167 100523167	15539847-15540776 LOC100624489 100624489	15551954-15552883 LOC100524068 100524068	15566855-15567784 LOC100523356 100523356	15576680-15577609 LOC100523534 100523534	15594810-15600250 LOC100523717 100523717	15613821-15633683 LOC100524237 100524237
1482	chr2	15993115	16019955	26841	loss	1	unique	MS7				MS7|1.14	16018893-16027100 LOC100525679 100525679
1483	chr2	16263169	16277885	14717	gain	1	unique	MS7				MS7|2.76
1484	chr2	16558514	16586734	28221	gain	1	unique	D4				D4|3.00	16539892-16560353 NR1H3 397553	16557573-16566578 ACP2 100513002	16566180-16592471 LOC100513197 100513197
1485	chr2	17547350	17564098	16749	gain	1	unique	D4				D4|2.93	17530736-17564901 CREB3L1 100516663
1486	chr2	17568350	17579548	11199	gain	1	unique	D4				D4|3.16
1487	chr2	17843350	17856409	13060	loss	7	53.85	A1 C3 D4 M2 MS7 R2 Z5	MS7|1.46	M2|0.90	0.56	A1|1.22 C3|1.27 D4|1.38 M2|0.90 MS7|1.46 R2|1.36 Z5|0.94	17854696-17862468 FUCT1 397229
1488	chr2	17915350	17926092	10743	gain	1	unique	D4				D4|2.81	17893220-17924896 CRY2 100517750
1489	chr2	19509326	19531873	22548	gain	3	23.08	C3 D4 M2	D4|3.66	M2|2.66	1	C3|3.38 D4|3.66 M2|2.66
1490	chr2	25721338	25770727	49390	loss	1	unique	M2				M2|1.01
1491	chr2	29589566	29608421	18856	gain	7	53.85	A1 C3 DN5 M2 MS7 R2 W1	M2|4.04	A1|2.57	1.47	A1|2.57 C3|3.77 DN5|2.81 M2|4.04 MS7|3.09 R2|3.02 W1|2.97
1492	chr2	29622566	29638448	15883	gain	11	84.62	A1 C3 D4 DN1 DN5 MS7 MS8 R2 W1 Z2 Z5	DN1|4.48	Z5|2.66	1.82	A1|3.02 C3|3.58 D4|4.15 DN1|4.48 DN5|3.37 MS7|3.07 MS8|3.59 R2|3.72 W1|3.39 Z2|3.11 Z5|2.66	29615725-29743803 LOC100513003 100513003
1493	chr2	29864171	29886778	22608	gain	12	92.31	A1 C3 D4 DN1 DN5 M2 MS7 MS8 R2 W1 Y2 Z5	M2|4.92	R2|2.67	2.25	A1|2.98 C3|3.36 D4|3.14 DN1|2.92 DN5|4.01 M2|4.92 MS7|3.37 MS8|3.47 R2|2.67 W1|4.66 Y2|2.94 Z5|3.11
1494	chr2	29888171	29916204	28034	gain	5	38.46	C3 M2 MS7 MS8 W1	W1|4.34	MS7|2.55	1.79	C3|2.78 M2|2.98 MS7|2.55 MS8|3.09 W1|4.34
1495	chr2	30512859	30527155	14297	loss	1	unique	Z5				Z5|1.28	30443567-30530917 LOC100516129 100516129
1496	chr2	35777023	35787400	10378	gain	1	unique	D4				D4|3.00
1497	chr2	37039243	37058172	18930	gain	2	15.38	A1 R2	R2|3.59	A1|3.42	0.17	A1|3.42 R2|3.59
1498	chr2	38290950	38322022	31073	loss	2	15.38	DN1 DN5	DN1|0.62	DN5|0.52	0.1	DN1|0.62 DN5|0.52
1499	chr2	39638714	39656486	17773	loss	3	23.08	R2 W1 Z2	Z2|1.42	W1|1.16	0.26	R2|1.23 W1|1.16 Z2|1.42
1500	chr2	40448507	40468024	19518	loss	1	unique	D4				D4|1.21	40383882-40466532 LOC100520542 100520542
1501	chr2	40733975	40746205	12231	loss	1	unique	MS8				MS8|0.78
1502	chr2	43575888	43592932	17045	loss	1	unique	MS8				MS8|1.27	43592926-43611535 LOC100524607 100524607
1503	chr2	43677888	43723577	45690	loss	1	unique	C3				C3|0.94	43627381-43798384 UEVLD 100524069	43655396-43730838 LDHC 100502559
1504	chr2	47453917	47476098	22182	gain	13	100	A1 C3 D4 DN1 DN5 M2 MS7 MS8 R2 W1 Y2 Z2 Z5	M2|4.02	C3|2.84	1.18	A1|3.18 C3|2.84 D4|3.27 DN1|3.73 DN5|3.04 M2|4.02 MS7|3.74 MS8|3.81 R2|3.22 W1|3.35 Y2|3.46 Z2|3.01 Z5|3.37	47469139-47472816 CRSP-2 396574
1505	chr2	47512917	47526781	13865	gain	4	30.77	A1 MS7 MS8 Z2	MS7|3.46	A1|2.76	0.7	A1|2.76 MS7|3.46 MS8|3.33 Z2|2.86	47521097-47524173 CALCB 396563	47525722-47651708 PDE3B 100516060
1506	chr2	49079736	49118632	38897	loss	2	15.38	A1 M2	A1|1.12	M2|0.43	0.69	A1|1.12 M2|0.43
1507	chr2	50910327	50934164	23838	loss	2	15.38	A1 M2	A1|1.50	M2|1.16	0.34	A1|1.50 M2|1.16
1508	chr2	51707058	51740932	33875	loss	2	15.38	DN1 M2	DN1|1.29	M2|1.16	0.13	DN1|1.29 M2|1.16
1509	chr2	51987058	52004020	16963	gain	1	unique	D4				D4|3.24
1510	chr2	52330058	52350593	20536	loss	1	unique	C3				C3|1.26	52322823-52376471 RNF141 100620525
1511	chr2	53453058	53477010	23953	gain	1	unique	MS7				MS7|2.84	53455618-53456547 LOC100620421 100620421
1512	chr2	53580964	53621273	40310	gain	13	100	A1 C3 D4 DN1 DN5 M2 MS7 MS8 R2 W1 Y2 Z2 Z5	Y2|4.71	D4|3.76	0.95	A1|4.60 C3|4.41 D4|3.76 DN1|4.37 DN5|4.32 M2|4.37 MS7|3.99 MS8|4.32 R2|4.02 W1|4.29 Y2|4.71 Z2|4.20 Z5|4.40
1513	chr2	53653964	53717923	63960	gain	13	100	A1 C3 D4 DN1 DN5 M2 MS7 MS8 R2 W1 Y2 Z2 Z5	Z2|4.29	D4|3.36	0.93	A1|4.17 C3|4.08 D4|3.36 DN1|4.01 DN5|3.99 M2|3.93 MS7|3.82 MS8|4.04 R2|3.84 W1|3.66 Y2|4.18 Z2|4.29 Z5|3.63	53672055-53678545 LOC100737061 100737061	53681451-53682354 LOC100621340 100621340	53686751-53691729 LOC100621528 100621528	53700309-53701218 LOC100621627 100621627	53703771-53705143 LOC100621731 100621731
1514	chr2	53872922	53885441	12520	gain	1	unique	D4				D4|3.46	53870870-53873181 C2H1orf35 100513912	53875688-53876645 ARF1 100301914
1515	chr2	53930922	53943767	12846	gain	1	unique	M2				M2|2.84	53910029-53958047 LOC100514950 100514950
1516	chr2	53966922	53981863	14942	gain	1	unique	R2				R2|2.85
1517	chr2	54720003	54744753	24751	gain	1	unique	Z2				Z2|3.12	54718833-54744007 LOC100737956 100737956
1518	chr2	55156322	55183067	26746	gain	1	unique	D4				D4|2.95
1519	chr2	55375322	55425679	50358	loss	3	23.08	C3 D4 Y2	C3|0.91	D4|0.00	0.91	C3|0.91 D4|0.00 Y2|0.91
1520	chr2	55496797	55559304	62508	gain	12	92.31	A1 C3 D4 DN5 M2 MS7 MS8 R2 W1 Y2 Z2 Z5	C3|3.67	D4|2.60	1.07	A1|2.83 C3|3.67 D4|2.60 DN5|2.86 M2|2.96 MS7|2.86 MS8|2.95 R2|2.80 W1|2.62 Y2|2.67 Z2|2.88 Z5|2.75	55523112-55524047 LOC100620594 100620594	55555258-55556190 LOC100620490 100620490
1521	chr2	55594797	55758434	163638	gain	13	100	A1 C3 D4 DN1 DN5 M2 MS7 MS8 R2 W1 Y2 Z2 Z5	A1|3.83	A1|2.82	1.01	A1|2.82 A1|3.83 C3|2.90 C3|3.06 D4|2.91 D4|3.05 DN1|2.98 DN5|2.99 M2|3.21 M2|3.22 M2|3.28 MS7|3.16 MS8|2.85 MS8|2.89 MS8|3.47 R2|2.95 R2|3.00 W1|3.17 Y2|3.26 Z2|3.16 Z5|3.02 Z5|3.02	55632528-55635237 LOC100523592 100523592	55656567-55657505 LOC100523426 100523426	55677786-55678724 LOC100523232 100523232	55709785-55710723 LOC100523049 100523049	55739400-55740338 LOC100522854 100522854
1522	chr2	55835774	55860932	25159	gain	2	15.38	DN1 DN5	DN5|2.82	DN1|2.77	0.05	DN1|2.77 DN5|2.82
1523	chr2	56009050	56049248	40199	gain	1	unique	DN1				DN1|2.69	56027676-56028620 LOC100522664 100522664	56049175-56050033 LOC100628083 100628083
1524	chr2	56077050	56135548	58499	gain	2	15.38	DN1 DN5	DN1|3.13	DN5|2.76	0.37	DN1|3.13 DN5|2.76	56087634-56088572 LOC100627234 100627234	56132702-56133631 LOC100522479 100522479
1525	chr2	56178050	56247234	69185	gain	13	100	A1 C3 D4 DN1 DN5 M2 MS7 MS8 R2 W1 Y2 Z2 Z5	Y2|3.55	DN1|2.63	0.92	A1|3.41 C3|3.14 D4|3.15 DN1|2.63 DN5|2.85 M2|3.14 MS7|2.93 MS8|2.94 R2|3.06 W1|3.21 Y2|3.55 Z2|3.25 Z5|3.09	56177880-56178818 LOC100521072 100521072	56196537-56197493 LOC100520547 100520547	56217017-56217955 LOC100520723 100520723	56234210-56235151 LOC100520892 100520892
1526	chr2	56265050	56298108	33059	gain	2	15.38	M2 Y2	M2|4.72	Y2|3.30	1.42	M2|4.72 Y2|3.30	56287832-56288767 LOC100626564 100626564
1527	chr2	56948461	57050569	102109	loss	4	30.77	A1 DN1 DN5 Z5	A1|1.01	DN1|0.00	1.01	A1|1.01 DN1|0.00 DN5|0.00 Z5|0.61	57014453-57015394 LOC100517702 100517702
1528	chr2	59311442	59328133	16692	gain	1	unique	D4				D4|2.65
1529	chr2	60493798	60518463	24666	loss	1	unique	M2				M2|1.03	60517874-60536034 LOC100514568 100514568
1530	chr2	60574798	60593698	18901	gain	1	unique	D4				D4|2.71	60571093-60622167 LOC100737822 100737822
1531	chr2	60824102	60835137	11036	gain	1	unique	Z5				Z5|2.91	60772010-60876236 EPS15L1 100514037
1532	chr2	60907102	60920171	13070	gain	1	unique	R2				R2|2.78
1533	chr2	61093102	61104918	11817	gain	1	unique	M2				M2|4.44
1534	chr2	61165102	61175641	10540	gain	1	unique	D4				D4|2.88	61156657-61172323 TPM4 397608	61168561-61179019 LOC100738394 100738394
1535	chr2	61193102	61220789	27688	gain	9	69.23	A1 C3 DN1 DN5 M2 MS7 W1 Z2 Z5	DN5|3.98	M2|2.92	1.06	A1|3.00 C3|3.28 DN1|3.15 DN5|3.98 M2|2.92 MS7|3.02 W1|2.99 Z2|3.37 Z5|3.39	61176944-61196619 RAB8A 100511006	61201036-61218279 LOC100620917 100620917
1536	chr2	61233102	61258642	25541	gain	1	unique	MS7				MS7|2.62	61228784-61239545 LOC100525329 100525329
1537	chr2	61262102	61285949	23848	gain	12	92.31	A1 D4 DN1 DN5 M2 MS7 MS8 R2 W1 Y2 Z2 Z5	Y2|3.49	Z5|2.54	0.95	A1|3.11 D4|2.66 DN1|3.12 DN5|3.17 M2|3.21 MS7|3.00 MS8|2.91 R2|2.91 W1|2.86 Y2|3.49 Z2|2.62 Z5|2.54	61259267-61268448 LOC100525507 100525507	61278716-61279657 LOC100525684 100525684	61285059-61286187 LOC100525859 100525859
1538	chr2	61317102	61368938	51837	both	9	69.23	A1 DN5 M2 MS7 MS8 R2 Y2 Z2 Z5	M2|4.60	M2|0.03	4.57	A1|3.25 DN5|3.28 M2|0.03 M2|4.60 MS7|3.30 MS8|2.95 R2|0.08 R2|3.30 Y2|3.49 Z2|3.02 Z5|3.61	61318289-61319233 LOC100524789 100524789	61332648-61334092 LOC100524608 100524608	61344295-61359139 CYP4F2 100113470
1539	chr2	61422556	61568127	145572	gain	13	100	A1 C3 D4 DN1 DN5 M2 MS7 MS8 R2 W1 Y2 Z2 Z5	Y2|5.17	C3|2.98	2.19	A1|3.93 C3|2.98 C3|3.37 D4|5.14 DN1|3.64 DN5|3.60 M2|4.35 MS7|3.85 MS8|3.99 R2|4.08 W1|3.86 Y2|5.17 Z2|3.83 Z5|3.96	61441578-61442672 LOC100739130 100739130	61508791-61510199 LOC100739101 100739101	61524433-61556028 CYP4F55 100620559	61567649-61572250 PGLYRP2 396557
1540	chr2	61631556	61644769	13214	gain	1	unique	D4				D4|3.89	61637019-61647797 LOC100620357 100620357
1541	chr2	62262980	62395206	132227	gain	11	84.62	A1 C3 D4 DN1 DN5 MS7 MS8 W1 Y2 Z2 Z5	MS7|7.68	C3|3.71	3.97	A1|5.12 C3|3.71 D4|4.39 DN1|4.12 DN5|4.04 MS7|7.68 MS8|5.84 W1|5.33 Y2|4.80 Z2|3.97 Z5|5.48	62263083-62264033 LOC100736663 100736663	62272254-62273189 LOC100522064 100522064	62292908-62293879 LOC100736730 100736730	62307659-62308637 LOC100522789 100522789	62309476-62331376 LOC100522424 100522424	62344729-62345661 LOC100521715 100521715	62361539-62362492 LOC100522982 100522982
1542	chr2	62478706	62662362	183657	both	13	100	A1 C3 D4 DN1 DN5 M2 MS7 MS8 R2 W1 Y2 Z2 Z5	MS7|8.56	M2|1.05	7.51	A1|4.95 C3|4.57 D4|4.87 DN1|5.10 DN5|4.15 M2|1.05 MS7|8.56 MS8|7.59 R2|1.24 W1|6.69 Y2|6.10 Z2|3.65 Z5|6.24	62480310-62481242 LOC100521545 100521545	62492136-62493068 LOC100521364 100521364	62507452-62508408 LOC100521182 100521182	62518693-62519649 LOC100521001 100521001	62536622-62537611 LOC100520829 100520829	62544425-62546846 LOC100520664 100520664	62552214-62553113 LOC100520481 100520481	62562658-62569135 LOC100520295 100520295	62580087-62585436 LOC100520124 100520124	62589757-62590698 LOC100519945 100519945	62624580-62625548 LOC100519591 100519591	62637036-62638000 LOC100624838 100624838	62644828-62645796 OR7A17 397354
1543	chr2	62722410	63102134	379725	gain	11	84.62	A1 C3 D4 DN1 DN5 MS7 MS8 W1 Y2 Z2 Z5	MS7|8.77	Z2|3.54	5.23	A1|3.57 A1|4.58 A1|5.00 C3|3.60 C3|4.22 D4|4.59 DN1|4.78 DN5|3.57 DN5|4.06 MS7|8.77 MS8|7.48 W1|6.26 Y2|5.53 Z2|3.54 Z2|3.77 Z5|5.98	62731033-62751902 LOC100526097 100526097	62754478-62755410 LOC100510893 100510893	62769112-62770044 LOC100511069 100511069	62780961-62781893 LOC100511247 100511247	62796418-62797374 LOC100511440 100511440	62807987-62808943 LOC100514567 100514567	62821139-62822094 LOC100514756 100514756	62850782-62852662 LOC100514948 100514948	62871538-62872506 LOC100512890 100512890	62882750-62883720 LOC100513072 100513072	62897237-62898214 LOC100513270 100513270	62913509-62914479 LOC100513461 100513461	62931931-62932887 LOC100521890 100521890	62947407-62948339 LOC100522242 100522242	62959257-62960189 LOC100514036 100514036	62973884-62974816 LOC100738217 100738217	62977384-62998254 LOC100738259 100738259	63003279-63004235 LOC100511623 100511623	63021030-63021983 LOC100511805 100511805	63028860-63031298 LOC100511984 100511984	63035500-63036468 LOC100512156 100512156	63046304-63047321 LOC100512334 100512334	63063716-63064657 LOC100512522 100512522	63073032-63073999 LOC100512706 100512706
1544	chr2	63170364	63229950	59587	gain	11	84.62	A1 C3 DN1 DN5 M2 MS7 MS8 R2 W1 Y2 Z2	C3|3.75	A1|2.80	0.95	A1|2.80 C3|3.75 DN1|3.03 DN5|3.11 M2|3.11 MS7|3.04 MS8|2.85 R2|2.89 W1|3.44 Y2|3.09 Z2|3.08	63172502-63189793 LOC100621595 100621595	63197071-63209467 LOC100525210 100525210	63209769-63210818 LOC100525034 100525034
1545	chr2	63241364	63476413	235050	both	13	100	A1 C3 D4 DN1 DN5 M2 MS7 MS8 R2 W1 Y2 Z2 Z5	W1|3.81	C3|0.00	3.81	A1|1.08 A1|2.90 A1|3.40 C3|0.00 C3|3.31 C3|3.45 D4|2.83 D4|2.83 D4|3.25 DN1|3.23 DN5|3.37 DN5|3.59 M2|3.19 MS7|3.43 MS8|3.21 R2|3.12 W1|3.47 W1|3.81 Y2|3.26 Y2|3.32 Y2|3.46 Z2|0.00 Z2|3.21 Z2|3.48 Z5|1.01 Z5|3.07 Z5|3.79	63258456-63287103 LOC100525736 100525736	63299555-63300487 LOC100525562 100525562	63314674-63315648 LOC100525388 100525388	63328667-63329592 LOC100738800 100738800	63339513-63340480 LOC100524484 100524484	63356726-63357679 LOC100738881 100738881	63383960-63384911 LOC100523591 100523591	63403405-63404342 LOC100523425 100523425	63414752-63415699 LOC100739004 100739004	63426329-63430408 LOC100739047 100739047	63437113-63438081 LOC100522853 100522853	63446653-63447365 LOC100620209 100620209	63468638-63469594 LOC100522478 100522478
1546	chr2	63507364	63569258	61895	gain	13	100	A1 C3 D4 DN1 DN5 M2 MS7 MS8 R2 W1 Y2 Z2 Z5	W1|4.09	Y2|3.16	0.93	A1|3.26 C3|3.56 D4|3.19 DN1|3.32 DN5|3.65 M2|3.63 MS7|3.48 MS8|3.51 R2|3.22 W1|4.09 Y2|3.16 Z2|4.07 Z5|3.58	63529782-63530738 LOC100522303 100522303	63539752-63540774 LOC100522122 100522122	63561088-63562038 LOC100521949 100521949
1547	chr2	63620560	63781793	161234	gain	13	100	A1 C3 D4 DN1 DN5 M2 MS7 MS8 R2 W1 Y2 Z2 Z5	C3|5.41	D4|4.32	1.09	A1|4.87 C3|5.41 D4|4.32 DN1|5.32 DN5|5.04 M2|5.13 MS7|5.32 MS8|5.22 R2|5.00 W1|5.39 Y2|5.11 Z2|4.96 Z5|5.02	63625485-63626441 LOC100739286 100739286	63653144-63654100 LOC100521773 100521773	63675490-63676413 LOC100521605 100521605	63725477-63726421 LOC100739405 100739405	63742533-63743486 LOC100521249 100521249	63747501-63755152 LOC100521070 100521070
1548	chr2	63833847	64182961	349115	gain	13	100	A1 C3 D4 DN1 DN5 M2 MS7 MS8 R2 W1 Y2 Z2 Z5	W1|3.77	D4|3.05	0.72	A1|3.48 C3|3.43 C3|3.74 D4|3.05 D4|3.08 D4|3.20 D4|3.21 D4|3.32 D4|3.60 DN1|3.32 DN1|3.70 DN5|3.13 DN5|3.59 M2|3.48 MS7|3.69 MS8|3.48 MS8|3.69 R2|3.34 R2|3.43 W1|3.63 W1|3.77 Y2|3.39 Y2|3.58 Y2|3.62 Z2|3.53 Z5|3.46 Z5|3.57	63859268-63860191 LOC100520721 100520721	63881964-63882919 LOC100520545 100520545	63892036-63892986 LOC100520363 100520363	63909852-63910803 LOC100520180 100520180	63930195-63938084 LOC100520009 100520009	63947504-63948817 LOC100519824 100519824	63962476-63963419 LOC100519646 100519646	63981771-63982692 LOC100519470 100519470	63999217-64000170 LOC100519297 100519297	64029134-64030100 LOC100626563 100626563	64040031-64040984 LOC100626456 100626456	64054017-64055456 LOC100626359 100626359	64069205-64070170 LOC100626271 100626271	64076400-64091930 LOC100626190 100626190	64111732-64123182 LOC100625924 100625924	64123614-64124358 LOC100518771 100518771	64130018-64130998 LOC100518600 100518600	64160667-64183207 LOC100518417 100518417
1549	chr2	64260159	64308254	48096	gain	13	100	A1 C3 D4 DN1 DN5 M2 MS7 MS8 R2 W1 Y2 Z2 Z5	DN1|4.56	R2|3.56	1	A1|3.90 C3|4.08 D4|3.58 DN1|4.56 DN5|4.25 M2|3.88 MS7|3.81 MS8|3.77 R2|3.56 W1|3.97 Y2|3.84 Z2|3.92 Z5|3.91	64292613-64293536 LOC100518239 100518239	64306526-64307458 LOC100518060 100518060
1550	chr2	64367159	64447285	80127	gain	13	100	A1 C3 D4 DN1 DN5 M2 MS7 MS8 R2 W1 Y2 Z2 Z5	R2|5.51	DN1|4.32	1.19	A1|4.84 C3|4.72 D4|4.67 DN1|4.32 DN5|4.84 M2|5.20 MS7|4.70 MS8|5.23 R2|5.51 W1|4.35 Y2|5.08 Z2|4.43 Z5|5.11	64354088-64399853 LOC100517701 100517701	64414092-64415036 LOC100517517 100517517	64431999-64447457 LOC100517330 100517330
1551	chr2	64510735	64643058	132324	gain	13	100	A1 C3 D4 DN1 DN5 M2 MS7 MS8 R2 W1 Y2 Z2 Z5	A1|4.39	DN5|3.62	0.77	A1|4.39 C3|3.98 D4|3.67 DN1|3.85 DN5|3.62 M2|4.09 MS7|4.24 MS8|3.95 R2|4.17 W1|3.75 Y2|4.14 Z2|3.74 Z5|4.07	64527659-64538482 LOC100737150 100737150	64548711-64558296 LOC100516957 100516957	64559496-64560440 LOC100625058 100625058	64597020-64630063 LOC100737270 100737270	64640635-64641579 LOC100624973 100624973
1552	chr2	64761349	64854892	93544	gain	13	100	A1 C3 D4 DN1 DN5 M2 MS7 MS8 R2 W1 Y2 Z2 Z5	A1|4.21	R2|3.81	0.4	A1|4.21 C3|4.01 D4|3.87 DN1|4.16 DN5|3.92 M2|3.98 MS7|4.09 MS8|3.88 R2|3.81 W1|4.04 Y2|3.82 Z2|4.18 Z5|3.92	64742169-64761435 ZNF333 100516595	64776020-64837260 LOC100516420 100516420
1553	chr2	65101134	65113182	12049	gain	1	unique	R2				R2|2.93	65098530-65115752 CD97 396964
1554	chr2	65528498	65541244	12747	gain	1	unique	D4				D4|2.99	65526034-65546519 LOC100513071 100513071
1555	chr2	66268284	66279558	11275	gain	1	unique	Z5				Z5|3.01	66271546-66280444 LOC100524304 100524304
1556	chr2	66341284	66357062	15779	gain	1	unique	D4				D4|2.77	66324280-66395237 NFIX 100523536
1557	chr2	66367284	66384909	17626	gain	1	unique	D4				D4|2.85	66324280-66395237 NFIX 100523536
1558	chr2	66409284	66428017	18734	gain	1	unique	D4				D4|3.18	66422360-66447262 LOC100512333 100512333
1559	chr2	66456284	66466456	10173	gain	1	unique	D4				D4|2.90	66461402-66466083 LOC100522477 100522477	66465840-66472543 LOC100739824 100739824
1560	chr2	66653456	66664737	11282	gain	1	unique	D4				D4|3.28	66650712-66666011 TNPO2 100519078
1561	chr2	67150276	67192599	42324	gain	13	100	A1 C3 D4 DN1 DN5 M2 MS7 MS8 R2 W1 Y2 Z2 Z5	D4|4.97	MS7|3.24	1.73	A1|3.59 C3|3.65 D4|4.97 DN1|4.18 DN5|3.50 M2|3.81 MS7|3.24 MS8|3.24 R2|4.10 W1|3.82 Y2|3.63 Z2|3.37 Z5|3.65	67116838-67183501 LOC100517751 100517751	67185051-67212078 LOC100624551 100624551
1562	chr2	67250276	67281244	30969	gain	13	100	A1 C3 D4 DN1 DN5 M2 MS7 MS8 R2 W1 Y2 Z2 Z5	D4|4.51	C3|3.25	1.26	A1|3.59 C3|3.25 D4|4.51 DN1|3.33 DN5|3.61 M2|3.54 MS7|3.86 MS8|3.39 R2|4.47 W1|3.59 Y2|3.29 Z2|3.59 Z5|3.80	67250568-67281187 LOC100624296 100624296
1563	chr2	67323276	67341908	18633	gain	1	unique	Z2				Z2|14.50
1564	chr2	67602276	67617085	14810	gain	1	unique	DN5				DN5|2.91	67590987-67602434 LOC100738043 100738043	67602501-67613590 LOC100514565 100514565	67614182-67618549 LOC100514214 100514214
1565	chr2	67747276	67760380	13105	gain	1	unique	D4				D4|2.61	67751230-67752729 LOC100514392 100514392
1566	chr2	67853276	67866754	13479	gain	1	unique	Z5				Z5|3.50	67854355-67855308 LOC100512332 100512332	67865552-67866520 LOC100512155 100512155
1567	chr2	67877276	68223362	346087	both	13	100	A1 C3 D4 DN1 DN5 M2 MS7 MS8 R2 W1 Y2 Z2 Z5	W1|8.11	DN5|0.35	7.76	A1|2.83 A1|3.40 A1|3.89 A1|4.21 C3|6.95 D4|6.20 DN1|5.64 DN5|0.35 DN5|0.57 DN5|2.84 DN5|3.09 DN5|3.25 DN5|3.38 DN5|3.43 M2|6.70 MS7|6.52 MS8|6.08 R2|4.11 W1|8.11 Y2|4.51 Z2|6.42 Z5|6.56	67880886-67884083 LOC100511983 100511983	67899730-67905516 LOC100511804 100511804	67914554-67915483 LOC100526096 100526096	67931821-67935297 LOC100524133 100524133	67937624-67948382 LOC100621091 100621091	67964012-67965042 LOC100524303 100524303	67973896-67974825 LOC100524482 100524482	67981495-67983358 LOC100620208 100620208	67996282-67997199 LOC100524668 100524668	68011264-68012193 LOC100524849 100524849	68030398-68031405 LOC100525032 100525032	68037508-68038432 LOC100525208 100525208	68046922-68050784 LOC100525386 100525386	68059519-68060448 LOC100739131 100739131	68082637-68083718 LOC396788 396788	68084188-68109838 LOC100525910 100525910	68137384-68138313 LOC100522302 100522302	68163168-68170611 LOC100523948 100523948	68177004-68177928 LOC100739297 100739297	68184740-68185676 LOC100739339 100739339	68187636-68190873 LOC100739368 100739368	68190886-68196969 LOC100739415 100739415	68214797-68215303 LOC100739456 100739456	68222846-68223775 LOC396791 396791
1568	chr2	68273780	68287518	13739	gain	13	100	A1 C3 D4 DN1 DN5 M2 MS7 MS8 R2 W1 Y2 Z2 Z5	A1|9.42	DN5|3.81	5.61	A1|9.42 C3|6.96 D4|6.31 DN1|6.87 DN5|3.81 M2|7.61 MS7|8.67 MS8|7.53 R2|9.22 W1|7.05 Y2|6.11 Z2|5.08 Z5|5.00	68282826-68283749 LOC100515010 100515010
1569	chr2	68310780	68375975	65196	gain	13	100	A1 C3 D4 DN1 DN5 M2 MS7 MS8 R2 W1 Y2 Z2 Z5	A1|5.43	Z5|2.65	2.78	A1|5.43 C3|3.22 D4|3.04 DN1|3.60 DN5|3.99 M2|3.34 MS7|4.53 MS8|4.49 R2|4.21 W1|3.75 Y2|3.47 Z2|3.21 Z2|4.24 Z5|2.65 Z5|2.81	68309304-68320846 LOC100521772 100521772	68320941-68321879 LOC100521247 100521247	68329536-68330474 LOC100521430 100521430	68337744-68338665 LOC100521604 100521604	68339716-68362045 LOC100521068 100521068	68375395-68376405 LOC100520888 100520888
1570	chr2	68385780	68403524	17745	gain	6	46.15	C3 DN1 M2 MS7 Z2 Z5	MS7|3.25	DN1|2.58	0.67	C3|2.65 DN1|2.58 M2|2.74 MS7|3.25 Z2|2.58 Z5|2.89	68390930-68391937 LOC100520719 100520719	68399775-68400707 LOC100520543 100520543
1571	chr2	68412780	68538411	125632	gain	13	100	A1 C3 D4 DN1 DN5 M2 MS7 MS8 R2 W1 Y2 Z2 Z5	A1|6.44	Z2|2.99	3.45	A1|6.44 C3|4.52 D4|5.19 DN1|5.51 DN5|3.95 M2|5.23 MS7|5.68 MS8|5.31 R2|5.60 W1|4.74 Y2|4.80 Z2|2.99 Z2|4.69 Z5|4.37	68424971-68447068 LOC100520361 100520361	68447465-68448386 LOC100625475 100625475	68455664-68459557 LOC100625583 100625583	68465871-68466794 LOC100514448 100514448	68493686-68494609 LOC100514822 100514822	68512069-68513007 LOC100519645 100519645	68528383-68529267 LOC100519469 100519469	68533745-68534668 LOC100514628 100514628
1572	chr2	68589798	68841353	251556	gain	13	100	A1 C3 D4 DN1 DN5 M2 MS7 MS8 R2 W1 Y2 Z2 Z5	R2|7.55	D4|2.95	4.6	A1|6.28 C3|5.55 C3|6.27 D4|2.95 D4|5.72 DN1|5.97 DN5|3.26 DN5|5.21 M2|6.79 MS7|7.09 MS8|3.21 MS8|6.30 R2|3.10 R2|7.55 W1|3.15 W1|5.94 Y2|5.32 Y2|5.46 Z2|5.03 Z5|4.57	68590769-68603691 LOC100518952 100518952	68629612-68630535 LOC100622042 100622042	68642526-68654368 LOC100519130 100519130	68667446-68668372 LOC100514275 100514275	68693469-68694389 LOC100514092 100514092	68710727-68711658 LOC100518770 100518770	68724638-68725576 LOC100518599 100518599	68753138-68754058 LOC100513718 100513718	68756313-68757233 LOC100737697 100737697	68777965-68778896 LOC100518416 100518416	68792642-68793565 LOC100513910 100513910	68807551-68808489 LOC100624355 100624355	68829835-68830770 LOC100518059 100518059	68840349-68841287 LOC100517880 100517880
1573	chr2	68921798	68933388	11591	loss	1	unique	DN1				DN1|1.14	68920481-68929622 LOC100513198 100513198
1574	chr2	70648217	70675394	27178	loss	3	23.08	A1 W1 Z5	A1|0.82	Z5|0.73	0.09	A1|0.82 W1|0.80 Z5|0.73
1575	chr2	70868217	70886427	18211	loss	1	unique	A1				A1|1.06	70820196-70939936 LOC100518538 100518538
1576	chr2	70904217	70930862	26646	gain	1	unique	MS7				MS7|2.62	70820196-70939936 LOC100518538 100518538
1577	chr2	71263217	71275510	12294	gain	1	unique	D4				D4|2.91	71272459-71279585 ANGPTL4 397628
1578	chr2	71299217	71311020	11804	loss	1	unique	A1				A1|1.28	71305497-71320232 KANK3 100513584
1579	chr2	72479206	72577792	98587	gain	13	100	A1 C3 D4 DN1 DN5 M2 MS7 MS8 R2 W1 Y2 Z2 Z5	R2|13.39	Z5|3.61	9.78	A1|7.89 C3|4.78 D4|5.10 DN1|7.96 DN5|8.79 M2|7.60 MS7|9.59 MS8|6.97 R2|13.39 W1|10.96 Y2|4.95 Z2|10.33 Z5|3.61	72483089-72484153 LOC100522063 100522063	72484174-72514181 LOC100739416 100739416	72526600-72527664 LOC100522980 100522980	72542681-72569824 LOC100522423 100522423	72570063-72570752 LOC100522241 100522241
1580	chr2	73884548	73902173	17626	gain	1	unique	D4				D4|2.92	73822604-73904874 LOC100620815 100620815
1581	chr2	73907548	73917596	10049	gain	1	unique	D4				D4|3.03	73905206-73939974 SAFB2 100515877
1582	chr2	74076427	74091489	15063	gain	1	unique	D4				D4|4.02
1583	chr2	74917366	74938300	20935	gain	2	15.38	D4 R2	D4|3.14	R2|2.66	0.48	D4|3.14 R2|2.66	74907403-74938402 LOC100523947 100523947
1584	chr2	76022519	76040623	18105	gain	1	unique	D4				D4|2.99	76035369-76057180 LOC100622728 100622728
1585	chr2	76595539	76607391	11853	gain	1	unique	D4				D4|2.96	76599959-76631876 LOC100621275 100621275
1586	chr2	76872539	76892151	19613	gain	1	unique	D4				D4|2.76
1587	chr2	76974248	77002345	28098	gain	1	unique	D4				D4|3.02	76962353-76974416 AP3D1 100049700	76981629-76983243 AMH 397578
1588	chr2	77020248	77035982	15735	gain	1	unique	D4				D4|2.68	77016049-77064633 LOC100516539 100516539
1589	chr2	77199419	77213521	14103	gain	1	unique	Z5				Z5|2.91	77193427-77217424 LOC100525449 100525449
1590	chr2	77323419	77333492	10074	gain	1	unique	D4				D4|3.14	77320043-77339354 LOC100738966 100738966
1591	chr2	77431419	77444006	12588	gain	1	unique	Z5				Z5|2.98	77430360-77454359 LOC100513338 100513338
1592	chr2	77462419	77476917	14499	gain	1	unique	D4				D4|2.92	77457928-77468123 KLF16 100302638	77471296-77506626 MED16 100521655
1593	chr2	77675419	77687328	11910	gain	1	unique	D4				D4|2.80	77655705-77682931 LOC100623333 100623333	77673720-77676083 GPX4 399537	77677962-77693056 LOC100623993 100623993
1594	chr2	77765227	77781142	15916	gain	4	30.77	A1 D4 DN1 R2	D4|3.26	R2|2.78	0.48	A1|3.01 D4|3.26 DN1|2.88 R2|2.78
1595	chr2	77806227	77820844	14618	gain	2	15.38	D4 R2	D4|3.22	R2|2.78	0.44	D4|3.22 R2|2.78	77806051-77823648 STK11 100512213
1596	chr2	78623607	78637105	13499	gain	10	76.92	A1 C3 DN1 M2 MS7 MS8 R2 Y2 Z2 Z5	C3|20.49	MS7|7.75	12.74	A1|17.24 C3|20.49 DN1|12.37 M2|13.06 MS7|7.75 MS8|9.15 R2|16.45 Y2|20.16 Z2|12.56 Z5|17.98	78623614-78711160 OBSCN 100516544
1597	chr2	78881878	78925189	43312	gain	13	100	A1 C3 D4 DN1 DN5 M2 MS7 MS8 R2 W1 Y2 Z2 Z5	C3|4.04	Z2|3.51	0.53	A1|3.75 C3|4.04 D4|4.03 DN1|3.94 DN5|3.68 M2|3.96 MS7|3.81 MS8|3.56 R2|3.97 W1|3.86 Y2|3.84 Z2|3.51 Z5|3.65	78906126-78909338 LOC100516725 100516725
1598	chr2	79129758	79148746	18989	gain	10	76.92	A1 C3 DN1 DN5 M2 MS7 MS8 R2 Y2 Z5	R2|4.23	A1|3.77	0.46	A1|3.77 C3|3.95 DN1|3.90 DN5|3.92 M2|4.08 MS7|4.15 MS8|4.20 R2|4.23 Y2|4.06 Z5|3.99	79080133-79146381 LOC100738299 100738299
1599	chr2	80316634	80327417	10784	gain	1	unique	D4				D4|3.08	80296765-80318889 LOC100518897 100518897	80318820-80330047 LOC100518718 100518718
1600	chr2	81186346	81205075	18730	gain	9	69.23	A1 C3 D4 DN5 M2 R2 W1 Y2 Z2	DN5|9.75	Y2|3.17	6.58	A1|3.66 C3|3.67 D4|3.64 DN5|9.75 M2|4.36 R2|3.27 W1|3.69 Y2|3.17 Z2|4.56	81195527-81196456 LOC100622204 100622204	81202090-81203019 LOC100622111 100622111
1601	chr2	81247346	81279962	32617	gain	10	76.92	C3 D4 DN1 DN5 M2 MS7 R2 W1 Z2 Z5	DN1|7.80	R2|2.71	5.09	C3|2.92 D4|2.94 DN1|7.80 DN5|3.81 M2|3.31 MS7|3.27 R2|2.71 W1|3.66 Z2|4.15 Z5|3.64	81245340-81275096 ZNF354A 100621931	81277783-81278712 LOC100736731 100736731
1602	chr2	81326346	81343003	16658	gain	1	unique	D4				D4|3.05	81317688-81344550 LOC100736761 100736761
1603	chr2	81851346	81861438	10093	gain	1	unique	MS7				MS7|2.77	81844655-81852172 LOC100736845 100736845	81859341-81890913 FAM193B 100511495
1604	chr2	81869346	81887230	17885	gain	1	unique	D4				D4|2.87	81859341-81890913 FAM193B 100511495
1605	chr2	83158271	83175017	16747	gain	1	unique	D4				D4|2.52	83174944-83191130 LOC100524242 100524242
1606	chr2	83590445	83607150	16706	gain	4	30.77	MS8 R2 W1 Z5	Z5|5.44	R2|5.07	0.37	MS8|5.17 R2|5.07 W1|5.22 Z5|5.44
1607	chr2	83771445	83782687	11243	loss	1	unique	DN1				DN1|1.16	83722650-83801946 LOC100738219 100738219
1608	chr2	84278870	84300728	21859	loss	6	46.15	DN1 DN5 MS7 MS8 Y2 Z5	Z5|1.16	MS7|0.65	0.51	DN1|1.03 DN5|0.82 MS7|0.65 MS8|1.03 Y2|0.71 Z5|1.16
1609	chr2	85506528	85522540	16013	loss	1	unique	Y2				Y2|0.94
1610	chr2	85545528	85585106	39579	loss	1	unique	Z5				Z5|1.22
1611	chr2	88586391	88600110	13720	loss	1	unique	M2				M2|1.40	88534908-88719584 AP3B1 100049670
1612	chr2	89731236	89747186	15951	loss	5	38.46	A1 M2 R2 Y2 Z5	M2|1.33	A1|0.92	0.41	A1|0.92 M2|1.33 R2|1.19 Y2|1.03 Z5|1.14	89746739-89810053 LOC100510894 100510894
1613	chr2	90693530	90707893	14364	loss	3	23.08	M2 W1 Y2	W1|0.79	Y2|0.48	0.31	M2|0.60 W1|0.79 Y2|0.48
1614	chr2	91416624	91439568	22945	loss	2	15.38	DN1 MS8	DN1|1.19	DN1|1.19	0	DN1|1.19 MS8|1.19
1615	chr2	92083486	92093753	10268	gain	1	unique	D4				D4|3.14
1616	chr2	92208484	92226117	17634	gain	1	unique	D4				D4|2.92
1617	chr2	92265484	92286021	20538	gain	2	15.38	A1 D4	D4|2.97	A1|2.81	0.16	A1|2.81 D4|2.97
1618	chr2	93176961	93193855	16895	gain	1	unique	MS7				MS7|2.60
1619	chr2	96249279	96270679	21401	gain	13	100	A1 C3 D4 DN1 DN5 M2 MS7 MS8 R2 W1 Y2 Z2 Z5	DN1|139.89	D4|11.33	128.56	A1|59.89 C3|62.08 D4|11.33 DN1|139.89 DN5|27.23 M2|40.57 MS7|28.81 MS8|31.48 R2|28.35 W1|39.37 Y2|38.17 Z2|130.88 Z5|36.32
1620	chr2	96276279	96305888	29610	loss	2	15.38	DN1 DN5	DN1|0.86	DN5|0.79	0.07	DN1|0.86 DN5|0.79	96292947-96325689 LOC100517639 100517639
1621	chr2	98817978	98830479	12502	gain	1	unique	W1				W1|3.25	98794388-98885272 MEF2C 733590
1622	chr2	99364602	99375330	10729	gain	1	unique	Y2				Y2|2.98
1623	chr2	103183580	103203771	20192	gain	1	unique	Y2				Y2|2.98
1624	chr2	103233580	103247503	13924	gain	1	unique	Y2				Y2|3.20
1625	chr2	103732580	103757358	24779	loss	1	unique	W1				W1|1.04
1626	chr2	104504521	104520077	15557	loss	1	unique	Z2				Z2|1.06	104268891-104541762 LOC100521436 100521436
1627	chr2	104695521	104712457	16937	gain	1	unique	MS7				MS7|3.25	104585260-104772005 LOC100739837 100739837
1628	chr2	105914240	105937816	23577	gain	1	unique	DN5				DN5|2.76
1629	chr2	107338497	107355279	16783	loss	1	unique	DN5				DN5|0.66	107297124-107362407 LOC100737092 100737092
1630	chr2	108688867	108701221	12355	gain	1	unique	D4				D4|3.40
1631	chr2	109419867	109433951	14085	loss	2	15.38	A1 DN1	DN1|0.90	A1|0.83	0.07	A1|0.83 DN1|0.90	109350205-109420962 LOC100624171 100624171
1632	chr2	110157868	110172811	14944	loss	6	46.15	D4 DN1 DN5 MS7 W1 Z5	MS7|1.49	D4|1.08	0.41	D4|1.08 DN1|1.33 DN5|1.41 MS7|1.49 W1|1.13 Z5|1.32
1633	chr2	112947876	112962003	14128	gain	1	unique	M2				M2|3.42
1634	chr2	112976876	112999366	22491	gain	1	unique	M2				M2|3.42
1635	chr2	113361876	113393345	31470	gain	2	15.38	C3 R2	C3|2.81	R2|2.55	0.26	C3|2.81 R2|2.55
1636	chr2	113537876	113549564	11689	loss	2	15.38	MS7 W1	MS7|1.47	W1|1.21	0.26	MS7|1.47 W1|1.21	113548471-113670349 LOC100512829 100512829
1637	chr2	115834718	115860825	26108	gain	2	15.38	DN5 MS8	DN5|2.69	MS8|2.64	0.05	DN5|2.69 MS8|2.64
1638	chr2	116295769	116309748	13980	loss	1	unique	D4				D4|0.12
1639	chr2	118200689	118230317	29629	loss	2	15.38	DN1 Z2	Z2|1.42	DN1|1.25	0.17	DN1|1.25 Z2|1.42
1640	chr2	119636127	119648761	12635	gain	1	unique	D4				D4|2.95
1641	chr2	120044127	120070470	26344	gain	13	100	A1 C3 D4 DN1 DN5 M2 MS7 MS8 R2 W1 Y2 Z2 Z5	DN1|96.54	D4|11.03	85.51	A1|56.00 C3|66.48 D4|11.03 DN1|96.54 DN5|16.88 M2|35.92 MS7|21.15 MS8|25.74 R2|19.82 W1|28.71 Y2|37.00 Z2|85.17 Z5|30.88
1642	chr2	123742311	123753287	10977	gain	1	unique	C3				C3|7.43
1643	chr2	128922886	128937052	14167	loss	1	unique	DN1				DN1|1.10
1644	chr2	129035886	129063833	27948	loss	1	unique	DN1				DN1|0.79
1645	chr2	129251886	129264300	12415	loss	1	unique	MS7				MS7|0.87
1646	chr2	130138886	130153713	14828	loss	1	unique	DN5				DN5|0.91
1647	chr2	130387886	130417324	29439	loss	1	unique	W1				W1|0.86
1648	chr2	131375417	131387915	12499	loss	2	15.38	MS7 MS8	MS7|0.98	MS8|0.96	0.02	MS7|0.98 MS8|0.96
1649	chr2	134056768	134078127	21360	gain	12	92.31	A1 C3 D4 DN5 M2 MS7 MS8 R2 W1 Y2 Z2 Z5	D4|163.00	MS8|2.89	160.11	A1|102.22 C3|39.13 D4|163.00 DN5|87.44 M2|56.49 MS7|78.08 MS8|2.89 R2|86.19 W1|3.03 Y2|101.51 Z2|82.19 Z5|116.44	133997940-134086525 LOC100626832 100626832
1650	chr2	136853914	136877700	23787	gain	7	53.85	A1 C3 D4 MS8 R2 Y2 Z5	C3|182.74	D4|2.76	179.98	A1|102.76 C3|182.74 D4|2.76 MS8|49.93 R2|31.29 Y2|118.95 Z5|91.55
1651	chr2	137443197	137455118	11922	loss	1	unique	MS7				MS7|0.59	137454341-137747871 ADAMTS19 100518181
1652	chr2	138610894	138623635	12742	loss	1	unique	DN5				DN5|1.37
1653	chr2	139719566	139732536	12971	gain	1	unique	R2				R2|3.00
1654	chr2	140306307	140329466	23160	loss	2	15.38	DN1 Z5	Z5|1.00	DN1|0.94	0.06	DN1|0.94 Z5|1.00	140313730-140407468 RAD50 100522666
1655	chr2	140501307	140543244	41938	loss	3	23.08	A1 DN1 M2	DN1|1.14	M2|0.67	0.47	A1|1.02 DN1|1.14 M2|0.67	140469304-140537885 KIF3A 100525739
1656	chr2	140803052	140826911	23860	loss	1	unique	DN1				DN1|1.49	140748905-140804247 LOC100737398 100737398	140826589-140848160 LOC100524672 100524672
1657	chr2	140933052	140992298	59247	loss	2	15.38	Z2 Z5	Z2|1.02	Z5|0.87	0.15	Z2|1.02 Z5|0.87
1658	chr2	142073670	142093012	19343	loss	1	unique	W1				W1|0.98	142041968-142073774 LOC100512951 100512951
1659	chr2	142228219	142256214	27996	gain	1	unique	D4				D4|2.85	142228170-142238381 LOC100513527 100513527	142249338-142257224 CDKN2AIPNL 100513343
1660	chr2	142358219	142393163	34945	gain	1	unique	D4				D4|3.24
1661	chr2	142397219	142412077	14859	gain	1	unique	D4				D4|2.81	142403818-142442598 PHF15 100513723
1662	chr2	142547219	142573512	26294	loss	3	23.08	A1 W1 Y2	A1|1.43	Y2|0.35	1.08	A1|1.43 W1|1.18 Y2|0.35	142498904-142565796 SEC24A 100511986
1663	chr2	142624219	142651041	26823	gain	1	unique	DN1				DN1|3.05	142588609-142644711 DDX46 100626833
1664	chr2	145048345	145063205	14861	gain	1	unique	Y2				Y2|3.02	144721033-145255855 SPOCK1 100620623
1665	chr2	145744345	145764822	20478	loss	3	23.08	A1 DN1 DN5	DN1|1.12	DN5|0.88	0.24	A1|1.04 DN1|1.12 DN5|0.88	145684081-145758694 LOC100517813 100517813
1666	chr2	147014613	147028331	13719	loss	1	unique	Z2				Z2|1.09	147013504-147066323 MATR3 100521716	147014923-147018498 LOC100624522 100624522
1667	chr2	148441530	148455053	13524	gain	1	unique	W1				W1|5.12	148440882-148447111 PCDHA5 100738784	148447159-148450181 LOC100738826 100738826	148450367-148459957 LOC100738868 100738868
1668	chr2	148771706	148789373	17668	gain	1	unique	A1				A1|4.00
1669	chr2	148820706	148846417	25712	gain	1	unique	DN5				DN5|5.43
1670	chr2	148876706	148950433	73728	both	8	61.54	A1 C3 D4 DN5 M2 R2 W1 Z5	Z5|4.00	DN5|0.18	3.82	A1|3.17 C3|3.21 C3|3.39 D4|3.42 DN5|0.18 M2|3.85 R2|3.16 W1|3.34 Z5|0.57 Z5|4.00	148875910-148887461 LOC100514339 100514339	148897905-148900536 LOC100521612 100521612	148910217-148913202 LOC100521779 100521779	148922995-148924737 LOC100514515 100514515	148932557-148934424 LOC100739340 100739340	148934568-148938119 PCDHB16 100739369	148942983-148948597 LOC100739419 100739419
1671	chr2	149002326	149035116	32791	both	2	15.38	A1 DN5	A1|2.99	DN5|1.19	1.8	A1|2.99 DN5|1.19	149020186-149027866 LOC100515601 100515601	149034329-149035962 LOC100739498 100739498
1672	chr2	149085972	149101470	15499	loss	1	unique	DN5				DN5|0.44	149090893-149094185 LOC100737316 100737316	149100806-149103399 LOC100624174 100624174
1673	chr2	149191972	149203712	11741	gain	2	15.38	M2 MS8	M2|2.55	M2|2.55	0	M2|2.55 MS8|2.55	149188449-149193035 LOC100516130 100516130	149193129-149195576 PCDHGA4 100516316	149197847-149202814 LOC100516485 100516485	149202839-149205397 PCDHGA5 100516665
1674	chr2	149211972	149270691	58720	gain	13	100	A1 C3 D4 DN1 DN5 M2 MS7 MS8 R2 W1 Y2 Z2 Z5	Z2|3.65	R2|2.54	1.11	A1|2.95 C3|2.98 D4|2.96 DN1|2.72 DN5|2.93 M2|2.85 MS7|3.24 MS8|3.22 R2|2.54 W1|3.05 Y2|2.57 Z2|3.22 Z2|3.65 Z5|3.07	149210315-149213538 LOC100516850 100516850	149213538-149215970 LOC100517026 100517026	149220768-149225775 LOC100517214 100517214	149225821-149228731 PCDHGB4 100517393	149231794-149236930 LOC100517578 100517578	149236794-149239988 LOC100517753 100517753	149242138-149251583 LOC100736877 100736877	149251613-149254254 LOC100518298 100518298	149256254-149259025 LOC100737660 100737660	149259978-149264870 LOC100736974 100736974	149264942-149268265 LOC100510895 100510895	149268617-149276893 LOC100518476 100518476
1675	chr2	149377972	149411900	33929	gain	1	unique	D4				D4|2.95	149363258-149473567 LOC100511072 100511072
1676	chr2	149829972	149843847	13876	gain	1	unique	D4				D4|2.80
1677	chr2	151989201	152000761	11561	loss	1	unique	Z5				Z5|0.85
1678	chr2	152013201	152026106	12906	loss	1	unique	W1				W1|0.99
1679	chr2	152120201	152135115	14915	gain	13	100	A1 C3 D4 DN1 DN5 M2 MS7 MS8 R2 W1 Y2 Z2 Z5	MS8|22.20	A1|6.89	15.31	A1|6.89 C3|7.27 D4|11.67 DN1|19.87 DN5|8.21 M2|7.68 MS7|18.95 MS8|22.20 R2|13.68 W1|6.93 Y2|8.78 Z2|17.04 Z5|7.06
1680	chr2	152247201	152259617	12417	gain	13	100	A1 C3 D4 DN1 DN5 M2 MS7 MS8 R2 W1 Y2 Z2 Z5	MS8|22.18	C3|7.28	14.9	A1|17.32 C3|7.28 D4|11.67 DN1|19.86 DN5|19.00 M2|19.81 MS7|18.94 MS8|22.18 R2|13.68 W1|19.60 Y2|15.75 Z2|17.02 Z5|18.91
1681	chr2	155527876	155546703	18828	loss	2	15.38	DN5 Z5	DN5|0.99	Z5|0.93	0.06	DN5|0.99 Z5|0.93
1682	chr2	156526659	156536978	10320	loss	1	unique	W1				W1|1.13
1683	chr2	156759895	156772544	12650	gain	1	unique	M2				M2|2.64
1684	chr2	156903017	156918241	15225	gain	1	unique	M2				M2|2.69	156901094-157018285 SH3TC2 100624660
1685	chr2	157377017	157389580	12564	gain	1	unique	D4				D4|2.98	157378819-157428428 CSNK1A1 100514516
1686	chr2	158552890	158565599	12710	loss	1	unique	R2				R2|0.88	158558893-158559822 LOC100518183 100518183
1687	chr2	158588890	158685470	96581	gain	13	100	A1 C3 D4 DN1 DN5 M2 MS7 MS8 R2 W1 Y2 Z2 Z5	MS8|6.78	C3|2.71	4.07	A1|3.90 A1|5.29 C3|2.71 C3|3.21 D4|2.80 DN1|2.97 DN5|2.95 DN5|4.02 DN5|4.03 M2|3.35 M2|3.40 MS7|6.31 MS8|6.78 R2|2.98 W1|3.66 W1|5.28 Y2|3.38 Y2|3.62 Z2|3.08 Z2|5.88 Z5|3.03 Z5|3.57	158603037-158605529 LOC100518900 100518900	158607340-158614104 LOC100519081 100519081	158620787-158621734 LOC100519244 100519244	158629441-158630391 LOC100737923 100737923	158636081-158637108 LOC100519593 100519593	158648737-158649426 LOC100519763 100519763	158657535-158659148 LOC100627521 100627521	158668902-158669843 LOC100517642 100517642	158676090-158677028 LOC100517814 100517814	158684024-158684984 LOC100520125 100520125
1688	chr2	158693890	158767825	73936	gain	12	92.31	A1 C3 D4 DN1 DN5 M2 MS7 MS8 W1 Y2 Z2 Z5	MS7|5.23	M2|2.62	2.61	A1|2.85 A1|4.75 C3|2.90 C3|3.07 D4|4.11 DN1|2.80 DN5|2.80 DN5|5.06 M2|2.62 M2|3.37 MS7|3.47 MS7|5.23 MS8|2.94 MS8|4.05 MS8|4.72 W1|2.80 W1|2.82 W1|3.96 Y2|2.74 Y2|4.29 Z2|2.81 Z2|3.12 Z2|3.36 Z5|2.84 Z5|4.37	158693296-158694222 LOC100520296 100520296	158700105-158701043 LOC100520482 100520482	158709845-158712577 LOC100520665 100520665	158720940-158721925 LOC100520830 100520830	158734175-158735107 LOC100621991 100621991	158743369-158745295 LOC100621898 100621898	158755249-158787024 LOC100621807 100621807	158759307-158760251 LOC100737332 100737332
1689	chr2	158774890	158790842	15953	gain	1	unique	C3				C3|3.14	158755249-158787024 LOC100621807 100621807
1690	chr2	158799890	158894067	94178	gain	13	100	A1 C3 D4 DN1 DN5 M2 MS7 MS8 R2 W1 Y2 Z2 Z5	MS8|7.64	M2|2.70	4.94	A1|2.99 A1|4.78 C3|3.64 C3|5.14 D4|3.21 D4|6.10 DN1|2.92 DN1|4.35 DN1|5.64 DN5|3.53 DN5|3.76 DN5|4.90 M2|2.70 M2|5.13 MS7|3.67 MS7|5.71 MS7|7.27 MS8|7.64 R2|6.44 W1|3.39 W1|5.13 Y2|3.26 Y2|3.69 Y2|4.95 Z2|5.74 Z5|5.52	158807843-158808787 LOC100621704 100621704	158819363-158822251 LOC100738443 100738443	158829553-158830533 LOC100738490 100738490	158845292-158846236 LOC100627303 100627303	158853139-158854074 LOC100622171 100622171	158861362-158862297 LOC100622260 100622260	158872182-158882772 LOC100622369 100622369
1691	chr2	158901890	159039030	137141	gain	13	100	A1 C3 D4 DN1 DN5 M2 MS7 MS8 R2 W1 Y2 Z2 Z5	M2|7.62	Z2|2.75	4.87	A1|2.94 A1|3.12 C3|5.76 D4|3.81 DN1|4.84 DN5|2.93 DN5|3.63 DN5|3.70 M2|3.00 M2|7.62 MS7|2.98 MS7|3.10 MS8|3.69 MS8|4.03 R2|3.28 R2|6.17 W1|2.89 W1|3.63 W1|4.21 Y2|4.40 Z2|2.75 Z2|5.30 Z5|3.64	158908772-158909449 LOC100622577 100622577	158914669-158916593 LOC100622880 100622880	158924406-158925338 LOC100622779 100622779	158934268-158935212 LOC100622677 100622677	158953342-158954289 LOC100623337 100623337	158965998-158966945 LOC100623244 100623244	158967375-158967965 LOC100622967 100622967	158976504-158979340 LOC100623059 100623059	158985405-158986352 LOC100623144 100623144	158991216-158993617 LOC100739019 100739019	159009700-159011703 LOC100522791 100522791	159030162-159031103 LOC100522603 100522603	159038414-159039388 LOC396793 396793
1692	chr2	159040890	159202549	161660	gain	13	100	A1 C3 D4 DN1 DN5 M2 MS7 MS8 R2 W1 Y2 Z2 Z5	R2|6.48	Y2|2.83	3.65	A1|3.61 A1|4.94 C3|4.41 D4|3.03 D4|3.30 D4|3.32 D4|3.86 DN1|4.19 DN5|3.58 DN5|3.71 M2|3.18 M2|3.68 M2|3.85 MS7|2.98 MS7|3.57 MS8|3.21 MS8|3.59 R2|5.25 R2|6.48 W1|3.89 Y2|2.83 Y2|3.65 Y2|3.83 Z2|3.64 Z2|4.66 Z5|3.34 Z5|3.70	159050504-159051451 LOC100739171 100739171	159063129-159064091 LOC100524074 100524074	159074900-159075841 LOC100524244 100524244	159087851-159088813 LOC100523893 100523893	159095768-159096739 LOC100624301 100624301	159105869-159106831 LOC100524611 100524611	159114412-159115353 LOC100739370 100739370	159122770-159123711 LOC100524792 100524792	159128845-159129889 LOC100624117 100624117	159137837-159138778 LOC100739499 100739499	159143812-159144750 LOC100737456 100737456	159156434-159157105 LOC100521546 100521546	159162959-159163907 LOC100511745 100511745	159169749-159170711 LOC100526041 100526041	159184027-159184989 LOC100525862 100525862	159195575-159196522 LOC100524977 100524977
1693	chr2	159207890	159231645	23756	gain	4	30.77	A1 C3 DN5 W1	W1|3.28	DN5|2.85	0.43	A1|3.14 C3|2.89 DN5|2.85 W1|3.28	159207633-159208607 LOC100739712 100739712	159216556-159217524 LOC100525331 100525331	159222695-159223636 LOC100525509 100525509	159228184-159229125 LOC100525686 100525686	159230905-159231861 LOC100521717 100521717
1694	chr2	159242890	159255597	12708	gain	1	unique	W1				W1|3.04	159245667-159246597 LOC100511555 100511555	159253996-159254928 LOC100522425 100522425
1695	chr2	159271890	159428516	156627	gain	13	100	A1 C3 D4 DN1 DN5 M2 MS7 MS8 R2 W1 Y2 Z2 Z5	DN5|6.06	Z5|2.89	3.17	A1|3.21 A1|3.85 C3|3.46 C3|3.53 C3|4.64 D4|2.97 D4|3.17 D4|3.33 D4|5.04 DN1|3.05 DN1|3.38 DN1|3.52 DN1|4.02 DN5|3.11 DN5|3.28 DN5|3.35 DN5|6.06 M2|3.76 M2|3.77 MS7|2.97 MS7|3.37 MS8|3.28 MS8|3.54 MS8|3.65 R2|3.42 R2|6.02 W1|2.98 W1|3.61 Y2|3.26 Y2|3.48 Y2|3.49 Y2|4.79 Z2|2.98 Z2|3.22 Z2|3.22 Z2|3.38 Z5|2.89 Z5|3.02 Z5|4.30	159272981-159273919 LOC100511373 100511373	159281072-159282007 LOC100511186 100511186	159294086-159295018 LOC100522065 100522065	159304154-159309818 LOC100511008 100511008	159311264-159312202 LOC100521891 100521891	159323562-159326293 LOC100736801 100736801	159334581-159335528 LOC100514706 100514706	159341375-159342322 LOC100514897 100514897	159345935-159346478 LOC100736846 100736846	159351757-159352702 LOC100511921 100511921	159356521-159357459 LOC100513785 100513785	159361888-159362841 LOC100512095 100512095	159377053-159377967 LOC100514157 100514157	159390167-159391111 LOC100512830 100512830	159401185-159402126 LOC100512650 100512650	159410136-159411080 LOC100512461 100512461	159419788-159420705 LOC100513978 100513978	159423396-159424337 LOC100512271 100512271
1696	chr2	159483041	159522827	39787	both	10	76.92	A1 C3 D4 DN1 DN5 M2 R2 W1 Z2 Z5	DN5|3.86	A1|0.00	3.86	A1|0.00 C3|0.00 D4|0.00 DN1|3.75 DN5|3.86 M2|0.00 R2|0.00 W1|0.00 Z2|0.00 Z5|0.00	159487141-159522496 LOC100627769 100627769
1697	chr2	159703041	159718319	15279	gain	1	unique	D4				D4|2.75
1698	chr2	160102569	160272706	170138	both	13	100	A1 C3 D4 DN1 DN5 M2 MS7 MS8 R2 W1 Y2 Z2 Z5	Y2|5.04	M2|0.01	5.03	A1|3.39 C3|2.84 C3|4.22 D4|3.95 DN1|2.74 DN1|4.40 DN5|4.17 M2|0.01 MS7|3.20 MS7|3.35 MS8|4.11 R2|3.73 W1|4.60 Y2|5.04 Z2|4.61 Z5|3.82	160111301-160126556 LOC100525280 100525280	160147367-160171945 LOC100628149 100628149	160190126-160193980 LOC100525454 100525454	160214506-160225071 LOC100525636 100525636	160236783-160243701 LOC100525809 100525809	160249283-160250211 LOC100525982 100525982
1699	chr2	160323582	160458599	135018	both	13	100	A1 C3 D4 DN1 DN5 M2 MS7 MS8 R2 W1 Y2 Z2 Z5	MS7|5.81	M2|0.03	5.78	A1|4.83 C3|4.49 D4|3.73 DN1|4.56 DN5|4.32 M2|0.03 M2|4.50 MS7|5.81 MS8|4.29 R2|4.15 W1|4.26 Y2|4.62 Z2|4.51 Z5|4.42	160358018-160358947 LOC100526160 100526160	160389804-160390732 LOC100510954 100510954
1700	chr2	160511018	160605822	94805	gain	13	100	A1 C3 D4 DN1 DN5 M2 MS7 MS8 R2 W1 Y2 Z2 Z5	MS7|5.93	D4|3.20	2.73	A1|4.28 C3|4.21 D4|3.20 DN1|4.06 DN5|4.05 M2|4.00 MS7|5.93 MS8|4.00 R2|3.78 W1|3.99 Y2|4.00 Z2|4.24 Z5|3.91	160521129-160522038 LOC100512952 100512952	160527222-160528047 LOC100512770 100512770	160531846-160540557 LOC100512592 100512592	160558835-160559875 LOC100512040 100512040	160570758-160572034 LOC100512218 100512218	160575726-160576351 LOC100512400 100512400
1701	chr2	160607018	160708798	101781	gain	2	15.38	A1 MS7	MS7|3.34	A1|2.67	0.67	A1|2.67 MS7|3.34	160612569-160613467 LOC100513141 100513141	160628127-160629023 LOC100513917 100513917	160643607-160645249 LOC100513724 100513724	160645288-160646438 LOC100513528 100513528	160652448-160659593 LOC100511683 100511683	160667088-160668218 LOC100511315 100511315	160669870-160673542 LOC100511867 100511867	160681088-160694097 LOC100513344 100513344	160695546-160696476 LOC100511497 100511497	160699535-160708361 LOC100621052 100621052
1702	chr2	160759296	160825183	65888	gain	11	84.62	A1 D4 DN1 DN5 M2 MS7 MS8 W1 Y2 Z2 Z5	W1|3.27	D4|2.53	0.74	A1|2.96 D4|2.53 DN1|2.91 DN5|2.54 DN5|3.23 M2|2.70 MS7|2.61 MS8|2.67 W1|2.53 W1|3.27 Y2|2.61 Z2|2.99 Z5|2.60 Z5|3.07	160766893-160767804 LOC100514097 100514097	160786559-160787493 LOC100514633 100514633
1703	chr2	160830296	160903181	72886	gain	10	76.92	A1 D4 DN1 DN5 M2 MS7 MS8 W1 Z2 Z5	W1|3.43	DN1|3.00	0.43	A1|3.38 D4|3.04 DN1|3.00 DN5|3.09 M2|3.13 MS7|3.10 MS8|3.35 W1|3.43 Z2|3.07 Z5|3.07	160834714-160835649 LOC100514280 100514280	160868005-160868937 LOC100514452 100514452
1704	chr2	160996361	161024726	28366	gain	2	15.38	DN5 W1	W1|3.10	DN5|2.94	0.16	DN5|2.94 W1|3.10	161022965-161026775 LOC100622842 100622842
1705	chr2	161030361	161137892	107532	gain	13	100	A1 C3 D4 DN1 DN5 M2 MS7 MS8 R2 W1 Y2 Z2 Z5	M2|3.42	DN1|2.57	0.85	A1|3.07 C3|3.19 D4|2.79 DN1|2.57 DN1|3.01 DN5|3.05 M2|3.42 MS7|2.84 MS8|2.98 R2|2.97 W1|2.94 Y2|3.36 Z2|3.14 Z5|2.86	161068367-161069305 LOC100622541 100622541	161086954-161091799 LOC100622934 100622934	161099733-161100671 LOC100623024 100623024	161118007-161118918 LOC100623117 100623117
1706	chr2	161148361	161182890	34530	gain	7	53.85	M2 MS7 MS8 R2 Y2 Z2 Z5	Z5|3.06	R2|2.60	0.46	M2|2.61 MS7|2.64 MS8|2.68 R2|2.60 Y2|2.89 Z2|2.88 Z5|3.06	161166325-161167236 LOC100622639 100622639
1707	chr2	161198361	161302662	104302	gain	13	100	A1 C3 D4 DN1 DN5 M2 MS7 MS8 R2 W1 Y2 Z2 Z5	D4|3.87	MS7|2.53	1.34	A1|3.30 C3|3.56 D4|2.63 D4|3.87 DN1|3.30 DN5|3.32 M2|2.66 M2|3.44 MS7|2.53 MS7|3.65 MS8|3.85 R2|3.18 W1|2.54 W1|3.62 Y2|2.59 Y2|3.31 Z2|3.23 Z5|3.26	161223288-161225522 LOC100514828 100514828	161253393-161254340 LOC100515195 100515195	161301674-161302605 LOC100739164 100739164
1708	chr2	161494669	161517692	23024	gain	12	92.31	A1 C3 DN1 DN5 M2 MS7 MS8 R2 W1 Y2 Z2 Z5	Z2|3.64	R2|2.81	0.83	A1|3.13 C3|3.08 DN1|3.30 DN5|3.27 M2|3.18 MS7|3.38 MS8|3.58 R2|2.81 W1|3.02 Y2|3.38 Z2|3.64 Z5|3.34	161489632-161502693 LOC100623502 100623502
1709	chr2	161608442	161667379	58938	gain	9	69.23	A1 D4 DN1 DN5 M2 R2 W1 Y2 Z5	DN5|4.17	DN1|3.36	0.81	A1|4.00 D4|3.88 DN1|3.36 DN5|4.17 M2|3.88 R2|3.38 W1|4.14 Y2|4.03 Z5|4.09	161635323-161636276 LOC100624358 100624358	161636413-161653989 LOC100624443 100624443	161658229-161658801 LOC100739523 100739523	161666814-161667749 LOC100624080 100624080
1710	chr2	161717442	161749348	31907	gain	6	46.15	A1 D4 DN1 DN5 M2 W1	M2|3.64	DN5|3.23	0.41	A1|3.46 D4|3.59 DN1|3.26 DN5|3.23 M2|3.64 W1|3.28	161699140-161721952 LOC100624263 100624263
1711	chr2	161753442	161785329	31888	gain	5	38.46	A1 DN1 M2 R2 W1	M2|3.17	R2|2.60	0.57	A1|2.98 DN1|2.89 M2|3.17 R2|2.60 W1|2.62
1712	chr2	161836613	161897521	60909	gain	5	38.46	DN1 M2 MS8 W1 Z5	M2|3.41	DN1|2.55	0.86	DN1|2.55 M2|3.41 MS8|2.89 W1|3.10 Z5|2.94	161868242-161869222 LOC100516426 100516426
1713	chr2	161903613	161930922	27310	gain	5	38.46	A1 DN5 MS7 W1 Z2	W1|2.98	DN5|2.52	0.46	A1|2.74 DN5|2.52 MS7|2.93 W1|2.98 Z2|2.60	161918284-161927964 LOC100516252 100516252	161930185-161931138 LOC100516070 100516070
1714	chr2	162071915	162115816	43902	gain	2	15.38	D4 Z5	Z5|3.34	D4|3.09	0.25	D4|3.09 Z5|3.34	162072261-162072507 IFITM3 100518544	162076668-162094496 LOC100626247 100626247	162095298-162097522 LOC100519082 100519082	162099157-162100564 IFITM1 100127358
1715	chr2	162118915	162129533	10619	gain	1	unique	D4				D4|3.02	162119586-162125358 ATHL1 100518005	162127965-162133695 NLRP6 100519245
1716	chr2	162174915	162188835	13921	gain	1	unique	D4				D4|2.89	162170159-162185751 SIRT3 100125971	162186998-162192469 LOC100517519 100517519
1717	chr2	162319378	162346876	27499	gain	6	46.15	D4 DN5 R2 W1 Z2 Z5	R2|3.53	Z5|2.83	0.7	D4|3.22 DN5|3.00 R2|3.53 W1|3.17 Z2|3.31 Z5|2.83	162333055-162334436 LOC100627649 100627649	162339710-162341038 LOC100627004 100627004
1718	chr2	162406395	162568851	162457	gain	13	100	A1 C3 D4 DN1 DN5 M2 MS7 MS8 R2 W1 Y2 Z2 Z5	MS8|206.08	D4|34.53	171.55	A1|58.36 C3|55.40 D4|34.53 DN1|84.59 DN5|82.48 M2|70.05 MS7|57.76 MS8|206.08 R2|98.06 W1|73.71 Y2|76.79 Z2|56.52 Z5|66.19
1719	chr3	343001	353735	10735	loss	1	unique	D4				D4|1.16	307562-398696 LOC100737767 100737767	352277-353352 LOC100737837 100737837
1720	chr3	390001	406631	16631	loss	3	23.08	A1 DN5 M2	DN5|1.19	A1|0.81	0.38	A1|0.81 DN5|1.19 M2|1.14	307562-398696 LOC100737767 100737767
1721	chr3	523558	564728	41171	loss	13	100	A1 C3 D4 DN1 DN5 M2 MS7 MS8 R2 W1 Y2 Z2 Z5	DN5|0.58	D4|0.10	0.48	A1|0.26 C3|0.51 D4|0.10 DN1|0.42 DN5|0.58 M2|0.32 MS7|0.42 MS8|0.57 R2|0.26 W1|0.55 Y2|0.43 Z2|0.47 Z5|0.21	497617-592962 LOC100738140 100738140
1722	chr3	911518	933211	21694	loss	12	92.31	A1 C3 D4 DN1 DN5 M2 MS7 MS8 R2 W1 Z2 Z5	MS7|1.17	Z5|0.72	0.45	A1|0.85 C3|0.88 D4|0.79 DN1|0.81 DN5|0.85 M2|0.95 MS7|1.17 MS8|1.07 R2|0.78 W1|0.92 Z2|1.02 Z5|0.72	913067-917455 LOC100523430 100523430
1723	chr3	1811607	1823423	11817	loss	1	unique	MS7				MS7|1.13
1724	chr3	3382695	3405356	22662	loss	1	unique	D4				D4|1.14
1725	chr3	3503990	3519488	15499	loss	1	unique	R2				R2|1.27
1726	chr3	3985372	4003341	17970	loss	1	unique	R2				R2|0.80
1727	chr3	4194191	4206201	12011	loss	1	unique	Z5				Z5|1.13	4203703-4263940 LOC100739684 100739684
1728	chr3	4447191	4462485	15295	loss	1	unique	C3				C3|0.43
1729	chr3	5116288	5129474	13187	loss	1	unique	DN1				DN1|0.75
1730	chr3	5210288	5223118	12831	loss	1	unique	Z5				Z5|1.07	5209362-5259886 LOC100516852 100516852
1731	chr3	5458288	5469687	11400	loss	2	15.38	DN1 R2	R2|1.46	DN1|1.33	0.13	DN1|1.33 R2|1.46	5383667-5465718 LMTK2 100521078	5464958-5471104 LOC100626975 100626975
1732	chr3	5628288	5641965	13678	loss	2	15.38	M2 Z5	Z5|0.83	M2|0.69	0.14	M2|0.69 Z5|0.83
1733	chr3	6763362	6886743	123382	gain	13	100	A1 C3 D4 DN1 DN5 M2 MS7 MS8 R2 W1 Y2 Z2 Z5	C3|11.85	W1|4.84	7.01	A1|9.36 C3|11.85 D4|6.34 DN1|7.77 DN5|6.10 M2|9.39 MS7|7.34 MS8|7.28 R2|8.94 W1|4.84 Y2|8.14 Z2|7.89 Z5|9.04	6766507-6767469 LOC100523780 100523780	6784151-6785113 LOC100525740 100525740	6816736-6817716 LOC100523597 100523597	6859842-6860804 LOC100523431 100523431	6877501-6878463 LOC100523238 100523238
1734	chr3	6937548	7033860	96313	gain	13	100	A1 C3 D4 DN1 DN5 M2 MS7 MS8 R2 W1 Y2 Z2 Z5	C3|10.45	W1|4.68	5.77	A1|7.95 C3|10.45 D4|5.77 DN1|6.78 DN5|5.61 M2|8.36 MS7|6.93 MS8|6.45 R2|7.31 W1|4.68 Y2|7.30 Z2|6.85 Z5|8.27	6968595-6969557 LOC100524140 100524140	6986567-6987529 LOC100524490 100524490	7025005-7025967 LOC100524855 100524855
1735	chr3	7107548	7120148	12601	gain	2	15.38	R2 Z2	Z2|7.13	R2|2.84	4.29	R2|2.84 Z2|7.13	7110728-7111687 LOC100525567 100525567
1736	chr3	7192548	7220930	28383	gain	13	100	A1 C3 D4 DN1 DN5 M2 MS7 MS8 R2 W1 Y2 Z2 Z5	Z2|8.36	Y2|2.88	5.48	A1|6.80 C3|8.01 D4|3.54 DN1|3.71 DN5|2.95 M2|7.44 MS7|5.39 MS8|6.39 R2|6.68 W1|5.19 Y2|2.88 Z2|8.36 Z5|6.79	7175415-7266269 ZNF3 100518654
1737	chr3	7226548	7248119	21572	gain	13	100	A1 C3 D4 DN1 DN5 M2 MS7 MS8 R2 W1 Y2 Z2 Z5	C3|8.18	W1|4.74	3.44	A1|7.25 C3|8.18 D4|5.04 DN1|5.84 DN5|5.90 M2|7.55 MS7|4.97 MS8|5.36 R2|6.80 W1|4.74 Y2|6.31 Z2|5.75 Z5|7.48	7175415-7266269 ZNF3 100518654
1738	chr3	7267548	7299396	31849	gain	13	100	A1 C3 D4 DN1 DN5 M2 MS7 MS8 R2 W1 Y2 Z2 Z5	A1|3.73	MS8|2.79	0.94	A1|3.73 C3|3.14 D4|3.22 DN1|3.01 DN5|3.04 M2|3.15 MS7|3.55 MS8|2.79 R2|3.67 W1|2.91 Y2|2.91 Z2|2.82 Z5|3.27	7285095-7431175 LOC100739048 100739048	7292032-7294355 LOC100627617 100627617	7298864-7366981 STAG3 100515304
1739	chr3	7406548	7441982	35435	gain	2	15.38	A1 R2	R2|3.97	A1|3.55	0.42	A1|3.55 R2|3.97	7285095-7431175 LOC100739048 100739048	7420994-7430979 LOC100514951 100514951	7441873-7442073 LOC100525914 100525914
1740	chr3	7644083	7666755	22673	gain	13	100	A1 C3 D4 DN1 DN5 M2 MS7 MS8 R2 W1 Y2 Z2 Z5	A1|4.04	MS8|3.00	1.04	A1|4.04 C3|3.22 D4|3.57 DN1|3.33 DN5|3.74 M2|3.70 MS7|3.62 MS8|3.00 R2|3.50 W1|3.42 Y2|3.33 Z2|3.19 Z5|3.66	7639368-7648977 LOC100512339 100512339	7656829-7665751 LOC100515653 100515653	7666472-7698874 ZCWPW1 100513075
1741	chr3	8055015	8078280	23266	gain	1	unique	D4				D4|2.52	8032726-8095773 ZAN 397676	8065723-8067803 LOC100620305 100620305	8070359-8077336 LOC100620395 100620395
1742	chr3	8215549	8276590	61042	gain	2	15.38	W1 Z5	Z5|2.87	W1|2.58	0.29	W1|2.58 Z5|2.87	8237224-8257611 LOC100518831 100518831
1743	chr3	8289549	8385995	96447	gain	13	100	A1 C3 D4 DN1 DN5 M2 MS7 MS8 R2 W1 Y2 Z2 Z5	W1|3.83	DN5|2.83	1	A1|3.35 C3|3.28 D4|3.11 DN1|3.10 DN5|2.83 M2|3.26 MS7|3.15 MS8|3.25 R2|2.91 W1|2.90 W1|3.83 Y2|2.89 Y2|3.72 Z2|3.47 Z5|3.34	8293457-8294460 LOC100519016 100519016	8332929-8333876 LOC100518301 100518301	8353272-8354183 LOC100517216 100517216	8364647-8365589 LOC100518479 100518479	8385428-8386360 LOC100518655 100518655
1744	chr3	9685045	9697543	12499	gain	1	unique	R2				R2|2.89	9665899-9690881 RASA4 100624152	9675625-9699407 LOC100521614 100521614
1745	chr3	9891015	9904897	13883	gain	1	unique	D4				D4|2.97	9882650-9909673 LOC100523057 100523057
1746	chr3	10419550	10439264	19715	gain	1	unique	MS7				MS7|3.77
1747	chr3	11068550	11081075	12526	loss	1	unique	MS8				MS8|1.08	11056709-11113492 LOC100620242 100620242
1748	chr3	11407777	11427927	20151	loss	3	23.08	A1 DN5 M2	DN5|1.26	A1|1.18	0.08	A1|1.18 DN5|1.26 M2|1.25	11424638-11529984 GTF2I 100513345
1749	chr3	11617777	11635913	18137	loss	1	unique	DN1				DN1|1.21	11634987-11668510 LOC100513850 100513850
1750	chr3	13833385	13855476	22092	loss	1	unique	R2				R2|0.97
1751	chr3	16246550	16257369	10820	loss	1	unique	D4				D4|0.99
1752	chr3	16392550	16407078	14529	loss	1	unique	M2				M2|1.05	16268153-16407233 TYW1 100516854
1753	chr3	16788550	16813273	24724	gain	1	unique	Z5				Z5|2.62	16788813-16798789 LOC100738951 100738951
1754	chr3	16909550	16924814	15265	loss	1	unique	Z5				Z5|1.32	16924759-16939208 GUSB 100144519
1755	chr3	17060550	17076048	15499	gain	5	38.46	DN5 R2 W1 Z2 Z5	DN5|5.68	Z2|3.11	2.57	DN5|5.68 R2|3.23 W1|5.64 Z2|3.11 Z5|3.14	17065165-17071877 LOC100518545 100518545	17074720-17082851 PHGK 397548
1756	chr3	17101550	17122716	21167	loss	2	15.38	A1 C3	C3|1.23	A1|1.22	0.01	A1|1.22 C3|1.23	17095571-17122992 LOC100520609 100520609
1757	chr3	17368550	17379936	11387	loss	1	unique	W1				W1|0.96	17362791-17378386 LOC100626250 100626250	17379860-17380840 LOC100626532 100626532
1758	chr3	17817481	17831858	14378	gain	1	unique	D4				D4|2.96	17816429-17840383 SETD1A 100511747
1759	chr3	18240038	18250945	10908	loss	1	unique	M2				M2|1.38	18156447-18242521 LOC100515603 100515603	18248554-18251635 LOC100620532 100620532
1760	chr3	20112133	20167869	55737	loss	4	30.77	A1 D4 M2 R2	A1|1.33	M2|0.19	1.14	A1|1.33 D4|1.07 M2|0.19 R2|1.12
1761	chr3	20217133	20252398	35266	loss	3	23.08	D4 R2 Z5	Z5|1.15	D4|0.95	0.2	D4|0.95 R2|1.11 Z5|1.15
1762	chr3	20734260	20750093	15834	loss	1	unique	Z2				Z2|1.26
1763	chr3	20933921	20958016	24096	loss	5	38.46	A1 D4 R2 W1 Z5	A1|1.12	R2|1.00	0.12	A1|1.12 D4|1.08 R2|1.00 W1|1.04 Z5|1.02	20873480-21404609 HS3ST4 100520072
1764	chr3	21203921	21234264	30344	loss	4	30.77	D4 MS8 R2 W1	R2|1.32	MS8|0.89	0.43	D4|1.06 MS8|0.89 R2|1.32 W1|1.09	20873480-21404609 HS3ST4 100520072
1765	chr3	21245921	21272044	26124	loss	2	15.38	R2 Z2	R2|1.37	Z2|1.29	0.08	R2|1.37 Z2|1.29	20873480-21404609 HS3ST4 100520072
1766	chr3	21350921	21375105	24185	loss	1	unique	D4				D4|0.89	20873480-21404609 HS3ST4 100520072
1767	chr3	21543921	21560797	16877	loss	3	23.08	DN5 R2 Z2	Z2|1.32	DN5|0.98	0.34	DN5|0.98 R2|0.99 Z2|1.32
1768	chr3	21957645	22012465	54821	gain	13	100	A1 C3 D4 DN1 DN5 M2 MS7 MS8 R2 W1 Y2 Z2 Z5	W1|12.54	M2|4.60	7.94	A1|10.56 C3|6.22 D4|11.35 DN1|4.90 DN5|9.33 M2|4.60 MS7|12.50 MS8|9.57 R2|11.98 W1|12.54 Y2|8.53 Z2|5.71 Z5|12.04	21957510-22002656 LOC100626661 100626661
1769	chr3	22144359	22249564	105206	gain	13	100	A1 C3 D4 DN1 DN5 M2 MS7 MS8 R2 W1 Y2 Z2 Z5	Z5|16.61	M2|5.55	11.06	A1|13.08 C3|7.04 D4|14.99 DN1|5.69 DN5|14.65 M2|5.55 MS7|15.99 MS8|13.61 R2|15.30 W1|15.17 Y2|10.52 Z2|9.03 Z5|16.61	22143747-22189563 LOC100520426 100520426	22202621-22219367 LOC100739557 100739557	22228505-22236675 LOC100739592 100739592	22237424-22247809 LOC100521259 100521259
1770	chr3	22314426	22477053	162628	gain	13	100	A1 C3 D4 DN1 DN5 M2 MS7 MS8 R2 W1 Y2 Z2 Z5	DN5|5.54	M2|2.71	2.83	A1|4.22 C3|2.86 C3|3.35 D4|3.82 DN1|2.99 DN5|5.54 M2|2.71 M2|2.78 MS7|4.32 MS8|4.95 R2|4.99 W1|4.80 Y2|3.68 Z2|3.66 Z5|4.75
1771	chr3	22664381	22729657	65277	loss	6	46.15	A1 D4 MS8 R2 Y2 Z5	R2|1.40	D4|0.69	0.71	A1|1.10 D4|0.69 MS8|1.13 R2|1.40 Y2|1.14 Z5|1.34
1772	chr3	24426272	24441991	15720	gain	1	unique	D4				D4|3.74	24423627-24450397 SDR42E2 100737047
1773	chr3	25695467	25724623	29157	loss	1	unique	C3				C3|0.88	25695220-25743786 LOC100738073 100738073
1774	chr3	25726467	25769762	43296	loss	1	unique	C3				C3|0.99	25695220-25743786 LOC100738073 100738073	25766866-25779589 LOC100511686 100511686
1775	chr3	26592467	26604814	12348	loss	1	unique	M2				M2|0.87
1776	chr3	26757536	26789331	31796	loss	6	46.15	A1 M2 W1 Y2 Z2 Z5	W1|1.13	A1|0.95	0.18	A1|0.95 M2|1.04 W1|1.13 Y2|1.02 Z2|0.97 Z5|1.13
1777	chr3	27682426	27706823	24398	loss	2	15.38	R2 Z5	Z5|1.43	R2|0.86	0.57	R2|0.86 Z5|1.43
1778	chr3	29642415	29690045	47631	gain	13	100	A1 C3 D4 DN1 DN5 M2 MS7 MS8 R2 W1 Y2 Z2 Z5	DN5|10.17	MS8|4.28	5.89	A1|6.42 C3|6.01 D4|5.75 DN1|8.04 DN5|10.17 M2|6.15 MS7|4.88 MS8|4.28 R2|6.63 W1|5.59 Y2|5.39 Z2|5.36 Z5|9.64	29618658-29877403 LOC100515887 100515887	29685082-29696890 BFAR 100625875
1779	chr3	29721415	29741028	19614	gain	13	100	A1 C3 D4 DN1 DN5 M2 MS7 MS8 R2 W1 Y2 Z2 Z5	Z5|12.41	Y2|5.79	6.62	A1|8.91 C3|6.37 D4|7.33 DN1|8.74 DN5|8.96 M2|9.01 MS7|7.47 MS8|5.85 R2|7.35 W1|7.90 Y2|5.79 Z2|6.73 Z5|12.41	29618658-29877403 LOC100515887 100515887
1780	chr3	30395949	30410319	14371	gain	4	30.77	D4 DN5 M2 MS7	D4|5.86	MS7|3.31	2.55	D4|5.86 DN5|4.93 M2|5.49 MS7|3.31
1781	chr3	31632545	31645430	12886	loss	1	unique	DN1				DN1|0.25
1782	chr3	31740490	31765575	25086	loss	1	unique	DN1				DN1|0.23
1783	chr3	33236941	33249185	12245	gain	1	unique	R2				R2|2.87
1784	chr3	34155602	34174840	19239	loss	1	unique	MS8				MS8|0.69
1785	chr3	38676346	38701737	25392	gain	1	unique	D4				D4|2.75	38677344-38688095 LOC100624981 100624981
1786	chr3	38820346	38836973	16628	gain	1	unique	R2				R2|2.84	38823033-38831126 LOC100738369 100738369
1787	chr3	38908346	38919214	10869	gain	1	unique	D4				D4|2.78	38895256-38922993 HO2 396622
1788	chr3	38998346	39015003	16658	gain	3	23.08	D4 DN1 R2	D4|3.18	R2|2.71	0.47	D4|3.18 DN1|2.83 R2|2.71	38983316-39040262 LOC100513346 100513346
1789	chr3	40261623	40278315	16693	gain	10	76.92	A1 D4 DN1 DN5 M2 MS7 R2 W1 Z2 Z5	D4|3.94	DN5|2.90	1.04	A1|2.95 D4|3.94 DN1|3.40 DN5|2.90 M2|3.24 MS7|3.04 R2|3.25 W1|3.25 Z2|3.04 Z5|3.41	40268316-40272017 LOC100517149 100517149
1790	chr3	40757804	40806469	48666	gain	13	100	A1 C3 D4 DN1 DN5 M2 MS7 MS8 R2 W1 Y2 Z2 Z5	Z5|18.76	R2|9.93	8.83	A1|12.13 C3|11.11 D4|10.37 DN1|14.75 DN5|14.14 M2|12.03 MS7|10.10 MS8|10.72 R2|9.93 W1|13.41 Y2|11.09 Z2|17.21 Z5|18.76
1791	chr3	42233774	42244474	10701	gain	1	unique	R2				R2|2.86	42205136-42239173 SLC9A3R2 100192448	42239830-42245872 LOC100516255 100516255
1792	chr3	42332774	42361393	28620	gain	2	15.38	D4 R2	D4|3.30	R2|2.96	0.34	D4|3.30 R2|2.96	42344040-42349574 LOC100516791 100516791	42351084-42360075 LOC100524077 100524077	42353135-42369768 TRAF7 100516964
1793	chr3	42470774	42487607	16834	gain	1	unique	D4				D4|3.22	42470478-42476012 LOC100739113 100739113	42475517-42479379 LOC100738223 100738223	42479463-42502259 LOC100738262 100738262
1794	chr3	42512774	42534861	22088	gain	1	unique	D4				D4|2.87	42509756-42520146 LOC100737559 100737559
1795	chr3	42688774	42699690	10917	gain	1	unique	D4				D4|2.61
1796	chr3	42935568	42967066	31499	gain	13	100	A1 C3 D4 DN1 DN5 M2 MS7 MS8 R2 W1 Y2 Z2 Z5	Z2|15.76	D4|10.75	5.01	A1|15.13 C3|12.64 D4|10.75 DN1|11.68 DN5|11.01 M2|14.30 MS7|13.43 MS8|13.16 R2|13.94 W1|11.87 Y2|13.39 Z2|15.76 Z5|12.16	42963095-43014116 LOC100624746 100624746
1797	chr3	43636833	43646914	10082	gain	1	unique	R2				R2|2.84	43631067-43705395 BICD2 100512597
1798	chr3	44366408	44379906	13499	loss	1	unique	DN5				DN5|0.57
1799	chr3	44946408	44959554	13147	gain	4	30.77	M2 W1 Z2 Z5	Z5|4.68	W1|4.47	0.21	M2|4.58 W1|4.47 Z2|4.47 Z5|4.68	44910655-44960793 LOC100515432 100515432
1800	chr3	45014430	45110180	95751	gain	13	100	A1 C3 D4 DN1 DN5 M2 MS7 MS8 R2 W1 Y2 Z2 Z5	M2|18.72	D4|8.18	10.54	A1|16.08 C3|9.85 D4|8.18 DN1|12.72 DN5|14.80 M2|18.72 MS7|15.44 MS8|10.15 R2|12.34 W1|11.73 Y2|12.93 Z2|15.14 Z5|12.86	45093849-45102848 LOC100625824 100625824	45106040-45113443 LOC100737123 100737123
1801	chr3	45163796	45288552	124757	gain	13	100	A1 C3 D4 DN1 DN5 M2 MS7 MS8 R2 W1 Y2 Z2 Z5	M2|16.32	MS7|8.44	7.88	A1|14.22 C3|14.99 D4|13.32 DN1|13.22 DN5|11.57 M2|16.32 MS7|8.44 MS8|11.11 R2|15.19 W1|11.34 Y2|14.95 Z2|13.65 Z5|13.60	45179378-45185849 IL-1beta 396565
1802	chr3	45293796	45401741	107946	gain	13	100	A1 C3 D4 DN1 DN5 M2 MS7 MS8 R2 W1 Y2 Z2 Z5	M2|8.32	MS7|5.72	2.6	A1|7.59 C3|7.86 D4|6.66 DN1|7.28 DN5|6.81 M2|8.32 MS7|5.72 MS8|6.86 R2|7.39 W1|6.96 Y2|7.72 Z2|7.59 Z5|7.88	45319296-45326287 IL1B 397122	45366340-45406141 LOC100517885 100517885
1803	chr3	45656479	45671465	14987	gain	1	unique	Z2				Z2|96.92
1804	chr3	45731479	45758669	27191	loss	1	unique	M2				M2|1.43	45681454-45742600 ZC3H6 100518421	45755044-45777091 LOC100628028 100628028
1805	chr3	46389690	46401732	12043	loss	1	unique	A1				A1|1.20
1806	chr3	47598219	47613205	14987	loss	1	unique	R2				R2|0.90
1807	chr3	47745842	47761153	15312	gain	1	unique	D4				D4|2.79	47729095-47831289 LOC100522986 100522986
1808	chr3	47831842	47911705	79864	gain	13	100	A1 C3 D4 DN1 DN5 M2 MS7 MS8 R2 W1 Y2 Z2 Z5	Z5|3.65	M2|3.28	0.37	A1|3.41 C3|3.29 D4|3.51 DN1|3.44 DN5|3.32 M2|3.28 M2|3.44 MS7|3.31 MS8|3.55 R2|3.33 R2|3.49 W1|3.36 W1|3.42 Y2|3.46 Z2|3.29 Z2|3.58 Z5|3.51 Z5|3.65
1809	chr3	48155411	48182028	26618	gain	13	100	A1 C3 D4 DN1 DN5 M2 MS7 MS8 R2 W1 Y2 Z2 Z5	MS7|4.52	C3|3.50	1.02	A1|4.32 C3|3.50 D4|4.09 DN1|4.43 DN5|4.05 M2|4.32 MS7|4.52 MS8|3.69 R2|3.82 W1|3.59 Y2|3.59 Z2|3.69 Z5|3.80
1810	chr3	48232411	48245454	13044	gain	1	unique	MS7				MS7|2.57	48220181-48242736 LOC100738720 100738720	48243880-48261154 LOC100620429 100620429
1811	chr3	48460411	48497308	36898	gain	7	53.85	D4 DN1 DN5 M2 R2 Z2 Z5	M2|3.06	R2|2.73	0.33	D4|3.03 DN1|2.89 DN5|2.86 M2|3.06 R2|2.73 Z2|3.00 Z5|2.81	48446463-48487140 LOC100522130 100522130	48487404-48499451 LOC100524431 100524431
1812	chr3	48588411	48674742	86332	gain	13	100	A1 C3 D4 DN1 DN5 M2 MS7 MS8 R2 W1 Y2 Z2 Z5	D4|3.68	D4|2.56	1.12	A1|3.38 C3|3.21 D4|2.56 D4|3.68 DN1|3.31 DN5|3.16 M2|3.34 MS7|3.43 MS8|3.30 R2|3.21 W1|3.36 Y2|3.33 Z2|3.35 Z5|3.57	48598112-48601596 LOC100621534 100621534
1813	chr3	48678411	48695620	17210	gain	5	38.46	A1 DN1 DN5 Z2 Z5	Z5|3.54	Z2|2.68	0.86	A1|2.94 DN1|2.88 DN5|2.84 Z2|2.68 Z5|3.54	48676984-48707963 LOC100620627 100620627
1814	chr3	50392813	50415616	22804	loss	1	unique	W1				W1|0.95
1815	chr3	51420977	51433951	12975	gain	1	unique	C3				C3|2.88
1816	chr3	55459430	55472817	13388	loss	1	unique	D4				D4|1.09	55465167-55518404 LOC100517088 100517088
1817	chr3	56363013	56436308	73296	gain	13	100	A1 C3 D4 DN1 DN5 M2 MS7 MS8 R2 W1 Y2 Z2 Z5	DN1|3.57	W1|3.01	0.56	A1|3.54 C3|3.31 D4|3.37 DN1|3.57 DN5|3.13 M2|3.17 MS7|3.35 MS8|3.32 R2|3.30 R2|3.46 W1|3.01 W1|3.27 Y2|3.39 Z2|3.52 Z5|3.09
1818	chr3	56443013	56455919	12907	gain	1	unique	DN5				DN5|2.72	56449439-56484860 CHST10 100520428
1819	chr3	56510013	56527851	17839	loss	1	unique	D4				D4|1.28
1820	chr3	56586013	56596036	10024	loss	1	unique	MS7				MS7|0.97
1821	chr3	57614679	57643289	28611	loss	3	23.08	DN5 M2 MS8	MS8|0.62	M2|0.26	0.36	DN5|0.49 M2|0.26 MS8|0.62
1822	chr3	57689679	57703428	13750	loss	1	unique	DN5				DN5|1.44	57688484-57703819 LOC100523366 100523366
1823	chr3	58561757	58572948	11192	loss	2	15.38	DN5 R2	R2|1.28	DN5|0.71	0.57	DN5|0.71 R2|1.28	58557829-58716234 VWA3B 100623963
1824	chr3	59271191	59284065	12875	gain	1	unique	R2				R2|2.67	59227565-59348030 LOC100511445 100511445
1825	chr3	59615922	59674694	58773	gain	13	100	A1 C3 D4 DN1 DN5 M2 MS7 MS8 R2 W1 Y2 Z2 Z5	MS8|19.53	A1|6.33	13.2	A1|6.33 C3|8.45 D4|14.46 DN1|6.51 DN5|12.49 M2|13.15 MS7|7.69 MS8|19.53 R2|15.98 W1|9.41 Y2|8.78 Z2|8.45 Z5|10.84	59620075-59620830 LOC100625156 100625156	59628677-59629236 LOC100624691 100624691	59634662-59635506 LOC100739851 100739851	59638402-59639041 LOC100736574 100736574	59648030-59648985 LOC100736617 100736617	59655654-59656204 LOC100736649 100736649	59662812-59720702 LOC100625243 100625243
1826	chr3	59737922	59764665	26744	gain	13	100	A1 C3 D4 DN1 DN5 M2 MS7 MS8 R2 W1 Y2 Z2 Z5	MS8|18.70	MS7|6.98	11.72	A1|7.28 C3|8.52 D4|13.35 DN1|7.24 DN5|11.43 M2|13.01 MS7|6.98 MS8|18.70 R2|13.87 W1|9.22 Y2|8.58 Z2|8.00 Z5|10.29	59741836-59742388 LOC100736685 100736685	59745435-59750349 LOC100736718 100736718	59753678-59754231 LOC100624983 100624983	59762059-59762813 LOC100625068 100625068
1827	chr3	59926881	60011387	84507	gain	13	100	A1 C3 D4 DN1 DN5 M2 MS7 MS8 R2 W1 Y2 Z2 Z5	MS8|22.46	DN1|6.81	15.65	A1|7.08 C3|8.91 D4|14.00 DN1|6.81 DN5|12.34 M2|14.11 MS7|8.20 MS8|22.46 R2|17.05 W1|9.98 Y2|9.45 Z2|9.44 Z5|11.80	59880797-59935650 LOC100736878 100736878	59940906-59941458 LOC100737064 100737064	59949628-59950469 LOC100737103 100737103	59958839-59959481 LOC100737153 100737153	59962472-59963232 IGKV@ 100500785	59968662-59969221 LOC100736924 100736924	59977038-59985784 LOC100737231 100737231	59985868-59986834 LOC100737272 100737272
1828	chr3	60015881	60031483	15603	loss	2	15.38	A1 M2	M2|1.44	A1|1.20	0.24	A1|1.20 M2|1.44	60031478-60114511 EIF2AK3 100513348
1829	chr3	60512967	60532196	19230	loss	1	unique	DN1				DN1|1.09	60500769-60526332 LOC100737661 100737661
1830	chr3	60729967	60772617	42651	gain	3	23.08	DN5 M2 MS7	DN5|4.21	MS7|2.91	1.3	DN5|4.21 M2|3.30 MS7|2.91
1831	chr3	62808238	62827381	19144	loss	1	unique	M2				M2|1.32	62800322-62820181 LOC100739421 100739421	62820778-62821794 TMSB10 100037998
1832	chr3	63125145	63139145	14001	loss	4	30.77	DN5 MS7 Z2 Z5	Z5|1.14	Z2|0.76	0.38	DN5|0.88 MS7|1.07 Z2|0.76 Z5|1.14	62982989-63131658 DNAH6 100524798	63138820-63174813 SUCLG1 399539
1833	chr3	63776145	63797374	21230	loss	2	15.38	MS7 MS8	MS7|1.25	MS8|1.10	0.15	MS7|1.25 MS8|1.10
1834	chr3	64760693	64892295	131603	loss	1	unique	DN5				DN5|0.00
1835	chr3	64949697	65168546	218850	loss	1	unique	DN5				DN5|0.00
1836	chr3	67968883	67984261	15379	gain	3	23.08	DN5 M2 MS7	M2|3.12	DN5|2.80	0.32	DN5|2.80 M2|3.12 MS7|2.97	67970269-67973253 LOC100520832 100520832
1837	chr3	68069883	68086063	16181	gain	10	76.92	A1 C3 D4 DN1 DN5 M2 R2 Y2 Z2 Z5	Y2|3.92	Z2|3.25	0.67	A1|3.86 C3|3.26 D4|3.67 DN1|3.52 DN5|3.36 M2|3.86 R2|3.53 Y2|3.92 Z2|3.25 Z5|3.41	68070465-68073229 LOC100624628 100624628	68078849-68081078 REG3G 100240745
1838	chr3	68314883	68335108	20226	loss	1	unique	MS7				MS7|1.10
1839	chr3	72024828	72039039	14212	loss	2	15.38	DN5 R2	DN5|1.06	R2|0.98	0.08	DN5|1.06 R2|0.98
1840	chr3	74833448	74859330	25883	loss	2	15.38	C3 DN5	DN5|1.06	C3|0.83	0.23	C3|0.83 DN5|1.06	74711985-74852046 LOC100523179 100523179
1841	chr3	75623515	75640030	16516	loss	1	unique	MS8				MS8|0.60
1842	chr3	76007083	76020953	13871	gain	1	unique	Z5				Z5|2.96	75965000-76057345 LOC100511872 100511872
1843	chr3	80696973	80707938	10966	gain	1	unique	D4				D4|2.77	80675435-80705925 RAB1A 595116	80682719-80710449 LOC100738342 100738342
1844	chr3	81262973	81307991	45019	gain	1	unique	D4				D4|2.87
1845	chr3	81337973	81353909	15937	gain	1	unique	D4				D4|2.99
1846	chr3	81438973	81452480	13508	gain	1	unique	Z5				Z5|2.76
1847	chr3	81863656	81878400	14745	loss	3	23.08	DN1 DN5 Z2	DN1|1.17	Z2|1.09	0.08	DN1|1.17 DN5|1.16 Z2|1.09
1848	chr3	82569404	82588768	19365	gain	13	100	A1 C3 D4 DN1 DN5 M2 MS7 MS8 R2 W1 Y2 Z2 Z5	Z5|3.59	DN1|2.82	0.77	A1|3.00 C3|3.33 D4|3.00 DN1|2.82 DN5|3.27 M2|3.25 MS7|3.38 MS8|3.33 R2|3.10 W1|3.28 Y2|3.49 Z2|3.05 Z5|3.59
1849	chr3	83930714	83948495	17782	loss	2	15.38	A1 M2	A1|0.98	M2|0.89	0.09	A1|0.98 M2|0.89
1850	chr3	84202714	84215015	12302	loss	1	unique	Y2				Y2|1.31	84214129-84325244 LOC100524738 100524738
1851	chr3	84215714	84263424	47711	loss	5	38.46	C3 DN1 DN5 MS7 W1	DN5|1.31	C3|0.53	0.78	C3|0.53 DN1|1.00 DN5|1.31 MS7|0.81 W1|0.59	84214129-84325244 LOC100524738 100524738
1852	chr3	84661866	84685205	23340	loss	9	69.23	C3 DN5 M2 MS8 R2 W1 Y2 Z2 Z5	R2|1.07	Z2|0.41	0.66	C3|0.51 DN5|0.42 M2|0.96 MS8|0.92 R2|1.07 W1|0.74 Y2|0.80 Z2|0.41 Z5|0.99	84574311-84666326 LOC100625967 100625967
1853	chr3	86110305	86121877	11573	gain	1	unique	Z5				Z5|2.88
1854	chr3	87128768	87141454	12687	gain	1	unique	Y2				Y2|2.94
1855	chr3	95978147	95988586	10440	loss	1	unique	D4				D4|0.01	95897345-96298364 LOC100519087 100519087
1856	chr3	96115147	96126655	11509	gain	1	unique	Z5				Z5|2.84	95897345-96298364 LOC100519087 100519087
1857	chr3	96787887	96820663	32777	gain	1	unique	DN5				DN5|3.44
1858	chr3	98767828	98779464	11637	loss	1	unique	M2				M2|1.27
1859	chr3	100303811	100314023	10213	gain	1	unique	D4				D4|2.80
1860	chr3	100322811	100419478	96668	gain	12	92.31	A1 C3 D4 DN5 M2 MS7 MS8 R2 W1 Y2 Z2 Z5	DN5|5.59	C3|3.04	2.55	A1|3.92 C3|3.04 C3|3.21 D4|3.50 DN5|5.59 M2|4.06 MS7|4.04 MS8|3.92 R2|3.97 W1|3.93 Y2|4.02 Z2|3.12 Z5|4.11
1861	chr3	102933529	102947679	14151	gain	1	unique	D4				D4|3.10	102939995-103072335 LOC100737879 100737879
1862	chr3	103001529	103015338	13810	gain	1	unique	D4				D4|2.79	102939995-103072335 LOC100737879 100737879
1863	chr3	103039529	103050104	10576	gain	1	unique	D4				D4|3.17	102939995-103072335 LOC100737879 100737879
1864	chr3	103536115	103556296	20182	gain	1	unique	D4				D4|2.99
1865	chr3	103676208	103691613	15406	gain	1	unique	D4				D4|2.85
1866	chr3	108061851	108073119	11269	gain	1	unique	D4				D4|2.88
1867	chr3	109631858	109648552	16695	loss	1	unique	R2				R2|0.60	109622369-109637612 LOC100523731 100523731	109641276-109667770 PKR 397588
1868	chr3	110204566	110215299	10734	loss	6	46.15	DN5 M2 MS7 R2 Y2 Z2	M2|1.08	Z2|0.77	0.31	DN5|0.85 M2|1.08 MS7|0.97 R2|0.91 Y2|0.80 Z2|0.77	110211670-110257184 LOC100525742 100525742
1869	chr3	110364566	110378481	13916	gain	1	unique	D4				D4|3.04	110257604-110477607 LOC100525394 100525394
1870	chr3	110495566	110506449	10884	gain	1	unique	D4				D4|2.82
1871	chr3	113288776	113308541	19766	gain	1	unique	D4				D4|2.81	113229594-113352056 LOC100737374 100737374
1872	chr3	113513776	113539105	25330	gain	6	46.15	C3 D4 R2 W1 Y2 Z5	Y2|3.23	R2|2.75	0.48	C3|2.76 D4|3.06 R2|2.75 W1|2.82 Y2|3.23 Z5|3.06	113503502-113673225 LOC100737457 100737457
1873	chr3	114421546	114456645	35100	loss	5	38.46	C3 M2 MS7 R2 Y2	M2|1.41	R2|1.09	0.32	C3|1.20 M2|1.41 MS7|1.22 R2|1.09 Y2|1.10	114427331-114440316 DPY30 100514043	114454182-114524375 SPAST 396584
1874	chr3	114525546	114560353	34808	loss	3	23.08	C3 W1 Y2	W1|1.00	C3|0.99	0.01	C3|0.99 W1|1.00 Y2|1.00	114524173-114551935 LOC100737960 100737960	114533649-114543703 SLC30A6 100170144
1875	chr3	115445551	115460844	15294	loss	1	unique	C3				C3|1.03	115418064-115537590 LCLAT1 100217396
1876	chr3	117278377	117292083	13707	loss	3	23.08	DN1 DN5 M2	M2|1.15	DN5|1.09	0.06	DN1|1.14 DN5|1.09 M2|1.15	117279562-117297985 LOC100739063 100739063
1877	chr3	117434377	117445465	11089	gain	1	unique	D4				D4|3.32	117360466-117450767 PLB1 100519306
1878	chr3	118080075	118092515	12441	loss	6	46.15	C3 DN1 M2 MS8 Z2 Z5	DN1|1.36	M2|0.33	1.03	C3|0.76 DN1|1.36 M2|0.33 MS8|1.16 Z2|0.69 Z5|1.06	118042391-118140554 LOC100623966 100623966
1879	chr3	118247709	118279125	31417	gain	2	15.38	MS7 MS8	MS8|3.64	MS7|3.16	0.48	MS7|3.16 MS8|3.64
1880	chr3	118729809	118742833	13025	loss	1	unique	M2				M2|1.31	118741368-118762439 NRBP1 100625594
1881	chr3	119005687	119017369	11683	gain	1	unique	D4				D4|3.22	119000613-119018767 LOC100522927 100522927
1882	chr3	119064687	119078424	13738	gain	1	unique	D4				D4|3.14	119070205-119079443 LOC100524558 100524558
1883	chr3	119999687	120017994	18308	loss	1	unique	MS8				MS8|1.20	119992053-120169493 ASXL2 100515136
1884	chr3	120500687	120512678	11992	gain	1	unique	D4				D4|2.76
1885	chr3	121966690	121979375	12686	loss	1	unique	M2				M2|1.09	121942591-121979188 LOC100522609 100522609
1886	chr3	122341690	122352458	10769	gain	1	unique	M2				M2|2.78
1887	chr3	122658690	122670585	11896	gain	1	unique	Y2				Y2|3.35
1888	chr3	122694690	122709901	15212	gain	1	unique	Y2				Y2|2.83
1889	chr3	122919690	122930675	10986	gain	1	unique	C3				C3|2.56
1890	chr3	125885706	125900338	14633	gain	1	unique	MS7				MS7|2.93	125854756-125934588 PUM2 100523902
1891	chr3	126169157	126181358	12202	gain	1	unique	R2				R2|2.51
1892	chr3	129749902	129765296	15395	loss	1	unique	D4				D4|1.05
1893	chr3	130198908	130255306	56399	loss	2	15.38	DN1 R2	R2|1.23	DN1|0.76	0.47	DN1|0.76 R2|1.23	130152349-130255280 LOC100737125 100737125
1894	chr3	130259908	130289658	29751	loss	2	15.38	DN1 R2	R2|0.85	DN1|0.78	0.07	DN1|0.78 R2|0.85
1895	chr3	130412987	130430482	17496	loss	1	unique	DN1				DN1|1.20
1896	chr3	134000681	134014970	14290	loss	2	15.38	D4 MS7	MS7|1.37	D4|1.25	0.12	D4|1.25 MS7|1.37	133981950-134012125 LOC100525395 100525395	134012142-134023667 LOC100737827 100737827
1897	chr3	134514184	134531682	17499	loss	1	unique	Z5				Z5|0.97	134531085-134581231 ATP6V1C2 100512277
1898	chr3	135102116	135118653	16538	loss	4	30.77	DN5 M2 MS7 R2	M2|1.46	DN5|1.29	0.17	DN5|1.29 M2|1.46 MS7|1.41 R2|1.31	135086660-135122453 LOC100738598 100738598
1899	chr3	135133116	135143204	10089	loss	1	unique	R2				R2|1.18	135122402-135134226 LOC100622648 100622648	135136977-135174118 LOC100622181 100622181
1900	chr3	135458116	135470013	11898	gain	1	unique	D4				D4|3.11
1901	chr3	138748205	138760649	12445	loss	1	unique	M2				M2|0.80	138751698-138754515 LOC100514639 100514639
1902	chr3	139202205	139214003	11799	gain	1	unique	Y2				Y2|4.75
1903	chr3	139835553	139845553	10001	loss	1	unique	MS7				MS7|1.04	139824633-139850675 DLG4 100626077
1904	chr3	142683497	142739678	56182	gain	13	100	A1 C3 D4 DN1 DN5 M2 MS7 MS8 R2 W1 Y2 Z2 Z5	C3|8.67	W1|4.85	3.82	A1|6.84 C3|8.67 D4|5.79 DN1|7.71 DN5|6.50 M2|7.71 MS7|5.57 MS8|5.88 R2|6.48 W1|4.85 Y2|7.17 Z2|5.70 Z5|6.06
1905	chr3	142859103	143026514	167412	gain	13	100	A1 C3 D4 DN1 DN5 M2 MS7 MS8 R2 W1 Y2 Z2 Z5	DN5|14.84	Z5|4.54	10.3	A1|12.60 C3|5.61 D4|7.89 DN1|12.29 DN5|14.84 M2|12.45 MS7|11.44 MS8|10.86 R2|13.98 W1|12.36 Y2|13.97 Z2|7.19 Z5|4.54	142904429-142923271 LOC100516971 100516971	142942374-142964785 LOC100516671 100516671
1906	chr3	143077907	143180969	103063	gain	13	100	A1 C3 D4 DN1 DN5 M2 MS7 MS8 R2 W1 Y2 Z2 Z5	Y2|15.77	Z5|3.46	12.31	A1|12.25 C3|6.51 D4|7.99 DN1|11.27 DN5|13.89 M2|13.19 MS7|10.83 MS8|11.09 R2|12.69 W1|12.22 Y2|15.77 Z2|6.35 Z5|3.46	143132145-143155238 LOC100519141 100519141	143174570-143181265 LOC100519307 100519307
1907	chr3	143233285	143348474	115190	gain	13	100	A1 C3 D4 DN1 DN5 M2 MS7 MS8 R2 W1 Y2 Z2 Z5	A1|22.95	Z5|3.66	19.29	A1|22.95 C3|9.61 D4|12.95 DN1|15.68 DN5|15.91 M2|17.13 MS7|12.94 MS8|13.95 R2|16.45 W1|14.86 Y2|22.17 Z2|7.72 Z5|3.66	143300315-143301325 LOC100518303 100518303	143302052-143326628 LOC100518119 100518119
1908	chr3	143400220	143495486	95267	gain	13	100	A1 C3 D4 DN1 DN5 M2 MS7 MS8 R2 W1 Y2 Z2 Z5	Y2|12.30	Z5|3.05	9.25	A1|9.48 C3|5.54 D4|6.02 DN1|9.88 DN5|11.59 M2|10.69 MS7|8.96 MS8|8.54 R2|9.40 W1|10.39 Y2|12.30 Z2|5.48 Z5|3.05	143410371-143411381 LOC100518482 100518482	143479724-143484825 LOC100519479 100519479
1909	chr3	143548848	143635016	86169	gain	13	100	A1 C3 D4 DN1 DN5 M2 MS7 MS8 R2 W1 Y2 Z2 Z5	Y2|14.87	Z5|3.59	11.28	A1|11.96 C3|7.18 D4|7.61 DN1|11.27 DN5|11.91 M2|13.10 MS7|11.10 MS8|10.51 R2|10.51 W1|11.43 Y2|14.87 Z2|7.15 Z5|3.59	143580881-143581891 LOC100737770 100737770	143592856-143607191 LOC100518658 100518658
1910	chr3	143767731	143782694	14964	gain	1	unique	W1				W1|2.74
1911	chr3	144346830	144550665	203836	both	13	100	A1 C3 D4 DN1 DN5 M2 MS7 MS8 R2 W1 Y2 Z2 Z5	W1|11.69	C3|0.00	11.69	A1|10.75 A1|5.20 C3|0.00 C3|4.51 D4|0.09 D4|0.58 D4|3.19 D4|4.42 DN1|0.00 DN1|10.88 DN1|6.02 DN5|3.58 DN5|4.98 DN5|7.47 M2|0.00 M2|4.75 M2|9.19 MS7|9.57 MS8|0.00 MS8|4.30 MS8|7.53 R2|0.00 R2|10.07 R2|3.33 R2|4.83 W1|11.69 W1|3.95 W1|5.31 Y2|0.00 Y2|5.60 Z2|0.00 Z2|4.58 Z2|9.15 Z5|0.00 Z5|10.03 Z5|3.62 Z5|4.25	144371413-144372180 LOC100521084 100521084	144391668-144397897 LOC100521445 100521445	144411281-144412002 LOC100621060 100621060
1912	chr3	144605583	144786169	180587	gain	13	100	A1 C3 D4 DN1 DN5 M2 MS7 MS8 R2 W1 Y2 Z2 Z5	MS7|12.72	D4|2.86	9.86	A1|10.74 C3|3.57 C3|4.08 C3|4.86 D4|2.86 D4|3.76 D4|4.01 DN1|11.69 DN5|7.54 M2|8.31 MS7|12.72 MS8|7.71 R2|8.57 W1|10.78 Y2|5.17 Z2|8.83 Z5|8.77
1913	chr4	36001	75700	39700	gain	13	100	A1 C3 D4 DN1 DN5 M2 MS7 MS8 R2 W1 Y2 Z2 Z5	D4|6.76	DN5|4.55	2.21	A1|5.63 C3|5.98 D4|6.76 DN1|5.55 DN5|4.55 M2|6.53 MS7|5.46 MS8|5.14 R2|6.11 W1|6.55 Y2|6.08 Z2|4.88 Z5|6.46
1914	chr4	221001	232406	11406	gain	1	unique	R2				R2|2.99	210760-223144 LOC100512531 100512531
1915	chr4	350089	363146	13058	gain	2	15.38	D4 R2	D4|3.06	R2|2.71	0.35	D4|3.06 R2|2.71	336442-364645 LOC100513276 100513276
1916	chr4	2952541	2965706	13166	loss	1	unique	D4				D4|1.23	2553941-3021011 TRAPPC9 100152043
1917	chr4	3481854	3500183	18330	loss	1	unique	R2				R2|1.09
1918	chr4	3621075	3635978	14904	loss	1	unique	D4				D4|1.06
1919	chr4	4979075	4989095	10021	loss	1	unique	DN1				DN1|0.91
1920	chr4	5505618	5529295	23678	gain	1	unique	D4				D4|3.05
1921	chr4	6148272	6160159	11888	loss	1	unique	Z5				Z5|0.55	6135474-6238772 KHDRBS3 100155706
1922	chr4	7843467	7853965	10499	loss	1	unique	MS7				MS7|1.30
1923	chr4	7874467	7884477	10011	loss	1	unique	Z5				Z5|0.96
1924	chr4	10911081	10937618	26538	gain	9	69.23	A1 C3 D4 M2 MS7 W1 Y2 Z2 Z5	C3|4.25	MS7|2.88	1.37	A1|3.47 C3|4.25 D4|3.58 M2|3.60 MS7|2.88 W1|3.02 Y2|3.27 Z2|3.62 Z5|3.49
1925	chr4	11080804	11129221	48418	gain	7	53.85	A1 C3 M2 MS7 W1 Z2 Z5	C3|4.06	Z2|2.61	1.45	A1|3.21 C3|4.06 M2|3.69 MS7|2.72 W1|3.47 Z2|2.61 Z5|3.12	11095451-11113125 LOC100151870 100151870	11122206-11124268 LOC100739543 100739543
1926	chr4	13208758	13221713	12956	gain	1	unique	A1				A1|3.00
1927	chr4	13600758	13611501	10744	gain	1	unique	MS7				MS7|2.51
1928	chr4	14237227	14253323	16097	loss	2	15.38	DN1 R2	R2|1.32	DN1|1.29	0.03	DN1|1.29 R2|1.32
1929	chr4	14308227	14325837	17611	loss	4	30.77	A1 D4 MS7 R2	R2|1.39	D4|1.16	0.23	A1|1.21 D4|1.16 MS7|1.36 R2|1.39
1930	chr4	15704628	15726545	21918	loss	4	30.77	A1 DN1 MS7 R2	MS7|1.47	A1|1.05	0.42	A1|1.05 DN1|1.29 MS7|1.47 R2|1.06	15725526-15935972 MTSS1 100157797
1931	chr4	16147606	16159155	11550	loss	1	unique	R2				R2|1.10	16141130-16244794 LOC100737012 100737012
1932	chr4	18472806	18486796	13991	gain	1	unique	D4				D4|3.09	18458703-18489076 SHAS2 397120
1933	chr4	26130089	26141399	11311	gain	1	unique	R2				R2|3.15
1934	chr4	28220662	28254174	33513	loss	1	unique	R2				R2|1.19
1935	chr4	28371662	28399898	28237	loss	1	unique	MS7				MS7|1.24
1936	chr4	28458662	28474064	15403	loss	4	30.77	DN1 DN5 M2 W1	DN1|1.34	W1|0.76	0.58	DN1|1.34 DN5|1.04 M2|1.13 W1|0.76
1937	chr4	28621539	28641853	20315	loss	1	unique	MS7				MS7|0.00
1938	chr4	28733539	28767608	34070	loss	1	unique	Z2				Z2|1.28
1939	chr4	29781802	29804550	22749	loss	2	15.38	MS7 R2	R2|0.84	MS7|0.00	0.84	MS7|0.00 R2|0.84
1940	chr4	29868802	29883618	14817	gain	4	30.77	A1 C3 Y2 Z2	Z2|3.58	C3|2.53	1.05	A1|2.57 C3|2.53 Y2|2.67 Z2|3.58
1941	chr4	29891802	29916430	24629	gain	1	unique	Y2				Y2|3.37
1942	chr4	29973895	30007533	33639	gain	9	69.23	C3 D4 DN5 M2 R2 W1 Y2 Z2 Z5	M2|4.71	Z5|2.67	2.04	C3|3.09 D4|4.31 DN5|2.86 M2|4.71 R2|4.43 W1|4.33 Y2|3.96 Z2|4.13 Z5|2.67
1943	chr4	31473618	31509876	36259	loss	1	unique	A1				A1|0.00
1944	chr4	35587146	35610013	22868	gain	2	15.38	MS7 MS8	MS7|6.38	MS8|4.78	1.6	MS7|6.38 MS8|4.78	35528889-35616168 DPYS 100156500
1945	chr4	35634146	35650128	15983	loss	1	unique	R2				R2|1.34
1946	chr4	37099164	37110152	10989	gain	1	unique	D4				D4|2.96	37095398-37107506 AZIN1 100158237
1947	chr4	37300164	37324125	23962	gain	1	unique	D4				D4|3.51
1948	chr4	37403164	37424635	21472	loss	2	15.38	M2 MS8	M2|1.21	MS8|1.09	0.12	M2|1.21 MS8|1.09
1949	chr4	39403581	39415522	11942	gain	1	unique	D4				D4|2.89
1950	chr4	39579581	39596856	17276	gain	1	unique	D4				D4|3.05
1951	chr4	44948116	44963173	15058	loss	1	unique	DN1				DN1|1.02
1952	chr4	45182805	45196745	13941	loss	1	unique	M2				M2|1.35	45139302-45196455 INTS8 100511876
1953	chr4	46179930	46191307	11378	gain	1	unique	R2				R2|2.77
1954	chr4	47725184	47735599	10416	gain	1	unique	DN5				DN5|4.05
1955	chr4	48222948	48234736	11789	loss	1	unique	C3				C3|0.84
1956	chr4	48710726	48723317	12592	gain	1	unique	MS7				MS7|3.04
1957	chr4	50600761	50622994	22234	gain	1	unique	M2				M2|2.99
1958	chr4	50835759	50877081	41323	gain	2	15.38	C3 MS7	MS7|4.31	C3|3.53	0.78	C3|3.53 MS7|4.31
1959	chr4	50996248	51047064	50817	gain	5	38.46	C3 DN1 MS7 R2 Z2	MS7|4.23	C3|3.17	1.06	C3|3.17 DN1|3.64 MS7|4.23 R2|3.40 Z2|4.04
1960	chr4	55441776	55452471	10696	gain	1	unique	M2				M2|2.75
1961	chr4	56521289	56543935	22647	loss	1	unique	MS8				MS8|1.07	56493457-56527980 LOC100157957 100157957	56528049-56589253 LOC100152599 100152599
1962	chr4	57080825	57094142	13318	gain	1	unique	Z2				Z2|2.99
1963	chr4	59131166	59142129	10964	loss	4	30.77	MS7 MS8 W1 Z2	MS7|0.11	MS8|0.00	0.11	MS7|0.11 MS8|0.00 W1|0.06 Z2|0.07
1964	chr4	59143166	59178653	35488	gain	13	100	A1 C3 D4 DN1 DN5 M2 MS7 MS8 R2 W1 Y2 Z2 Z5	W1|5.33	Z2|2.76	2.57	A1|3.38 C3|4.97 D4|3.82 DN1|4.43 DN5|3.01 M2|4.79 MS7|3.12 MS8|3.35 R2|4.07 W1|5.33 Y2|3.79 Z2|2.76 Z5|4.25
1965	chr4	59224166	59256484	32319	gain	12	92.31	A1 C3 D4 DN1 DN5 M2 MS7 R2 W1 Y2 Z2 Z5	DN1|1013.71	Z2|2.72	1010.99	A1|526.72 C3|808.31 D4|82.78 DN1|1013.71 DN5|164.27 M2|319.80 MS7|185.31 R2|165.96 W1|265.63 Y2|168.91 Z2|2.72 Z5|284.82
1966	chr4	59395891	59416261	20371	gain	1	unique	C3				C3|3.66
1967	chr4	60556734	60574500	17767	loss	2	15.38	M2 MS8	M2|1.19	MS8|1.12	0.07	M2|1.19 MS8|1.12	60465088-60626273 PAG1 100157912
1968	chr4	67699814	67720530	20717	loss	2	15.38	A1 M2	M2|1.10	A1|0.92	0.18	A1|0.92 M2|1.10	67676829-67706624 LOC100153381 100153381
1969	chr4	67898814	67925385	26572	loss	1	unique	DN1				DN1|0.81	67814887-68172199 STAU2 100516319
1970	chr4	68372358	68389444	17087	loss	1	unique	M2				M2|0.91	68341834-68375855 TERF1 100516798
1971	chr4	70486637	70506445	19809	loss	1	unique	MS8				MS8|1.26
1972	chr4	71052432	71069624	17193	loss	1	unique	MS8				MS8|1.11	70980389-71108532 LOC100153211 100153211
1973	chr4	72162620	72252936	90317	loss	13	100	A1 C3 D4 DN1 DN5 M2 MS7 MS8 R2 W1 Y2 Z2 Z5	A1|0.00	A1|0.00	0	A1|0.00 C3|0.00 D4|0.00 DN1|0.00 DN5|0.00 M2|0.00 MS7|0.00 MS8|0.00 R2|0.00 W1|0.00 Y2|0.00 Z2|0.00 Z5|0.00	72173727-72178861 LOC100738379 100738379	72193052-72195904 LOC100522994 100522994	72212190-72213308 LOC100620633 100620633
1974	chr4	72257620	72296354	38735	loss	13	100	A1 C3 D4 DN1 DN5 M2 MS7 MS8 R2 W1 Y2 Z2 Z5	D4|0.01	A1|0.00	0.01	A1|0.00 C3|0.00 D4|0.01 DN1|0.00 DN5|0.00 M2|0.00 MS7|0.00 MS8|0.00 R2|0.00 W1|0.00 Y2|0.00 Z2|0.00 Z5|0.00	72269039-72279518 LOC100738542 100738542
1975	chr4	74505465	74540642	35178	gain	2	15.38	MS7 MS8	MS8|3.46	MS7|3.09	0.37	MS7|3.09 MS8|3.46
1976	chr4	74931465	74950283	18819	loss	1	unique	MS8				MS8|1.05	74946618-75055310 LOC100127143 100127143
1977	chr4	77093528	77145471	51944	loss	13	100	A1 C3 D4 DN1 DN5 M2 MS7 MS8 R2 W1 Y2 Z2 Z5	A1|0.00	A1|0.00	0	A1|0.00 C3|0.00 D4|0.00 DN1|0.00 DN5|0.00 M2|0.00 MS7|0.00 MS8|0.00 R2|0.00 W1|0.00 Y2|0.00 Z2|0.00 Z5|0.00	77077276-77097199 LOC100739826 100739826	77133021-77137828 LOC100739857 100739857
1978	chr4	77864084	77874113	10030	loss	1	unique	Z2				Z2|1.01
1979	chr4	85672402	85693078	20677	loss	1	unique	W1				W1|0.00
1980	chr4	86926852	86947547	20696	gain	1	unique	D4				D4|2.93
1981	chr4	87412259	87432022	19764	gain	1	unique	D4				D4|3.05	87368897-87543250 LOC100153946 100153946	87370315-87610295 LOC100621023 100621023
1982	chr4	87437259	87459980	22722	gain	3	23.08	A1 D4 R2	D4|3.64	R2|3.12	0.52	A1|3.34 D4|3.64 R2|3.12	87368897-87543250 LOC100153946 100153946	87370315-87610295 LOC100621023 100621023	87445819-87447134 LOC100152743 100152743
1983	chr4	87748770	87760390	11621	gain	1	unique	D4				D4|2.89
1984	chr4	87993140	88008193	15054	gain	1	unique	D4				D4|3.10	87974453-88044055 LOC100738910 100738910
1985	chr4	88737413	88762202	24790	loss	3	23.08	DN1 R2 Z2	DN1|1.21	R2|0.70	0.51	DN1|1.21 R2|0.70 Z2|1.04	88761184-88802716 SCYL3 100156397
1986	chr4	88845413	88876631	31219	gain	12	92.31	A1 C3 D4 DN1 M2 MS7 MS8 R2 W1 Y2 Z2 Z5	M2|4.30	MS8|3.40	0.9	A1|3.74 C3|3.80 D4|3.93 DN1|3.76 M2|4.30 MS7|3.84 MS8|3.40 R2|3.64 W1|3.68 Y2|3.90 Z2|3.66 Z5|3.77
1987	chr4	89075413	89086152	10740	gain	1	unique	M2				M2|2.63	89027936-89109573 F5 397217
1988	chr4	90327473	90339098	11626	gain	1	unique	M2				M2|3.09	90338614-90371885 LOC100151956 100151956
1989	chr4	91905473	91916503	11031	gain	1	unique	D4				D4|2.76	91903989-91911093 POGK 100155419
1990	chr4	95352904	95377775	24872	loss	1	unique	W1				W1|0.97
1991	chr4	95377904	95426118	48215	loss	1	unique	DN1				DN1|0.00
1992	chr4	95526904	95538550	11647	gain	1	unique	D4				D4|2.83	95483072-95558390 DDR2 100154199
1993	chr4	96894361	96908671	14311	gain	4	30.77	D4 M2 MS7 R2	M2|3.48	D4|2.96	0.52	D4|2.96 M2|3.48 MS7|3.27 R2|3.00	96889012-96908198 FCGR2B 613131
1994	chr4	96928361	96957644	29284	gain	13	100	A1 C3 D4 DN1 DN5 M2 MS7 MS8 R2 W1 Y2 Z2 Z5	A1|12.78	MS8|6.90	5.88	A1|12.78 C3|9.18 D4|10.28 DN1|9.47 DN5|8.88 M2|10.92 MS7|9.36 MS8|6.90 R2|8.70 W1|7.96 Y2|10.57 Z2|10.78 Z5|12.67
1995	chr4	97152361	97171139	18779	gain	1	unique	D4				D4|3.11	97152986-97168009 UFC1 100157692	97163788-97183669 NIT1 100155270	97168028-97180646 DEDD 100156474
1996	chr4	97387435	97441933	54499	gain	13	100	A1 C3 D4 DN1 DN5 M2 MS7 MS8 R2 W1 Y2 Z2 Z5	MS7|7.90	Z5|2.84	5.06	A1|3.80 C3|4.26 D4|5.10 DN1|6.78 DN5|5.76 M2|5.40 MS7|7.90 MS8|5.60 R2|5.42 W1|4.51 Y2|5.22 Z2|5.93 Z5|2.84	97379660-97389099 ARHGAP30 100158101	97403439-97430022 LOC100736733 100736733	97440660-97448163 LOC100737066 100737066
1997	chr4	97606435	97623594	17160	gain	12	92.31	A1 C3 D4 DN1 DN5 M2 MS7 MS8 R2 W1 Y2 Z2	MS7|9.90	A1|4.72	5.18	A1|4.72 C3|5.65 D4|5.98 DN1|7.42 DN5|6.98 M2|6.39 MS7|9.90 MS8|8.55 R2|6.73 W1|4.85 Y2|5.78 Z2|6.16	97605009-97606926 LOC100156473 100156473	97610153-97621638 ITLN2 100144619
1998	chr4	97811257	97836466	25210	gain	1	unique	M2				M2|2.66	97824477-97854872 LOC100152851 100152851
[truncated: 1,135 more rows]
[truncated: 2 more columns]

## Sheet: Table S7
Table S7. The CNVR contents on different pig chromosomes
Chr. Name	Chr. Length (bp)	CNVR #	Total length (bp)	Percentage of CNVR length (%)
1	315321322	256	8930051	2.8
10	79102373	134	4595395	5.8
11	87690581	118	3802089	4.3
12	63588571	118	3084884	4.9
13	218635234	217	6141956	2.8
14	153851969	212	5281717	3.4
15	157681621	149	4020429	2.5
16	86898991	76	2208818	2.5
17	69701581	102	3208275	4.6
18	61220071	60	1208167	2
2	162569375	276	12078998	7.4
3	144787322	194	6099058	4.2
4	143465943	160	4371302	3
5	111506441	130	4268375	3.8
6	157765593	203	5653937	3.6
7	134764511	182	9604577	7.1
8	148491826	139	4150112	2.8
9	153670197	163	4713157	3.1
X	144288218	242	9387425	6.5

## Sheet: Table S8
Table S8. The number of overlaps between any pairwise animals
Sample 1	Sample 2
	C3	D4	DN1	DN5	M2	MS7	MS8	R2	W1	Y2	Z2	Z5
A1	751	748	713	798	851	785	760	731	799	717	798	828
C3		703	657	732	757	715	711	665	731	701	727	731
D4			658	726	742	720	674	735	727	662	721	734
DN1				724	717	689	661	704	687	625	706	704
DN5					806	795	762	721	797	690	818	798
M2						796	770	745	788	738	812	818
MS7							773	716	762	678	799	769
MS8								660	744	675	753	743
R2									699	627	718	721
W1										697	804	797
Y2											694	701
Z2												813

## Sheet: Table S9
Table S9. The length of overlaps between any pairwise animals
Sample 1	Sample 2 (Length unit: Mbp)
	C3	D4	DN1	DN5	M2	MS7	MS8	R2	W1	Y2	Z2	Z5
A1	37.4	36.5	36.6	39.5	38	39.9	37.8	35.8	40.1	36.8	38.2	39.2
C3		35.8	34.8	36.4	35.8	37.2	35.9	34	37.2	37	35.7	36.4
D4			34	35.5	34.7	36.6	34.4	34.3	36.3	34.7	34.8	36
DN1				36.3	34.5	36.6	34.6	35.5	36.2	33.6	35.1	35.6
DN5					36.9	39.6	37.4	34.9	39.4	35.3	38.1	38.3
M2						38.8	37	34.7	37.6	35	37.6	38.2
MS7							39.9	35.9	39.8	36.3	39.1	39.1
MS8								33.8	37.9	35.1	37.8	37.8
R2									35.4	32.8	34.6	35.1
W1										36.3	38.5	39
Y2											35	35.6
Z2												39.2
