# Supplementary material for: Global copy number analyses by next generation sequencing provide insight into pig genome variation
Source: BMC Genomics. 2014 Jul 14;15(1):593. doi: 10.1186/1471-2164-15-593 (PMC4111851; doi:10.1186/1471-2164-15-593)
Supplement: Supplementary file 4 — Additional file 4: Description: The file contains Supplemental Tables S10 to S13. (XLSX 129 KB) [file 12864_2014_6278_MOESM4_ESM.xlsx]

## Sheet: Table S10
Table S10. Correlations between RD predictions and aCGH validations
Sample	Correlation	# of intervals to calculate correlation
A1	0.757	741
C3	0.5	693
DN1	0.683	720
DN5	0.55	758
M2	0.777	755
MS7	0.555	735
MS8	0.529	698
R2	0.809	707
W1	0.543	735
Y2	0.601	685
Z2	0.599	733
Z5	0.596	719
Average	0.625	723

## Sheet: Table S11
Table S11. Information of qPCR primers for CNV validation
CNVR validated						Primer information
CNVR #	Chr	start	end	length	type	Primers	Primer_F	Primer_R	Start	End	Length	Amplificated sequence
147	chr1	224908948	224929711	20764	gain	RD13A-4	CCTTCTGGACCTGGTTGCC	CCTGCCTCAGACCCACAGC	224913013	224913158	146	CCTTCTGGACCTGGTTGCCCCCCAAGGCCTCTTGGGGGAATCCAAAGTCCCTTCTGTGGTCCAGGCAGGAGAAGGGGGAGATTCTCCTCATTTGTGCCAGGAGCCTCAGGGCCCTGGTGTGAGCCAGGCTGTGGGTCTGAGGCAGG
						RD13B-3	AGGCTTGACTTGGGTTGCTTC	GAGGACACATCATAGAGTTTGGTAGAG	224920852	224920965	114	AGGCTTGACTTGGGTTGCTTCCATCATGGGTCACTCACACAACTCTTGTCAGGAAGCCGCAGTTCCTCATCAGAGTCACACAAGCCCCTCTACCAAACTCTATGATGTGTCCTC
203	chr1	284427746	284523631	95886	gain	CGH1-1	GGGCGATGATGGACAGTAAGG	GTGGATGGAGCAGGAGGTGT	284441084	284441237	154	GGGCGATGATGGACAGTAAGGGACAAAAAGGCCGCAACTCAACTGCCATTTCTGTGGGGCCCAGAGTGAACGCGGGTACTGCCCAGGAGCCCTGCACACAGCGCCACCTAGAGGGTGGGCTGACCAGCTAAGCGACACCTCCTGCTCCATCCAC
						Gene2-2	CCATAAATTGGAGGGTGAGATG	AGTTGTAAGTGGGAAACGGGTG	284448182	284448284	103	CCATAAATTGGAGGGTGAGATGGCCTTCTGAGCTTGGAAGATGGACCATGAACACAGACATGTATTTGAGGTTCATACTCACACCCGTTTCCCACTTACAACT
302	chr10	22872897	23243756	370860	both	LD1-2	CCAAATAGGAGGTGGCTCTGT	AGCAGGTATAAGGCAAGGGTTC	23204716	23204883	168	CCAAATAGGAGGTGGCTCTGTAAAGCCAGCTTTTCCTGTGATGCAGAAATCATAGCCGCCGCTTGGCCATGCATCTCTTCCTCCGAACAGGGACCTGAATGCAATGAGAAATGACTTTCAACTTCCAAGGAGTCAGATCATGGACAGAACCCTTGCCTTATACCTGCT
						LD1-3	TTACGAAGTTCCGTGCTGCTAC	GCCTTTACAATATCCTGCTCTGC	23205934	23206060	127	TTACGAAGTTCCGTGCTGCTACCCAGTGTTCAAAGCGCAGGTCCAAGAGAAGCCTGGACCTGCAAACATCCCAGGCTCTGTAGGCACTGGAGCCTTCCTGAAATGCAGAGCAGGATATTGTAAAGGC
477	chr11	62572158	62742807	170650	loss	F1-2	AGTGACTGCTGACACGAGAGG	ATGCTGGGCACATTATTGGAC	62718209	62718355	147	AGTGACTGCTGACACGAGAGGAGAGTTAATAGCTCTTGTTGGGGTGGTTTAAGGGGGTGTCACTCAGCTGACCTCCACCAGAACGAAAACATTGCCTTTGTGGATTGCCTTGGAGACTTCGATCTAGTCCAATAATGTGCCCAGCAT
						F1-3	ATGCCTTCTTTTATCCAACTCAC	TTCCCCACTCTCTCAAATACCTC	62735125	62735323	199	ATGCCTTCTTTTATCCAACTCACTCTGAAGGGTTGACAGAGCTCATGGACAAGATGACAGATCTGTCAAAATAAAATGAATGTGAAAATTTGGGGAGCATCAGAAAGTGAATGGTTTGAGATTTAAAGTGGTAACTGGGGCTTAGACGAGAAGATGACAGAGAGTCTCATGGCTAGGAGGTATTTGAGAGAGTGGGGAA
479	chr11	62943791	63001040	57250	loss	RD2A-2	CCTTCCTCCACTTGCAGACAGAG	GGGATATGGGATTTAACGACCTG	62948181	62948324	144	CCTTCCTCCACTTGCAGACAGAGTAACAACCATTTCTACTCTGCTCAGCATTAGTCATCAATTTCTCCAGCTCTCTCAGAGCCACCCTAATAGAGTTTGATCCATCTCCTAGGACCTTTGCCAGGTCGTTAAATCCCATATCCC
						RD2B-4	GGTCCCTCCTGACAGTATGGC	CACCTGGACTTGGTCTCATCAC	62992983	62993132	150	GGTCCCTCCTGACAGTATGGCAAGCTTTGGAGCTGTGATGGATTTATAGAGTTGTCCAGAATTGCAACAAGGGATTGAGCCTTTCTTCCACATCAGTCAATCATCGTATGCAACCTACTCATGAAAATGTGATGAGACCAAGTCCAGGTG
490	chr11	70554697	70853929	299233	gain	J2-1	GGTTATCTGGGGTGTGGAGGA	TGGAGGGTCTGAGAACTTTGG	70678244	70678368	125	GGTTATCTGGGGTGTGGAGGAGGGAGCATCTGGGTTGAATTCATTGTCCAACTCCTGCAGCCTATTTAGGGTACCAAAAATCTCAACATTCCACACACATGAGGCCAAAGTTCTCAGACCCTCCA
621	chr12	57957324	58013169	55846	gain	RD11A-1	AGAGCAGCAGGCAACAAAGTC	CCATTGGGTTAAGTGTATAAATCAGTC	58008243	58008387	145	AGAGCAGCAGGCAACAAAGTCCAGGGAATCCAAATCATAGCTCTCTTTGAAACAACACCTTACATTATTCCAAAGGCAGTCACTTTCAGGTTGCCAACAACTCAAATTATTTATAGGAGACTGATTTATACACTTAACCCAATGG
						Gene16A-3	TAATCTTCGCCTTGACCTTTCC	AGGGTGTTGACTTTGTCCTCTTCT	57973945	57974105	161	TAATCTTCGCCTTGACCTTTCCAGGTGAAAAACCTCACGGAAGAGATGGCAGGCCTGGACGAAACCATCGCAAAGCTGACCAAGGAGAAGAAGGCCCTCCAGGAGGCCCACCAGCAGACCCTGGATGACCTGCAGGCAGAAGAGGACAAAGTCAACACCCT
623	chr12	58204324	58227964	23641	gain	RD11B-2	CGTTCATCCCACAGGACACC	TGTTCTGCGACTTTCCTACTCC	58226477	58226648	172	CGTTCATCCCACAGGACACCCAGATCCACCTGGATGACGCTCTCAGGGGCCAAGAGGACCTGAAGGAGCAGCTGGCCATGGTGGAGCGCAGAGCCAACCTGCTGCAGGCTGAGATTGAGGAGCTGCGGGCCACGCTGGAGCAGACAGAGAGGAGTAGGAAAGTCGCAGAACA
						Gene16B-1	GCATCGTCTGCCAAACCTTTC	TATCCGCATTCTTCCACATCG	58206565	58206702	138	GCATCGTCTGCCAAACCTTTCATTGTACTGATGCCATCGGCAACCTGCAGATAACAGAATGGAGCAGCCTGAGCCTGCGTCCTTTGGAAGGAAGTGTGGAACAGCAAAGGGAGCCTTCGATGTGGAAGAATGCGGATA
660	chr13	34197467	34233307	35841	gain	CGH3-1	GGATGATGGAGCGGGAGAAG	CCACTGCCACTAAATGCTTGTC	34207669	34207871	200	GGATGATGGAGCGGGAGAAGCACCAGGGTCCTCTAACCAGCCTGATTCAGCCCCACCTGCTCAGCAAAAGTCAAGCACGACAGGTCCCAAAGTAAGTGCTCTGGGAGATCCTGCCCTCTGTGCCTCTCGGAGAGGGGGCTCTCGGTCTTGTTTCAGGTTGGCCCAGAAGCAGACCTAGGACAAGCATTTAGTGGCAGTGG
						Gene9-4	GCCAGGGTAGGAGGGTGTT	TTCTAGCGGGTGAAGCAGTG	34209353	34209540	188	GCCAGGGTAGGAGGGTGTTCTCTGCCTGATGTAGCAGCGGGGAATTGGTCCAAAGGCTGTACCACGCGCCTAACCCCTAGGAGGACTTCAAATGAAAAGGGGCCACTCACCTGATTACAGGTTATGTCAAAGTTGCCTCTGATCTCTTTCAAGGTGACTGTCCCCACACACTGCTTCACCCGCTAGAA
1456	chr2	9806209	9868133	61925	gain	RD10A-4	AGGATTTGCCTCCATTTGTGC	TACCCTGCCCTCTACTCATTTCTC	9833907	9834075	169	AGGATTTGCCTCCATTTGTGCAGGGCTGTGGATTTCAACCCACAGCTGCTCCATCTGCAAACACTGTAGTTAGTAGATTGGCCTTATGCCCTCGTCCTGGGGGGAGAGTGAGACTCAGGGCAGGATCAAATGGTTCCCACCTGAGGAGAAATGAGTAGAGGGCAGGGTA
						RD10B-1	TCAATGTTCACCCTTGTTGTCG	CAGTAGATGTTCTGTGCCAGTCGT	9849712	9849847	136	TCAATGTTCACCCTTGTTGTCGAAAGTTGGGCGGAGGGATCAGGATGGCCGAGGGGTAAGACATGACCCTCACCTTCTCCAGCAACCACAGAAGAAAACATCTGCATGTGAAACGACTGGCACAGAACATCTACTG
1538	chr2	61317102	61368938	51837	both	R1-3	TTTTGGATAGGATGGCGGACT	ATTGATGGGTATTGTTCTGGATGT	61356969	61357128	160	TTTTGGATAGGATGGCGGACTCAGGACTTATCCCTTGGATTTGGTCCCACGTCCTTTCATGTTCTGAGTCCATGTGGCCTCTAGTTCCTTGCATGCTCAAGGGTCTGCAGACCTGAGACCTTCCAGTCCCCAAGGGACATCCAGAACAATACCCATCAAT
2053	chr4	126260104	126338355	78252	gain	Gene15B-3	CATCTATTCTTACATTCTGGGACG	GGGCGAGCATAAATCCAACT	126283963	126284117	155	CATCTATTCTTACATTCTGGGACGCTAGGTAGGAAACACAGTTCCCCGATTTTGAAGCTCCCTTTGAATGACATTAAAATATTGTTTTCTTCTGTGATGATGGTATTCTGTGCCTTTTAGACTGTACAAAGTGGCAGTTGGATTTATGCTCGCCC
						Gene15B-4	AGCATCTATTCTTACATTCTGGGACG	AGTTGGATTTATGCTCGCCC	126283961	126284117	157	AGCATCTATTCTTACATTCTGGGACGCTAGGTAGGAAACACAGTTCCCCGATTTTGAAGCTCCCTTTGAATGACATTAAAATATTGTTTTCTTCTGTGATGATGGTATTCTGTGCCTTTTAGACTGTACAAAGTGGCAGTTGGATTTATGCTCGCCC
2436	chr7	24620712	24762578	141867	gain	RD14A-2	CCCACCTCCCTTCCCTACCT	CCTTGCCCTTTGTTACCAGACC	24684808	24684955	148	CCCACCTCCCTTCCCTACCTGAGCGCGTCTTCCTCCAGATCACAACTCCAGCCACCACAGCTCCAGCGACCAGGACCAGAACCAGGCCAACAATGATGCCCACGATGGGGACGGGGGGCTGAGCAGGGTCTGGTAACAAAGGGCAAGG
						RD14B-2	TCATCCGCTCCGCCACAT	TACGATCAGGACGCCTACGAC	24750533	24750665	133	TCATCCGCTCCGCCACATCGGCCTCCTCCTGCTTGCGCTTGGAGATCTGAGCCGCCATGTCCGCCGCGGTCCAGGAGCGCAGGTCCTCGTTCAGGGCGAGGTAATCGGCGCCGTCGTAGGCGTCCTGATCGTA
2472	chr7	50300711	50673922	373212	loss	D1-1	TTGGGAAATGTTCAACTGTGTA	TCAATGGAATGAGGTAGGGTCT	50374770	50374933	164	TTGGGAAATGTTCAACTGTGTACATTTAGGTAAACCACTGACACATCAAAAATCATCCTACATGGATGCAAACATGGTATTCATGATAAGAAATTAATATGAAATATGCCTCTATTAAAGCTCCAGCCCAGAGAAGATTAGAAGACCCTACCTCATTCCATTGA
						D2-1	TCATTGGGTCTACTTCCTTCTTCTTA	AGTTCATTCACCTATGCCTCTCTTAT	50413778	50413967	190	TCATTGGGTCTACTTCCTTCTTCTTAAAGAGTTTCAGATGAAAGAGTGAGCTCAAGTATGCCCAATTCATAATACTGGCCCTGAAATTAGGTTCAATTCACTAACTCTCAGAAAAATATTCCTCCCATAGTACCTGGATGACAGGTTTAGGAGAAATGGAAATCATAAGAGAGGCATAGGTGAATGAACT
2488	chr7	59577619	59600227	22609	loss	LC1-1	TGGAGGGAGGAGAAATGGATG	TGTGATGGATGTGGCAGAAGAG	59581146	59581285	140	TGGAGGGAGGAGAAATGGATGAAGTATTTTCAGTGGTTGTTGTTATTTGTTTGGTTCGTGTGTGTCTGTGTGTTTCACTTTAAATAAAATGAATTTTTAAAAAAGAAAGAAGTTTCTTCTCTTCTGCCACATCCATCACA
						LC1-2	TGCTACCCATCGCTCCATAC	TGTGATCCAAGAACCCAAATCTC	59586275	59586505	231	TGCTACCCATCGCTCCATACCCCAAAAAGAAAAGTAAAATCTTATGGACTTAGGTCTGTTTTAGAGGTTTTGTTTTCTTTCGTTTGTTTTTTCTTATTACTTCAAAATGAACTACTAGTGTGTGAGGGAGTCTTCCAAAAAGCCAACTCAACATTAGGTTACATTGAAAACAATGTCTACTGCCACTGAGGATCCCAAAGATAACTCAGAGATTTGGGTTCTTGGATCACA
2596	chr8	5730978	5748400	17423	loss	LC4-3	GTGGACCCTTGACTCTTCGTGT	CAATGTGATGCCAATTTCTGCT	5735212	5735390	179	GTGGACCCTTGACTCTTCGTGTAGGTTCTGCCCCTTAAGATGCCGACATGTACAGCAGCACAGGGAACTCTATGTAATCTCTTGGGCTAGAACACACTAGAAGATAGTATGAGAAAAAGAACGCATACATATGCAGGACCGGGTCGCTTTGCTCTACAGCAGAAATTGGCATCACATTG
2628	chr8	43309551	43485585	176035	gain	CGH2-1	CTGTTGGGAGCAGATGAGACC	GGGCGAAGGAAAGGATGTAAG	43319160	43319303	144	CTGTTGGGAGCAGATGAGACCATATTTCAAGGTTCCGGTATTCAGGGCCAATGTTCCCCTCTCGTTTTCCTTTCGTAGTCCATATTTTGGACATTTGTGAACAGGTCAAAGGGCTGTCTTGGTCTTACATCCTTTCCTTCGCCC
2770	chr9	11126204	11152941	26738	gain	RD8-2	CGCCTACTTAGCGGTTTGGAC	GAAATGACTGGATGGTGGAGATG	11131204	11131314	111	CGCCTACTTAGCGGTTTGGACGTTTATTTGCTTTCTGCTTGGATGCCAAGTAGGTGCCAATGGCAAAGCTTGTTGGGGGAGGTCTGTTCATCTCCACCATCCAGTCATTTC
3068	chrX	91322641	91355147	32507	loss	CGH5B-1	AGCACAGCGATGGCTCTACAAC	GCATTGCCTGAGTAAACATCAACAG	91340081	91340211	131	AGCACAGCGATGGCTCTACAACTGCCACAAGGGGGGAGAAAATATACTGAGGGATGCAGAGGCATCCCAGTCCTGGGGCAGAGCCTAGATGTGGCAGCAGTAGTCACTGTTGATGTTTACTCAGGCAATGC
						CGH6A-2	ATTATCTTCATTGCCATTTGCCT	GGAATCTTTTCGGACCACAACAC	91332745	91332918	174	ATTATCTTCATTGCCATTTGCCTCTAGGTATTTTTTAAATTCCTCTTTGATTTCTTCAGTGATCCATTGGTTGTTGAGTAGCATGTTGTTTGGTCTCCACGTGTTTGTGTTTTTTGCAGTTTTTTTCTTGTTGTTGATTTCTCCTCATATAGTGTTGTGGTCCGAAAAGATTCC
						CGH6B-1	AGCACAGCGATGGCTCTACAAC	CATTGCCTGAGTAAACATCAACAG	91340081	91340210	130	AGCACAGCGATGGCTCTACAACTGCCACAAGGGGGGAGAAAATATACTGAGGGATGCAGAGGCATCCCAGTCCTGGGGCAGAGCCTAGATGTGGCAGCAGTAGTCACTGTTGATGTTTACTCAGGCAATG
3071	chrX	92590788	92623408	32621	loss	R2-2	AGGAGCAAACGATGAAACGG	CACCTCAGGGCAAAGGACAC	92592688	92592881	194	AGGAGCAAACGATGAAACGGACTTCTGCAGTCTAACAGACACCCAGTTCAAAAAGGAGATAGTGAAAATACTGAAGGAATTAAGAGAAGATATGAACAGTAATTCAACTCCTGCTTTCCTGATTTTCCACGGGCATGAAATATCTTTTCCCATCCCCTCACATTCACTCTATATGTGTCCTTTGCCCTGAGGTG
3104	chrX	115317616	115340965	23350	gain	RD4A-2	AGAGTCAGGCTGTGGATTAAAGG	GGTTCTGGATAACTGAGTGGGTAG	115321471	115321579	109	AGAGTCAGGCTGTGGATTAAAGGGAGGTAAAGTAAGCCTTTGACCCTCTTTCCTCCCTCAGCCTACCCCCCAGGAGGTAGAGGTGCTACCCACTCAGTTATCCAGAACC

## Sheet: Table S12
Table S12. CNVR qPCR confirmation results of the original method and the modified method
CNVR #	CNVR information								Primer informtion				CN of qPCR	The original method				The modified method
	chr.	start	end	length	type	# of positive samples	frequency (%)	Sample	name	chr.	start	end		# TP	# FP	# TN	# FN	# TP	# FP	# TN	# FN
147	chr1	224908948	224929711	20764	gain	7	53.85	D4|3.80 DN1|6.31 DN5|4.98 MS7|5.84 R2|5.80 Z2|3.68 Z5|5.12	RD13A-4	1	224913013	224913158	A1(3.95) C3(6.41) D4(11.6) DN1(5.01) DN5(6.94) M2(7.19) MS7(6.36) MS8(4.89) R2(6.58) W1(4.83) Y2(5.91) Z2(4.86) Z5(6.70)	13	0	0	0	7	0	0	6
									RD13B-3	1	224920852	224920965	A1(3.03) C3(5.98) D4(11.4) DN1(4.19) DN5(7.55) M2(6.29) MS7(4.51) MS8(3.52) R2(6.66) W1(4.88) Y2(4.96) Z2(4.31) Z5(5.00)	2	0	0	11	7	0	0	6
203	chr1	284427746	284523631	95886	gain	9	69.23	A1|10.87 D4|16.98 DN5|8.90 MS7|4.91 MS8|5.04 W1|4.84 Y2|12.38 Z2|3.96 Z5|4.76	CGH1-1	1	284441084	284441237	A1(13.8) C3(1.96) D4(43.7) DN1(1.99) DN5(19.8) M2(3.73) MS7(6.32) MS8(6.34) R2(4.32) W1(4.73) Y2(15.8) Z2(3.91) Z5(4.22)	9	0	2	2	9	0	2	2
									Gene2-2	1	284448182	284448284	A1(10.8) C3(1.83) D4(29.4) DN1(1.99) DN5(13.2) M2(2.51) MS7(5.14) MS8(5.06) R2(2.25) W1(4.52) Y2(17.0) Z2(4.09) Z5(5.53)	9	0	3	1	9	0	3	1
302	chr10	22872897	23243756	370860	both	13	100	A1|13.02 C3|0.00 C3|0.50 C3|5.46 C3|6.47 D4|12.55 DN1|0.00 DN1|0.47 DN1|4.77 DN1|8.27 DN5|20.66 M2|0.05 M2|0.45 M2|12.78 M2|8.05 MS7|15.83 MS8|17.51 R2|18.49 W1|18.78 Y2|10.22 Y2|9.40 Z2|10.39 Z2|9.24 Z5|16.85	LD1-2	10	23204716	23204883	A1(4.71) C3(0.00) D4(9.37) DN1(0.00) DN5(4.45) M2(0.01) MS7(5.68) MS8(3.94) R2(4.10) W1(5.52) Y2(1.54) Z2(1.76) Z5(5.30)	11	2	0	0	11	0	2	0
									LD1-3	10	23205934	23206060	A1(4.08) C3(0.04) D4(10.1) DN1(0.01) DN5(3.93) M2(0.01) MS7(4.39) MS8(2.69) R2(3.83) W1(4.04) Y2(1.44) Z2(1.24) Z5(3.92)	11	0	0	2	11	0	0	2
477	chr11	62572158	62742807	170650	loss	1	unique	D4|0.08	F1-2	11	62718209	62718355	A1(1.99) C3(1.92) D4(0.00) DN1(1.87) DN5(1.97) M2(1.85) MS7(1.92) MS8(2.03) R2(1.89) W1(1.98) Y2(1.99) Z5(1.94)	1	0	11	0	1	0	11	0
									F1-3	11	62735125	62735323	A1(2.05) C3(1.95) D4(0.00) DN1(2.00) DN5(2.13) M2(2.12) MS7(2.06) MS8(2.02) R2(1.88) W1(2.08) Y2(1.98) Z5(1.90)	0	0	11	1	1	0	11	0
479	chr11	62943791	63001040	57250	loss	2	15.38	MS7|0.00 MS8|0.00	RD2A-2	11	62948181	62948324	A1(3.83) C3(2.45) D4(3.34) DN1(1.99) DN5(5.04) M2(3.90) MS7(0.00) MS8(0.00) R2(3.90) W1(2.17) Y2(3.66) Z2(2.04) Z5(3.75)	2	0	4	7	2	0	4	7
									RD2B-4	11	62992983	62993132	A1(2.54) C3(3.08) D4(3.20) DN1(1.99) DN5(3.65) M2(4.25) MS7(0.00) MS8(0.00) R2(2.70) W1(2.22) Y2(2.16) Z2(1.81) Z5(2.54)	2	0	4	7	2	0	4	7
490	chr11	70554697	70853929	299233	gain	13	100	A1|3.01 A1|7.00 C3|4.76 D4|4.43 DN1|6.18 DN5|3.87 DN5|4.24 M2|2.95 M2|3.03 M2|3.04 M2|3.37 M2|3.41 M2|3.62 MS7|6.36 MS8|5.99 R2|3.39 R2|3.87 W1|6.90 Y2|3.89 Z2|2.74 Z2|2.84 Z2|2.96 Z2|3.75 Z2|3.80 Z5|2.98 Z5|3.12 Z5|3.90 Z5|3.91 Z5|4.02	J2-1	11	70678244	70678368	A1(6.64) C3(4.28) D4(4.59) Y2(3.18) DN1(5.71) DN5(4.64) M2(3.05) MS7(5.75) MS8(5.08) R2(3.92) W1(6.05) Z5(3.50)	12	0	0	0	11	0	0	1
621	chr12	57957324	58013169	55846	gain	13	100	A1|2.91 C3|2.80 C3|3.57 D4|3.08 DN1|3.03 DN5|2.98 M2|3.28 MS7|3.01 MS8|3.34 R2|2.58 W1|2.86 Y2|3.39 Z2|2.87 Z5|3.13	RD11A-1	12	58008243	58008387	A1(3.35) C3(4.05) D4(3.34) DN1(3.16) DN5(3.44) M2(4.12) MS7(3.38) MS8(2.89) R2(3.06) W1(3.07) Y2(3.70) Z2(2.87) Z5(3.00)	11	0	0	2	8	0	0	5
									Gene16A-3	12	57973945	57974105	A1(4.46) C3(3.80) D4(4.69) DN1(3.64) DN5(6.48) M2(5.48) MS7(3.37) MS8(4.50) R2(5.51) W1(3.30) Y2(5.67) Z2(3.53) Z5(5.92)	13	0	0	0	13	0	0	0
623	chr12	58204324	58227964	23641	gain	12	92.31	A1|3.12 C3|3.36 D4|3.23 DN1|3.30 DN5|3.13 M2|3.11 MS7|3.04 MS8|3.54 R2|2.85 Y2|3.35 Z2|2.96 Z5|3.02	RD11B-2	12	58226477	58226648	A1(5.44) C3(6.77) D4(8.34) DN1(4.53) DN5(6.18) M2(6.82) MS7(5.41) MS8(5.76) R2(4.68) W1(5.52) Y2(6.56) Z2(5.35) Z5(6.13)	4	0	0	9	12	0	0	1
									Gene16B-1	12	58206565	58206702	A1(4.04) C3(3.79) D4(5.11) DN1(3.41) DN5(6.02) M2(2.78) MS7(3.42) MS8(4.59) R2(4.50) W1(3.00) Y2(6.42) Z2(3.16) Z5(4.60)	4	0	0	9	1	0	0	12
660	chr13	34197467	34233307	35841	gain	10	76.92	A1|2.93 C3|2.91 D4|8.82 DN1|3.53 M2|3.29 MS7|3.11 R2|3.37 Y2|3.65 Z2|2.83 Z5|2.59	CGH3-1	13	34207669	34207871	A1(3.10) C3(2.20) D4(8.58) DN1(3.14) DN5(1.98) M2(2.34) MS7(4.10) MS8(2.36) R2(1.99) W1(1.55) Y2(4.44) Z2(2.70) Z5(2.90)	7	4	2	0	7	3	3	0
									Gene9-4	13	34209353	34209540	A1(3.42) C3(1.78) D4(6.19) DN1(2.79) DN5(1.35) M2(2.18) MS7(2.13) MS8(2.21) R2(2.35) W1(0.93) Y2(5.00) Z2(2.16) Z5(2.24)	4	7	0	2	4	6	1	2
1456	chr2	9806209	9868133	61925	gain	13	100	A1|11.01 C3|7.82 D4|9.72 DN1|8.47 DN5|7.41 M2|9.36 MS7|8.15 MS8|8.28 R2|8.90 W1|8.31 Y2|8.87 Z2|8.71 Z5|9.04	RD10A-4	2	9833907	9834075	A1(31.6) C3(8.08) D4(31.5) DN1(8.27) DN5(16.7) M2(14.4) MS7(8.63) MS8(9.68) R2(16.6) W1(10.8) Y2(13.6) Z2(9.43) Z5(13.6)	13	0	0	0	13	0	0	0
									RD10B-1	2	9849712	9849847	A1(20.5) C3(11.1) D4(36.7) DN1(10.8) DN5(35.8) M2(30.5) MS7(12.1) MS8(14.8) R2(24.8) W1(12.3) Y2(19.6) Z2(9.62) Z5(18.3)	13	0	0	0	13	0	0	0
1538	chr2	61317102	61368938	51837	both	9	69.23	A1|3.25 DN5|3.28 M2|0.03 M2|4.60 MS7|3.30 MS8|2.95 R2|0.08 R2|3.30 Y2|3.49 Z2|3.02 Z5|3.61	R1-3	2	61356969	61357128	A1(2.21) C3(2.54) D4(6.28) DN1(4.34) DN5(5.39) M2(0.00) MS7(2.31) MS8(1.90) R2(0.00) W1(1.94) Y2(5.24) Z2(4.27) Z5(2.37)	2	0	5	6	2	0	5	6
2053	chr4	126260104	126338355	78252	gain	13	100	A1|12.09 C3|13.14 D4|8.51 DN1|11.18 DN5|12.18 M2|9.40 MS7|10.31 MS8|11.45 R2|13.52 W1|8.68 Y2|12.52 Z2|11.67 Z5|12.97	Gene15B-3	4	126283963	126284117	A1(14.0) C3(9.61) D4(15.2) DN1(8.61) DN5(18.0) M2(17.3) MS7(9.72) MS8(12.2) R2(16.1) W1(7.69) Y2(10.6) Z2(10.0) Z5(16.5)	13	0	0	0	13	0	0	0
									Gene15B-4	4	126283961	126284117	A1(13.5) C3(9.75) D4(8.29) DN1(8.46) DN5(11.8) M2(7.93) MS7(7.19) MS8(9.68) R2(11.8) W1(7.79) Y2(11.0) Z2(8.71) Z5(12.0)	13	0	0	0	13	0	0	0
2436	chr7	24620712	24762578	141867	gain	12	92.31	A1|3.59 A1|4.22 C3|3.47 C3|4.22 D4|3.63 D4|4.26 D4|4.32 DN1|2.82 DN1|3.41 DN1|3.41 DN5|5.01 M2|4.25 M2|4.93 MS7|5.18 MS8|4.89 R2|4.68 W1|3.92 W1|4.39 Z2|2.83 Z2|2.98 Z2|3.03 Z2|3.11 Z5|3.89 Z5|5.01	RD14A-2	7	24684808	24684955	A1(3.79) C3(2.98) D4(6.75) DN1(1.80) DN5(7.89) M2(6.82) MS7(5.24) MS8(5.00) R2(6.20) W1(3.88) Y2(1.99) Z2(1.88) Z5(4.74)	10	0	3	0	10	1	2	0
									RD14B-2	7	24750533	24750665	A1(2.86) C3(2.64) D4(3.65) DN1(1.66) DN5(4.37) M2(6.15) MS7(4.28) MS8(3.19) R2(4.34) W1(6.25) Y2(2.00) Z2(1.72) Z5(3.15)	10	0	3	0	10	2	1	0
2472	chr7	50300711	50673922	373212	loss	1	unique	A1|0.94	D1-1	7	50374770	50374933	A1(0.91) C3(1.86) D4(2) DN1(2.01) DN5(1.98) M2(1.92) MS7(2.05) MS8(2.17) R2(1.96) W1(1.89) Y2(2.04) Z5(1.89)	0	0	11	1	1	0	11	0
									D2-1	7	50413778	50413967	A1(0.89) c3(1.93) D4(2) DN1(2.08) DN5(1.92) M2(1.95) MS7(2.14) MS8(1.95) R2(1.81) W1(1.96) Y2(1.78) Z5(1.92)	0	0	11	1	1	0	11	0
2488	chr7	59577619	59600227	22609	loss	11	84.62	A1|0.09 DN1|0.75 DN5|0.36 M2|0.44 MS7|0.29 MS8|0.33 R2|0.16 W1|0.31 Y2|0.24 Z2|0.26 Z5|0.10	LC1-1	7	59581146	59581285	A1(0.45) C3(0.66) D4(0.89) DN1(0.70) DN5(0.59) M2(0.50) MS7(0.83) MS8(0.54) R2(0.75) W1(0.45) Y2(0.57) Z2(0.80) Z5(0.37)	1	0	0	12	11	0	0	2
									LC1-2	7	59586275	59586505	A1(0.00) C3(0.00) D4(0.01) DN1(0.00) DN5(0.00) M2(0.00) MS7(0.00) MS8(0.00) R2(0.00) W1(0.00) Y2(0.00) Z2(0.00) Z5(0.00)	1	0	0	12	11	0	0	2
2596	chr8	5730978	5748400	17423	loss	1	unique	R2|1.18	LC4-3	8	5735212	5735390	A1(0.00) C3(0.00) D4(2.00) DN1(0.00) DN5(0.00) M2(1.25) MS7(0.00) MS8(0.00) R2(0.00) W1(0.00) Y2(0.00) Z2(0.00) Z5(0.00)	0	0	1	12	1	0	1	11
2628	chr8	43309551	43485585	176035	gain	2	15.38	C3|3.75 Y2|4.14	CGH2-1	8	43319160	43319303	A1(3.12) C3(5.71) D4(5.53) DN1(2.21) DN5(5.44) M2(4.17) MS7(2.51) MS8(2.54) R2(4.60) W1(2.00) Y2(10.1) Z2(1.87) Z5(2.06)	2	0	4	7	2	0	4	7
2770	chr9	11126204	11152941	26738	gain	11	84.62	A1|6.51 C3|3.53 D4|4.22 DN1|3.53 DN5|4.31 M2|7.53 MS7|6.39 MS8|5.45 R2|3.14 Z2|5.47 Z5|3.38	RD8-2	9	11131204	11131314	A1(7.67) C3(1.80) D4(27.8) DN1(2.92) DN5(13.1) M2(18.8) MS7(4.45) MS8(6.65) R2(6.44) W1(2.00) Y2(3.32) Z2(4.50) Z5(3.91)	7	0	2	4	10	1	1	1
3068	chrX	91322641	91355147	32507	loss	8	61.54	A1|0.00 DN5|0.00 M2|0.00 MS7|0.00 MS8|0.00 W1|0.00 Z2|0.00 Z5|0.00	CGH5B-1	X	91340081	91340211	A1(0.00) C3(1.46) D4(2.00) DN1(0.00) DN5(0.00) M2(0.00) MS7(0.00) MS8(0.00) R2(0.00) W1(0.00) Y2(2.01) Z2(0.00) Z5(0.00)	8	0	2	3	8	0	2	3
									CGH6A-2	X	91332745	91332918	A1(0.12) C3(2.71) D4(1.99) DN1(0.10) DN5(0.19) M2(0.14) MS7(0.19) MS8(0.12) R2(0.10) W1(0.17) Y2(2.27) Z2(0.23) Z5(0.12)	8	0	2	3	8	0	2	3
									CGH6B-1	X	91340081	91340210	A1(0.00) C3(2.00) D4(5.37) DN1(0.00) DN5(0.00) M2(0.00) MS7(0.00) MS8(0.00) R2(0.00) W1(0.00) Y2(1.77) Z2(0.00) Z5(0.00)	8	0	2	3	8	0	2	3
3071	chrX	92590788	92623408	32621	loss	7	53.85	A1|0.00 DN5|0.08 M2|0.04 MS7|0.00 W1|0.00 Z2|0.00 Z5|0.04	R2-2	X	92592688	92592881	A1(0.00) C3(2.58) D4(1.50) DN1(0.00) DN5(0.00) M2(0.00) MS7(0.01) MS8(0.00) R2(0.00) W1(0.01) Y2(2.00) Z2(0.01) Z5(0.00)	0	0	2	11	2	0	2	9
3104	chrX	115317616	115340965	23350	gain	2	15.38	Z2|3.86 Z5|3.31	RD4A-2	X	115321471	115321579	A1(1.96) C3(2.55) D4(2.01) DN1(1.06) DN5(2.43) M2(3.02) MS7(2.41) MS8(1.99) R2(1.15) W1(2.11) Y2(1.89) Z2(2.90) Z5(3.11)	2	0	7	4	2	0	7	4
													Totals	226	13	92	132	255	13	92	103
Note:
For each qPCR primer, true positive (TP), false positive (FP), true negative (TN) and false negative (FN) findings were counted.

## Sheet: Table S13
Table S13. Inferred pig CNV hotspots
CNVR#	chr	start	end	length (bp)	type	# animals	frequency (%)	animals	max_CNa	min_CNa	CN_rangea	CNa
1	chr1	1	173961	173961	gain	13	100	A1 C3 D4 DN1 DN5 M2 MS7 MS8 R2 W1 Y2 Z2 Z5	M2|371.54	DN5|186.97	184.57	A1|268.75 C3|276.64 D4|202.32 DN1|220.32 DN5|186.97 M2|371.54 MS7|208.74 MS8|210.46 R2|216.99 W1|239.56 Y2|343.37 Z2|259.04 Z5|360.87
3	chr1	4099507	4126500	26994	gain	11	84.62	A1 C3 D4 DN1 DN5 M2 MS8 R2 W1 Y2 Z5	DN5|7.42	R2|2.96	4.46	A1|3.06 C3|3.55 D4|3.74 DN1|6.80 DN5|7.42 M2|3.34 MS8|6.73 R2|2.96 W1|3.27 Y2|3.51 Z5|3.26
19	chr1	18324040	18376540	52501	both	13	100	A1 C3 D4 DN1 DN5 M2 MS7 MS8 R2 W1 Y2 Z2 Z5	Z5|4.46	Z5|0.06	4.4	A1|0.63 A1|3.32 C3|3.57 D4|4.05 DN1|1.11 DN1|3.66 DN5|3.91 M2|3.98 MS7|3.51 MS8|3.90 R2|0.97 R2|3.90 W1|3.68 Y2|4.40 Z2|0.20 Z2|3.86 Z5|0.06 Z5|4.46
29	chr1	34629867	34651637	21771	gain	13	100	A1 C3 D4 DN1 DN5 M2 MS7 MS8 R2 W1 Y2 Z2 Z5	W1|4.64	DN1|3.40	1.24	A1|4.42 C3|4.05 D4|4.46 DN1|3.40 DN5|4.24 M2|4.18 MS7|4.14 MS8|3.90 R2|4.24 W1|4.64 Y2|4.39 Z2|4.17 Z5|4.15
30	chr1	34658867	34677848	18982	gain	13	100	A1 C3 D4 DN1 DN5 M2 MS7 MS8 R2 W1 Y2 Z2 Z5	MS8|4.34	DN1|3.21	1.13	A1|3.93 C3|4.14 D4|3.48 DN1|3.21 DN5|3.83 M2|3.96 MS7|4.31 MS8|4.34 R2|3.96 W1|4.05 Y2|3.91 Z2|3.76 Z5|4.34
58	chr1	97662267	97702268	40002	loss	12	92.31	A1 C3 D4 DN1 DN5 M2 MS7 MS8 R2 W1 Z2 Z5	MS7|1.08	DN5|0.01	1.07	A1|0.56 C3|0.41 D4|0.50 DN1|0.71 DN5|0.01 M2|0.43 MS7|1.08 MS8|0.53 R2|0.85 W1|0.97 Z2|1.06 Z5|0.81
60	chr1	99177521	99189955	12435	gain	13	100	A1 C3 D4 DN1 DN5 M2 MS7 MS8 R2 W1 Y2 Z2 Z5	DN5|33.29	C3|17.62	15.67	A1|27.21 C3|17.62 D4|20.50 DN1|32.72 DN5|33.29 M2|26.47 MS7|31.91 MS8|27.98 R2|25.21 W1|18.91 Y2|23.86 Z2|19.62 Z5|25.82
76	chr1	128526247	128546019	19773	loss	13	100	A1 C3 D4 DN1 DN5 M2 MS7 MS8 R2 W1 Y2 Z2 Z5	DN5|0.95	M2|0.50	0.45	A1|0.93 C3|0.67 D4|0.66 DN1|0.66 DN5|0.95 M2|0.50 MS7|0.83 MS8|0.68 R2|0.56 W1|0.55 Y2|0.89 Z2|0.78 Z5|0.92
77	chr1	133898916	133935905	36990	gain	13	100	A1 C3 D4 DN1 DN5 M2 MS7 MS8 R2 W1 Y2 Z2 Z5	MS8|4.65	DN1|3.95	0.7	A1|4.42 C3|4.46 D4|4.26 DN1|3.95 DN5|4.21 M2|4.39 MS7|4.01 MS8|4.65 R2|4.49 W1|4.00 Y2|4.24 Z2|4.44 Z5|4.37
82	chr1	141429098	141456670	27573	gain	13	100	A1 C3 D4 DN1 DN5 M2 MS7 MS8 R2 W1 Y2 Z2 Z5	M2|5.27	C3|3.38	1.89	A1|3.96 C3|3.38 D4|4.54 DN1|3.68 DN5|3.86 M2|5.27 MS7|3.81 MS8|4.01 R2|4.98 W1|4.28 Y2|4.00 Z2|3.76 Z5|4.20
83	chr1	141505098	141552636	47539	gain	13	100	A1 C3 D4 DN1 DN5 M2 MS7 MS8 R2 W1 Y2 Z2 Z5	M2|4.35	DN1|3.08	1.27	A1|4.12 C3|3.21 D4|4.15 DN1|3.08 DN5|3.47 M2|4.35 MS7|3.60 MS8|3.60 R2|3.62 W1|3.79 Y2|3.19 Z2|3.14 Z5|3.61
88	chr1	145807177	145839798	32622	loss	6	46.15	C3 DN5 M2 W1 Y2 Z5	M2|1.10	C3|0.94	0.16	C3|0.94 DN5|0.95 M2|1.10 W1|0.98 Y2|1.03 Z5|0.99
98	chr1	157993625	158009634	16010	gain	12	92.31	A1 D4 DN1 DN5 M2 MS7 MS8 R2 W1 Y2 Z2 Z5	MS7|26.25	M2|3.87	22.38	A1|18.57 D4|8.80 DN1|4.91 DN5|5.31 M2|3.87 MS7|26.25 MS8|12.58 R2|6.07 W1|7.87 Y2|16.60 Z2|14.35 Z5|13.75
105	chr1	161814626	161831135	16510	gain	8	61.54	A1 C3 DN1 M2 R2 W1 Y2 Z2	DN1|5.22	M2|2.51	2.71	A1|2.60 C3|4.08 DN1|5.22 M2|2.51 R2|4.16 W1|4.63 Y2|4.05 Z2|3.77
107	chr1	167358765	167440640	81876	loss	13	100	A1 C3 D4 DN1 DN5 M2 MS7 MS8 R2 W1 Y2 Z2 Z5	DN1|1.38	M2|0.46	0.92	A1|0.71 C3|0.64 D4|0.67 DN1|0.74 DN1|1.38 DN5|0.94 DN5|0.95 M2|0.46 MS7|1.17 MS7|1.19 MS8|0.47 R2|0.56 W1|0.66 Y2|0.73 Z2|0.52 Z2|0.89 Z5|1.31
111	chr1	179484415	179518087	33673	gain	13	100	A1 C3 D4 DN1 DN5 M2 MS7 MS8 R2 W1 Y2 Z2 Z5	MS8|4.95	R2|2.77	2.18	A1|4.65 C3|3.83 D4|3.97 DN1|4.04 DN5|2.95 M2|4.79 MS7|4.88 MS8|4.95 R2|2.77 W1|4.39 Y2|3.75 Z2|4.48 Z5|4.68
128	chr1	195347388	195376210	28823	loss	13	100	A1 C3 D4 DN1 DN5 M2 MS7 MS8 R2 W1 Y2 Z2 Z5	DN5|0.32	D4|0.00	0.32	A1|0.06 C3|0.23 D4|0.00 DN1|0.15 DN5|0.32 M2|0.01 MS7|0.19 MS8|0.27 R2|0.04 W1|0.27 Y2|0.18 Z2|0.23 Z5|0.03
144	chr1	224525077	224578632	53556	gain	13	100	A1 C3 D4 DN1 DN5 M2 MS7 MS8 R2 W1 Y2 Z2 Z5	W1|5.03	Z2|3.90	1.13	A1|4.98 C3|4.10 D4|4.63 DN1|4.26 DN5|4.37 M2|4.53 MS7|4.05 MS8|4.69 R2|4.61 W1|5.03 Y2|4.43 Z2|3.90 Z5|4.99
145	chr1	224582077	224639431	57355	gain	13	100	A1 C3 D4 DN1 DN5 M2 MS7 MS8 R2 W1 Y2 Z2 Z5	MS8|4.53	W1|2.51	2.02	A1|3.40 C3|3.02 D4|2.90 DN1|3.95 DN5|3.50 M2|2.58 M2|4.18 MS7|3.74 MS8|4.53 R2|3.14 W1|2.51 W1|4.23 Y2|3.87 Z2|3.22 Z5|2.67 Z5|3.77
146	chr1	224703403	224846548	143146	gain	13	100	A1 C3 D4 DN1 DN5 M2 MS7 MS8 R2 W1 Y2 Z2 Z5	A1|5.26	Y2|3.59	1.67	A1|5.26 C3|4.22 D4|4.01 D4|5.06 DN1|4.59 DN5|4.81 M2|4.61 MS7|4.87 MS8|4.75 R2|4.97 W1|5.07 Y2|3.59 Y2|4.66 Z2|4.40 Z5|5.06
148	chr1	224987948	225041446	53499	gain	13	100	A1 C3 D4 DN1 DN5 M2 MS7 MS8 R2 W1 Y2 Z2 Z5	M2|7.45	C3|4.54	2.91	A1|6.69 C3|4.54 D4|6.06 DN1|6.48 DN5|6.78 M2|7.45 MS7|6.53 MS8|7.25 R2|4.81 W1|6.96 Y2|5.71 Z2|5.58 Z5|6.96
149	chr1	225061948	225220572	158625	gain	13	100	A1 C3 D4 DN1 DN5 M2 MS7 MS8 R2 W1 Y2 Z2 Z5	W1|5.62	MS7|4.84	0.78	A1|5.33 C3|4.89 D4|5.19 DN1|5.40 DN5|4.86 M2|5.32 MS7|4.84 MS8|5.38 R2|5.19 W1|5.62 Y2|4.86 Z2|4.94 Z5|5.36
150	chr1	225302954	225394991	92038	gain	13	100	A1 C3 D4 DN1 DN5 M2 MS7 MS8 R2 W1 Y2 Z2 Z5	W1|5.47	MS7|4.55	0.92	A1|5.02 C3|4.63 D4|4.99 DN1|5.06 DN5|4.83 M2|5.44 MS7|4.55 MS8|4.90 R2|4.95 W1|5.47 Y2|4.97 Z2|4.62 Z5|4.94
179	chr1	259715331	259737023	21693	loss	10	76.92	A1 C3 D4 DN1 DN5 M2 MS8 R2 W1 Z5	R2|1.01	W1|0.04	0.97	A1|0.93 C3|0.83 D4|0.05 DN1|0.05 DN5|0.92 M2|0.97 MS8|0.64 R2|1.01 W1|0.04 Z5|0.18
182	chr1	264411490	264438421	26932	gain	12	92.31	A1 C3 DN1 DN5 M2 MS7 MS8 R2 W1 Y2 Z2 Z5	Z5|7.86	M2|4.06	3.8	A1|6.10 C3|5.73 DN1|5.09 DN5|7.36 M2|4.06 MS7|5.87 MS8|5.68 R2|6.25 W1|6.13 Y2|6.30 Z2|7.44 Z5|7.86
188	chr1	271516371	271532870	16500	gain	11	84.62	A1 D4 DN5 M2 MS7 MS8 R2 W1 Y2 Z2 Z5	DN5|4.76	R2|3.08	1.68	A1|4.49 D4|3.76 DN5|4.76 M2|3.49 MS7|4.24 MS8|4.41 R2|3.08 W1|3.31 Y2|3.44 Z2|4.50 Z5|3.54
190	chr1	271673852	271692085	18234	gain	8	61.54	A1 D4 M2 MS8 W1 Y2 Z2 Z5	Z2|3.90	W1|2.62	1.28	A1|2.90 D4|3.43 M2|2.67 MS8|3.34 W1|2.62 Y2|2.98 Z2|3.90 Z5|3.83
191	chr1	275264505	275301957	37453	gain	10	76.92	A1 C3 D4 DN1 DN5 R2 W1 Y2 Z2 Z5	DN1|3.48	C3|2.59	0.89	A1|2.92 C3|2.59 D4|2.89 DN1|3.48 DN5|2.91 R2|3.03 W1|2.93 Y2|2.91 Z2|3.02 Z5|2.89
192	chr1	275658319	275688955	30637	gain	10	76.92	A1 C3 D4 DN1 DN5 R2 W1 Y2 Z2 Z5	Y2|3.32	C3|2.69	0.63	A1|2.92 C3|2.69 D4|2.96 DN1|3.27 DN5|2.82 R2|3.11 W1|2.93 Y2|3.32 Z2|2.81 Z5|2.88
200	chr1	283949746	283988030	38285	loss	6	46.15	A1 C3 M2 MS8 R2 Y2	R2|1.38	M2|0.79	0.59	A1|1.27 C3|1.08 M2|0.79 MS8|0.93 R2|1.38 Y2|1.14
203	chr1	284427746	284523631	95886	gain	9	69.23	A1 D4 DN5 MS7 MS8 W1 Y2 Z2 Z5	D4|16.98	Z2|3.96	13.02	A1|10.87 D4|16.98 DN5|8.90 MS7|4.91 MS8|5.04 W1|4.84 Y2|12.38 Z2|3.96 Z5|4.76
210	chr1	294786753	294923590	136838	gain	13	100	A1 C3 D4 DN1 DN5 M2 MS7 MS8 R2 W1 Y2 Z2 Z5	Z5|6.04	MS7|4.08	1.96	A1|4.80 C3|6.01 D4|5.72 DN1|5.78 DN5|4.19 M2|5.39 MS7|4.08 MS8|4.68 R2|5.56 W1|4.24 Y2|5.70 Z2|4.44 Z5|6.04
213	chr1	295084207	295143057	58851	gain	8	61.54	A1 C3 DN1 MS7 MS8 W1 Y2 Z2	MS7|3.81	MS8|2.92	0.89	A1|3.30 C3|3.09 DN1|3.27 MS7|3.81 MS8|2.92 W1|3.78 Y2|3.19 Z2|3.54
215	chr1	295168207	295305958	137752	both	11	84.62	A1 D4 DN1 DN5 MS7 MS8 R2 W1 Y2 Z2 Z5	Z2|3.72	Z5|0.52	3.2	A1|2.94 A1|3.38 D4|2.57 DN1|0.88 DN1|2.87 DN5|0.56 DN5|1.06 MS7|2.90 MS7|3.10 MS8|2.97 R2|1.24 W1|3.20 W1|3.20 Y2|3.19 Y2|3.32 Z2|3.32 Z2|3.72 Z5|0.52 Z5|0.87
218	chr1	295577953	295608614	30662	gain	10	76.92	A1 C3 DN1 M2 MS7 MS8 R2 W1 Y2 Z2	MS7|3.67	MS8|2.74	0.93	A1|3.41 C3|3.29 DN1|2.94 M2|2.76 MS7|3.67 MS8|2.74 R2|2.86 W1|2.85 Y2|2.81 Z2|3.19
219	chr1	295644953	295698037	53085	gain	12	92.31	A1 C3 DN1 DN5 M2 MS7 MS8 R2 W1 Y2 Z2 Z5	M2|4.20	W1|3.19	1.01	A1|3.48 C3|3.62 C3|3.66 DN1|3.24 DN5|3.40 M2|4.20 MS7|3.61 MS8|3.48 R2|3.60 W1|3.19 Y2|3.44 Y2|3.62 Z2|3.49 Z5|3.23
220	chr1	295707953	295737124	29172	gain	5	38.46	C3 DN1 M2 W1 Y2	W1|3.77	M2|2.97	0.8	C3|3.50 DN1|3.45 M2|2.97 W1|3.77 Y2|3.18
222	chr1	296023245	296088010	64766	gain	13	100	A1 C3 D4 DN1 DN5 M2 MS7 MS8 R2 W1 Y2 Z2 Z5	DN5|3.58	DN5|2.51	1.07	A1|2.99 C3|3.24 D4|3.19 DN1|2.75 DN5|2.51 DN5|3.58 M2|3.24 MS7|2.96 MS7|3.52 MS8|3.15 R2|2.79 R2|2.97 W1|2.89 Y2|3.09 Z2|2.88 Z5|3.03
224	chr1	296192826	296331311	138486	both	13	100	A1 C3 D4 DN1 DN5 M2 MS7 MS8 R2 W1 Y2 Z2 Z5	D4|6.09	A1|0.00	6.09	A1|0.00 A1|3.60 C3|3.83 D4|6.09 DN1|2.89 DN1|5.19 DN5|0.94 DN5|3.41 M2|5.63 MS7|2.94 MS7|4.70 MS8|4.12 R2|2.98 R2|5.21 W1|4.01 Y2|5.80 Z2|4.40 Z5|3.49 Z5|5.87
225	chr1	296384687	296462319	77633	both	12	92.31	A1 C3 D4 DN1 DN5 M2 MS7 R2 W1 Y2 Z2 Z5	Y2|5.95	A1|0.00	5.95	A1|0.00 C3|3.94 D4|5.01 DN1|3.82 DN5|1.02 M2|3.63 MS7|2.58 R2|3.96 W1|3.05 Y2|5.95 Z2|4.95 Z5|3.60
228	chr1	296907714	297127918	220205	both	13	100	A1 C3 D4 DN1 DN5 M2 MS7 MS8 R2 W1 Y2 Z2 Z5	Y2|6.37	D4|0.37	6	A1|3.33 A1|4.24 C3|3.50 C3|5.80 D4|0.37 D4|5.60 DN1|2.99 DN1|5.85 DN5|2.74 DN5|4.35 DN5|5.90 M2|3.67 M2|6.16 MS7|3.10 MS7|4.25 MS7|4.60 MS8|2.50 MS8|3.31 MS8|5.12 R2|3.42 R2|5.36 W1|4.41 W1|4.42 Y2|4.00 Y2|6.37 Z2|2.79 Z2|4.57 Z2|4.92 Z5|5.25
238	chr1	308971083	308989581	18499	gain	13	100	A1 C3 D4 DN1 DN5 M2 MS7 MS8 R2 W1 Y2 Z2 Z5	R2|3.94	C3|2.86	1.08	A1|3.24 C3|2.86 D4|3.65 DN1|3.80 DN5|3.49 M2|3.92 MS7|3.63 MS8|3.53 R2|3.94 W1|3.83 Y2|3.84 Z2|3.40 Z5|3.57
243	chr1	310672327	310707464	35138	gain	10	76.92	C3 DN1 M2 MS7 MS8 R2 W1 Y2 Z2 Z5	Z2|8.59	DN1|2.63	5.96	C3|6.00 DN1|2.63 M2|7.25 MS7|7.95 MS8|8.03 R2|6.78 W1|5.56 Y2|4.66 Z2|8.59 Z5|6.57
244	chr1	311792883	312110592	317710	gain	13	100	A1 C3 D4 DN1 DN5 M2 MS7 MS8 R2 W1 Y2 Z2 Z5	Y2|6.14	A1|4.19	1.95	A1|4.19 A1|4.23 A1|4.91 C3|5.15 D4|4.24 D4|4.25 D4|4.60 DN1|4.47 DN1|5.00 DN5|4.28 DN5|4.48 DN5|5.20 M2|4.97 M2|5.34 MS7|4.21 MS7|4.41 MS7|4.69 MS8|4.42 MS8|4.58 MS8|5.70 R2|4.54 R2|4.72 W1|4.61 W1|4.96 Y2|6.05 Y2|6.14 Z2|4.62 Z5|4.53 Z5|4.71
245	chr1	312164193	312658622	494430	both	11	84.62	A1 C3 D4 DN1 DN5 M2 MS7 R2 W1 Y2 Z5	DN5|4.53	R2|0.10	4.43	A1|4.37 C3|4.31 D4|3.59 DN1|4.28 DN5|4.53 M2|3.02 MS7|3.82 R2|0.10 R2|0.29 R2|0.65 W1|4.34 Y2|4.21 Z5|2.66 Z5|2.71
246	chr1	312715163	312839394	124232	both	10	76.92	A1 C3 D4 DN1 DN5 M2 MS7 R2 W1 Y2	A1|4.59	R2|0.19	4.4	A1|4.59 C3|4.27 D4|3.86 DN1|4.49 DN5|4.48 M2|3.06 MS7|4.30 R2|0.19 R2|0.97 W1|4.50 Y2|4.30
247	chr1	312908587	313292810	384224	gain	13	100	A1 C3 D4 DN1 DN5 M2 MS7 MS8 R2 W1 Y2 Z2 Z5	Z5|30.14	Z2|2.61	27.53	A1|24.29 A1|5.07 C3|29.26 C3|4.88 D4|29.78 D4|4.70 DN1|25.30 DN1|3.10 DN1|4.75 DN5|24.00 DN5|3.20 DN5|3.32 DN5|5.80 M2|5.50 MS7|4.44 MS8|24.29 MS8|5.25 R2|28.75 R2|5.34 W1|28.71 W1|5.96 Y2|22.67 Y2|4.30 Z2|19.36 Z2|2.61 Z2|5.24 Z5|30.14 Z5|4.54
249	chr1	314215039	314358105	143067	gain	13	100	A1 C3 D4 DN1 DN5 M2 MS7 MS8 R2 W1 Y2 Z2 Z5	DN5|11.36	Z5|3.71	7.65	A1|8.79 C3|5.59 D4|5.66 DN1|10.35 DN5|11.36 M2|9.31 MS7|8.46 MS8|8.80 R2|9.23 W1|10.64 Y2|10.14 Z2|6.19 Z5|3.71
250	chr1	314410666	314547670	137005	gain	13	100	A1 C3 D4 DN1 DN5 M2 MS7 MS8 R2 W1 Y2 Z2 Z5	DN5|13.48	Z5|4.43	9.05	A1|11.03 C3|5.81 D4|7.03 DN1|11.19 DN5|13.48 M2|10.52 MS7|8.88 MS8|10.01 R2|11.09 W1|12.22 Y2|11.56 Z2|6.92 Z5|4.43
251	chr1	314599520	314719675	120156	gain	13	100	A1 C3 D4 DN1 DN5 M2 MS7 MS8 R2 W1 Y2 Z2 Z5	DN5|12.81	Z5|3.89	8.92	A1|9.55 C3|5.48 D4|5.98 DN1|10.81 DN5|12.81 M2|9.88 MS7|8.60 MS8|9.68 R2|10.13 W1|11.44 Y2|11.16 Z2|6.41 Z5|3.89
252	chr1	314771444	314796276	24833	gain	13	100	A1 C3 D4 DN1 DN5 M2 MS7 MS8 R2 W1 Y2 Z2 Z5	Y2|20.96	Z5|5.89	15.07	A1|20.54 C3|6.56 D4|9.34 DN1|12.62 DN5|20.00 M2|18.82 MS7|12.43 MS8|13.50 R2|20.24 W1|13.83 Y2|20.96 Z2|9.12 Z5|5.89
253	chr1	314847854	315048267	200414	gain	13	100	A1 C3 D4 DN1 DN5 M2 MS7 MS8 R2 W1 Y2 Z2 Z5	R2|5.17	R2|2.60	2.57	A1|3.05 A1|3.50 A1|4.00 C3|4.19 C3|4.45 D4|4.75 DN1|4.02 DN5|2.99 DN5|3.23 M2|4.26 M2|4.62 MS7|3.27 MS8|3.33 R2|2.60 R2|3.45 R2|5.17 W1|3.87 W1|4.89 Y2|4.26 Y2|5.05 Z2|3.83 Z5|3.64 Z5|4.19
254	chr1	315105854	315163110	57257	gain	13	100	A1 C3 D4 DN1 DN5 M2 MS7 MS8 R2 W1 Y2 Z2 Z5	C3|5.99	DN1|3.39	2.6	A1|4.27 C3|5.99 D4|5.29 DN1|3.39 DN5|3.81 M2|4.16 MS7|4.06 MS8|4.03 R2|4.68 W1|5.11 Y2|5.97 Z2|4.09 Z5|5.37
255	chr1	315197854	315236995	39142	gain	13	100	A1 C3 D4 DN1 DN5 M2 MS7 MS8 R2 W1 Y2 Z2 Z5	MS7|3.50	DN1|2.58	0.92	A1|3.00 C3|2.80 D4|3.11 DN1|2.58 DN5|3.13 M2|3.10 MS7|3.50 MS8|3.00 R2|2.96 W1|3.18 Y2|3.07 Z2|2.73 Z5|2.80
261	chr10	510256	546126	35871	both	10	76.92	A1 C3 D4 M2 MS7 MS8 R2 Y2 Z2 Z5	R2|3.59	C3|0.10	3.49	A1|3.23 C3|0.10 D4|3.00 M2|2.92 MS7|3.13 MS8|3.54 R2|3.59 Y2|3.14 Z2|2.92 Z5|2.79
262	chr10	569256	608871	39616	gain	12	92.31	C3 D4 DN1 DN5 M2 MS7 MS8 R2 W1 Y2 Z2 Z5	C3|3.46	MS7|2.68	0.78	C3|3.46 D4|2.84 DN1|2.99 DN5|3.03 M2|2.96 MS7|2.68 MS8|3.26 R2|3.21 W1|3.24 Y2|2.94 Z2|3.39 Z5|2.94
282	chr10	15773804	15818828	45025	gain	13	100	A1 C3 D4 DN1 DN5 M2 MS7 MS8 R2 W1 Y2 Z2 Z5	A1|120.56	MS8|56.49	64.07	A1|120.56 C3|81.62 D4|70.88 DN1|88.05 DN5|94.04 M2|78.57 MS7|72.70 MS8|56.49 R2|63.49 W1|98.50 Y2|91.13 Z2|94.74 Z5|119.17
283	chr10	17491862	17635800	143939	gain	13	100	A1 C3 D4 DN1 DN5 M2 MS7 MS8 R2 W1 Y2 Z2 Z5	M2|6.85	C3|2.83	4.02	A1|6.22 C3|2.83 C3|5.96 D4|2.85 D4|5.86 DN1|3.95 DN5|4.90 M2|3.21 M2|6.85 MS7|4.02 MS8|5.84 R2|2.91 R2|5.21 W1|3.07 W1|4.41 W1|5.60 Y2|4.90 Z2|4.34 Z5|6.66
288	chr10	20031769	20085341	53573	loss	11	84.62	A1 C3 DN1 DN5 M2 MS8 R2 W1 Y2 Z2 Z5	R2|1.47	Z5|1.11	0.36	A1|1.18 C3|1.32 DN1|1.28 DN5|1.41 M2|1.24 MS8|1.19 R2|1.47 W1|1.18 Y2|1.12 Z2|1.33 Z5|1.11
294	chr10	21462094	21511282	49189	loss	11	84.62	A1 C3 D4 DN5 MS7 MS8 R2 W1 Y2 Z2 Z5	DN5|1.50	Y2|0.71	0.79	A1|1.14 C3|0.99 D4|0.99 DN5|1.50 MS7|1.13 MS8|1.01 R2|1.44 W1|1.31 Y2|0.71 Z2|0.88 Z5|0.87
295	chr10	21574094	21692895	118802	gain	13	100	A1 C3 D4 DN1 DN5 M2 MS7 MS8 R2 W1 Y2 Z2 Z5	A1|8.69	DN1|3.74	4.95	A1|6.35 A1|8.69 C3|4.12 C3|4.42 D4|6.77 D4|7.17 DN1|3.74 DN5|4.96 DN5|6.10 M2|4.02 M2|4.86 MS7|6.67 MS7|6.81 MS8|6.31 MS8|6.67 R2|3.83 R2|4.64 W1|4.57 W1|4.66 Y2|4.67 Y2|6.76 Z2|4.38 Z2|5.29 Z5|5.41 Z5|6.89
297	chr10	21949094	21967546	18453	gain	11	84.62	C3 D4 DN1 DN5 M2 MS7 MS8 R2 W1 Y2 Z2	M2|7.50	Y2|2.84	4.66	C3|5.80 D4|4.28 DN1|4.20 DN5|5.05 M2|7.50 MS7|4.82 MS8|5.41 R2|3.73 W1|5.31 Y2|2.84 Z2|3.71
298	chr10	21974094	21998869	24776	gain	12	92.31	A1 C3 D4 DN1 DN5 M2 MS7 MS8 R2 W1 Y2 Z5	M2|5.52	Z5|2.88	2.64	A1|3.58 C3|4.02 D4|2.89 DN1|3.84 DN5|3.98 M2|5.52 MS7|4.58 MS8|3.89 R2|3.71 W1|4.78 Y2|3.94 Z5|2.88
299	chr10	22215943	22349432	133490	gain	13	100	A1 C3 D4 DN1 DN5 M2 MS7 MS8 R2 W1 Y2 Z2 Z5	DN5|23.39	DN1|5.94	17.45	A1|16.89 C3|6.85 D4|18.70 DN1|5.94 DN5|23.39 M2|8.05 M2|9.69 MS7|20.57 MS8|19.35 R2|22.13 W1|22.21 Y2|12.26 Z2|10.86 Z5|21.02
300	chr10	22403524	22545209	141686	gain	13	100	A1 C3 D4 DN1 DN5 M2 MS7 MS8 R2 W1 Y2 Z2 Z5	DN5|23.69	DN1|5.37	18.32	A1|12.70 C3|5.94 D4|11.88 DN1|5.37 DN5|23.69 M2|8.70 MS7|16.61 MS8|18.42 R2|19.45 W1|19.67 Y2|8.89 Z2|9.78 Z5|16.72
301	chr10	22597137	22820897	223761	gain	13	100	A1 C3 D4 DN1 DN5 M2 MS7 MS8 R2 W1 Y2 Z2 Z5	DN5|23.86	DN1|5.05	18.81	A1|12.95 C3|6.15 D4|12.45 DN1|5.05 DN5|23.86 M2|8.30 MS7|16.83 MS8|18.74 R2|20.33 W1|20.05 Y2|9.18 Z2|10.02 Z5|16.90
302	chr10	22872897	23243756	370860	both	13	100	A1 C3 D4 DN1 DN5 M2 MS7 MS8 R2 W1 Y2 Z2 Z5	DN5|20.66	C3|0.00	20.66	A1|13.02 C3|0.00 C3|0.50 C3|5.46 C3|6.47 D4|12.55 DN1|0.00 DN1|0.47 DN1|4.77 DN1|8.27 DN5|20.66 M2|0.05 M2|0.45 M2|12.78 M2|8.05 MS7|15.83 MS8|17.51 R2|18.49 W1|18.78 Y2|10.22 Y2|9.40 Z2|10.39 Z2|9.24 Z5|16.85
303	chr10	23294193	23389120	94928	both	13	100	A1 C3 D4 DN1 DN5 M2 MS7 MS8 R2 W1 Y2 Z2 Z5	DN5|22.02	C3|0.00	22.02	A1|16.96 C3|0.00 C3|5.66 C3|9.05 D4|17.71 DN1|0.00 DN1|4.90 DN1|9.96 DN5|22.02 M2|0.02 M2|11.25 M2|16.47 MS7|18.60 MS8|19.70 R2|22.00 W1|20.51 Y2|15.23 Y2|9.46 Z2|13.26 Z2|3.65 Z5|20.55
313	chr10	29426988	29456161	29174	gain	13	100	A1 C3 D4 DN1 DN5 M2 MS7 MS8 R2 W1 Y2 Z2 Z5	Z5|62.31	DN5|35.34	26.97	A1|47.70 C3|55.50 D4|52.13 DN1|44.39 DN5|35.34 M2|59.18 MS7|52.55 MS8|41.96 R2|40.26 W1|44.49 Y2|40.35 Z2|37.01 Z5|62.31
333	chr10	40185545	40203327	17783	gain	13	100	A1 C3 D4 DN1 DN5 M2 MS7 MS8 R2 W1 Y2 Z2 Z5	Y2|13.97	MS7|5.03	8.94	A1|8.06 C3|13.94 D4|6.13 DN1|9.43 DN5|13.67 M2|6.45 MS7|5.03 MS8|7.32 R2|5.96 W1|5.33 Y2|13.97 Z2|10.07 Z5|9.21
334	chr10	40273545	40314373	40829	gain	13	100	A1 C3 D4 DN1 DN5 M2 MS7 MS8 R2 W1 Y2 Z2 Z5	Y2|14.61	W1|6.35	8.26	A1|10.70 C3|14.40 D4|6.44 DN1|10.65 DN5|13.16 M2|8.01 MS7|6.57 MS8|8.10 R2|6.99 W1|6.35 Y2|14.61 Z2|12.48 Z5|10.33
335	chr10	40409435	40471827	62393	gain	13	100	A1 C3 D4 DN1 DN5 M2 MS7 MS8 R2 W1 Y2 Z2 Z5	Y2|14.46	W1|5.38	9.08	A1|10.09 C3|13.86 D4|5.50 DN1|11.11 DN5|11.69 M2|7.33 MS7|5.65 MS8|7.32 R2|6.48 W1|5.38 Y2|14.46 Z2|11.19 Z5|10.05
343	chr10	44933966	44945772	11807	loss	8	61.54	A1 C3 DN1 DN5 M2 MS8 Y2 Z5	MS8|1.12	A1|0.53	0.59	A1|0.53 C3|0.83 DN1|0.79 DN5|1.06 M2|0.70 MS8|1.12 Y2|0.69 Z5|0.77
346	chr10	47751373	47777238	25866	gain	11	84.62	A1 C3 D4 DN1 DN5 M2 MS7 R2 W1 Z2 Z5	R2|3.36	Z2|2.88	0.48	A1|3.07 C3|3.28 D4|3.09 DN1|3.24 DN5|2.90 M2|3.07 MS7|3.09 R2|3.36 W1|3.20 Z2|2.88 Z5|3.04
350	chr10	49738038	49760133	22096	gain	10	76.92	A1 C3 D4 DN1 M2 MS7 MS8 R2 W1 Z5	D4|3.34	Z5|2.52	0.82	A1|3.21 C3|3.14 D4|3.34 DN1|3.08 M2|2.60 MS7|3.12 MS8|2.81 R2|2.95 W1|3.10 Z5|2.52
360	chr10	54206764	54244550	37787	loss	4	30.77	A1 C3 M2 Y2	M2|1.18	C3|1.09	0.09	A1|1.16 C3|1.09 M2|1.18 Y2|1.09
367	chr10	68239003	68418088	179086	gain	13	100	A1 C3 D4 DN1 DN5 M2 MS7 MS8 R2 W1 Y2 Z2 Z5	Y2|3.66	D4|2.61	1.05	A1|2.97 A1|2.99 A1|3.13 A1|3.26 C3|2.99 C3|3.04 C3|3.27 C3|3.35 D4|2.61 D4|2.97 D4|3.12 D4|3.28 DN1|2.81 DN1|3.02 DN1|3.21 DN5|3.15 DN5|3.29 M2|3.22 M2|3.25 M2|3.26 M2|3.40 MS7|2.88 MS7|3.10 MS7|3.26 MS8|2.97 MS8|3.24 MS8|3.59 R2|2.69 R2|2.93 R2|3.04 R2|3.14 W1|2.96 W1|3.14 W1|3.34 Y2|3.08 Y2|3.17 Y2|3.66 Z2|2.93 Z2|2.94 Z2|3.01 Z5|3.02 Z5|3.08 Z5|3.21
368	chr10	68580003	68615226	35224	gain	12	92.31	A1 C3 D4 DN1 DN5 M2 MS7 MS8 W1 Y2 Z2 Z5	A1|3.63	D4|2.71	0.92	A1|3.63 C3|3.22 D4|2.71 DN1|2.85 DN5|2.94 M2|2.87 MS7|2.71 MS8|3.16 W1|3.36 Y2|2.94 Z2|2.86 Z5|2.73
376	chr10	76387217	76434270	47054	gain	13	100	A1 C3 D4 DN1 DN5 M2 MS7 MS8 R2 W1 Y2 Z2 Z5	M2|6.55	DN1|3.92	2.63	A1|5.20 C3|5.72 D4|5.54 DN1|3.92 DN5|4.49 M2|6.55 MS7|6.13 MS8|6.21 R2|4.84 W1|4.40 Y2|4.87 Z2|5.45 Z5|5.35
379	chr10	76870699	76980281	109583	gain	13	100	A1 C3 D4 DN1 DN5 M2 MS7 MS8 R2 W1 Y2 Z2 Z5	DN5|11.26	D4|7.68	3.58	A1|9.21 C3|8.67 D4|7.68 DN1|9.44 DN5|11.26 M2|8.92 MS7|11.21 MS8|9.44 R2|10.53 W1|10.38 Y2|7.99 Z2|9.42 Z5|9.75
387	chr10	78270685	78364537	93853	gain	7	53.85	A1 C3 DN1 MS7 MS8 W1 Y2	MS8|3.97	C3|2.69	1.28	A1|2.90 C3|2.69 DN1|2.87 MS7|3.54 MS8|3.97 W1|3.75 Y2|3.10
389	chr10	78713370	78933333	219964	gain	13	100	A1 C3 D4 DN1 DN5 M2 MS7 MS8 R2 W1 Y2 Z2 Z5	M2|31.66	Z2|9.30	22.36	A1|12.73 C3|19.18 D4|14.93 DN1|13.84 DN5|17.58 M2|31.66 MS7|13.71 MS8|17.02 R2|12.66 W1|21.42 Y2|13.01 Z2|9.30 Z5|10.44
390	chr10	78988156	79101746	113591	gain	13	100	A1 C3 D4 DN1 DN5 M2 MS7 MS8 R2 W1 Y2 Z2 Z5	M2|29.00	Z2|8.74	20.26	A1|11.87 C3|18.41 D4|14.45 DN1|12.89 DN5|16.79 M2|29.00 MS7|13.30 MS8|15.63 R2|11.66 W1|21.29 Y2|12.92 Z2|8.74 Z5|9.65
412	chr11	4750303	4786730	36428	loss	9	69.23	A1 C3 D4 M2 MS8 R2 W1 Y2 Z2	Y2|1.47	W1|1.01	0.46	A1|1.19 C3|1.13 D4|1.05 M2|1.13 MS8|1.35 R2|1.07 W1|1.01 Y2|1.47 Z2|1.41
425	chr11	15338793	15351562	12770	loss	12	92.31	A1 C3 D4 DN1 DN5 M2 MS7 MS8 R2 W1 Z2 Z5	D4|1.33	R2|0.61	0.72	A1|0.78 C3|0.70 D4|1.33 DN1|0.75 DN5|1.12 M2|0.78 MS7|0.77 MS8|1.19 R2|0.61 W1|0.99 Z2|0.95 Z5|0.76
474	chr11	57171302	57194291	22990	loss	13	100	A1 C3 D4 DN1 DN5 M2 MS7 MS8 R2 W1 Y2 Z2 Z5	DN5|0.21	D4|0.00	0.21	A1|0.01 C3|0.14 D4|0.00 DN1|0.07 DN5|0.21 M2|0.00 MS7|0.11 MS8|0.16 R2|0.00 W1|0.17 Y2|0.09 Z2|0.15 Z5|0.00
490	chr11	70554697	70853929	299233	gain	13	100	A1 C3 D4 DN1 DN5 M2 MS7 MS8 R2 W1 Y2 Z2 Z5	A1|7.00	Z2|2.74	4.26	A1|3.01 A1|7.00 C3|4.76 D4|4.43 DN1|6.18 DN5|3.87 DN5|4.24 M2|2.95 M2|3.03 M2|3.04 M2|3.37 M2|3.41 M2|3.62 MS7|6.36 MS8|5.99 R2|3.39 R2|3.87 W1|6.90 Y2|3.89 Z2|2.74 Z2|2.84 Z2|2.96 Z2|3.75 Z2|3.80 Z5|2.98 Z5|3.12 Z5|3.90 Z5|3.91 Z5|4.02
491	chr11	70905222	70994284	89063	gain	13	100	A1 C3 D4 DN1 DN5 M2 MS7 MS8 R2 W1 Y2 Z2 Z5	W1|7.48	Z2|3.45	4.03	A1|6.56 C3|4.20 D4|4.01 DN1|6.87 DN5|3.98 M2|3.71 M2|4.04 MS7|6.56 MS8|5.82 R2|3.96 R2|4.01 W1|7.48 Y2|4.10 Y2|4.23 Z2|3.45 Z5|3.56
492	chr11	71046466	71227202	180737	both	13	100	A1 C3 D4 DN1 DN5 M2 MS7 MS8 R2 W1 Y2 Z2 Z5	MS7|6.12	D4|0.00	6.12	A1|5.83 C3|0.06 C3|0.53 C3|3.49 C3|3.50 C3|4.12 C3|4.41 C3|4.65 D4|0.00 D4|0.69 D4|2.71 D4|2.81 D4|2.95 D4|4.20 DN1|5.13 DN5|3.39 DN5|3.53 DN5|3.76 M2|0.72 M2|0.83 M2|3.23 M2|3.86 MS7|0.04 MS7|4.46 MS7|6.12 MS8|0.02 MS8|4.21 MS8|5.83 R2|3.06 R2|3.65 R2|3.73 W1|3.37 W1|4.60 Y2|3.03 Y2|3.80 Y2|4.83 Z2|3.50 Z2|3.59 Z2|3.75 Z5|2.82 Z5|3.20 Z5|3.63 Z5|3.63 Z5|3.91
493	chr11	71289429	71501366	211938	gain	13	100	A1 C3 D4 DN1 DN5 M2 MS7 MS8 R2 W1 Y2 Z2 Z5	A1|7.19	Z2|2.69	4.5	A1|6.25 A1|7.19 C3|4.66 C3|5.16 D4|4.27 D4|4.32 DN1|5.30 DN5|2.96 DN5|3.17 DN5|3.75 DN5|4.32 M2|3.40 M2|3.53 M2|3.58 MS7|5.07 MS8|4.49 MS8|5.35 R2|3.57 W1|5.31 W1|5.78 Y2|3.56 Y2|3.62 Y2|4.08 Y2|4.17 Z2|2.69 Z2|3.02 Z2|3.05 Z2|4.11 Z2|4.30 Z5|3.32 Z5|3.81 Z5|3.82 Z5|3.85
494	chr11	71556359	71768272	211914	gain	13	100	A1 C3 D4 DN1 DN5 M2 MS7 MS8 R2 W1 Y2 Z2 Z5	A1|4.96	M2|2.99	1.97	A1|4.44 A1|4.96 C3|3.45 C3|4.11 D4|3.20 D4|3.30 D4|3.63 D4|3.88 DN1|4.44 DN5|3.16 DN5|3.21 DN5|3.83 M2|2.99 M2|3.14 M2|3.17 M2|3.43 MS7|3.56 MS7|4.19 MS8|3.68 MS8|4.00 R2|3.40 R2|3.79 R2|4.10 W1|4.00 W1|4.51 Y2|3.35 Y2|3.72 Y2|3.80 Z2|3.31 Z2|4.16 Z5|3.02 Z5|3.02 Z5|3.59
495	chr11	71818934	71897948	79015	gain	13	100	A1 C3 D4 DN1 DN5 M2 MS7 MS8 R2 W1 Y2 Z2 Z5	C3|4.79	M2|3.32	1.47	A1|4.71 C3|4.28 C3|4.79 D4|4.23 DN1|4.11 DN5|3.42 DN5|4.71 M2|3.32 MS7|3.91 MS8|3.82 R2|3.54 R2|4.23 W1|4.12 Y2|3.98 Z2|3.35 Z2|4.51 Z5|3.41 Z5|3.98
506	chr11	87471228	87481726	10499	gain	13	100	A1 C3 D4 DN1 DN5 M2 MS7 MS8 R2 W1 Y2 Z2 Z5	Z5|290.08	C3|174.46	115.62	A1|211.95 C3|174.46 D4|178.03 DN1|221.04 DN5|222.75 M2|204.56 MS7|229.57 MS8|177.64 R2|209.15 W1|186.33 Y2|199.77 Z2|208.03 Z5|290.08
507	chr11	87580228	87591545	11318	gain	13	100	A1 C3 D4 DN1 DN5 M2 MS7 MS8 R2 W1 Y2 Z2 Z5	Z5|910.05	D4|577.66	332.39	A1|733.82 C3|607.87 D4|577.66 DN1|874.36 DN5|840.40 M2|729.68 MS7|795.59 MS8|662.92 R2|724.02 W1|633.02 Y2|666.61 Z2|675.16 Z5|910.05
510	chr12	708920	726707	17788	gain	6	46.15	D4 M2 R2 Y2 Z2 Z5	R2|6.25	Z5|3.87	2.38	D4|5.20 M2|5.64 R2|6.25 Y2|5.31 Z2|4.87 Z5|3.87
511	chr12	731920	814765	82846	gain	13	100	A1 C3 D4 DN1 DN5 M2 MS7 MS8 R2 W1 Y2 Z2 Z5	Y2|11.00	Z2|8.24	2.76	A1|8.76 C3|9.69 D4|10.39 DN1|8.53 DN5|8.55 M2|9.98 MS7|8.53 MS8|8.57 R2|8.60 W1|8.43 Y2|11.00 Z2|8.24 Z5|8.61
517	chr12	6572911	6599981	27071	gain	13	100	A1 C3 D4 DN1 DN5 M2 MS7 MS8 R2 W1 Y2 Z2 Z5	W1|8.62	DN1|4.75	3.87	A1|6.26 C3|5.15 D4|5.36 DN1|4.75 DN5|7.93 M2|5.67 MS7|5.43 MS8|5.01 R2|5.00 W1|8.62 Y2|7.44 Z2|6.91 Z5|5.22
529	chr12	17937557	18013998	76442	gain	13	100	A1 C3 D4 DN1 DN5 M2 MS7 MS8 R2 W1 Y2 Z2 Z5	DN5|9.64	W1|6.56	3.08	A1|6.62 C3|7.30 D4|9.05 DN1|7.03 DN5|9.64 M2|9.20 MS7|7.85 MS8|7.45 R2|6.76 W1|6.56 Y2|7.15 Z2|7.09 Z5|7.15
530	chr12	18031557	18056845	25289	gain	13	100	A1 C3 D4 DN1 DN5 M2 MS7 MS8 R2 W1 Y2 Z2 Z5	DN5|9.08	MS8|4.70	4.38	A1|5.82 C3|6.63 D4|7.30 DN1|5.20 DN5|9.08 M2|8.34 MS7|5.69 MS8|4.70 R2|5.10 W1|5.87 Y2|6.00 Z2|6.83 Z5|5.92
531	chr12	18107737	18150349	42613	gain	13	100	A1 C3 D4 DN1 DN5 M2 MS7 MS8 R2 W1 Y2 Z2 Z5	DN5|8.53	Z5|5.35	3.18	A1|6.36 C3|6.15 D4|8.20 DN1|6.90 DN5|8.53 M2|8.31 MS7|7.16 MS8|7.32 R2|6.06 W1|6.22 Y2|6.06 Z2|7.20 Z5|5.35
532	chr12	18228737	18304295	75559	gain	13	100	A1 C3 D4 DN1 DN5 M2 MS7 MS8 R2 W1 Y2 Z2 Z5	DN5|10.33	W1|6.78	3.55	A1|6.98 C3|7.67 D4|9.62 DN1|7.13 DN5|10.33 M2|9.60 MS7|7.70 MS8|7.35 R2|7.17 W1|6.78 Y2|7.27 Z2|7.60 Z5|7.47
551	chr12	23865456	23904045	38590	loss	12	92.31	A1 C3 D4 DN1 M2 MS7 MS8 R2 W1 Y2 Z2 Z5	DN1|1.35	Y2|0.85	0.5	A1|1.15 C3|1.20 D4|1.21 DN1|1.35 M2|1.07 MS7|1.23 MS8|1.33 R2|1.17 W1|1.20 Y2|0.85 Z2|1.15 Z5|0.97
555	chr12	25149870	25171116	21247	loss	6	46.15	A1 C3 M2 R2 Y2 Z5	M2|1.42	Y2|1.02	0.4	A1|1.11 C3|1.15 M2|1.42 R2|1.15 Y2|1.02 Z5|1.25
556	chr12	25306673	25401130	94458	gain	12	92.31	A1 D4 DN1 DN5 M2 MS7 MS8 R2 W1 Y2 Z2 Z5	M2|3.60	R2|2.91	0.69	A1|3.15 D4|3.18 DN1|3.18 DN5|3.30 M2|3.23 M2|3.60 MS7|3.33 MS8|3.05 R2|2.91 W1|2.94 W1|3.03 Y2|3.10 Z2|3.33 Z2|3.40 Z5|3.06
557	chr12	26540415	26566776	26362	gain	12	92.31	A1 C3 D4 DN1 DN5 M2 MS7 MS8 W1 Y2 Z2 Z5	M2|4.70	W1|3.28	1.42	A1|3.51 C3|3.60 D4|4.20 DN1|4.03 DN5|3.95 M2|4.70 MS7|4.06 MS8|3.47 W1|3.28 Y2|3.36 Z2|4.08 Z5|4.03
559	chr12	26639415	26697221	57807	gain	13	100	A1 C3 D4 DN1 DN5 M2 MS7 MS8 R2 W1 Y2 Z2 Z5	Z5|5.15	R2|3.22	1.93	A1|3.39 A1|4.00 C3|3.62 D4|4.38 DN1|3.93 DN5|4.12 M2|4.67 MS7|4.42 MS8|4.13 R2|3.22 W1|3.84 Y2|3.78 Z2|4.21 Z5|5.15
560	chr12	26709415	26749943	40529	gain	12	92.31	A1 C3 D4 DN1 DN5 M2 MS7 MS8 W1 Y2 Z2 Z5	M2|4.65	D4|3.21	1.44	A1|4.20 C3|3.40 D4|3.21 D4|4.25 DN1|3.93 DN5|3.81 M2|4.65 MS7|3.81 MS8|4.01 W1|3.65 Y2|3.58 Z2|3.78 Z5|3.85
564	chr12	29970473	29997988	27516	loss	13	100	A1 C3 D4 DN1 DN5 M2 MS7 MS8 R2 W1 Y2 Z2 Z5	W1|1.24	A1|0.40	0.84	A1|0.40 C3|0.65 D4|0.81 DN1|0.53 DN5|0.69 M2|0.45 MS7|0.51 MS8|0.68 R2|0.42 W1|1.24 Y2|0.53 Z2|0.56 Z5|0.83
576	chr12	35388780	35425854	37075	gain	12	92.31	A1 C3 D4 DN1 DN5 M2 MS7 MS8 R2 W1 Z2 Z5	DN1|7.43	MS7|2.79	4.64	A1|5.06 C3|3.90 C3|4.40 D4|3.43 D4|4.04 DN1|7.43 DN5|3.60 M2|3.41 MS7|2.79 MS8|3.17 R2|3.78 W1|4.11 Z2|4.51 Z5|5.31
577	chr12	35468780	35509956	41177	loss	11	84.62	A1 C3 D4 DN1 M2 MS8 R2 W1 Y2 Z2 Z5	D4|1.15	Y2|0.51	0.64	A1|0.91 C3|0.93 D4|1.15 DN1|0.91 M2|0.93 MS8|0.63 R2|1.07 W1|0.99 Y2|0.51 Z2|0.80 Z5|0.93
581	chr12	35798140	35855491	57352	gain	13	100	A1 C3 D4 DN1 DN5 M2 MS7 MS8 R2 W1 Y2 Z2 Z5	W1|8.55	D4|2.82	5.73	A1|5.42 C3|6.42 D4|2.82 DN1|4.47 DN5|7.16 M2|7.15 MS7|6.64 MS8|3.37 R2|7.48 W1|8.55 Y2|3.61 Z2|3.53 Z5|7.40
582	chr12	35885140	35914817	29678	gain	13	100	A1 C3 D4 DN1 DN5 M2 MS7 MS8 R2 W1 Y2 Z2 Z5	W1|13.03	D4|4.24	8.79	A1|7.92 C3|9.40 D4|4.24 DN1|9.68 DN5|10.56 M2|11.38 MS7|9.55 MS8|8.81 R2|4.75 W1|13.03 Y2|7.79 Z2|9.21 Z5|10.38
583	chr12	36351326	36382032	30707	gain	11	84.62	A1 C3 D4 DN1 DN5 M2 MS7 R2 W1 Z2 Z5	DN1|6.40	R2|2.90	3.5	A1|5.25 C3|3.56 D4|3.27 DN1|6.40 DN5|4.06 M2|3.71 MS7|3.01 R2|2.90 W1|3.04 Z2|4.41 Z5|4.50
587	chr12	38953426	38983043	29618	loss	4	30.77	A1 C3 DN1 Y2	A1|1.19	DN1|0.87	0.32	A1|1.19 C3|1.16 DN1|0.87 Y2|1.03
589	chr12	39059426	39084207	24782	loss	4	30.77	A1 C3 M2 Y2	A1|1.43	C3|0.81	0.62	A1|1.43 C3|0.81 M2|1.24 Y2|1.05
605	chr12	50766400	50836447	70048	gain	13	100	A1 C3 D4 DN1 DN5 M2 MS7 MS8 R2 W1 Y2 Z2 Z5	C3|17.61	DN1|2.69	14.92	A1|10.99 C3|17.61 D4|11.76 DN1|2.69 DN5|3.38 M2|11.60 MS7|6.05 MS8|6.77 R2|7.04 W1|8.43 Y2|16.78 Z2|4.75 Z5|10.92
606	chr12	50874400	50955028	80629	gain	13	100	A1 C3 D4 DN1 DN5 M2 MS7 MS8 R2 W1 Y2 Z2 Z5	Z5|9.70	DN1|2.52	7.18	A1|6.64 C3|3.22 D4|4.11 DN1|2.52 DN5|3.35 M2|5.12 MS7|5.63 MS8|5.80 R2|7.29 W1|4.16 Y2|5.66 Z2|3.44 Z5|9.70
607	chr12	51018094	51187595	169502	gain	13	100	A1 C3 D4 DN1 DN5 M2 MS7 MS8 R2 W1 Y2 Z2 Z5	C3|18.42	DN1|2.73	15.69	A1|11.38 C3|18.42 D4|11.89 DN1|2.73 DN5|3.40 DN5|3.65 DN5|3.72 M2|11.58 MS7|6.71 MS8|7.61 R2|7.01 W1|8.30 Y2|17.94 Z2|4.90 Z5|12.34
609	chr12	51294686	51325641	30956	gain	11	84.62	A1 C3 D4 M2 MS7 MS8 R2 W1 Y2 Z2 Z5	Y2|13.57	Z2|4.32	9.25	A1|8.49 C3|12.84 D4|10.47 M2|8.98 MS7|5.73 MS8|5.73 R2|6.36 W1|5.88 Y2|13.57 Z2|4.32 Z5|5.47
613	chr12	53583868	53596468	12601	gain	13	100	A1 C3 D4 DN1 DN5 M2 MS7 MS8 R2 W1 Y2 Z2 Z5	DN1|306.71	Z5|134.13	172.58	A1|157.43 C3|254.01 D4|212.00 DN1|306.71 DN5|203.71 M2|189.07 MS7|223.00 MS8|215.69 R2|184.99 W1|149.77 Y2|272.31 Z2|199.01 Z5|134.13
621	chr12	57957324	58013169	55846	gain	13	100	A1 C3 D4 DN1 DN5 M2 MS7 MS8 R2 W1 Y2 Z2 Z5	C3|3.57	R2|2.58	0.99	A1|2.91 C3|2.80 C3|3.57 D4|3.08 DN1|3.03 DN5|2.98 M2|3.28 MS7|3.01 MS8|3.34 R2|2.58 W1|2.86 Y2|3.39 Z2|2.87 Z5|3.13
623	chr12	58204324	58227964	23641	gain	12	92.31	A1 C3 D4 DN1 DN5 M2 MS7 MS8 R2 Y2 Z2 Z5	MS8|3.54	R2|2.85	0.69	A1|3.12 C3|3.36 D4|3.23 DN1|3.30 DN5|3.13 M2|3.11 MS7|3.04 MS8|3.54 R2|2.85 Y2|3.35 Z2|2.96 Z5|3.02
626	chr12	61809046	61826337	17292	gain	13	100	A1 C3 D4 DN1 DN5 M2 MS7 MS8 R2 W1 Y2 Z2 Z5	MS7|159.11	C3|102.69	56.42	A1|124.12 C3|102.69 D4|135.92 DN1|140.85 DN5|129.13 M2|146.88 MS7|159.11 MS8|124.61 R2|138.43 W1|134.26 Y2|130.12 Z2|136.45 Z5|154.26
629	chr13	2674560	2716020	41461	gain	12	92.31	A1 C3 D4 DN1 DN5 M2 MS7 MS8 R2 W1 Z2 Z5	Z2|3.67	D4|2.78	0.89	A1|3.62 C3|2.91 D4|2.78 DN1|3.44 DN5|3.06 M2|3.45 MS7|3.46 MS8|2.99 R2|3.44 W1|3.52 Z2|3.67 Z5|3.56
637	chr13	13135234	13146255	11022	gain	4	30.77	A1 D4 Y2 Z5	Z5|11.54	D4|7.19	4.35	A1|10.64 D4|7.19 Y2|9.45 Z5|11.54
656	chr13	33588310	33622084	33775	loss	13	100	A1 C3 D4 DN1 DN5 M2 MS7 MS8 R2 W1 Y2 Z2 Z5	C3|1.01	MS7|0.03	0.98	A1|0.13 C3|1.01 D4|0.11 DN1|0.13 DN5|0.12 M2|0.04 MS7|0.03 MS8|0.08 R2|0.12 W1|0.11 Y2|0.12 Z2|0.20 Z5|0.13
659	chr13	34124467	34152141	27675	gain	13	100	A1 C3 D4 DN1 DN5 M2 MS7 MS8 R2 W1 Y2 Z2 Z5	D4|15.59	W1|6.44	9.15	A1|10.56 C3|9.53 D4|15.59 DN1|12.22 DN5|7.02 M2|8.58 MS7|11.56 MS8|8.11 R2|7.87 W1|6.44 Y2|10.76 Z2|10.62 Z5|10.26
660	chr13	34197467	34233307	35841	gain	10	76.92	A1 C3 D4 DN1 M2 MS7 R2 Y2 Z2 Z5	D4|8.82	Z5|2.59	6.23	A1|2.93 C3|2.91 D4|8.82 DN1|3.53 M2|3.29 MS7|3.11 R2|3.37 Y2|3.65 Z2|2.83 Z5|2.59
661	chr13	34378041	34405660	27620	gain	13	100	A1 C3 D4 DN1 DN5 M2 MS7 MS8 R2 W1 Y2 Z2 Z5	MS7|9.85	W1|4.80	5.05	A1|7.69 C3|7.57 D4|9.76 DN1|7.75 DN5|7.28 M2|5.61 MS7|9.85 MS8|6.03 R2|5.03 W1|4.80 Y2|7.41 Z2|7.88 Z5|7.60
663	chr13	34727041	34770523	43483	loss	8	61.54	A1 C3 D4 DN5 MS8 R2 W1 Z5	A1|1.45	DN5|0.90	0.55	A1|1.45 C3|1.15 D4|1.36 DN5|0.90 MS8|1.14 R2|1.34 W1|1.14 Z5|0.96
706	chr13	75010925	75031361	20437	loss	5	38.46	A1 D4 M2 Y2 Z2	A1|1.18	Y2|0.24	0.94	A1|1.18 D4|0.78 M2|1.03 Y2|0.24 Z2|0.31
767	chr13	147772692	147818147	45456	gain	13	100	A1 C3 D4 DN1 DN5 M2 MS7 MS8 R2 W1 Y2 Z2 Z5	DN5|14.58	Y2|3.20	11.38	A1|5.82 C3|3.62 D4|3.41 DN1|9.72 DN5|14.58 M2|5.77 MS7|9.62 MS8|10.75 R2|6.18 W1|5.98 Y2|3.20 Z2|7.82 Z5|5.25
768	chr13	147840692	147873638	32947	gain	13	100	A1 C3 D4 DN1 DN5 M2 MS7 MS8 R2 W1 Y2 Z2 Z5	DN5|13.46	D4|3.53	9.93	A1|5.21 C3|3.64 D4|3.53 DN1|10.20 DN5|13.46 M2|5.31 MS7|10.57 MS8|9.86 R2|5.69 W1|5.91 Y2|3.84 Z2|6.59 Z5|4.86
794	chr13	170602410	170690801	88392	gain	13	100	A1 C3 D4 DN1 DN5 M2 MS7 MS8 R2 W1 Y2 Z2 Z5	W1|5.91	M2|2.94	2.97	A1|3.99 C3|4.14 D4|3.29 DN1|3.35 DN5|3.13 DN5|3.43 M2|2.94 M2|3.73 MS7|4.31 MS8|4.30 R2|3.28 W1|5.91 Y2|4.23 Z2|3.43 Z5|3.03
795	chr13	170749538	171010645	261108	gain	13	100	A1 C3 D4 DN1 DN5 M2 MS7 MS8 R2 W1 Y2 Z2 Z5	W1|5.77	DN5|3.00	2.77	A1|4.16 A1|4.32 C3|4.39 D4|3.80 DN1|3.24 DN5|3.00 DN5|3.41 M2|3.00 MS7|4.22 MS8|4.27 R2|3.22 W1|5.77 Y2|4.12 Z2|4.43 Z5|3.82
796	chr13	171072863	171222261	149399	gain	12	92.31	A1 C3 D4 DN1 DN5 M2 MS7 MS8 W1 Y2 Z2 Z5	W1|11.08	W1|2.57	8.51	A1|8.08 C3|3.67 D4|8.05 DN1|3.04 DN1|6.39 DN5|6.93 M2|9.28 MS7|8.83 MS8|8.54 W1|11.08 W1|2.57 Y2|7.99 Z2|3.39 Z5|4.52
797	chr13	171282539	171461117	178579	gain	13	100	A1 C3 D4 DN1 DN5 M2 MS7 MS8 R2 W1 Y2 Z2 Z5	Z5|9.06	DN1|5.26	3.8	A1|6.34 A1|7.24 C3|8.05 D4|7.30 DN1|5.26 DN5|5.74 M2|7.81 M2|7.95 MS7|6.15 MS7|6.39 MS8|6.80 R2|5.60 R2|6.48 W1|8.41 W1|8.73 Y2|7.54 Z2|6.99 Z5|9.06
798	chr13	171520857	171674007	153151	gain	13	100	A1 C3 D4 DN1 DN5 M2 MS7 MS8 R2 W1 Y2 Z2 Z5	Z5|9.06	DN1|4.60	4.46	A1|5.69 C3|8.79 D4|6.59 DN1|4.60 DN5|5.41 M2|6.59 MS7|6.17 MS8|6.89 R2|5.09 W1|8.46 Y2|6.78 Z2|7.05 Z5|9.06
799	chr13	171724820	171860397	135578	gain	13	100	A1 C3 D4 DN1 DN5 M2 MS7 MS8 R2 W1 Y2 Z2 Z5	Z5|9.10	DN1|4.30	4.8	A1|5.39 C3|8.03 D4|7.19 DN1|4.30 DN5|5.10 M2|6.44 MS7|6.22 MS8|7.08 R2|4.64 W1|8.80 Y2|7.37 Z2|6.91 Z5|9.10
800	chr13	171915247	172113184	197938	both	13	100	A1 C3 D4 DN1 DN5 M2 MS7 MS8 R2 W1 Y2 Z2 Z5	Z5|5.39	R2|0.34	5.05	A1|4.09 C3|4.33 D4|0.59 D4|3.67 DN1|4.16 DN5|4.15 M2|0.50 M2|4.11 MS7|3.92 MS8|4.09 R2|0.34 R2|4.14 W1|4.07 Y2|4.13 Z2|4.61 Z5|5.39
802	chr13	172253753	172530358	276606	gain	13	100	A1 C3 D4 DN1 DN5 M2 MS7 MS8 R2 W1 Y2 Z2 Z5	Z5|4.86	D4|3.70	1.16	A1|3.99 C3|4.54 D4|3.70 DN1|4.04 DN5|3.88 M2|4.12 MS7|3.82 MS8|3.97 R2|4.07 W1|4.24 Y2|4.08 Z2|4.31 Z5|4.86
803	chr13	172537753	172611073	73321	gain	13	100	A1 C3 D4 DN1 DN5 M2 MS7 MS8 R2 W1 Y2 Z2 Z5	W1|4.48	M2|3.46	1.02	A1|3.94 C3|3.86 D4|3.91 DN1|3.66 DN5|3.85 M2|3.46 MS7|3.85 MS8|3.68 R2|3.99 W1|4.48 Y2|3.52 Z2|3.96 Z5|3.80
827	chr13	204710229	204758455	48227	gain	13	100	A1 C3 D4 DN1 DN5 M2 MS7 MS8 R2 W1 Y2 Z2 Z5	D4|34.46	DN5|8.93	25.53	A1|17.43 C3|24.70 D4|34.46 DN1|14.39 DN5|8.93 M2|25.56 MS7|12.95 MS8|15.49 R2|16.86 W1|9.13 Y2|31.10 Z2|15.10 Z5|19.68
828	chr13	204776229	204814705	38477	gain	13	100	A1 C3 D4 DN1 DN5 M2 MS7 MS8 R2 W1 Y2 Z2 Z5	D4|24.66	W1|6.63	18.03	A1|16.50 C3|15.81 D4|24.66 DN1|11.43 DN5|8.41 M2|15.68 MS7|10.32 MS8|13.34 R2|12.62 W1|6.63 Y2|19.08 Z2|11.80 Z5|13.94
844	chr14	129001	145595	16595	gain	13	100	A1 C3 D4 DN1 DN5 M2 MS7 MS8 R2 W1 Y2 Z2 Z5	M2|32.08	R2|14.20	17.88	A1|18.51 C3|18.26 D4|14.68 DN1|15.86 DN5|15.83 M2|32.08 MS7|14.46 MS8|14.60 R2|14.20 W1|19.00 Y2|19.69 Z2|18.32 Z5|22.99
846	chr14	754473	784506	30034	loss	13	100	A1 C3 D4 DN1 DN5 M2 MS7 MS8 R2 W1 Y2 Z2 Z5	MS7|1.07	C3|0.00	1.07	A1|0.78 C3|0.00 D4|0.00 DN1|1.02 DN5|0.90 M2|0.65 MS7|1.07 MS8|0.00 R2|0.67 W1|0.05 Y2|0.00 Z2|0.00 Z5|0.68
857	chr14	6143682	6231997	88316	gain	13	100	A1 C3 D4 DN1 DN5 M2 MS7 MS8 R2 W1 Y2 Z2 Z5	MS7|36.42	W1|19.54	16.88	A1|23.57 C3|33.13 D4|26.40 DN1|23.46 DN5|29.78 M2|29.32 MS7|36.42 MS8|20.42 R2|23.81 W1|19.54 Y2|23.62 Z2|36.24 Z5|20.53
858	chr14	6288264	6351726	63463	gain	13	100	A1 C3 D4 DN1 DN5 M2 MS7 MS8 R2 W1 Y2 Z2 Z5	C3|27.68	W1|9.48	18.2	A1|12.92 C3|27.68 D4|20.43 DN1|12.20 DN5|14.58 M2|17.62 MS7|16.68 MS8|10.54 R2|12.55 W1|9.48 Y2|11.71 Z2|17.19 Z5|11.19
859	chr14	6498873	6518476	19604	gain	13	100	A1 C3 D4 DN1 DN5 M2 MS7 MS8 R2 W1 Y2 Z2 Z5	M2|46.43	W1|25.38	21.05	A1|29.67 C3|37.92 D4|31.97 DN1|32.53 DN5|41.85 M2|46.43 MS7|43.91 MS8|25.93 R2|30.26 W1|25.38 Y2|31.75 Z2|40.32 Z5|25.62
860	chr14	6535873	6577623	41751	gain	13	100	A1 C3 D4 DN1 DN5 M2 MS7 MS8 R2 W1 Y2 Z2 Z5	MS7|40.42	MS8|18.74	21.68	A1|28.13 C3|38.37 D4|28.33 DN1|28.39 DN5|37.89 M2|36.53 MS7|40.42 MS8|18.74 R2|27.95 W1|23.03 Y2|28.12 Z2|38.98 Z5|23.21
861	chr14	6582873	6616198	33326	gain	13	100	A1 C3 D4 DN1 DN5 M2 MS7 MS8 R2 W1 Y2 Z2 Z5	Z2|29.06	A1|9.22	19.84	A1|9.22 C3|16.58 D4|9.82 DN1|10.75 DN5|12.22 M2|13.23 MS7|28.40 MS8|17.39 R2|20.13 W1|18.88 Y2|10.07 Z2|29.06 Z5|17.72
863	chr14	7783233	7800498	17266	gain	13	100	A1 C3 D4 DN1 DN5 M2 MS7 MS8 R2 W1 Y2 Z2 Z5	DN5|5.31	MS8|4.09	1.22	A1|4.33 C3|4.26 D4|4.89 DN1|4.49 DN5|5.31 M2|5.27 MS7|4.42 MS8|4.09 R2|4.39 W1|4.68 Y2|4.12 Z2|4.33 Z5|5.30
864	chr14	7842233	7885911	43679	gain	13	100	A1 C3 D4 DN1 DN5 M2 MS7 MS8 R2 W1 Y2 Z2 Z5	Z5|7.20	A1|4.71	2.49	A1|4.71 C3|5.57 D4|6.58 DN1|5.70 DN5|7.15 M2|6.59 MS7|6.24 MS8|4.72 R2|5.51 W1|6.10 Y2|4.82 Z2|5.23 Z5|7.20
865	chr14	7980022	7997793	17772	gain	13	100	A1 C3 D4 DN1 DN5 M2 MS7 MS8 R2 W1 Y2 Z2 Z5	M2|6.60	Y2|4.36	2.24	A1|4.71 C3|5.06 D4|6.02 DN1|5.35 DN5|6.49 M2|6.60 MS7|5.63 MS8|4.92 R2|5.20 W1|5.30 Y2|4.36 Z2|5.59 Z5|6.06
866	chr14	8039022	8121373	82352	gain	13	100	A1 C3 D4 DN1 DN5 M2 MS7 MS8 R2 W1 Y2 Z2 Z5	Z5|8.57	MS8|5.34	3.23	A1|5.60 C3|6.02 D4|6.57 DN1|6.51 DN5|7.56 M2|7.09 MS7|7.02 MS8|5.34 R2|5.76 W1|6.90 Y2|5.34 Z2|5.72 Z5|8.57
867	chr14	8178743	8230239	51497	gain	13	100	A1 C3 D4 DN1 DN5 M2 MS7 MS8 R2 W1 Y2 Z2 Z5	DN5|7.66	Y2|3.95	3.71	A1|4.36 C3|4.84 D4|5.83 DN1|5.23 DN5|7.66 M2|5.70 MS7|5.67 MS8|4.25 R2|4.75 W1|5.82 Y2|3.95 Z2|4.80 Z5|6.94
868	chr14	8270743	8288750	18008	gain	13	100	A1 C3 D4 DN1 DN5 M2 MS7 MS8 R2 W1 Y2 Z2 Z5	DN5|6.83	MS8|4.20	2.63	A1|6.13 C3|4.78 D4|6.32 DN1|6.37 DN5|6.83 M2|6.38 MS7|6.08 MS8|4.20 R2|6.22 W1|6.17 Y2|5.01 Z2|5.73 Z5|6.81
869	chr14	8305743	8343555	37813	gain	13	100	A1 C3 D4 DN1 DN5 M2 MS7 MS8 R2 W1 Y2 Z2 Z5	Z5|8.68	Y2|4.48	4.2	A1|5.54 C3|5.71 D4|5.75 DN1|6.20 DN5|7.14 M2|7.16 MS7|8.56 MS8|5.45 R2|5.61 W1|6.09 Y2|4.48 Z2|6.00 Z5|8.68
883	chr14	23771588	23794810	23223	gain	13	100	A1 C3 D4 DN1 DN5 M2 MS7 MS8 R2 W1 Y2 Z2 Z5	A1|3.84	W1|3.11	0.73	A1|3.84 C3|3.44 D4|3.77 DN1|3.77 DN5|3.50 M2|3.82 MS7|3.79 MS8|3.58 R2|3.72 W1|3.11 Y2|3.70 Z2|3.73 Z5|3.71
892	chr14	25347345	25367916	20572	gain	10	76.92	A1 C3 D4 DN1 M2 MS7 R2 Y2 Z2 Z5	Y2|3.70	Z2|3.05	0.65	A1|3.46 C3|3.63 D4|3.40 DN1|3.43 M2|3.34 MS7|3.10 R2|3.24 Y2|3.70 Z2|3.05 Z5|3.65
899	chr14	31979897	31998064	18168	loss	5	38.46	D4 DN1 W1 Y2 Z5	Z5|0.50	Y2|0.18	0.32	D4|0.46 DN1|0.43 W1|0.33 Y2|0.18 Z5|0.50
904	chr14	38566987	38593520	26534	gain	11	84.62	A1 C3 D4 DN1 DN5 M2 MS7 MS8 Y2 Z2 Z5	Z5|4.31	C3|3.15	1.16	A1|4.06 C3|3.15 D4|3.32 DN1|4.02 DN5|3.93 M2|3.47 MS7|3.83 MS8|3.60 Y2|3.79 Z2|4.02 Z5|4.31
905	chr14	38672987	38691017	18031	gain	13	100	A1 C3 D4 DN1 DN5 M2 MS7 MS8 R2 W1 Y2 Z2 Z5	R2|3.73	C3|2.72	1.01	A1|3.53 C3|2.72 D4|2.92 DN1|3.47 DN5|3.26 M2|3.57 MS7|3.16 MS8|3.16 R2|3.73 W1|3.36 Y2|2.99 Z2|3.37 Z5|3.69
906	chr14	41252337	41273468	21132	gain	12	92.31	A1 C3 D4 DN1 DN5 M2 MS7 MS8 R2 Y2 Z2 Z5	C3|5.66	D4|2.82	2.84	A1|3.69 C3|5.66 D4|2.82 DN1|3.95 DN5|3.72 M2|4.06 MS7|3.75 MS8|3.32 R2|3.31 Y2|5.47 Z2|3.28 Z5|3.09
907	chr14	42296669	42323288	26620	gain	13	100	A1 C3 D4 DN1 DN5 M2 MS7 MS8 R2 W1 Y2 Z2 Z5	Z5|5.19	MS7|3.24	1.95	A1|4.46 C3|4.05 D4|3.50 DN1|4.49 DN5|3.54 M2|4.57 MS7|3.24 MS8|3.99 R2|3.93 W1|3.74 Y2|3.87 Z2|3.32 Z5|5.19
908	chr14	42518095	42542560	24466	gain	12	92.31	A1 D4 DN1 DN5 M2 MS7 MS8 R2 W1 Y2 Z2 Z5	Z5|3.86	Z2|2.93	0.93	A1|3.14 D4|3.58 DN1|3.22 DN5|3.39 M2|3.31 MS7|3.36 MS8|3.78 R2|3.22 W1|3.33 Y2|3.39 Z2|2.93 Z5|3.86
923	chr14	52095188	52137820	42633	gain	12	92.31	A1 D4 DN1 DN5 M2 MS7 MS8 R2 W1 Y2 Z2 Z5	DN1|4.21	D4|2.96	1.25	A1|3.75 D4|2.96 DN1|4.21 DN5|3.64 M2|3.74 MS7|3.38 MS8|3.38 R2|3.79 W1|3.08 Y2|3.80 Z2|3.51 Z5|3.82
924	chr14	52194188	52289393	95206	gain	13	100	A1 C3 D4 DN1 DN5 M2 MS7 MS8 R2 W1 Y2 Z2 Z5	MS7|7.94	C3|3.18	4.76	A1|4.86 A1|5.52 C3|3.18 C3|3.39 D4|3.60 D4|3.60 D4|4.00 DN1|5.58 DN5|3.21 DN5|3.82 M2|3.99 M2|4.24 MS7|4.67 MS7|7.94 MS8|5.12 MS8|7.60 R2|3.96 R2|4.34 W1|3.60 W1|4.23 Y2|3.70 Y2|4.06 Z2|3.92 Z2|4.06 Z5|3.82 Z5|4.20
925	chr14	52379302	52410714	31413	gain	12	92.31	A1 C3 DN1 DN5 M2 MS7 MS8 R2 W1 Y2 Z2 Z5	MS7|8.31	Y2|3.23	5.08	A1|4.01 C3|4.43 DN1|4.29 DN5|4.09 M2|3.89 MS7|8.31 MS8|6.03 R2|3.56 W1|4.48 Y2|3.23 Z2|4.47 Z5|3.85
939	chr14	55078636	55103526	24891	gain	5	38.46	A1 C3 D4 M2 R2	D4|3.16	M2|2.74	0.42	A1|2.84 C3|3.12 D4|3.16 M2|2.74 R2|2.99
946	chr14	56594557	56618519	23963	gain	8	61.54	A1 C3 DN1 DN5 M2 W1 Y2 Z5	Y2|6.62	M2|4.15	2.47	A1|5.29 C3|5.90 DN1|6.13 DN5|4.46 M2|4.15 W1|5.75 Y2|6.62 Z5|5.90
953	chr14	65660944	65673681	12738	gain	8	61.54	A1 D4 DN1 MS7 MS8 Y2 Z2 Z5	A1|14.22	D4|2.86	11.36	A1|14.22 D4|2.86 DN1|3.96 MS7|10.12 MS8|4.30 Y2|3.94 Z2|11.62 Z5|8.20
960	chr14	73584595	73621048	36454	gain	12	92.31	A1 C3 DN1 DN5 M2 MS7 MS8 R2 W1 Y2 Z2 Z5	A1|5.96	MS7|2.72	3.24	A1|5.96 C3|5.46 DN1|5.85 DN5|5.31 M2|5.95 MS7|2.72 MS8|2.82 R2|4.65 W1|5.35 Y2|5.42 Z2|3.96 Z5|3.22
965	chr14	77643002	77696477	53476	loss	13	100	A1 C3 D4 DN1 DN5 M2 MS7 MS8 R2 W1 Y2 Z2 Z5	Z5|1.08	MS8|0.25	0.83	A1|0.68 C3|0.86 D4|0.54 DN1|0.43 DN5|0.36 M2|0.77 MS7|0.97 MS8|0.25 R2|0.55 W1|0.46 Y2|0.99 Z2|0.98 Z5|1.08
989	chr14	94199527	94310531	111005	gain	13	100	A1 C3 D4 DN1 DN5 M2 MS7 MS8 R2 W1 Y2 Z2 Z5	MS7|12.40	D4|4.42	7.98	A1|9.99 C3|5.42 D4|4.42 DN1|9.39 DN5|5.02 M2|5.88 MS7|12.40 MS8|12.15 R2|7.66 W1|6.60 Y2|5.11 Z2|7.42 Z5|10.01
990	chr14	94386125	94492294	106170	gain	13	100	A1 C3 D4 DN1 DN5 M2 MS7 MS8 R2 W1 Y2 Z2 Z5	MS8|13.83	Y2|4.83	9	A1|10.36 C3|5.82 D4|4.88 DN1|11.59 DN5|5.06 M2|5.89 MS7|13.13 MS8|13.83 R2|8.80 W1|7.34 Y2|4.83 Z2|8.02 Z5|11.56
991	chr14	94549968	94658018	108051	gain	13	100	A1 C3 D4 DN1 DN5 M2 MS7 MS8 R2 W1 Y2 Z2 Z5	MS7|13.99	D4|4.81	9.18	A1|10.92 C3|5.21 D4|4.81 DN1|13.15 DN5|5.69 M2|6.00 MS7|13.99 MS8|13.73 R2|9.26 W1|7.91 Y2|4.93 Z2|8.53 Z5|11.80
997	chr14	95862348	95896634	34287	gain	13	100	A1 C3 D4 DN1 DN5 M2 MS7 MS8 R2 W1 Y2 Z2 Z5	C3|3.68	DN5|2.90	0.78	A1|3.36 C3|3.68 D4|2.96 DN1|2.94 DN5|2.90 M2|3.03 MS7|3.45 MS8|3.00 R2|3.51 W1|3.34 Y2|3.37 Z2|3.45 Z5|3.23
998	chr14	96026946	96063501	36556	gain	11	84.62	A1 C3 DN1 M2 MS7 MS8 R2 W1 Y2 Z2 Z5	Y2|3.38	DN1|2.50	0.88	A1|3.04 A1|3.17 C3|3.32 DN1|2.50 DN1|2.91 M2|2.93 MS7|3.23 MS8|3.09 R2|3.30 W1|3.02 Y2|3.38 Z2|3.20 Z5|2.92
1017	chr14	115822592	115865498	42907	gain	13	100	A1 C3 D4 DN1 DN5 M2 MS7 MS8 R2 W1 Y2 Z2 Z5	Z2|5.08	DN1|2.69	2.39	A1|4.73 C3|4.03 D4|2.94 DN1|2.69 DN5|3.36 M2|3.07 MS7|4.03 MS8|3.50 R2|4.18 W1|3.62 Y2|3.63 Z2|5.08 Z5|3.45
1018	chr14	115917227	116033610	116384	gain	13	100	A1 C3 D4 DN1 DN5 M2 MS7 MS8 R2 W1 Y2 Z2 Z5	A1|6.55	M2|2.88	3.67	A1|6.55 C3|5.29 D4|2.89 DN1|4.72 DN5|4.31 M2|2.88 M2|3.71 MS7|5.31 MS8|4.87 R2|6.39 W1|5.18 Y2|5.34 Z2|6.05 Z5|4.09
1019	chr14	116084548	116291046	206499	gain	13	100	A1 C3 D4 DN1 DN5 M2 MS7 MS8 R2 W1 Y2 Z2 Z5	Z2|7.54	D4|3.35	4.19	A1|6.86 C3|6.17 D4|3.35 D4|3.48 D4|3.61 DN1|5.92 DN5|5.39 M2|3.72 M2|3.73 MS7|4.69 MS8|4.32 R2|5.76 W1|5.03 Y2|5.47 Z2|7.54 Z5|5.14
1024	chr14	120671535	120717268	45734	gain	13	100	A1 C3 D4 DN1 DN5 M2 MS7 MS8 R2 W1 Y2 Z2 Z5	A1|7.23	W1|3.40	3.83	A1|7.23 C3|4.80 D4|3.52 DN1|4.16 DN5|5.61 M2|5.66 MS7|5.22 MS8|6.78 R2|3.69 W1|3.40 Y2|4.04 Z2|5.25 Z5|6.16
1025	chr14	120789535	120845448	55914	gain	13	100	A1 C3 D4 DN1 DN5 M2 MS7 MS8 R2 W1 Y2 Z2 Z5	A1|6.65	W1|3.16	3.49	A1|6.65 C3|4.43 D4|3.35 DN1|3.99 DN5|5.02 M2|5.89 MS7|5.20 MS8|6.58 R2|3.56 W1|3.16 W1|3.69 Y2|4.00 Z2|5.17 Z5|5.88
1040	chr14	144070131	144086570	16440	gain	10	76.92	C3 D4 DN1 DN5 MS7 MS8 R2 Y2 Z2 Z5	D4|4.00	Z2|2.91	1.09	C3|3.36 D4|4.00 DN1|3.44 DN5|3.19 MS7|3.51 MS8|3.38 R2|3.34 Y2|3.30 Z2|2.91 Z5|3.19
1041	chr14	144090131	144109461	19331	gain	10	76.92	A1 C3 D4 DN1 DN5 MS7 R2 W1 Y2 Z5	D4|3.90	R2|2.84	1.06	A1|3.22 C3|3.02 D4|3.90 DN1|3.09 DN5|3.00 MS7|3.56 R2|2.84 W1|2.91 Y2|3.45 Z5|2.91
1052	chr14	153327374	153461478	134105	gain	13	100	A1 C3 D4 DN1 DN5 M2 MS7 MS8 R2 W1 Y2 Z2 Z5	M2|9.53	D4|3.47	6.06	A1|6.48 C3|4.87 D4|3.47 DN1|8.14 DN5|5.60 M2|9.53 MS7|6.21 MS8|6.81 R2|5.02 W1|7.30 Y2|5.95 Z2|5.85 Z5|6.56
1053	chr14	153567670	153598997	31328	gain	13	100	A1 C3 D4 DN1 DN5 M2 MS7 MS8 R2 W1 Y2 Z2 Z5	M2|14.03	D4|5.40	8.63	A1|9.38 C3|7.28 D4|5.40 DN1|11.68 DN5|7.80 M2|14.03 MS7|10.34 MS8|9.11 R2|7.39 W1|9.67 Y2|9.08 Z2|9.43 Z5|7.35
1054	chr14	153662670	153741232	78563	gain	13	100	A1 C3 D4 DN1 DN5 M2 MS7 MS8 R2 W1 Y2 Z2 Z5	M2|8.22	D4|3.29	4.93	A1|5.24 C3|3.82 D4|3.29 DN1|6.16 DN5|4.68 M2|8.22 MS7|4.78 MS8|5.40 R2|4.24 W1|5.71 Y2|5.16 Z2|4.70 Z5|5.24
1055	chr14	153822670	153840646	17977	gain	9	69.23	A1 C3 DN1 DN5 MS8 R2 Y2 Z2 Z5	A1|4.29	DN5|3.40	0.89	A1|4.29 C3|3.90 DN1|4.28 DN5|3.40 MS8|4.17 R2|3.68 Y2|4.18 Z2|3.90 Z5|3.83
1060	chr15	2216179	2313697	97519	gain	13	100	A1 C3 D4 DN1 DN5 M2 MS7 MS8 R2 W1 Y2 Z2 Z5	DN1|14.29	A1|4.27	10.02	A1|4.27 C3|6.03 D4|7.94 DN1|14.29 DN5|8.22 M2|7.48 MS7|9.41 MS8|7.35 R2|9.01 W1|9.69 Y2|9.61 Z2|8.94 Z5|11.67
1061	chr15	2335179	2361737	26559	gain	11	84.62	A1 C3 D4 DN1 M2 MS7 MS8 R2 W1 Z2 Z5	M2|3.65	Z2|2.70	0.95	A1|3.03 C3|3.54 D4|3.36 DN1|3.00 M2|3.65 MS7|3.23 MS8|2.96 R2|2.86 W1|3.12 Z2|2.70 Z5|3.42
1062	chr15	2488510	2555989	67480	gain	13	100	A1 C3 D4 DN1 DN5 M2 MS7 MS8 R2 W1 Y2 Z2 Z5	DN1|17.45	A1|5.02	12.43	A1|5.02 C3|7.27 D4|9.49 DN1|17.45 DN5|9.38 M2|9.04 MS7|10.35 MS8|7.83 R2|10.02 W1|10.57 Y2|10.68 Z2|10.03 Z5|13.51
1063	chr15	2647510	2682438	34929	gain	13	100	A1 C3 D4 DN1 DN5 M2 MS7 MS8 R2 W1 Y2 Z2 Z5	DN1|7.75	A1|4.40	3.35	A1|4.40 C3|4.92 D4|6.92 DN1|7.75 DN5|5.13 M2|5.85 MS7|5.74 MS8|5.08 R2|5.38 W1|6.84 Y2|7.04 Z2|4.83 Z5|7.16
1064	chr15	2687510	2716358	28849	gain	13	100	A1 C3 D4 DN1 DN5 M2 MS7 MS8 R2 W1 Y2 Z2 Z5	C3|3.51	R2|2.72	0.79	A1|3.07 C3|3.51 D4|3.01 DN1|3.20 DN5|2.95 M2|3.47 MS7|3.35 MS8|3.10 R2|2.72 W1|3.26 Y2|3.14 Z2|2.77 Z5|2.89
1080	chr15	18416681	18564179	147499	gain	13	100	A1 C3 D4 DN1 DN5 M2 MS7 MS8 R2 W1 Y2 Z2 Z5	R2|6.69	Y2|3.58	3.11	A1|4.02 A1|4.40 C3|5.50 D4|4.70 DN1|3.88 DN5|3.72 M2|4.07 M2|4.87 MS7|4.70 MS8|4.93 R2|6.69 W1|3.73 W1|3.90 Y2|3.58 Y2|3.76 Z2|4.68 Z5|5.03
1084	chr15	27125069	27150205	25137	loss	12	92.31	A1 C3 D4 DN1 DN5 M2 MS7 MS8 R2 W1 Z2 Z5	M2|1.14	MS8|0.45	0.69	A1|1.03 C3|0.67 D4|0.91 DN1|0.94 DN5|0.89 M2|1.14 MS7|1.04 MS8|0.45 R2|0.93 W1|0.74 Z2|1.03 Z5|0.99
1088	chr15	35812609	35870458	57850	gain	13	100	A1 C3 D4 DN1 DN5 M2 MS7 MS8 R2 W1 Y2 Z2 Z5	DN5|6.00	MS7|4.09	1.91	A1|4.42 C3|4.83 C3|5.00 D4|4.33 DN1|4.63 DN5|4.86 DN5|6.00 M2|4.33 MS7|4.09 MS8|4.32 MS8|5.23 R2|4.34 W1|4.45 W1|5.22 Y2|4.29 Y2|4.36 Z2|4.41 Z5|4.61
1089	chr15	35883609	35921485	37877	gain	11	84.62	C3 D4 DN1 DN5 M2 MS7 MS8 R2 W1 Z2 Z5	C3|3.63	D4|2.89	0.74	C3|3.63 D4|2.89 DN1|3.49 DN5|3.28 M2|3.51 MS7|3.59 MS8|3.47 R2|3.37 W1|2.94 Z2|3.04 Z5|3.20
1090	chr15	36024609	36044506	19898	gain	13	100	A1 C3 D4 DN1 DN5 M2 MS7 MS8 R2 W1 Y2 Z2 Z5	C3|6.16	Y2|4.55	1.61	A1|5.53 C3|6.16 D4|6.09 DN1|5.46 DN5|5.72 M2|5.79 MS7|5.11 MS8|4.94 R2|5.54 W1|5.53 Y2|4.55 Z2|5.27 Z5|5.72
1093	chr15	36909665	36928885	19221	gain	13	100	A1 C3 D4 DN1 DN5 M2 MS7 MS8 R2 W1 Y2 Z2 Z5	MS7|8.25	Y2|2.77	5.48	A1|8.00 C3|6.19 D4|7.30 DN1|6.43 DN5|6.93 M2|4.18 MS7|8.25 MS8|4.20 R2|3.10 W1|6.27 Y2|2.77 Z2|6.39 Z5|4.60
1097	chr15	43378603	43392224	13622	gain	10	76.92	A1 C3 D4 M2 MS7 MS8 W1 Y2 Z2 Z5	MS8|8.70	Z2|4.12	4.58	A1|7.42 C3|6.04 D4|7.47 M2|4.62 MS7|8.50 MS8|8.70 W1|5.92 Y2|6.78 Z2|4.12 Z5|5.45
1099	chr15	43713409	43769703	56295	gain	13	100	A1 C3 D4 DN1 DN5 M2 MS7 MS8 R2 W1 Y2 Z2 Z5	DN1|23.39	C3|8.75	14.64	A1|15.61 C3|8.75 D4|17.25 DN1|23.39 DN5|12.23 M2|15.14 MS7|13.27 MS8|14.24 R2|18.75 W1|16.47 Y2|10.56 Z2|18.10 Z5|13.42
1100	chr15	43820374	43837118	16745	gain	6	46.15	A1 C3 D4 M2 MS7 R2	C3|3.70	D4|3.32	0.38	A1|3.43 C3|3.70 D4|3.32 M2|3.70 MS7|3.34 R2|3.54
1101	chr15	43850374	43913511	63138	gain	13	100	A1 C3 D4 DN1 DN5 M2 MS7 MS8 R2 W1 Y2 Z2 Z5	DN1|26.72	C3|9.80	16.92	A1|17.49 C3|9.80 D4|20.28 DN1|26.72 DN5|13.33 M2|17.44 MS7|14.07 MS8|15.06 R2|21.31 W1|17.50 Y2|11.88 Z2|19.96 Z5|14.48
1103	chr15	49074142	49126154	52013	loss	13	100	A1 C3 D4 DN1 DN5 M2 MS7 MS8 R2 W1 Y2 Z2 Z5	Z5|1.41	W1|0.81	0.6	A1|0.98 C3|1.06 C3|1.39 D4|0.92 DN1|0.89 DN1|1.27 DN5|1.05 DN5|1.36 M2|1.05 MS7|1.16 MS8|0.97 R2|1.19 W1|0.81 Y2|1.39 Z2|1.06 Z5|0.97 Z5|1.41
1109	chr15	56621674	56657994	36321	loss	13	100	A1 C3 D4 DN1 DN5 M2 MS7 MS8 R2 W1 Y2 Z2 Z5	DN5|0.01	A1|0.00	0.01	A1|0.00 C3|0.00 D4|0.00 DN1|0.00 DN5|0.01 M2|0.00 MS7|0.00 MS8|0.00 R2|0.00 W1|0.00 Y2|0.00 Z2|0.00 Z5|0.00
1115	chr15	66623408	66634546	11139	loss	10	76.92	A1 C3 D4 DN5 MS7 MS8 R2 W1 Y2 Z5	Z5|1.37	D4|0.81	0.56	A1|1.15 C3|0.99 D4|0.81 DN5|1.29 MS7|0.83 MS8|1.10 R2|1.25 W1|0.99 Y2|0.95 Z5|1.37
1156	chr15	117398484	117425282	26799	loss	8	61.54	A1 C3 DN1 DN5 MS8 W1 Y2 Z2	MS8|1.43	A1|0.49	0.94	A1|0.49 C3|1.23 DN1|1.12 DN5|0.93 MS8|1.43 W1|1.21 Y2|1.22 Z2|0.81
1170	chr15	130300462	130322410	21949	gain	12	92.31	A1 C3 D4 DN1 DN5 M2 MS7 MS8 R2 W1 Y2 Z2	MS7|114.52	Z2|14.69	99.83	A1|24.74 C3|39.26 D4|37.26 DN1|38.69 DN5|51.82 M2|102.95 MS7|114.52 MS8|112.83 R2|53.81 W1|28.30 Y2|104.45 Z2|14.69
1191	chr15	147999872	148029552	29681	gain	13	100	A1 C3 D4 DN1 DN5 M2 MS7 MS8 R2 W1 Y2 Z2 Z5	R2|7.34	MS7|3.67	3.67	A1|3.93 C3|6.26 D4|4.71 DN1|4.05 DN5|4.57 M2|6.37 MS7|3.67 MS8|4.94 R2|7.34 W1|5.97 Y2|5.41 Z2|4.76 Z5|5.20
1192	chr15	148104872	148142981	38110	gain	13	100	A1 C3 D4 DN1 DN5 M2 MS7 MS8 R2 W1 Y2 Z2 Z5	R2|7.03	MS7|3.69	3.34	A1|4.35 C3|5.88 D4|4.90 DN1|4.19 DN5|4.59 M2|6.17 MS7|3.69 MS8|5.12 R2|7.03 W1|5.99 Y2|5.59 Z2|4.52 Z5|5.10
1193	chr15	148289872	148324785	34914	gain	13	100	A1 C3 D4 DN1 DN5 M2 MS7 MS8 R2 W1 Y2 Z2 Z5	R2|7.16	MS7|3.66	3.5	A1|3.97 C3|5.33 D4|5.11 DN1|3.69 DN5|4.35 M2|5.73 MS7|3.66 MS8|5.24 R2|7.16 W1|5.51 Y2|5.47 Z2|4.29 Z5|4.43
1194	chr15	148474496	148500350	25855	gain	13	100	A1 C3 D4 DN1 DN5 M2 MS7 MS8 R2 W1 Y2 Z2 Z5	R2|7.05	MS7|3.65	3.4	A1|4.15 C3|6.09 D4|5.28 DN1|3.91 DN5|4.42 M2|6.29 MS7|3.65 MS8|4.83 R2|7.05 W1|6.30 Y2|6.01 Z2|4.63 Z5|5.24
1198	chr15	153952230	154046085	93856	gain	13	100	A1 C3 D4 DN1 DN5 M2 MS7 MS8 R2 W1 Y2 Z2 Z5	DN5|8.21	Z2|2.59	5.62	A1|5.44 C3|5.35 C3|7.75 D4|3.31 DN1|6.09 DN5|8.21 M2|4.04 M2|5.02 MS7|4.29 MS8|4.40 R2|4.08 W1|3.56 W1|4.43 Y2|2.99 Y2|3.09 Y2|4.94 Z2|2.59 Z2|3.65 Z5|6.33
1199	chr15	154090230	154127166	36937	gain	13	100	A1 C3 D4 DN1 DN5 M2 MS7 MS8 R2 W1 Y2 Z2 Z5	DN5|7.78	D4|3.89	3.89	A1|5.08 C3|7.58 D4|3.89 DN1|6.74 DN5|7.78 M2|5.08 MS7|5.41 MS8|4.77 R2|4.93 W1|4.29 Y2|5.76 Z2|4.21 Z5|7.31
1200	chr15	154185170	154195781	10612	gain	11	84.62	A1 C3 DN1 DN5 M2 MS7 MS8 R2 Y2 Z2 Z5	Z5|9.38	Z2|3.64	5.74	A1|6.87 C3|4.56 DN1|6.11 DN5|8.98 M2|4.40 MS7|7.54 MS8|5.48 R2|4.75 Y2|4.89 Z2|3.64 Z5|9.38
1201	chr15	154236170	154278235	42066	gain	13	100	A1 C3 D4 DN1 DN5 M2 MS7 MS8 R2 W1 Y2 Z2 Z5	DN5|8.30	R2|3.48	4.82	A1|5.01 C3|7.68 D4|4.03 DN1|6.68 DN5|8.30 M2|4.88 MS7|4.06 MS8|4.23 R2|3.48 W1|3.73 Y2|4.70 Z2|4.82 Z5|6.72
1202	chr15	154293170	154358928	65759	gain	13	100	A1 C3 D4 DN1 DN5 M2 MS7 MS8 R2 W1 Y2 Z2 Z5	DN5|7.95	Y2|2.65	5.3	A1|4.94 C3|6.51 D4|2.89 D4|3.88 DN1|5.65 DN5|7.95 M2|3.94 M2|4.23 MS7|3.98 MS8|4.05 R2|2.73 W1|3.24 Y2|2.65 Y2|2.97 Z2|3.06 Z5|5.96
1203	chr15	155177717	155591516	413800	gain	13	100	A1 C3 D4 DN1 DN5 M2 MS7 MS8 R2 W1 Y2 Z2 Z5	M2|188.61	DN5|99.35	89.26	A1|129.26 C3|136.54 D4|105.77 DN1|112.72 DN5|99.35 M2|188.61 MS7|105.51 MS8|103.90 R2|101.88 W1|127.07 Y2|176.34 Z2|135.53 Z5|175.87
1206	chr16	1770789	1814687	43899	loss	5	38.46	A1 C3 D4 MS7 Z2	Z2|1.21	D4|0.12	1.09	A1|0.24 C3|0.61 D4|0.12 MS7|1.00 Z2|1.21
1213	chr16	7606180	7640880	34701	gain	10	76.92	A1 C3 DN5 M2 MS7 MS8 W1 Y2 Z2 Z5	A1|3.06	W1|2.61	0.45	A1|3.06 C3|2.76 DN5|2.67 M2|2.88 MS7|2.81 MS8|2.64 W1|2.61 Y2|2.70 Z2|2.76 Z5|2.89
1214	chr16	7646180	7674746	28567	gain	13	100	A1 C3 D4 DN1 DN5 M2 MS7 MS8 R2 W1 Y2 Z2 Z5	DN5|3.95	D4|2.84	1.11	A1|3.81 C3|3.04 D4|2.84 DN1|3.51 DN5|3.95 M2|3.53 MS7|3.60 MS8|3.77 R2|3.12 W1|3.69 Y2|3.24 Z2|3.52 Z5|3.65
1217	chr16	10271828	10296407	24580	gain	11	84.62	C3 D4 DN1 DN5 M2 MS8 R2 W1 Y2 Z2 Z5	MS8|24.50	DN5|2.75	21.75	C3|16.26 D4|12.75 DN1|21.94 DN5|2.75 M2|22.98 MS8|24.50 R2|15.33 W1|21.42 Y2|14.78 Z2|2.85 Z5|21.56
1223	chr16	19343211	19359814	16604	loss	10	76.92	A1 C3 DN5 M2 MS7 MS8 W1 Y2 Z2 Z5	Z2|1.44	Y2|0.81	0.63	A1|1.14 C3|1.27 DN5|1.42 M2|1.34 MS7|1.10 MS8|1.23 W1|1.40 Y2|0.81 Z2|1.44 Z5|1.28
1234	chr16	29115699	29184355	68657	gain	13	100	A1 C3 D4 DN1 DN5 M2 MS7 MS8 R2 W1 Y2 Z2 Z5	Y2|13.60	Z2|2.61	10.99	A1|10.51 A1|4.06 C3|3.44 C3|7.96 D4|11.16 D4|3.47 DN1|2.92 DN1|9.29 DN5|7.60 M2|3.03 M2|6.88 MS7|2.92 MS7|4.23 MS8|2.83 MS8|5.95 R2|3.47 R2|6.84 W1|3.99 W1|9.40 Y2|13.60 Y2|3.18 Z2|2.61 Z2|5.78 Z5|3.73 Z5|7.03
1236	chr16	29266449	29312105	45657	gain	13	100	A1 C3 D4 DN1 DN5 M2 MS7 MS8 R2 W1 Y2 Z2 Z5	Y2|11.56	MS7|4.74	6.82	A1|9.98 C3|7.30 D4|7.96 DN1|9.00 DN5|8.95 M2|5.30 MS7|4.74 MS8|5.65 R2|6.05 W1|7.23 Y2|11.56 Z2|5.68 Z5|6.79
1252	chr16	51686741	51717126	30386	loss	6	46.15	A1 C3 M2 Y2 Z2 Z5	C3|1.05	Z2|0.31	0.74	A1|0.74 C3|1.05 M2|1.04 Y2|0.97 Z2|0.31 Z5|0.60
1278	chr16	86103695	86250652	146958	gain	13	100	A1 C3 D4 DN1 DN5 M2 MS7 MS8 R2 W1 Y2 Z2 Z5	R2|7.85	D4|2.92	4.93	A1|6.36 C3|7.39 D4|2.92 DN1|4.06 DN5|3.55 DN5|3.56 DN5|3.61 DN5|3.70 M2|6.64 MS7|4.84 MS8|4.28 R2|7.85 W1|5.37 Y2|5.67 Z2|5.92 Z5|4.66
1279	chr16	86313008	86493701	180694	both	13	100	A1 C3 D4 DN1 DN5 M2 MS7 MS8 R2 W1 Y2 Z2 Z5	R2|6.78	D4|0.65	6.13	A1|6.15 C3|6.62 D4|0.65 D4|0.71 D4|2.62 DN1|3.67 DN1|3.69 DN5|3.06 DN5|3.31 DN5|3.60 DN5|4.25 M2|5.42 MS7|4.55 MS8|4.32 MS8|4.41 R2|6.78 W1|4.70 Y2|5.49 Z2|5.36 Z5|4.07 Z5|4.11
1301	chr17	9520585	9637388	116804	gain	13	100	A1 C3 D4 DN1 DN5 M2 MS7 MS8 R2 W1 Y2 Z2 Z5	C3|6.48	D4|4.36	2.12	A1|5.06 C3|6.48 D4|4.36 DN1|5.52 DN5|5.37 M2|5.57 MS7|5.04 MS8|6.01 R2|5.25 W1|4.36 Y2|5.66 Z2|5.50 Z5|4.88
1302	chr17	9687786	9708055	20270	gain	13	100	A1 C3 D4 DN1 DN5 M2 MS7 MS8 R2 W1 Y2 Z2 Z5	DN1|3.57	Y2|2.69	0.88	A1|3.37 C3|3.35 D4|3.36 DN1|3.57 DN5|3.39 M2|3.07 MS7|3.56 MS8|3.08 R2|3.48 W1|3.23 Y2|2.69 Z2|3.11 Z5|3.34
1305	chr17	10996148	11008660	12513	gain	12	92.31	A1 C3 DN1 DN5 M2 MS7 MS8 R2 W1 Y2 Z2 Z5	M2|4.62	W1|3.64	0.98	A1|4.46 C3|4.19 DN1|4.19 DN5|4.05 M2|4.62 MS7|3.82 MS8|4.14 R2|4.30 W1|3.64 Y2|4.26 Z2|4.04 Z5|3.90
1316	chr17	14267300	14536404	269105	gain	13	100	A1 C3 D4 DN1 DN5 M2 MS7 MS8 R2 W1 Y2 Z2 Z5	MS8|6.14	Y2|4.42	1.72	A1|5.06 C3|4.94 C3|5.09 D4|4.64 DN1|5.22 DN5|4.94 M2|5.16 MS7|5.39 MS8|6.14 R2|4.97 W1|4.93 W1|5.26 Y2|4.42 Y2|4.76 Z2|5.09 Z5|5.19
1318	chr17	15041459	15061259	19801	gain	6	46.15	C3 D4 DN1 MS8 Y2 Z2	D4|6.49	MS8|4.08	2.41	C3|5.07 D4|6.49 DN1|4.78 MS8|4.08 Y2|5.46 Z2|4.19
1321	chr17	16022827	16044208	21382	gain	13	100	A1 C3 D4 DN1 DN5 M2 MS7 MS8 R2 W1 Y2 Z2 Z5	MS8|5.12	C3|3.39	1.73	A1|4.30 C3|3.39 D4|3.54 DN1|4.02 DN5|4.37 M2|3.62 MS7|4.11 MS8|5.12 R2|4.14 W1|3.84 Y2|4.36 Z2|4.23 Z5|4.44
1322	chr17	16096302	16383946	287645	gain	13	100	A1 C3 D4 DN1 DN5 M2 MS7 MS8 R2 W1 Y2 Z2 Z5	M2|7.99	Y2|3.80	4.19	A1|5.05 A1|7.67 C3|3.92 C3|6.21 C3|7.13 D4|4.51 D4|7.34 DN1|5.18 DN1|7.83 DN5|5.36 DN5|7.20 M2|5.22 M2|7.99 MS7|5.32 MS7|7.46 MS8|6.76 R2|5.02 R2|7.42 W1|4.72 W1|7.80 Y2|3.80 Y2|6.14 Y2|6.94 Z2|4.99 Z2|7.77 Z5|5.12 Z5|7.67
1335	chr17	35067168	35087029	19862	gain	13	100	A1 C3 D4 DN1 DN5 M2 MS7 MS8 R2 W1 Y2 Z2 Z5	D4|74.65	MS7|13.13	61.52	A1|56.68 C3|42.70 D4|74.65 DN1|33.34 DN5|48.12 M2|25.57 MS7|13.13 MS8|22.64 R2|19.67 W1|32.98 Y2|29.70 Z2|24.53 Z5|27.78
1338	chr17	36074125	36124584	50460	loss	9	69.23	A1 C3 DN5 MS7 MS8 R2 W1 Y2 Z2	Z2|1.10	MS7|0.26	0.84	A1|0.33 C3|1.06 DN5|0.67 MS7|0.26 MS8|0.28 R2|0.38 W1|0.78 Y2|0.47 Z2|1.10
1340	chr17	37394506	37410017	15512	loss	13	100	A1 C3 D4 DN1 DN5 M2 MS7 MS8 R2 W1 Y2 Z2 Z5	D4|0.18	A1|0.00	0.18	A1|0.00 C3|0.00 D4|0.18 DN1|0.00 DN5|0.00 M2|0.08 MS7|0.00 MS8|0.00 R2|0.01 W1|0.00 Y2|0.00 Z2|0.00 Z5|0.00
1342	chr17	37947788	38009472	61685	gain	13	100	A1 C3 D4 DN1 DN5 M2 MS7 MS8 R2 W1 Y2 Z2 Z5	M2|4.40	DN1|2.76	1.64	A1|3.28 A1|3.31 C3|3.36 D4|3.18 D4|3.30 DN1|2.76 DN1|3.40 DN5|3.35 M2|3.68 M2|4.40 MS7|4.25 MS8|4.16 R2|3.37 R2|3.61 W1|3.23 Y2|3.78 Z2|2.76 Z2|2.95 Z5|2.78
1344	chr17	38269678	38294391	24714	gain	13	100	A1 C3 D4 DN1 DN5 M2 MS7 MS8 R2 W1 Y2 Z2 Z5	MS7|4.57	Z5|2.95	1.62	A1|3.25 C3|3.10 D4|3.11 DN1|3.05 DN5|3.78 M2|3.15 MS7|4.57 MS8|4.22 R2|3.03 W1|3.44 Y2|4.27 Z2|3.12 Z5|2.95
1359	chr17	53129167	53167154	37988	gain	13	100	A1 C3 D4 DN1 DN5 M2 MS7 MS8 R2 W1 Y2 Z2 Z5	DN1|6.22	MS8|3.12	3.1	A1|5.64 C3|3.66 D4|4.07 DN1|6.22 DN5|5.15 M2|4.20 MS7|3.35 MS8|3.12 R2|4.52 W1|4.01 Y2|3.67 Z2|5.03 Z5|4.34
1361	chr17	54863306	54887137	23832	loss	13	100	A1 C3 D4 DN1 DN5 M2 MS7 MS8 R2 W1 Y2 Z2 Z5	D4|0.07	A1|0.00	0.07	A1|0.00 C3|0.00 D4|0.07 DN1|0.00 DN5|0.00 M2|0.00 MS7|0.00 MS8|0.00 R2|0.00 W1|0.00 Y2|0.00 Z2|0.00 Z5|0.00
1372	chr17	59721953	59801976	80024	both	9	69.23	A1 D4 DN5 M2 MS7 MS8 R2 W1 Y2	MS7|5.79	M2|1.17	4.62	A1|3.46 D4|5.24 DN5|3.25 M2|1.17 MS7|5.79 MS8|3.11 R2|2.90 W1|1.17 Y2|4.70
1375	chr17	67528727	67548374	19648	gain	13	100	A1 C3 D4 DN1 DN5 M2 MS7 MS8 R2 W1 Y2 Z2 Z5	MS8|4.98	Z5|3.79	1.19	A1|4.33 C3|4.63 D4|3.88 DN1|4.49 DN5|4.03 M2|4.65 MS7|4.43 MS8|4.98 R2|3.86 W1|4.75 Y2|4.42 Z2|4.58 Z5|3.79
1376	chr17	67620727	67676699	55973	gain	13	100	A1 C3 D4 DN1 DN5 M2 MS7 MS8 R2 W1 Y2 Z2 Z5	DN5|3.49	W1|2.74	0.75	A1|3.01 C3|2.77 D4|3.23 DN1|2.88 DN5|3.49 M2|3.17 MS7|3.02 MS8|3.19 R2|2.83 W1|2.74 Y2|2.77 Z2|2.91 Z5|3.17
1381	chr17	69395951	69529772	133822	gain	13	100	A1 C3 D4 DN1 DN5 M2 MS7 MS8 R2 W1 Y2 Z2 Z5	Z5|30.61	M2|16.18	14.43	A1|27.08 C3|24.20 D4|16.57 DN1|25.78 DN5|22.71 M2|16.18 MS7|20.56 MS8|22.87 R2|19.85 W1|24.65 Y2|22.96 Z2|25.70 Z5|30.61
1382	chr17	69580715	69693539	112825	gain	13	100	A1 C3 D4 DN1 DN5 M2 MS7 MS8 R2 W1 Y2 Z2 Z5	Z5|32.84	M2|18.28	14.56	A1|29.72 C3|27.73 D4|26.27 DN1|29.42 DN5|25.17 M2|18.28 MS7|22.43 MS8|24.35 R2|22.23 W1|26.91 Y2|28.85 Z2|28.50 Z5|32.84
1383	chr18	225110	394387	169278	gain	13	100	A1 C3 D4 DN1 DN5 M2 MS7 MS8 R2 W1 Y2 Z2 Z5	Z5|346.70	DN5|180.70	166	A1|250.86 C3|266.02 D4|189.25 DN1|210.22 DN5|180.70 M2|334.31 MS7|204.26 MS8|201.65 R2|209.85 W1|223.27 Y2|334.59 Z2|240.81 Z5|346.70
1384	chr18	460607	512268	51662	gain	13	100	A1 C3 D4 DN1 DN5 M2 MS7 MS8 R2 W1 Y2 Z2 Z5	A1|9.17	M2|2.63	6.54	A1|9.17 C3|6.13 D4|6.35 DN1|7.76 DN5|7.64 M2|2.63 MS7|7.96 MS8|7.93 R2|8.56 W1|7.63 Y2|5.86 Z2|5.30 Z5|4.82
1404	chr18	7713487	7752108	38622	gain	13	100	A1 C3 D4 DN1 DN5 M2 MS7 MS8 R2 W1 Y2 Z2 Z5	M2|6.71	Z5|3.61	3.1	A1|4.27 C3|5.00 D4|3.80 DN1|4.21 DN5|3.97 M2|6.71 MS7|5.32 MS8|5.20 R2|4.92 W1|5.89 Y2|4.82 Z2|4.92 Z5|3.61
1405	chr18	7777487	7808873	31387	gain	13	100	A1 C3 D4 DN1 DN5 M2 MS7 MS8 R2 W1 Y2 Z2 Z5	M2|8.03	D4|4.08	3.95	A1|5.20 C3|5.59 D4|4.08 DN1|4.95 DN5|4.88 M2|8.03 MS7|7.46 MS8|7.23 R2|7.68 W1|7.14 Y2|4.70 Z2|6.66 Z5|4.59
1425	chr18	44702333	44728511	26179	gain	12	92.31	A1 C3 D4 DN1 DN5 M2 MS7 MS8 R2 W1 Z2 Z5	A1|5.11	R2|2.95	2.16	A1|5.11 C3|3.19 C3|3.40 D4|3.41 D4|3.54 DN1|4.37 DN5|3.77 M2|3.70 MS7|3.42 MS7|3.71 MS8|3.31 R2|2.95 W1|2.96 Z2|4.53 Z5|4.12
1429	chr18	48746615	48764392	17778	gain	4	30.77	C3 D4 M2 Z5	C3|4.78	M2|3.59	1.19	C3|4.78 D4|4.50 M2|3.59 Z5|4.43
1430	chr18	48819047	48837344	18298	gain	4	30.77	C3 D4 M2 Z5	D4|4.67	M2|3.52	1.15	C3|4.58 D4|4.67 M2|3.52 Z5|4.63
1450	chr2	6714342	6735651	21310	loss	13	100	A1 C3 D4 DN1 DN5 M2 MS7 MS8 R2 W1 Y2 Z2 Z5	DN1|1.35	MS8|0.10	1.25	A1|0.58 C3|0.25 D4|0.95 DN1|1.35 DN5|1.11 M2|0.68 MS7|1.03 MS8|0.10 R2|0.55 W1|0.20 Y2|0.59 Z2|0.13 Z5|0.52
1456	chr2	9806209	9868133	61925	gain	13	100	A1 C3 D4 DN1 DN5 M2 MS7 MS8 R2 W1 Y2 Z2 Z5	A1|11.01	DN5|7.41	3.6	A1|11.01 C3|7.82 D4|9.72 DN1|8.47 DN5|7.41 M2|9.36 MS7|8.15 MS8|8.28 R2|8.90 W1|8.31 Y2|8.87 Z2|8.71 Z5|9.04
1457	chr2	9931341	10110025	178685	gain	13	100	A1 C3 D4 DN1 DN5 M2 MS7 MS8 R2 W1 Y2 Z2 Z5	D4|6.47	C3|2.89	3.58	A1|4.82 C3|2.89 C3|3.97 C3|5.13 C3|5.22 D4|3.12 D4|5.32 D4|6.47 DN1|3.71 DN1|4.07 DN1|4.88 DN5|3.14 DN5|3.70 DN5|4.75 M2|5.34 M2|5.91 MS7|4.04 MS7|5.58 MS8|3.74 MS8|4.90 MS8|5.70 R2|4.98 R2|6.36 W1|3.63 W1|4.66 W1|5.55 Y2|3.61 Y2|4.97 Y2|5.92 Z2|4.60 Z5|4.64 Z5|6.06
1458	chr2	11420107	11465504	45398	gain	13	100	A1 C3 D4 DN1 DN5 M2 MS7 MS8 R2 W1 Y2 Z2 Z5	W1|4.51	Z2|3.24	1.27	A1|3.54 C3|4.05 D4|3.42 DN1|3.84 DN5|3.92 M2|4.15 MS7|3.77 MS8|3.75 R2|3.76 W1|4.51 Y2|3.81 Z2|3.24 Z5|3.63
1459	chr2	11483107	11542164	59058	gain	13	100	A1 C3 D4 DN1 DN5 M2 MS7 MS8 R2 W1 Y2 Z2 Z5	D4|11.37	M2|3.44	7.93	A1|8.54 C3|5.22 D4|11.37 DN1|8.37 DN5|7.65 M2|3.44 MS7|5.78 MS8|5.86 R2|6.41 W1|6.56 Y2|4.05 Z2|10.55 Z5|6.48
1460	chr2	11592991	11694987	101997	gain	13	100	A1 C3 D4 DN1 DN5 M2 MS7 MS8 R2 W1 Y2 Z2 Z5	D4|11.59	M2|2.95	8.64	A1|8.64 C3|5.21 D4|11.59 DN1|8.66 DN5|9.03 M2|2.95 MS7|6.69 MS8|6.98 R2|6.86 W1|8.57 Y2|4.19 Z2|10.30 Z5|7.70
1461	chr2	11703991	11773176	69186	gain	13	100	A1 C3 D4 DN1 DN5 M2 MS7 MS8 R2 W1 Y2 Z2 Z5	W1|6.39	M2|4.22	2.17	A1|5.45 C3|4.64 D4|4.85 DN1|5.42 DN5|5.83 M2|4.22 MS7|5.39 MS8|5.51 R2|5.68 W1|6.39 Y2|4.32 Z2|5.44 Z5|5.95
1462	chr2	11959991	12030243	70253	gain	13	100	A1 C3 D4 DN1 DN5 M2 MS7 MS8 R2 W1 Y2 Z2 Z5	A1|9.70	MS8|3.71	5.99	A1|9.70 C3|4.70 D4|6.28 DN1|8.98 DN5|7.50 M2|3.94 MS7|3.86 MS8|3.71 R2|5.29 W1|6.49 Y2|6.85 Z2|8.47 Z5|6.77
1463	chr2	12037991	12091940	53950	gain	13	100	A1 C3 D4 DN1 DN5 M2 MS7 MS8 R2 W1 Y2 Z2 Z5	A1|9.01	M2|2.75	6.26	A1|9.01 C3|3.62 D4|5.31 DN1|8.13 DN5|5.61 M2|2.75 MS7|3.03 MS8|4.22 R2|4.84 W1|4.92 Y2|5.95 Z2|7.32 Z5|5.45
1465	chr2	12682991	12710122	27132	gain	11	84.62	A1 D4 DN1 DN5 M2 MS7 R2 W1 Y2 Z2 Z5	A1|6.77	MS7|2.89	3.88	A1|6.77 D4|4.40 DN1|4.07 DN5|3.83 M2|3.92 MS7|2.89 R2|4.70 W1|6.12 Y2|4.97 Z2|6.33 Z5|6.21
1467	chr2	13056695	13266312	209618	gain	13	100	A1 C3 D4 DN1 DN5 M2 MS7 MS8 R2 W1 Y2 Z2 Z5	W1|6.85	D4|5.76	1.09	A1|6.32 C3|6.26 D4|5.76 DN1|6.29 DN5|6.68 M2|6.51 MS7|6.35 MS8|6.36 R2|6.00 W1|6.85 Y2|6.81 Z2|6.27 Z5|6.07
1468	chr2	13318768	13350651	31884	gain	13	100	A1 C3 D4 DN1 DN5 M2 MS7 MS8 R2 W1 Y2 Z2 Z5	M2|5.55	D4|3.09	2.46	A1|5.06 C3|4.33 D4|3.09 DN1|3.94 DN5|3.74 M2|5.55 MS7|4.58 MS8|3.70 R2|4.52 W1|4.06 Y2|4.60 Z2|3.98 Z5|3.82
1469	chr2	13526768	13564350	37583	gain	13	100	A1 C3 D4 DN1 DN5 M2 MS7 MS8 R2 W1 Y2 Z2 Z5	DN1|8.26	D4|3.23	5.03	A1|4.91 C3|4.51 D4|3.23 DN1|8.26 DN5|6.24 M2|6.25 MS7|6.32 MS8|6.27 R2|6.35 W1|5.43 Y2|4.49 Z2|4.50 Z5|5.33
1470	chr2	13727490	13779931	52442	gain	13	100	A1 C3 D4 DN1 DN5 M2 MS7 MS8 R2 W1 Y2 Z2 Z5	Y2|5.23	W1|2.86	2.37	A1|3.70 C3|4.15 D4|3.14 DN1|5.13 DN5|3.86 M2|4.27 MS7|4.48 MS8|5.08 R2|3.29 W1|2.86 Y2|5.23 Z2|5.14 Z5|3.97
1471	chr2	13815490	13905909	90420	gain	9	69.23	A1 C3 D4 DN1 DN5 M2 MS7 W1 Y2	Y2|3.33	M2|2.81	0.52	A1|3.01 C3|3.21 D4|2.83 DN1|2.88 DN1|2.94 DN5|3.08 M2|2.81 MS7|3.16 W1|3.30 Y2|3.33
1472	chr2	13960351	14117104	156754	both	10	76.92	A1 C3 D4 DN1 DN5 M2 MS7 R2 W1 Y2	C3|4.62	R2|0.27	4.35	A1|4.29 C3|4.62 D4|3.76 DN1|4.04 DN5|4.26 M2|2.97 MS7|4.04 R2|0.27 W1|4.04 Y2|4.28
1473	chr2	14171767	14385962	214196	both	13	100	A1 C3 D4 DN1 DN5 M2 MS7 MS8 R2 W1 Y2 Z2 Z5	W1|4.27	R2|0.15	4.12	A1|3.16 A1|3.95 C3|3.02 C3|4.12 D4|2.70 D4|2.99 D4|3.85 DN1|3.03 DN1|4.23 DN5|2.60 DN5|3.94 DN5|4.15 M2|2.84 MS7|3.64 MS7|4.21 MS8|0.85 MS8|0.93 MS8|2.80 R2|0.15 R2|0.20 W1|2.88 W1|2.98 W1|4.27 Y2|3.34 Y2|4.20 Z2|0.75 Z2|1.10 Z2|3.02 Z5|1.01 Z5|2.82
1474	chr2	14437691	14607355	169665	both	13	100	A1 C3 D4 DN1 DN5 M2 MS7 MS8 R2 W1 Y2 Z2 Z5	DN5|4.19	R2|0.12	4.07	A1|3.36 C3|2.64 C3|3.50 D4|2.53 D4|3.88 DN1|2.75 DN1|4.04 DN5|2.69 DN5|2.81 DN5|4.19 M2|1.32 M2|3.87 MS7|3.54 MS8|0.80 MS8|1.12 MS8|3.16 R2|0.12 W1|2.81 W1|4.11 Y2|3.10 Y2|4.13 Z2|1.01 Z2|1.08 Z2|3.62 Z5|3.43
1475	chr2	14661512	14701838	40327	gain	13	100	A1 C3 D4 DN1 DN5 M2 MS7 MS8 R2 W1 Y2 Z2 Z5	DN5|14.20	MS7|2.99	11.21	A1|3.42 C3|5.08 D4|4.33 DN1|6.93 DN5|14.20 M2|4.79 MS7|2.99 MS8|3.09 R2|3.31 W1|4.84 Y2|4.04 Z2|5.75 Z5|4.91
1476	chr2	14705512	14775178	69667	gain	13	100	A1 C3 D4 DN1 DN5 M2 MS7 MS8 R2 W1 Y2 Z2 Z5	DN1|9.03	MS8|4.67	4.36	A1|5.23 C3|8.02 D4|5.86 DN1|9.03 DN5|8.05 M2|8.39 MS7|5.10 MS7|6.14 MS8|4.67 R2|4.85 W1|7.60 Y2|5.23 Z2|7.76 Z5|6.83
1477	chr2	14788512	14820801	32290	gain	6	46.15	A1 C3 DN1 MS8 Y2 Z5	MS8|3.13	DN1|2.62	0.51	A1|2.79 C3|2.96 DN1|2.62 MS8|3.13 Y2|2.82 Z5|2.81
1478	chr2	14827512	14850453	22942	gain	10	76.92	C3 DN1 DN5 M2 MS8 R2 W1 Y2 Z2 Z5	Z5|3.14	DN5|2.59	0.55	C3|2.77 DN1|3.01 DN5|2.59 M2|2.87 MS8|2.89 R2|2.62 W1|2.85 Y2|2.67 Z2|2.89 Z5|3.14
1479	chr2	14900928	15062426	161499	gain	13	100	A1 C3 D4 DN1 DN5 M2 MS7 MS8 R2 W1 Y2 Z2 Z5	C3|11.94	MS7|4.82	7.12	A1|5.93 C3|11.94 D4|8.28 DN1|7.80 DN5|6.78 M2|8.30 MS7|4.82 MS8|4.92 R2|5.04 W1|6.71 Y2|5.21 Z2|8.49 Z5|9.96
1480	chr2	15118479	15419043	300565	gain	13	100	A1 C3 D4 DN1 DN5 M2 MS7 MS8 R2 W1 Y2 Z2 Z5	M2|5.90	R2|3.47	2.43	A1|5.54 C3|4.27 D4|3.59 D4|4.90 DN1|4.45 DN5|4.58 M2|3.78 M2|5.90 MS7|4.31 MS8|4.48 R2|3.47 R2|5.25 W1|4.15 Y2|4.63 Z2|4.42 Z5|4.24
1481	chr2	15470115	15628402	158288	gain	13	100	A1 C3 D4 DN1 DN5 M2 MS7 MS8 R2 W1 Y2 Z2 Z5	A1|4.52	D4|3.44	1.08	A1|4.52 C3|3.79 D4|3.44 DN1|4.15 DN5|4.07 M2|3.51 M2|3.98 MS7|3.96 MS8|3.96 R2|3.51 R2|4.14 W1|3.76 Y2|3.75 Z2|3.90 Z5|3.78
1487	chr2	17843350	17856409	13060	loss	7	53.85	A1 C3 D4 M2 MS7 R2 Z5	MS7|1.46	M2|0.90	0.56	A1|1.22 C3|1.27 D4|1.38 M2|0.90 MS7|1.46 R2|1.36 Z5|0.94
1492	chr2	29622566	29638448	15883	gain	11	84.62	A1 C3 D4 DN1 DN5 MS7 MS8 R2 W1 Z2 Z5	DN1|4.48	Z5|2.66	1.82	A1|3.02 C3|3.58 D4|4.15 DN1|4.48 DN5|3.37 MS7|3.07 MS8|3.59 R2|3.72 W1|3.39 Z2|3.11 Z5|2.66
1493	chr2	29864171	29886778	22608	gain	12	92.31	A1 C3 D4 DN1 DN5 M2 MS7 MS8 R2 W1 Y2 Z5	M2|4.92	R2|2.67	2.25	A1|2.98 C3|3.36 D4|3.14 DN1|2.92 DN5|4.01 M2|4.92 MS7|3.37 MS8|3.47 R2|2.67 W1|4.66 Y2|2.94 Z5|3.11
1504	chr2	47453917	47476098	22182	gain	13	100	A1 C3 D4 DN1 DN5 M2 MS7 MS8 R2 W1 Y2 Z2 Z5	M2|4.02	C3|2.84	1.18	A1|3.18 C3|2.84 D4|3.27 DN1|3.73 DN5|3.04 M2|4.02 MS7|3.74 MS8|3.81 R2|3.22 W1|3.35 Y2|3.46 Z2|3.01 Z5|3.37
1512	chr2	53580964	53621273	40310	gain	13	100	A1 C3 D4 DN1 DN5 M2 MS7 MS8 R2 W1 Y2 Z2 Z5	Y2|4.71	D4|3.76	0.95	A1|4.60 C3|4.41 D4|3.76 DN1|4.37 DN5|4.32 M2|4.37 MS7|3.99 MS8|4.32 R2|4.02 W1|4.29 Y2|4.71 Z2|4.20 Z5|4.40
1513	chr2	53653964	53717923	63960	gain	13	100	A1 C3 D4 DN1 DN5 M2 MS7 MS8 R2 W1 Y2 Z2 Z5	Z2|4.29	D4|3.36	0.93	A1|4.17 C3|4.08 D4|3.36 DN1|4.01 DN5|3.99 M2|3.93 MS7|3.82 MS8|4.04 R2|3.84 W1|3.66 Y2|4.18 Z2|4.29 Z5|3.63
1520	chr2	55496797	55559304	62508	gain	12	92.31	A1 C3 D4 DN5 M2 MS7 MS8 R2 W1 Y2 Z2 Z5	C3|3.67	D4|2.60	1.07	A1|2.83 C3|3.67 D4|2.60 DN5|2.86 M2|2.96 MS7|2.86 MS8|2.95 R2|2.80 W1|2.62 Y2|2.67 Z2|2.88 Z5|2.75
1521	chr2	55594797	55758434	163638	gain	13	100	A1 C3 D4 DN1 DN5 M2 MS7 MS8 R2 W1 Y2 Z2 Z5	A1|3.83	A1|2.82	1.01	A1|2.82 A1|3.83 C3|2.90 C3|3.06 D4|2.91 D4|3.05 DN1|2.98 DN5|2.99 M2|3.21 M2|3.22 M2|3.28 MS7|3.16 MS8|2.85 MS8|2.89 MS8|3.47 R2|2.95 R2|3.00 W1|3.17 Y2|3.26 Z2|3.16 Z5|3.02 Z5|3.02
1525	chr2	56178050	56247234	69185	gain	13	100	A1 C3 D4 DN1 DN5 M2 MS7 MS8 R2 W1 Y2 Z2 Z5	Y2|3.55	DN1|2.63	0.92	A1|3.41 C3|3.14 D4|3.15 DN1|2.63 DN5|2.85 M2|3.14 MS7|2.93 MS8|2.94 R2|3.06 W1|3.21 Y2|3.55 Z2|3.25 Z5|3.09
1537	chr2	61262102	61285949	23848	gain	12	92.31	A1 D4 DN1 DN5 M2 MS7 MS8 R2 W1 Y2 Z2 Z5	Y2|3.49	Z5|2.54	0.95	A1|3.11 D4|2.66 DN1|3.12 DN5|3.17 M2|3.21 MS7|3.00 MS8|2.91 R2|2.91 W1|2.86 Y2|3.49 Z2|2.62 Z5|2.54
1539	chr2	61422556	61568127	145572	gain	13	100	A1 C3 D4 DN1 DN5 M2 MS7 MS8 R2 W1 Y2 Z2 Z5	Y2|5.17	C3|2.98	2.19	A1|3.93 C3|2.98 C3|3.37 D4|5.14 DN1|3.64 DN5|3.60 M2|4.35 MS7|3.85 MS8|3.99 R2|4.08 W1|3.86 Y2|5.17 Z2|3.83 Z5|3.96
1541	chr2	62262980	62395206	132227	gain	11	84.62	A1 C3 D4 DN1 DN5 MS7 MS8 W1 Y2 Z2 Z5	MS7|7.68	C3|3.71	3.97	A1|5.12 C3|3.71 D4|4.39 DN1|4.12 DN5|4.04 MS7|7.68 MS8|5.84 W1|5.33 Y2|4.80 Z2|3.97 Z5|5.48
1542	chr2	62478706	62662362	183657	both	13	100	A1 C3 D4 DN1 DN5 M2 MS7 MS8 R2 W1 Y2 Z2 Z5	MS7|8.56	M2|1.05	7.51	A1|4.95 C3|4.57 D4|4.87 DN1|5.10 DN5|4.15 M2|1.05 MS7|8.56 MS8|7.59 R2|1.24 W1|6.69 Y2|6.10 Z2|3.65 Z5|6.24
1543	chr2	62722410	63102134	379725	gain	11	84.62	A1 C3 D4 DN1 DN5 MS7 MS8 W1 Y2 Z2 Z5	MS7|8.77	Z2|3.54	5.23	A1|3.57 A1|4.58 A1|5.00 C3|3.60 C3|4.22 D4|4.59 DN1|4.78 DN5|3.57 DN5|4.06 MS7|8.77 MS8|7.48 W1|6.26 Y2|5.53 Z2|3.54 Z2|3.77 Z5|5.98
1544	chr2	63170364	63229950	59587	gain	11	84.62	A1 C3 DN1 DN5 M2 MS7 MS8 R2 W1 Y2 Z2	C3|3.75	A1|2.80	0.95	A1|2.80 C3|3.75 DN1|3.03 DN5|3.11 M2|3.11 MS7|3.04 MS8|2.85 R2|2.89 W1|3.44 Y2|3.09 Z2|3.08
1545	chr2	63241364	63476413	235050	both	13	100	A1 C3 D4 DN1 DN5 M2 MS7 MS8 R2 W1 Y2 Z2 Z5	W1|3.81	C3|0.00	3.81	A1|1.08 A1|2.90 A1|3.40 C3|0.00 C3|3.31 C3|3.45 D4|2.83 D4|2.83 D4|3.25 DN1|3.23 DN5|3.37 DN5|3.59 M2|3.19 MS7|3.43 MS8|3.21 R2|3.12 W1|3.47 W1|3.81 Y2|3.26 Y2|3.32 Y2|3.46 Z2|0.00 Z2|3.21 Z2|3.48 Z5|1.01 Z5|3.07 Z5|3.79
1546	chr2	63507364	63569258	61895	gain	13	100	A1 C3 D4 DN1 DN5 M2 MS7 MS8 R2 W1 Y2 Z2 Z5	W1|4.09	Y2|3.16	0.93	A1|3.26 C3|3.56 D4|3.19 DN1|3.32 DN5|3.65 M2|3.63 MS7|3.48 MS8|3.51 R2|3.22 W1|4.09 Y2|3.16 Z2|4.07 Z5|3.58
1547	chr2	63620560	63781793	161234	gain	13	100	A1 C3 D4 DN1 DN5 M2 MS7 MS8 R2 W1 Y2 Z2 Z5	C3|5.41	D4|4.32	1.09	A1|4.87 C3|5.41 D4|4.32 DN1|5.32 DN5|5.04 M2|5.13 MS7|5.32 MS8|5.22 R2|5.00 W1|5.39 Y2|5.11 Z2|4.96 Z5|5.02
1548	chr2	63833847	64182961	349115	gain	13	100	A1 C3 D4 DN1 DN5 M2 MS7 MS8 R2 W1 Y2 Z2 Z5	W1|3.77	D4|3.05	0.72	A1|3.48 C3|3.43 C3|3.74 D4|3.05 D4|3.08 D4|3.20 D4|3.21 D4|3.32 D4|3.60 DN1|3.32 DN1|3.70 DN5|3.13 DN5|3.59 M2|3.48 MS7|3.69 MS8|3.48 MS8|3.69 R2|3.34 R2|3.43 W1|3.63 W1|3.77 Y2|3.39 Y2|3.58 Y2|3.62 Z2|3.53 Z5|3.46 Z5|3.57
1549	chr2	64260159	64308254	48096	gain	13	100	A1 C3 D4 DN1 DN5 M2 MS7 MS8 R2 W1 Y2 Z2 Z5	DN1|4.56	R2|3.56	1	A1|3.90 C3|4.08 D4|3.58 DN1|4.56 DN5|4.25 M2|3.88 MS7|3.81 MS8|3.77 R2|3.56 W1|3.97 Y2|3.84 Z2|3.92 Z5|3.91
1550	chr2	64367159	64447285	80127	gain	13	100	A1 C3 D4 DN1 DN5 M2 MS7 MS8 R2 W1 Y2 Z2 Z5	R2|5.51	DN1|4.32	1.19	A1|4.84 C3|4.72 D4|4.67 DN1|4.32 DN5|4.84 M2|5.20 MS7|4.70 MS8|5.23 R2|5.51 W1|4.35 Y2|5.08 Z2|4.43 Z5|5.11
1551	chr2	64510735	64643058	132324	gain	13	100	A1 C3 D4 DN1 DN5 M2 MS7 MS8 R2 W1 Y2 Z2 Z5	A1|4.39	DN5|3.62	0.77	A1|4.39 C3|3.98 D4|3.67 DN1|3.85 DN5|3.62 M2|4.09 MS7|4.24 MS8|3.95 R2|4.17 W1|3.75 Y2|4.14 Z2|3.74 Z5|4.07
1552	chr2	64761349	64854892	93544	gain	13	100	A1 C3 D4 DN1 DN5 M2 MS7 MS8 R2 W1 Y2 Z2 Z5	A1|4.21	R2|3.81	0.4	A1|4.21 C3|4.01 D4|3.87 DN1|4.16 DN5|3.92 M2|3.98 MS7|4.09 MS8|3.88 R2|3.81 W1|4.04 Y2|3.82 Z2|4.18 Z5|3.92
1561	chr2	67150276	67192599	42324	gain	13	100	A1 C3 D4 DN1 DN5 M2 MS7 MS8 R2 W1 Y2 Z2 Z5	D4|4.97	MS7|3.24	1.73	A1|3.59 C3|3.65 D4|4.97 DN1|4.18 DN5|3.50 M2|3.81 MS7|3.24 MS8|3.24 R2|4.10 W1|3.82 Y2|3.63 Z2|3.37 Z5|3.65
1562	chr2	67250276	67281244	30969	gain	13	100	A1 C3 D4 DN1 DN5 M2 MS7 MS8 R2 W1 Y2 Z2 Z5	D4|4.51	C3|3.25	1.26	A1|3.59 C3|3.25 D4|4.51 DN1|3.33 DN5|3.61 M2|3.54 MS7|3.86 MS8|3.39 R2|4.47 W1|3.59 Y2|3.29 Z2|3.59 Z5|3.80
1567	chr2	67877276	68223362	346087	both	13	100	A1 C3 D4 DN1 DN5 M2 MS7 MS8 R2 W1 Y2 Z2 Z5	W1|8.11	DN5|0.35	7.76	A1|2.83 A1|3.40 A1|3.89 A1|4.21 C3|6.95 D4|6.20 DN1|5.64 DN5|0.35 DN5|0.57 DN5|2.84 DN5|3.09 DN5|3.25 DN5|3.38 DN5|3.43 M2|6.70 MS7|6.52 MS8|6.08 R2|4.11 W1|8.11 Y2|4.51 Z2|6.42 Z5|6.56
1568	chr2	68273780	68287518	13739	gain	13	100	A1 C3 D4 DN1 DN5 M2 MS7 MS8 R2 W1 Y2 Z2 Z5	A1|9.42	DN5|3.81	5.61	A1|9.42 C3|6.96 D4|6.31 DN1|6.87 DN5|3.81 M2|7.61 MS7|8.67 MS8|7.53 R2|9.22 W1|7.05 Y2|6.11 Z2|5.08 Z5|5.00
1569	chr2	68310780	68375975	65196	gain	13	100	A1 C3 D4 DN1 DN5 M2 MS7 MS8 R2 W1 Y2 Z2 Z5	A1|5.43	Z5|2.65	2.78	A1|5.43 C3|3.22 D4|3.04 DN1|3.60 DN5|3.99 M2|3.34 MS7|4.53 MS8|4.49 R2|4.21 W1|3.75 Y2|3.47 Z2|3.21 Z2|4.24 Z5|2.65 Z5|2.81
1571	chr2	68412780	68538411	125632	gain	13	100	A1 C3 D4 DN1 DN5 M2 MS7 MS8 R2 W1 Y2 Z2 Z5	A1|6.44	Z2|2.99	3.45	A1|6.44 C3|4.52 D4|5.19 DN1|5.51 DN5|3.95 M2|5.23 MS7|5.68 MS8|5.31 R2|5.60 W1|4.74 Y2|4.80 Z2|2.99 Z2|4.69 Z5|4.37
1572	chr2	68589798	68841353	251556	gain	13	100	A1 C3 D4 DN1 DN5 M2 MS7 MS8 R2 W1 Y2 Z2 Z5	R2|7.55	D4|2.95	4.6	A1|6.28 C3|5.55 C3|6.27 D4|2.95 D4|5.72 DN1|5.97 DN5|3.26 DN5|5.21 M2|6.79 MS7|7.09 MS8|3.21 MS8|6.30 R2|3.10 R2|7.55 W1|3.15 W1|5.94 Y2|5.32 Y2|5.46 Z2|5.03 Z5|4.57
1579	chr2	72479206	72577792	98587	gain	13	100	A1 C3 D4 DN1 DN5 M2 MS7 MS8 R2 W1 Y2 Z2 Z5	R2|13.39	Z5|3.61	9.78	A1|7.89 C3|4.78 D4|5.10 DN1|7.96 DN5|8.79 M2|7.60 MS7|9.59 MS8|6.97 R2|13.39 W1|10.96 Y2|4.95 Z2|10.33 Z5|3.61
1596	chr2	78623607	78637105	13499	gain	10	76.92	A1 C3 DN1 M2 MS7 MS8 R2 Y2 Z2 Z5	C3|20.49	MS7|7.75	12.74	A1|17.24 C3|20.49 DN1|12.37 M2|13.06 MS7|7.75 MS8|9.15 R2|16.45 Y2|20.16 Z2|12.56 Z5|17.98
1598	chr2	79129758	79148746	18989	gain	10	76.92	A1 C3 DN1 DN5 M2 MS7 MS8 R2 Y2 Z5	R2|4.23	A1|3.77	0.46	A1|3.77 C3|3.95 DN1|3.90 DN5|3.92 M2|4.08 MS7|4.15 MS8|4.20 R2|4.23 Y2|4.06 Z5|3.99
1600	chr2	81186346	81205075	18730	gain	9	69.23	A1 C3 D4 DN5 M2 R2 W1 Y2 Z2	DN5|9.75	Y2|3.17	6.58	A1|3.66 C3|3.67 D4|3.64 DN5|9.75 M2|4.36 R2|3.27 W1|3.69 Y2|3.17 Z2|4.56
1601	chr2	81247346	81279962	32617	gain	10	76.92	C3 D4 DN1 DN5 M2 MS7 R2 W1 Z2 Z5	DN1|7.80	R2|2.71	5.09	C3|2.92 D4|2.94 DN1|7.80 DN5|3.81 M2|3.31 MS7|3.27 R2|2.71 W1|3.66 Z2|4.15 Z5|3.64
1619	chr2	96249279	96270679	21401	gain	13	100	A1 C3 D4 DN1 DN5 M2 MS7 MS8 R2 W1 Y2 Z2 Z5	DN1|139.89	D4|11.33	128.56	A1|59.89 C3|62.08 D4|11.33 DN1|139.89 DN5|27.23 M2|40.57 MS7|28.81 MS8|31.48 R2|28.35 W1|39.37 Y2|38.17 Z2|130.88 Z5|36.32
1641	chr2	120044127	120070470	26344	gain	13	100	A1 C3 D4 DN1 DN5 M2 MS7 MS8 R2 W1 Y2 Z2 Z5	DN1|96.54	D4|11.03	85.51	A1|56.00 C3|66.48 D4|11.03 DN1|96.54 DN5|16.88 M2|35.92 MS7|21.15 MS8|25.74 R2|19.82 W1|28.71 Y2|37.00 Z2|85.17 Z5|30.88
1649	chr2	134056768	134078127	21360	gain	12	92.31	A1 C3 D4 DN5 M2 MS7 MS8 R2 W1 Y2 Z2 Z5	D4|163.00	MS8|2.89	160.11	A1|102.22 C3|39.13 D4|163.00 DN5|87.44 M2|56.49 MS7|78.08 MS8|2.89 R2|86.19 W1|3.03 Y2|101.51 Z2|82.19 Z5|116.44
1650	chr2	136853914	136877700	23787	gain	7	53.85	A1 C3 D4 MS8 R2 Y2 Z5	C3|182.74	D4|2.76	179.98	A1|102.76 C3|182.74 D4|2.76 MS8|49.93 R2|31.29 Y2|118.95 Z5|91.55
1670	chr2	148876706	148950433	73728	both	8	61.54	A1 C3 D4 DN5 M2 R2 W1 Z5	Z5|4.00	DN5|0.18	3.82	A1|3.17 C3|3.21 C3|3.39 D4|3.42 DN5|0.18 M2|3.85 R2|3.16 W1|3.34 Z5|0.57 Z5|4.00
1674	chr2	149211972	149270691	58720	gain	13	100	A1 C3 D4 DN1 DN5 M2 MS7 MS8 R2 W1 Y2 Z2 Z5	Z2|3.65	R2|2.54	1.11	A1|2.95 C3|2.98 D4|2.96 DN1|2.72 DN5|2.93 M2|2.85 MS7|3.24 MS8|3.22 R2|2.54 W1|3.05 Y2|2.57 Z2|3.22 Z2|3.65 Z5|3.07
1679	chr2	152120201	152135115	14915	gain	13	100	A1 C3 D4 DN1 DN5 M2 MS7 MS8 R2 W1 Y2 Z2 Z5	MS8|22.20	A1|6.89	15.31	A1|6.89 C3|7.27 D4|11.67 DN1|19.87 DN5|8.21 M2|7.68 MS7|18.95 MS8|22.20 R2|13.68 W1|6.93 Y2|8.78 Z2|17.04 Z5|7.06
1680	chr2	152247201	152259617	12417	gain	13	100	A1 C3 D4 DN1 DN5 M2 MS7 MS8 R2 W1 Y2 Z2 Z5	MS8|22.18	C3|7.28	14.9	A1|17.32 C3|7.28 D4|11.67 DN1|19.86 DN5|19.00 M2|19.81 MS7|18.94 MS8|22.18 R2|13.68 W1|19.60 Y2|15.75 Z2|17.02 Z5|18.91
1687	chr2	158588890	158685470	96581	gain	13	100	A1 C3 D4 DN1 DN5 M2 MS7 MS8 R2 W1 Y2 Z2 Z5	MS8|6.78	C3|2.71	4.07	A1|3.90 A1|5.29 C3|2.71 C3|3.21 D4|2.80 DN1|2.97 DN5|2.95 DN5|4.02 DN5|4.03 M2|3.35 M2|3.40 MS7|6.31 MS8|6.78 R2|2.98 W1|3.66 W1|5.28 Y2|3.38 Y2|3.62 Z2|3.08 Z2|5.88 Z5|3.03 Z5|3.57
1688	chr2	158693890	158767825	73936	gain	12	92.31	A1 C3 D4 DN1 DN5 M2 MS7 MS8 W1 Y2 Z2 Z5	MS7|5.23	M2|2.62	2.61	A1|2.85 A1|4.75 C3|2.90 C3|3.07 D4|4.11 DN1|2.80 DN5|2.80 DN5|5.06 M2|2.62 M2|3.37 MS7|3.47 MS7|5.23 MS8|2.94 MS8|4.05 MS8|4.72 W1|2.80 W1|2.82 W1|3.96 Y2|2.74 Y2|4.29 Z2|2.81 Z2|3.12 Z2|3.36 Z5|2.84 Z5|4.37
1690	chr2	158799890	158894067	94178	gain	13	100	A1 C3 D4 DN1 DN5 M2 MS7 MS8 R2 W1 Y2 Z2 Z5	MS8|7.64	M2|2.70	4.94	A1|2.99 A1|4.78 C3|3.64 C3|5.14 D4|3.21 D4|6.10 DN1|2.92 DN1|4.35 DN1|5.64 DN5|3.53 DN5|3.76 DN5|4.90 M2|2.70 M2|5.13 MS7|3.67 MS7|5.71 MS7|7.27 MS8|7.64 R2|6.44 W1|3.39 W1|5.13 Y2|3.26 Y2|3.69 Y2|4.95 Z2|5.74 Z5|5.52
1691	chr2	158901890	159039030	137141	gain	13	100	A1 C3 D4 DN1 DN5 M2 MS7 MS8 R2 W1 Y2 Z2 Z5	M2|7.62	Z2|2.75	4.87	A1|2.94 A1|3.12 C3|5.76 D4|3.81 DN1|4.84 DN5|2.93 DN5|3.63 DN5|3.70 M2|3.00 M2|7.62 MS7|2.98 MS7|3.10 MS8|3.69 MS8|4.03 R2|3.28 R2|6.17 W1|2.89 W1|3.63 W1|4.21 Y2|4.40 Z2|2.75 Z2|5.30 Z5|3.64
1692	chr2	159040890	159202549	161660	gain	13	100	A1 C3 D4 DN1 DN5 M2 MS7 MS8 R2 W1 Y2 Z2 Z5	R2|6.48	Y2|2.83	3.65	A1|3.61 A1|4.94 C3|4.41 D4|3.03 D4|3.30 D4|3.32 D4|3.86 DN1|4.19 DN5|3.58 DN5|3.71 M2|3.18 M2|3.68 M2|3.85 MS7|2.98 MS7|3.57 MS8|3.21 MS8|3.59 R2|5.25 R2|6.48 W1|3.89 Y2|2.83 Y2|3.65 Y2|3.83 Z2|3.64 Z2|4.66 Z5|3.34 Z5|3.70
1695	chr2	159271890	159428516	156627	gain	13	100	A1 C3 D4 DN1 DN5 M2 MS7 MS8 R2 W1 Y2 Z2 Z5	DN5|6.06	Z5|2.89	3.17	A1|3.21 A1|3.85 C3|3.46 C3|3.53 C3|4.64 D4|2.97 D4|3.17 D4|3.33 D4|5.04 DN1|3.05 DN1|3.38 DN1|3.52 DN1|4.02 DN5|3.11 DN5|3.28 DN5|3.35 DN5|6.06 M2|3.76 M2|3.77 MS7|2.97 MS7|3.37 MS8|3.28 MS8|3.54 MS8|3.65 R2|3.42 R2|6.02 W1|2.98 W1|3.61 Y2|3.26 Y2|3.48 Y2|3.49 Y2|4.79 Z2|2.98 Z2|3.22 Z2|3.22 Z2|3.38 Z5|2.89 Z5|3.02 Z5|4.30
1696	chr2	159483041	159522827	39787	both	10	76.92	A1 C3 D4 DN1 DN5 M2 R2 W1 Z2 Z5	DN5|3.86	A1|0.00	3.86	A1|0.00 C3|0.00 D4|0.00 DN1|3.75 DN5|3.86 M2|0.00 R2|0.00 W1|0.00 Z2|0.00 Z5|0.00
1698	chr2	160102569	160272706	170138	both	13	100	A1 C3 D4 DN1 DN5 M2 MS7 MS8 R2 W1 Y2 Z2 Z5	Y2|5.04	M2|0.01	5.03	A1|3.39 C3|2.84 C3|4.22 D4|3.95 DN1|2.74 DN1|4.40 DN5|4.17 M2|0.01 MS7|3.20 MS7|3.35 MS8|4.11 R2|3.73 W1|4.60 Y2|5.04 Z2|4.61 Z5|3.82
1699	chr2	160323582	160458599	135018	both	13	100	A1 C3 D4 DN1 DN5 M2 MS7 MS8 R2 W1 Y2 Z2 Z5	MS7|5.81	M2|0.03	5.78	A1|4.83 C3|4.49 D4|3.73 DN1|4.56 DN5|4.32 M2|0.03 M2|4.50 MS7|5.81 MS8|4.29 R2|4.15 W1|4.26 Y2|4.62 Z2|4.51 Z5|4.42
1700	chr2	160511018	160605822	94805	gain	13	100	A1 C3 D4 DN1 DN5 M2 MS7 MS8 R2 W1 Y2 Z2 Z5	MS7|5.93	D4|3.20	2.73	A1|4.28 C3|4.21 D4|3.20 DN1|4.06 DN5|4.05 M2|4.00 MS7|5.93 MS8|4.00 R2|3.78 W1|3.99 Y2|4.00 Z2|4.24 Z5|3.91
1702	chr2	160759296	160825183	65888	gain	11	84.62	A1 D4 DN1 DN5 M2 MS7 MS8 W1 Y2 Z2 Z5	W1|3.27	D4|2.53	0.74	A1|2.96 D4|2.53 DN1|2.91 DN5|2.54 DN5|3.23 M2|2.70 MS7|2.61 MS8|2.67 W1|2.53 W1|3.27 Y2|2.61 Z2|2.99 Z5|2.60 Z5|3.07
1705	chr2	161030361	161137892	107532	gain	13	100	A1 C3 D4 DN1 DN5 M2 MS7 MS8 R2 W1 Y2 Z2 Z5	M2|3.42	DN1|2.57	0.85	A1|3.07 C3|3.19 D4|2.79 DN1|2.57 DN1|3.01 DN5|3.05 M2|3.42 MS7|2.84 MS8|2.98 R2|2.97 W1|2.94 Y2|3.36 Z2|3.14 Z5|2.86
1707	chr2	161198361	161302662	104302	gain	13	100	A1 C3 D4 DN1 DN5 M2 MS7 MS8 R2 W1 Y2 Z2 Z5	D4|3.87	MS7|2.53	1.34	A1|3.30 C3|3.56 D4|2.63 D4|3.87 DN1|3.30 DN5|3.32 M2|2.66 M2|3.44 MS7|2.53 MS7|3.65 MS8|3.85 R2|3.18 W1|2.54 W1|3.62 Y2|2.59 Y2|3.31 Z2|3.23 Z5|3.26
1708	chr2	161494669	161517692	23024	gain	12	92.31	A1 C3 DN1 DN5 M2 MS7 MS8 R2 W1 Y2 Z2 Z5	Z2|3.64	R2|2.81	0.83	A1|3.13 C3|3.08 DN1|3.30 DN5|3.27 M2|3.18 MS7|3.38 MS8|3.58 R2|2.81 W1|3.02 Y2|3.38 Z2|3.64 Z5|3.34
1709	chr2	161608442	161667379	58938	gain	9	69.23	A1 D4 DN1 DN5 M2 R2 W1 Y2 Z5	DN5|4.17	DN1|3.36	0.81	A1|4.00 D4|3.88 DN1|3.36 DN5|4.17 M2|3.88 R2|3.38 W1|4.14 Y2|4.03 Z5|4.09
1718	chr2	162406395	162568851	162457	gain	13	100	A1 C3 D4 DN1 DN5 M2 MS7 MS8 R2 W1 Y2 Z2 Z5	MS8|206.08	D4|34.53	171.55	A1|58.36 C3|55.40 D4|34.53 DN1|84.59 DN5|82.48 M2|70.05 MS7|57.76 MS8|206.08 R2|98.06 W1|73.71 Y2|76.79 Z2|56.52 Z5|66.19
1721	chr3	523558	564728	41171	loss	13	100	A1 C3 D4 DN1 DN5 M2 MS7 MS8 R2 W1 Y2 Z2 Z5	DN5|0.58	D4|0.10	0.48	A1|0.26 C3|0.51 D4|0.10 DN1|0.42 DN5|0.58 M2|0.32 MS7|0.42 MS8|0.57 R2|0.26 W1|0.55 Y2|0.43 Z2|0.47 Z5|0.21
1722	chr3	911518	933211	21694	loss	12	92.31	A1 C3 D4 DN1 DN5 M2 MS7 MS8 R2 W1 Z2 Z5	MS7|1.17	Z5|0.72	0.45	A1|0.85 C3|0.88 D4|0.79 DN1|0.81 DN5|0.85 M2|0.95 MS7|1.17 MS8|1.07 R2|0.78 W1|0.92 Z2|1.02 Z5|0.72
1733	chr3	6763362	6886743	123382	gain	13	100	A1 C3 D4 DN1 DN5 M2 MS7 MS8 R2 W1 Y2 Z2 Z5	C3|11.85	W1|4.84	7.01	A1|9.36 C3|11.85 D4|6.34 DN1|7.77 DN5|6.10 M2|9.39 MS7|7.34 MS8|7.28 R2|8.94 W1|4.84 Y2|8.14 Z2|7.89 Z5|9.04
1734	chr3	6937548	7033860	96313	gain	13	100	A1 C3 D4 DN1 DN5 M2 MS7 MS8 R2 W1 Y2 Z2 Z5	C3|10.45	W1|4.68	5.77	A1|7.95 C3|10.45 D4|5.77 DN1|6.78 DN5|5.61 M2|8.36 MS7|6.93 MS8|6.45 R2|7.31 W1|4.68 Y2|7.30 Z2|6.85 Z5|8.27
1736	chr3	7192548	7220930	28383	gain	13	100	A1 C3 D4 DN1 DN5 M2 MS7 MS8 R2 W1 Y2 Z2 Z5	Z2|8.36	Y2|2.88	5.48	A1|6.80 C3|8.01 D4|3.54 DN1|3.71 DN5|2.95 M2|7.44 MS7|5.39 MS8|6.39 R2|6.68 W1|5.19 Y2|2.88 Z2|8.36 Z5|6.79
1737	chr3	7226548	7248119	21572	gain	13	100	A1 C3 D4 DN1 DN5 M2 MS7 MS8 R2 W1 Y2 Z2 Z5	C3|8.18	W1|4.74	3.44	A1|7.25 C3|8.18 D4|5.04 DN1|5.84 DN5|5.90 M2|7.55 MS7|4.97 MS8|5.36 R2|6.80 W1|4.74 Y2|6.31 Z2|5.75 Z5|7.48
1740	chr3	7644083	7666755	22673	gain	13	100	A1 C3 D4 DN1 DN5 M2 MS7 MS8 R2 W1 Y2 Z2 Z5	A1|4.04	MS8|3.00	1.04	A1|4.04 C3|3.22 D4|3.57 DN1|3.33 DN5|3.74 M2|3.70 MS7|3.62 MS8|3.00 R2|3.50 W1|3.42 Y2|3.33 Z2|3.19 Z5|3.66
1743	chr3	8289549	8385995	96447	gain	13	100	A1 C3 D4 DN1 DN5 M2 MS7 MS8 R2 W1 Y2 Z2 Z5	W1|3.83	DN5|2.83	1	A1|3.35 C3|3.28 D4|3.11 DN1|3.10 DN5|2.83 M2|3.26 MS7|3.15 MS8|3.25 R2|2.91 W1|2.90 W1|3.83 Y2|2.89 Y2|3.72 Z2|3.47 Z5|3.34
1768	chr3	21957645	22012465	54821	gain	13	100	A1 C3 D4 DN1 DN5 M2 MS7 MS8 R2 W1 Y2 Z2 Z5	W1|12.54	M2|4.60	7.94	A1|10.56 C3|6.22 D4|11.35 DN1|4.90 DN5|9.33 M2|4.60 MS7|12.50 MS8|9.57 R2|11.98 W1|12.54 Y2|8.53 Z2|5.71 Z5|12.04
1769	chr3	22144359	22249564	105206	gain	13	100	A1 C3 D4 DN1 DN5 M2 MS7 MS8 R2 W1 Y2 Z2 Z5	Z5|16.61	M2|5.55	11.06	A1|13.08 C3|7.04 D4|14.99 DN1|5.69 DN5|14.65 M2|5.55 MS7|15.99 MS8|13.61 R2|15.30 W1|15.17 Y2|10.52 Z2|9.03 Z5|16.61
1770	chr3	22314426	22477053	162628	gain	13	100	A1 C3 D4 DN1 DN5 M2 MS7 MS8 R2 W1 Y2 Z2 Z5	DN5|5.54	M2|2.71	2.83	A1|4.22 C3|2.86 C3|3.35 D4|3.82 DN1|2.99 DN5|5.54 M2|2.71 M2|2.78 MS7|4.32 MS8|4.95 R2|4.99 W1|4.80 Y2|3.68 Z2|3.66 Z5|4.75
1771	chr3	22664381	22729657	65277	loss	6	46.15	A1 D4 MS8 R2 Y2 Z5	R2|1.40	D4|0.69	0.71	A1|1.10 D4|0.69 MS8|1.13 R2|1.40 Y2|1.14 Z5|1.34
1778	chr3	29642415	29690045	47631	gain	13	100	A1 C3 D4 DN1 DN5 M2 MS7 MS8 R2 W1 Y2 Z2 Z5	DN5|10.17	MS8|4.28	5.89	A1|6.42 C3|6.01 D4|5.75 DN1|8.04 DN5|10.17 M2|6.15 MS7|4.88 MS8|4.28 R2|6.63 W1|5.59 Y2|5.39 Z2|5.36 Z5|9.64
1779	chr3	29721415	29741028	19614	gain	13	100	A1 C3 D4 DN1 DN5 M2 MS7 MS8 R2 W1 Y2 Z2 Z5	Z5|12.41	Y2|5.79	6.62	A1|8.91 C3|6.37 D4|7.33 DN1|8.74 DN5|8.96 M2|9.01 MS7|7.47 MS8|5.85 R2|7.35 W1|7.90 Y2|5.79 Z2|6.73 Z5|12.41
1790	chr3	40757804	40806469	48666	gain	13	100	A1 C3 D4 DN1 DN5 M2 MS7 MS8 R2 W1 Y2 Z2 Z5	Z5|18.76	R2|9.93	8.83	A1|12.13 C3|11.11 D4|10.37 DN1|14.75 DN5|14.14 M2|12.03 MS7|10.10 MS8|10.72 R2|9.93 W1|13.41 Y2|11.09 Z2|17.21 Z5|18.76
1796	chr3	42935568	42967066	31499	gain	13	100	A1 C3 D4 DN1 DN5 M2 MS7 MS8 R2 W1 Y2 Z2 Z5	Z2|15.76	D4|10.75	5.01	A1|15.13 C3|12.64 D4|10.75 DN1|11.68 DN5|11.01 M2|14.30 MS7|13.43 MS8|13.16 R2|13.94 W1|11.87 Y2|13.39 Z2|15.76 Z5|12.16
1800	chr3	45014430	45110180	95751	gain	13	100	A1 C3 D4 DN1 DN5 M2 MS7 MS8 R2 W1 Y2 Z2 Z5	M2|18.72	D4|8.18	10.54	A1|16.08 C3|9.85 D4|8.18 DN1|12.72 DN5|14.80 M2|18.72 MS7|15.44 MS8|10.15 R2|12.34 W1|11.73 Y2|12.93 Z2|15.14 Z5|12.86
1801	chr3	45163796	45288552	124757	gain	13	100	A1 C3 D4 DN1 DN5 M2 MS7 MS8 R2 W1 Y2 Z2 Z5	M2|16.32	MS7|8.44	7.88	A1|14.22 C3|14.99 D4|13.32 DN1|13.22 DN5|11.57 M2|16.32 MS7|8.44 MS8|11.11 R2|15.19 W1|11.34 Y2|14.95 Z2|13.65 Z5|13.60
1802	chr3	45293796	45401741	107946	gain	13	100	A1 C3 D4 DN1 DN5 M2 MS7 MS8 R2 W1 Y2 Z2 Z5	M2|8.32	MS7|5.72	2.6	A1|7.59 C3|7.86 D4|6.66 DN1|7.28 DN5|6.81 M2|8.32 MS7|5.72 MS8|6.86 R2|7.39 W1|6.96 Y2|7.72 Z2|7.59 Z5|7.88
1808	chr3	47831842	47911705	79864	gain	13	100	A1 C3 D4 DN1 DN5 M2 MS7 MS8 R2 W1 Y2 Z2 Z5	Z5|3.65	M2|3.28	0.37	A1|3.41 C3|3.29 D4|3.51 DN1|3.44 DN5|3.32 M2|3.28 M2|3.44 MS7|3.31 MS8|3.55 R2|3.33 R2|3.49 W1|3.36 W1|3.42 Y2|3.46 Z2|3.29 Z2|3.58 Z5|3.51 Z5|3.65
1809	chr3	48155411	48182028	26618	gain	13	100	A1 C3 D4 DN1 DN5 M2 MS7 MS8 R2 W1 Y2 Z2 Z5	MS7|4.52	C3|3.50	1.02	A1|4.32 C3|3.50 D4|4.09 DN1|4.43 DN5|4.05 M2|4.32 MS7|4.52 MS8|3.69 R2|3.82 W1|3.59 Y2|3.59 Z2|3.69 Z5|3.80
1812	chr3	48588411	48674742	86332	gain	13	100	A1 C3 D4 DN1 DN5 M2 MS7 MS8 R2 W1 Y2 Z2 Z5	D4|3.68	D4|2.56	1.12	A1|3.38 C3|3.21 D4|2.56 D4|3.68 DN1|3.31 DN5|3.16 M2|3.34 MS7|3.43 MS8|3.30 R2|3.21 W1|3.36 Y2|3.33 Z2|3.35 Z5|3.57
1817	chr3	56363013	56436308	73296	gain	13	100	A1 C3 D4 DN1 DN5 M2 MS7 MS8 R2 W1 Y2 Z2 Z5	DN1|3.57	W1|3.01	0.56	A1|3.54 C3|3.31 D4|3.37 DN1|3.57 DN5|3.13 M2|3.17 MS7|3.35 MS8|3.32 R2|3.30 R2|3.46 W1|3.01 W1|3.27 Y2|3.39 Z2|3.52 Z5|3.09
1825	chr3	59615922	59674694	58773	gain	13	100	A1 C3 D4 DN1 DN5 M2 MS7 MS8 R2 W1 Y2 Z2 Z5	MS8|19.53	A1|6.33	13.2	A1|6.33 C3|8.45 D4|14.46 DN1|6.51 DN5|12.49 M2|13.15 MS7|7.69 MS8|19.53 R2|15.98 W1|9.41 Y2|8.78 Z2|8.45 Z5|10.84
1826	chr3	59737922	59764665	26744	gain	13	100	A1 C3 D4 DN1 DN5 M2 MS7 MS8 R2 W1 Y2 Z2 Z5	MS8|18.70	MS7|6.98	11.72	A1|7.28 C3|8.52 D4|13.35 DN1|7.24 DN5|11.43 M2|13.01 MS7|6.98 MS8|18.70 R2|13.87 W1|9.22 Y2|8.58 Z2|8.00 Z5|10.29
1827	chr3	59926881	60011387	84507	gain	13	100	A1 C3 D4 DN1 DN5 M2 MS7 MS8 R2 W1 Y2 Z2 Z5	MS8|22.46	DN1|6.81	15.65	A1|7.08 C3|8.91 D4|14.00 DN1|6.81 DN5|12.34 M2|14.11 MS7|8.20 MS8|22.46 R2|17.05 W1|9.98 Y2|9.45 Z2|9.44 Z5|11.80
1837	chr3	68069883	68086063	16181	gain	10	76.92	A1 C3 D4 DN1 DN5 M2 R2 Y2 Z2 Z5	Y2|3.92	Z2|3.25	0.67	A1|3.86 C3|3.26 D4|3.67 DN1|3.52 DN5|3.36 M2|3.86 R2|3.53 Y2|3.92 Z2|3.25 Z5|3.41
1848	chr3	82569404	82588768	19365	gain	13	100	A1 C3 D4 DN1 DN5 M2 MS7 MS8 R2 W1 Y2 Z2 Z5	Z5|3.59	DN1|2.82	0.77	A1|3.00 C3|3.33 D4|3.00 DN1|2.82 DN5|3.27 M2|3.25 MS7|3.38 MS8|3.33 R2|3.10 W1|3.28 Y2|3.49 Z2|3.05 Z5|3.59
1852	chr3	84661866	84685205	23340	loss	9	69.23	C3 DN5 M2 MS8 R2 W1 Y2 Z2 Z5	R2|1.07	Z2|0.41	0.66	C3|0.51 DN5|0.42 M2|0.96 MS8|0.92 R2|1.07 W1|0.74 Y2|0.80 Z2|0.41 Z5|0.99
1860	chr3	100322811	100419478	96668	gain	12	92.31	A1 C3 D4 DN5 M2 MS7 MS8 R2 W1 Y2 Z2 Z5	DN5|5.59	C3|3.04	2.55	A1|3.92 C3|3.04 C3|3.21 D4|3.50 DN5|5.59 M2|4.06 MS7|4.04 MS8|3.92 R2|3.97 W1|3.93 Y2|4.02 Z2|3.12 Z5|4.11
1872	chr3	113513776	113539105	25330	gain	6	46.15	C3 D4 R2 W1 Y2 Z5	Y2|3.23	R2|2.75	0.48	C3|2.76 D4|3.06 R2|2.75 W1|2.82 Y2|3.23 Z5|3.06
1873	chr3	114421546	114456645	35100	loss	5	38.46	C3 M2 MS7 R2 Y2	M2|1.41	R2|1.09	0.32	C3|1.20 M2|1.41 MS7|1.22 R2|1.09 Y2|1.10
1904	chr3	142683497	142739678	56182	gain	13	100	A1 C3 D4 DN1 DN5 M2 MS7 MS8 R2 W1 Y2 Z2 Z5	C3|8.67	W1|4.85	3.82	A1|6.84 C3|8.67 D4|5.79 DN1|7.71 DN5|6.50 M2|7.71 MS7|5.57 MS8|5.88 R2|6.48 W1|4.85 Y2|7.17 Z2|5.70 Z5|6.06
1905	chr3	142859103	143026514	167412	gain	13	100	A1 C3 D4 DN1 DN5 M2 MS7 MS8 R2 W1 Y2 Z2 Z5	DN5|14.84	Z5|4.54	10.3	A1|12.60 C3|5.61 D4|7.89 DN1|12.29 DN5|14.84 M2|12.45 MS7|11.44 MS8|10.86 R2|13.98 W1|12.36 Y2|13.97 Z2|7.19 Z5|4.54
1906	chr3	143077907	143180969	103063	gain	13	100	A1 C3 D4 DN1 DN5 M2 MS7 MS8 R2 W1 Y2 Z2 Z5	Y2|15.77	Z5|3.46	12.31	A1|12.25 C3|6.51 D4|7.99 DN1|11.27 DN5|13.89 M2|13.19 MS7|10.83 MS8|11.09 R2|12.69 W1|12.22 Y2|15.77 Z2|6.35 Z5|3.46
1907	chr3	143233285	143348474	115190	gain	13	100	A1 C3 D4 DN1 DN5 M2 MS7 MS8 R2 W1 Y2 Z2 Z5	A1|22.95	Z5|3.66	19.29	A1|22.95 C3|9.61 D4|12.95 DN1|15.68 DN5|15.91 M2|17.13 MS7|12.94 MS8|13.95 R2|16.45 W1|14.86 Y2|22.17 Z2|7.72 Z5|3.66
1908	chr3	143400220	143495486	95267	gain	13	100	A1 C3 D4 DN1 DN5 M2 MS7 MS8 R2 W1 Y2 Z2 Z5	Y2|12.30	Z5|3.05	9.25	A1|9.48 C3|5.54 D4|6.02 DN1|9.88 DN5|11.59 M2|10.69 MS7|8.96 MS8|8.54 R2|9.40 W1|10.39 Y2|12.30 Z2|5.48 Z5|3.05
1909	chr3	143548848	143635016	86169	gain	13	100	A1 C3 D4 DN1 DN5 M2 MS7 MS8 R2 W1 Y2 Z2 Z5	Y2|14.87	Z5|3.59	11.28	A1|11.96 C3|7.18 D4|7.61 DN1|11.27 DN5|11.91 M2|13.10 MS7|11.10 MS8|10.51 R2|10.51 W1|11.43 Y2|14.87 Z2|7.15 Z5|3.59
1911	chr3	144346830	144550665	203836	both	13	100	A1 C3 D4 DN1 DN5 M2 MS7 MS8 R2 W1 Y2 Z2 Z5	W1|11.69	C3|0.00	11.69	A1|10.75 A1|5.20 C3|0.00 C3|4.51 D4|0.09 D4|0.58 D4|3.19 D4|4.42 DN1|0.00 DN1|10.88 DN1|6.02 DN5|3.58 DN5|4.98 DN5|7.47 M2|0.00 M2|4.75 M2|9.19 MS7|9.57 MS8|0.00 MS8|4.30 MS8|7.53 R2|0.00 R2|10.07 R2|3.33 R2|4.83 W1|11.69 W1|3.95 W1|5.31 Y2|0.00 Y2|5.60 Z2|0.00 Z2|4.58 Z2|9.15 Z5|0.00 Z5|10.03 Z5|3.62 Z5|4.25
1912	chr3	144605583	144786169	180587	gain	13	100	A1 C3 D4 DN1 DN5 M2 MS7 MS8 R2 W1 Y2 Z2 Z5	MS7|12.72	D4|2.86	9.86	A1|10.74 C3|3.57 C3|4.08 C3|4.86 D4|2.86 D4|3.76 D4|4.01 DN1|11.69 DN5|7.54 M2|8.31 MS7|12.72 MS8|7.71 R2|8.57 W1|10.78 Y2|5.17 Z2|8.83 Z5|8.77
1913	chr4	36001	75700	39700	gain	13	100	A1 C3 D4 DN1 DN5 M2 MS7 MS8 R2 W1 Y2 Z2 Z5	D4|6.76	DN5|4.55	2.21	A1|5.63 C3|5.98 D4|6.76 DN1|5.55 DN5|4.55 M2|6.53 MS7|5.46 MS8|5.14 R2|6.11 W1|6.55 Y2|6.08 Z2|4.88 Z5|6.46
1924	chr4	10911081	10937618	26538	gain	9	69.23	A1 C3 D4 M2 MS7 W1 Y2 Z2 Z5	C3|4.25	MS7|2.88	1.37	A1|3.47 C3|4.25 D4|3.58 M2|3.60 MS7|2.88 W1|3.02 Y2|3.27 Z2|3.62 Z5|3.49
1940	chr4	29868802	29883618	14817	gain	4	30.77	A1 C3 Y2 Z2	Z2|3.58	C3|2.53	1.05	A1|2.57 C3|2.53 Y2|2.67 Z2|3.58
1942	chr4	29973895	30007533	33639	gain	9	69.23	C3 D4 DN5 M2 R2 W1 Y2 Z2 Z5	M2|4.71	Z5|2.67	2.04	C3|3.09 D4|4.31 DN5|2.86 M2|4.71 R2|4.43 W1|4.33 Y2|3.96 Z2|4.13 Z5|2.67
1964	chr4	59143166	59178653	35488	gain	13	100	A1 C3 D4 DN1 DN5 M2 MS7 MS8 R2 W1 Y2 Z2 Z5	W1|5.33	Z2|2.76	2.57	A1|3.38 C3|4.97 D4|3.82 DN1|4.43 DN5|3.01 M2|4.79 MS7|3.12 MS8|3.35 R2|4.07 W1|5.33 Y2|3.79 Z2|2.76 Z5|4.25
1965	chr4	59224166	59256484	32319	gain	12	92.31	A1 C3 D4 DN1 DN5 M2 MS7 R2 W1 Y2 Z2 Z5	DN1|1013.71	Z2|2.72	1010.99	A1|526.72 C3|808.31 D4|82.78 DN1|1013.71 DN5|164.27 M2|319.80 MS7|185.31 R2|165.96 W1|265.63 Y2|168.91 Z2|2.72 Z5|284.82
1973	chr4	72162620	72252936	90317	loss	13	100	A1 C3 D4 DN1 DN5 M2 MS7 MS8 R2 W1 Y2 Z2 Z5	A1|0.00	A1|0.00	0	A1|0.00 C3|0.00 D4|0.00 DN1|0.00 DN5|0.00 M2|0.00 MS7|0.00 MS8|0.00 R2|0.00 W1|0.00 Y2|0.00 Z2|0.00 Z5|0.00
1974	chr4	72257620	72296354	38735	loss	13	100	A1 C3 D4 DN1 DN5 M2 MS7 MS8 R2 W1 Y2 Z2 Z5	D4|0.01	A1|0.00	0.01	A1|0.00 C3|0.00 D4|0.01 DN1|0.00 DN5|0.00 M2|0.00 MS7|0.00 MS8|0.00 R2|0.00 W1|0.00 Y2|0.00 Z2|0.00 Z5|0.00
1977	chr4	77093528	77145471	51944	loss	13	100	A1 C3 D4 DN1 DN5 M2 MS7 MS8 R2 W1 Y2 Z2 Z5	A1|0.00	A1|0.00	0	A1|0.00 C3|0.00 D4|0.00 DN1|0.00 DN5|0.00 M2|0.00 MS7|0.00 MS8|0.00 R2|0.00 W1|0.00 Y2|0.00 Z2|0.00 Z5|0.00
1986	chr4	88845413	88876631	31219	gain	12	92.31	A1 C3 D4 DN1 M2 MS7 MS8 R2 W1 Y2 Z2 Z5	M2|4.30	MS8|3.40	0.9	A1|3.74 C3|3.80 D4|3.93 DN1|3.76 M2|4.30 MS7|3.84 MS8|3.40 R2|3.64 W1|3.68 Y2|3.90 Z2|3.66 Z5|3.77
1994	chr4	96928361	96957644	29284	gain	13	100	A1 C3 D4 DN1 DN5 M2 MS7 MS8 R2 W1 Y2 Z2 Z5	A1|12.78	MS8|6.90	5.88	A1|12.78 C3|9.18 D4|10.28 DN1|9.47 DN5|8.88 M2|10.92 MS7|9.36 MS8|6.90 R2|8.70 W1|7.96 Y2|10.57 Z2|10.78 Z5|12.67
1996	chr4	97387435	97441933	54499	gain	13	100	A1 C3 D4 DN1 DN5 M2 MS7 MS8 R2 W1 Y2 Z2 Z5	MS7|7.90	Z5|2.84	5.06	A1|3.80 C3|4.26 D4|5.10 DN1|6.78 DN5|5.76 M2|5.40 MS7|7.90 MS8|5.60 R2|5.42 W1|4.51 Y2|5.22 Z2|5.93 Z5|2.84
1997	chr4	97606435	97623594	17160	gain	12	92.31	A1 C3 D4 DN1 DN5 M2 MS7 MS8 R2 W1 Y2 Z2	MS7|9.90	A1|4.72	5.18	A1|4.72 C3|5.65 D4|5.98 DN1|7.42 DN5|6.98 M2|6.39 MS7|9.90 MS8|8.55 R2|6.73 W1|4.85 Y2|5.78 Z2|6.16
1999	chr4	99451547	99471355	19809	gain	13	100	A1 C3 D4 DN1 DN5 M2 MS7 MS8 R2 W1 Y2 Z2 Z5	M2|7.30	Z2|4.16	3.14	A1|5.19 C3|5.05 D4|6.85 DN1|4.71 DN5|5.25 M2|7.30 MS7|4.28 MS8|4.21 R2|6.93 W1|5.17 Y2|6.44 Z2|4.16 Z5|4.99
2001	chr4	99707923	99718687	10765	gain	7	53.85	A1 C3 M2 MS8 R2 W1 Y2	Y2|3.21	M2|2.55	0.66	A1|2.71 C3|3.01 M2|2.55 MS8|2.69 R2|2.55 W1|2.90 Y2|3.21
2006	chr4	100988504	101052645	64142	gain	13	100	A1 C3 D4 DN1 DN5 M2 MS7 MS8 R2 W1 Y2 Z2 Z5	A1|3.74	MS8|2.65	1.09	A1|3.74 C3|3.02 D4|3.33 DN1|3.21 DN5|2.91 M2|3.12 MS7|2.98 MS8|2.65 R2|3.67 W1|3.03 Y2|2.92 Z2|3.22 Z5|2.89
2008	chr4	101179942	101204188	24247	gain	11	84.62	A1 C3 D4 DN1 DN5 M2 MS7 MS8 R2 Z2 Z5	MS7|5.39	A1|2.56	2.83	A1|2.56 C3|3.12 D4|2.87 DN1|3.11 DN5|4.14 M2|5.21 MS7|5.39 MS8|3.75 R2|2.93 Z2|4.35 Z5|4.33
2010	chr4	101336942	101365909	28968	gain	13	100	A1 C3 D4 DN1 DN5 M2 MS7 MS8 R2 W1 Y2 Z2 Z5	MS8|4.49	Y2|3.07	1.42	A1|4.00 C3|3.75 D4|3.46 DN1|3.75 DN5|3.51 M2|4.20 MS7|4.39 MS8|4.49 R2|3.81 W1|3.62 Y2|3.07 Z2|3.64 Z5|3.17
2011	chr4	101594283	101622617	28335	gain	12	92.31	A1 C3 D4 DN1 DN5 M2 MS7 MS8 R2 W1 Z2 Z5	DN5|3.23	MS8|2.79	0.44	A1|3.15 C3|3.20 D4|2.91 DN1|3.02 DN5|3.23 M2|3.23 MS7|3.19 MS8|2.79 R2|3.05 W1|2.90 Z2|3.22 Z5|3.13
2025	chr4	105379944	105477170	97227	gain	13	100	A1 C3 D4 DN1 DN5 M2 MS7 MS8 R2 W1 Y2 Z2 Z5	MS7|22.50	C3|6.34	16.16	A1|15.55 C3|6.34 D4|18.47 DN1|13.75 DN5|9.57 M2|16.04 MS7|22.50 MS8|20.83 R2|16.72 W1|9.32 Y2|15.76 Z2|11.93 Z5|12.06
2029	chr4	108521409	108562907	41499	gain	13	100	A1 C3 D4 DN1 DN5 M2 MS7 MS8 R2 W1 Y2 Z2 Z5	C3|3.75	DN5|2.57	1.18	A1|3.34 C3|3.75 D4|3.08 DN1|3.53 DN5|2.57 DN5|3.44 M2|2.72 MS7|3.30 MS8|3.03 R2|3.65 W1|2.69 Y2|3.19 Z2|2.69 Z5|3.46
2030	chr4	108687579	108729634	42056	gain	13	100	A1 C3 D4 DN1 DN5 M2 MS7 MS8 R2 W1 Y2 Z2 Z5	D4|4.74	MS7|3.59	1.15	A1|3.95 C3|4.11 D4|4.74 DN1|4.29 DN5|3.84 M2|4.03 MS7|3.59 MS8|4.04 R2|3.77 W1|3.75 Y2|4.30 Z2|4.25 Z5|3.93
2031	chr4	108789579	108844083	54505	gain	13	100	A1 C3 D4 DN1 DN5 M2 MS7 MS8 R2 W1 Y2 Z2 Z5	DN1|4.54	A1|2.54	2	A1|2.54 C3|4.38 D4|3.31 DN1|4.54 DN5|2.56 DN5|4.12 M2|3.78 MS7|3.98 MS8|3.84 R2|2.60 R2|2.78 W1|3.54 Y2|4.20 Z2|2.79 Z5|4.48
2032	chr4	108896457	108957071	60615	gain	13	100	A1 C3 D4 DN1 DN5 M2 MS7 MS8 R2 W1 Y2 Z2 Z5	D4|5.85	DN5|3.11	2.74	A1|3.65 C3|3.56 D4|5.85 DN1|3.38 DN5|3.11 M2|3.46 MS7|3.43 MS8|3.37 R2|3.29 W1|3.38 Y2|3.91 Z2|3.70 Z5|3.54
2036	chr4	110221969	110335512	113544	gain	13	100	A1 C3 D4 DN1 DN5 M2 MS7 MS8 R2 W1 Y2 Z2 Z5	W1|10.55	R2|4.69	5.86	A1|5.98 C3|7.03 D4|9.48 DN1|6.00 DN5|8.85 M2|7.38 MS7|9.50 MS8|8.81 R2|4.69 W1|10.55 Y2|4.95 Z2|5.36 Z5|7.30
2037	chr4	110402726	110457798	55073	gain	13	100	A1 C3 D4 DN1 DN5 M2 MS7 MS8 R2 W1 Y2 Z2 Z5	W1|10.21	R2|4.30	5.91	A1|5.10 C3|5.94 D4|8.55 DN1|5.48 DN5|6.28 M2|6.57 MS7|7.90 MS8|7.58 R2|4.30 W1|10.21 Y2|4.49 Z2|5.02 Z5|6.09
2038	chr4	111041925	111150423	108499	gain	13	100	A1 C3 D4 DN1 DN5 M2 MS7 MS8 R2 W1 Y2 Z2 Z5	W1|26.54	DN1|5.18	21.36	A1|22.97 C3|20.69 D4|22.48 DN1|20.28 DN1|5.18 DN5|22.35 M2|24.64 MS7|20.89 MS8|21.11 R2|19.72 W1|26.54 Y2|19.81 Z2|16.14 Z5|25.69
2039	chr4	111264745	111340363	75619	gain	13	100	A1 C3 D4 DN1 DN5 M2 MS7 MS8 R2 W1 Y2 Z2 Z5	W1|26.72	Z2|16.42	10.3	A1|23.10 C3|21.04 D4|22.98 DN1|19.53 DN5|22.64 M2|24.35 MS7|21.07 MS8|21.68 R2|20.10 W1|26.72 Y2|20.03 Z2|16.42 Z5|25.56
2040	chr4	111393739	111447889	54151	gain	13	100	A1 C3 D4 DN1 DN5 M2 MS7 MS8 R2 W1 Y2 Z2 Z5	M2|5.04	Z5|3.24	1.8	A1|3.82 C3|3.77 D4|4.11 DN1|3.38 DN5|3.42 M2|5.04 MS7|3.85 MS8|3.73 R2|4.65 W1|3.86 Y2|3.66 Z2|3.85 Z5|3.24
2053	chr4	126260104	126338355	78252	gain	13	100	A1 C3 D4 DN1 DN5 M2 MS7 MS8 R2 W1 Y2 Z2 Z5	R2|13.52	D4|8.51	5.01	A1|12.09 C3|13.14 D4|8.51 DN1|11.18 DN5|12.18 M2|9.40 MS7|10.31 MS8|11.45 R2|13.52 W1|8.68 Y2|12.52 Z2|11.67 Z5|12.97
2054	chr4	126468693	126605190	136498	gain	13	100	A1 C3 D4 DN1 DN5 M2 MS7 MS8 R2 W1 Y2 Z2 Z5	R2|14.07	D4|8.65	5.42	A1|13.01 C3|12.66 D4|8.65 D4|9.33 DN1|10.38 DN5|11.62 M2|9.40 MS7|10.20 MS8|11.82 R2|12.79 R2|14.07 W1|9.14 Y2|12.48 Z2|11.69 Z5|11.66 Z5|12.70
2055	chr4	126631693	126684523	52831	gain	13	100	A1 C3 D4 DN1 DN5 M2 MS7 MS8 R2 W1 Y2 Z2 Z5	Y2|12.79	D4|8.38	4.41	A1|12.55 C3|12.49 D4|8.38 DN1|10.66 DN5|11.40 M2|9.96 MS7|9.78 MS8|11.46 R2|12.32 W1|8.73 Y2|12.79 Z2|11.31 Z5|12.56
2056	chr4	127145530	127176708	31179	gain	9	69.23	A1 C3 D4 DN1 M2 MS7 W1 Z2 Z5	DN1|13.48	A1|2.58	10.9	A1|2.58 C3|6.69 D4|7.28 DN1|13.48 M2|2.75 MS7|8.25 W1|2.75 Z2|10.44 Z5|11.94
2065	chr4	139276888	139302651	25764	gain	10	76.92	A1 C3 D4 DN5 M2 MS7 R2 W1 Y2 Z5	Y2|3.69	W1|2.90	0.79	A1|3.35 C3|3.15 D4|3.30 DN5|2.98 M2|3.14 MS7|2.98 R2|3.28 W1|2.90 Y2|3.69 Z5|3.01
2067	chr4	139485693	139507860	22168	gain	10	76.92	A1 C3 D4 DN1 MS7 R2 W1 Y2 Z2 Z5	Z5|3.90	DN1|3.07	0.83	A1|3.49 C3|3.83 D4|3.65 DN1|3.07 MS7|3.27 R2|3.48 W1|3.42 Y2|3.49 Z2|3.81 Z5|3.90
2068	chr4	139559172	139581459	22288	gain	13	100	A1 C3 D4 DN1 DN5 M2 MS7 MS8 R2 W1 Y2 Z2 Z5	Z5|3.90	D4|3.37	0.53	A1|3.71 C3|3.71 D4|3.37 DN1|3.61 DN5|3.50 M2|3.69 MS7|3.62 MS8|3.62 R2|3.75 W1|3.89 Y2|3.87 Z2|3.71 Z5|3.90
2069	chr4	139603172	139626225	23054	gain	13	100	A1 C3 D4 DN1 DN5 M2 MS7 MS8 R2 W1 Y2 Z2 Z5	Z2|3.82	MS8|3.29	0.53	A1|3.63 C3|3.66 D4|3.68 DN1|3.64 DN5|3.47 M2|3.80 MS7|3.31 MS8|3.29 R2|3.54 W1|3.69 Y2|3.80 Z2|3.82 Z5|3.78
2098	chr5	14908931	14925819	16889	gain	13	100	A1 C3 D4 DN1 DN5 M2 MS7 MS8 R2 W1 Y2 Z2 Z5	C3|4.28	MS8|2.90	1.38	A1|3.64 C3|4.28 D4|3.12 DN1|3.26 DN5|3.71 M2|3.39 MS7|4.13 MS8|2.90 R2|3.82 W1|2.99 Y2|4.04 Z2|3.30 Z5|3.60
2099	chr5	15044123	15065827	21705	gain	4	30.77	C3 D4 M2 Z5	Z5|4.12	D4|3.19	0.93	C3|3.61 D4|3.19 M2|4.02 Z5|4.12
2105	chr5	18174589	18206087	31499	gain	13	100	A1 C3 D4 DN1 DN5 M2 MS7 MS8 R2 W1 Y2 Z2 Z5	A1|9.72	D4|5.96	3.76	A1|9.72 C3|7.30 D4|5.96 DN1|6.51 DN5|7.40 M2|6.20 MS7|8.35 MS8|7.87 R2|6.80 W1|8.42 Y2|7.07 Z2|6.62 Z5|7.37
2110	chr5	21003430	21115204	111775	both	10	76.92	A1 C3 D4 DN5 MS8 R2 W1 Y2 Z2 Z5	A1|3.80	D4|0.09	3.71	A1|3.80 C3|2.68 D4|0.09 D4|2.61 DN5|2.55 MS8|2.51 R2|3.58 W1|3.47 Y2|2.71 Z2|2.63 Z5|2.68
2111	chr5	21235383	21620343	384961	gain	13	100	A1 C3 D4 DN1 DN5 M2 MS7 MS8 R2 W1 Y2 Z2 Z5	Z2|8.28	D4|2.93	5.35	A1|7.80 C3|3.01 C3|4.07 C3|4.48 D4|2.93 D4|3.98 D4|4.33 D4|4.63 DN1|3.16 DN1|3.20 DN1|3.22 DN1|3.95 DN1|4.03 DN1|4.44 DN5|5.35 M2|3.27 M2|3.67 M2|3.87 M2|4.24 MS7|3.57 MS7|4.99 MS8|3.95 MS8|4.86 R2|3.69 R2|4.31 R2|5.28 W1|3.14 W1|3.18 W1|3.32 W1|3.88 W1|4.29 W1|4.53 Y2|4.24 Y2|5.11 Z2|4.24 Z2|8.28 Z5|3.15 Z5|3.81 Z5|5.81
2112	chr5	21673745	21856301	182557	both	13	100	A1 C3 D4 DN1 DN5 M2 MS7 MS8 R2 W1 Y2 Z2 Z5	A1|5.84	M2|0.16	5.68	A1|5.84 C3|3.33 C3|3.83 C3|3.97 C3|4.34 D4|3.38 D4|3.95 D4|4.12 D4|4.53 DN1|3.22 DN1|3.69 DN5|4.62 M2|0.16 M2|2.54 M2|2.97 M2|3.08 M2|3.35 M2|4.17 MS7|3.27 MS7|3.58 MS8|3.55 MS8|3.84 R2|3.11 R2|3.49 R2|3.94 W1|0.31 W1|2.53 W1|2.82 W1|3.40 W1|4.96 Y2|3.98 Y2|4.22 Z2|3.76 Z2|3.85 Z5|0.32 Z5|3.03 Z5|3.21
2113	chr5	21907929	22240745	332817	gain	13	100	A1 C3 D4 DN1 DN5 M2 MS7 MS8 R2 W1 Y2 Z2 Z5	A1|9.06	W1|2.81	6.25	A1|9.06 C3|3.87 C3|4.13 D4|3.89 D4|4.60 DN1|3.02 DN1|3.31 DN1|4.25 DN5|7.08 M2|3.25 M2|3.93 MS7|3.94 MS7|4.35 MS8|3.77 MS8|4.45 MS8|5.18 R2|4.67 R2|5.02 W1|2.81 W1|3.65 W1|3.93 W1|4.02 Y2|5.71 Z2|7.62 Z5|4.84
2114	chr5	22293233	22574040	280808	gain	13	100	A1 C3 D4 DN1 DN5 M2 MS7 MS8 R2 W1 Y2 Z2 Z5	A1|6.62	W1|3.26	3.36	A1|6.62 C3|3.88 C3|4.49 D4|4.14 D4|4.15 D4|4.70 DN1|3.68 DN1|3.95 DN5|5.93 M2|3.47 M2|3.75 M2|3.86 MS7|3.82 MS7|4.89 MS8|4.05 MS8|4.61 R2|3.96 W1|3.26 W1|3.68 W1|3.68 W1|4.27 Y2|3.77 Y2|4.81 Z2|5.51 Z5|3.33 Z5|3.61 Z5|5.04
2119	chr5	24076714	24109878	33165	gain	13	100	A1 C3 D4 DN1 DN5 M2 MS7 MS8 R2 W1 Y2 Z2 Z5	Y2|10.14	A1|4.27	5.87	A1|4.27 C3|4.66 D4|8.96 DN1|9.79 DN5|4.52 M2|7.30 MS7|5.99 MS8|5.69 R2|6.71 W1|4.61 Y2|10.14 Z2|4.71 Z5|5.22
2120	chr5	24128714	24150602	21889	gain	11	84.62	A1 D4 DN1 DN5 M2 MS7 MS8 R2 Y2 Z2 Z5	M2|4.79	Z5|2.51	2.28	A1|3.12 D4|3.41 DN1|4.71 DN5|2.98 M2|4.79 MS7|3.99 MS8|3.88 R2|4.38 Y2|3.14 Z2|2.84 Z5|2.51
2121	chr5	24616037	24639105	23069	loss	8	61.54	A1 C3 DN1 DN5 M2 MS8 Y2 Z5	DN1|1.47	DN5|0.96	0.51	A1|1.44 C3|1.07 DN1|1.47 DN5|0.96 M2|1.17 MS8|1.22 Y2|1.21 Z5|1.14
2131	chr5	35342385	35366169	23785	gain	13	100	A1 C3 D4 DN1 DN5 M2 MS7 MS8 R2 W1 Y2 Z2 Z5	DN1|7.49	Z2|3.98	3.51	A1|5.96 C3|7.23 D4|5.98 DN1|7.49 DN5|5.38 M2|7.39 MS7|6.23 MS8|6.01 R2|6.46 W1|4.68 Y2|5.63 Z2|3.98 Z5|5.08
2132	chr5	35396385	35410653	14269	gain	12	92.31	A1 C3 D4 DN1 DN5 M2 MS7 MS8 R2 W1 Y2 Z2	DN1|11.30	W1|6.32	4.98	A1|8.40 C3|11.01 D4|8.93 DN1|11.30 DN5|7.86 M2|9.72 MS7|9.28 MS8|6.50 R2|9.03 W1|6.32 Y2|7.88 Z2|9.52
2139	chr5	45310644	45355449	44806	loss	13	100	A1 C3 D4 DN1 DN5 M2 MS7 MS8 R2 W1 Y2 Z2 Z5	M2|1.21	C3|0.40	0.81	A1|1.19 C3|0.40 D4|0.99 DN1|0.95 DN5|1.00 M2|1.21 MS7|0.99 MS8|1.02 R2|0.92 W1|0.94 Y2|1.03 Z2|0.94 Z5|1.04
2148	chr5	61569896	61592558	22663	loss	13	100	A1 C3 D4 DN1 DN5 M2 MS7 MS8 R2 W1 Y2 Z2 Z5	R2|1.02	DN5|0.00	1.02	A1|0.85 C3|0.66 D4|0.73 DN1|0.03 DN5|0.00 M2|0.88 MS7|0.01 MS8|0.83 R2|1.02 W1|1.02 Y2|0.78 Z2|0.03 Z5|0.00
2149	chr5	63792544	63843042	50499	gain	13	100	A1 C3 D4 DN1 DN5 M2 MS7 MS8 R2 W1 Y2 Z2 Z5	D4|10.21	R2|6.02	4.19	A1|9.00 C3|7.97 D4|10.21 DN1|7.80 DN5|7.05 M2|9.26 MS7|7.36 MS8|7.58 R2|6.02 W1|7.03 Y2|8.50 Z2|7.99 Z5|7.41
2150	chr5	63922544	63940459	17916	gain	11	84.62	A1 C3 D4 DN1 DN5 M2 MS7 W1 Y2 Z2 Z5	C3|85.36	MS7|2.97	82.39	A1|44.56 C3|85.36 D4|12.16 DN1|37.64 DN5|15.53 M2|27.48 MS7|2.97 W1|26.80 Y2|28.15 Z2|64.26 Z5|12.36
2153	chr5	65976562	66064198	87637	gain	13	100	A1 C3 D4 DN1 DN5 M2 MS7 MS8 R2 W1 Y2 Z2 Z5	C3|10.62	W1|4.84	5.78	A1|6.81 C3|10.62 D4|7.87 DN1|7.73 DN5|6.01 M2|7.83 MS7|5.75 MS8|7.34 R2|6.50 W1|4.84 Y2|6.99 Z2|5.73 Z5|7.55
2166	chr5	82483396	82552165	68770	gain	13	100	A1 C3 D4 DN1 DN5 M2 MS7 MS8 R2 W1 Y2 Z2 Z5	Y2|29.38	A1|6.86	22.52	A1|6.86 C3|20.39 D4|8.73 DN1|11.71 DN5|10.83 M2|15.50 MS7|12.75 MS8|14.95 MS8|17.85 R2|10.46 W1|10.67 Y2|29.38 Z2|8.54 Z5|9.92
2178	chr5	91476788	91506153	29366	gain	12	92.31	A1 C3 D4 DN1 DN5 M2 MS7 MS8 R2 W1 Y2 Z5	DN1|4.28	MS7|2.54	1.74	A1|3.40 C3|3.90 D4|3.75 DN1|4.28 DN5|4.21 M2|2.77 MS7|2.54 MS8|4.03 R2|3.34 W1|2.65 Y2|3.80 Z5|3.94
2181	chr5	94435789	94499401	63613	gain	13	100	A1 C3 D4 DN1 DN5 M2 MS7 MS8 R2 W1 Y2 Z2 Z5	M2|4.94	Z5|2.67	2.27	A1|3.79 C3|4.38 D4|4.10 DN1|3.64 DN5|3.11 M2|4.94 MS7|3.23 MS8|3.41 R2|3.03 W1|3.44 Y2|3.12 Z2|4.16 Z5|2.67
2203	chr6	14001	36009	22009	gain	9	69.23	A1 D4 DN1 M2 MS7 MS8 R2 Y2 Z5	M2|3.17	R2|2.62	0.55	A1|2.68 D4|2.85 DN1|2.78 M2|3.17 MS7|2.75 MS8|2.82 R2|2.62 Y2|2.87 Z5|2.73
2204	chr6	40001	125815	85815	gain	13	100	A1 C3 D4 DN1 DN5 M2 MS7 MS8 R2 W1 Y2 Z2 Z5	Y2|7.54	DN5|6.26	1.28	A1|6.49 C3|7.43 D4|7.05 DN1|6.61 DN5|6.26 M2|7.42 MS7|6.39 MS8|6.27 R2|6.41 W1|6.52 Y2|7.54 Z2|6.50 Z5|6.68
2205	chr6	154001	180105	26105	gain	13	100	A1 C3 D4 DN1 DN5 M2 MS7 MS8 R2 W1 Y2 Z2 Z5	DN1|728.84	D4|497.37	231.47	A1|589.27 C3|516.92 D4|497.37 DN1|728.84 DN5|699.14 M2|604.42 MS7|647.83 MS8|545.89 R2|634.04 W1|501.98 Y2|539.24 Z2|540.05 Z5|698.41
2206	chr6	846969	883889	36921	gain	13	100	A1 C3 D4 DN1 DN5 M2 MS7 MS8 R2 W1 Y2 Z2 Z5	MS7|131.02	D4|48.09	82.93	A1|81.44 C3|65.79 D4|48.09 DN1|94.47 DN5|130.34 M2|74.98 MS7|131.02 MS8|101.86 R2|92.34 W1|80.80 Y2|100.34 Z2|98.49 Z5|121.68
2207	chr6	900969	917519	16551	gain	13	100	A1 C3 D4 DN1 DN5 M2 MS7 MS8 R2 W1 Y2 Z2 Z5	DN5|214.32	C3|85.31	129.01	A1|118.23 C3|85.31 D4|98.28 DN1|149.42 DN5|214.32 M2|113.06 MS7|110.60 MS8|156.06 R2|132.32 W1|122.10 Y2|154.13 Z2|141.61 Z5|182.03
2208	chr6	945969	961105	15137	gain	13	100	A1 C3 D4 DN1 DN5 M2 MS7 MS8 R2 W1 Y2 Z2 Z5	DN5|131.11	D4|28.01	103.1	A1|33.80 C3|59.45 D4|28.01 DN1|41.04 DN5|131.11 M2|72.82 MS7|49.38 MS8|98.25 R2|37.38 W1|79.33 Y2|98.24 Z2|98.03 Z5|117.87
2215	chr6	12051708	12088987	37280	loss	12	92.31	A1 C3 DN1 DN5 M2 MS7 MS8 R2 W1 Y2 Z2 Z5	MS8|1.18	A1|0.39	0.79	A1|0.39 C3|0.91 DN1|0.79 DN5|0.91 M2|1.15 MS7|0.82 MS8|1.18 R2|1.11 W1|0.71 Y2|0.93 Z2|0.88 Z5|1.02
2221	chr6	13709264	13750058	40795	gain	13	100	A1 C3 D4 DN1 DN5 M2 MS7 MS8 R2 W1 Y2 Z2 Z5	M2|4.07	DN5|3.12	0.95	A1|3.34 C3|3.39 D4|3.18 DN1|3.23 DN5|3.12 M2|4.07 MS7|3.19 MS8|3.17 R2|3.98 W1|3.53 Y2|3.44 Z2|3.29 Z5|4.01
2222	chr6	13802264	13819202	16939	gain	12	92.31	A1 D4 DN1 DN5 M2 MS7 MS8 R2 W1 Y2 Z2 Z5	R2|3.98	Z2|3.21	0.77	A1|3.62 D4|3.96 DN1|3.26 DN5|3.68 M2|3.97 MS7|3.53 MS8|3.45 R2|3.98 W1|3.28 Y2|3.36 Z2|3.21 Z5|3.91
2228	chr6	17050386	17105723	55338	gain	13	100	A1 C3 D4 DN1 DN5 M2 MS7 MS8 R2 W1 Y2 Z2 Z5	MS7|209.38	A1|92.25	117.13	A1|92.25 C3|143.47 D4|151.24 DN1|173.37 DN5|130.85 M2|158.02 MS7|209.38 MS8|201.49 R2|194.60 W1|157.38 Y2|107.70 Z2|99.36 Z5|123.70
2236	chr6	26493431	26545608	52178	gain	13	100	A1 C3 D4 DN1 DN5 M2 MS7 MS8 R2 W1 Y2 Z2 Z5	Z5|428.18	Y2|125.35	302.83	A1|159.41 C3|224.80 D4|172.91 DN1|274.07 DN5|289.41 M2|359.74 MS7|336.88 MS8|319.50 R2|191.60 W1|145.14 Y2|125.35 Z2|348.03 Z5|428.18
2237	chr6	27158464	27179158	20695	gain	13	100	A1 C3 D4 DN1 DN5 M2 MS7 MS8 R2 W1 Y2 Z2 Z5	W1|7.15	A1|4.49	2.66	A1|4.49 C3|5.60 D4|5.86 DN1|6.26 DN5|5.15 M2|5.79 MS7|6.14 MS8|5.71 R2|5.77 W1|7.15 Y2|5.96 Z2|5.39 Z5|6.20
2238	chr6	27228464	27393962	165499	gain	13	100	A1 C3 D4 DN1 DN5 M2 MS7 MS8 R2 W1 Y2 Z2 Z5	W1|6.64	A1|3.33	3.31	A1|3.33 A1|4.29 C3|4.44 C3|5.28 D4|5.20 DN1|5.58 DN5|4.64 M2|5.28 MS7|5.64 MS8|5.60 R2|4.84 W1|6.64 Y2|5.82 Z2|4.81 Z5|4.97
2243	chr6	33041007	33096995	55989	loss	7	53.85	A1 C3 DN1 MS8 Y2 Z2 Z5	MS8|1.25	Y2|0.78	0.47	A1|1.12 C3|0.97 DN1|1.14 MS8|1.25 Y2|0.78 Z2|1.00 Z5|1.24
2245	chr6	38110388	38136474	26087	loss	8	61.54	A1 C3 D4 DN1 MS7 W1 Y2 Z2	Y2|0.58	A1|0.00	0.58	A1|0.00 C3|0.52 D4|0.00 DN1|0.00 MS7|0.02 W1|0.14 Y2|0.58 Z2|0.09
2250	chr6	41694032	41730444	36413	loss	13	100	A1 C3 D4 DN1 DN5 M2 MS7 MS8 R2 W1 Y2 Z2 Z5	DN5|1.17	C3|0.54	0.63	A1|1.13 C3|0.54 D4|1.06 DN1|1.14 DN5|1.17 M2|0.88 MS7|1.17 MS8|1.00 R2|1.13 W1|1.00 Y2|0.83 Z2|1.16 Z5|0.86
2252	chr6	42930032	42943804	13773	loss	5	38.46	C3 D4 M2 MS8 Z5	MS8|0.33	Z5|0.20	0.13	C3|0.23 D4|0.27 M2|0.26 MS8|0.33 Z5|0.20
2258	chr6	43633707	43645526	11820	gain	11	84.62	A1 C3 D4 DN1 M2 MS7 MS8 W1 Y2 Z2 Z5	M2|3.95	A1|2.53	1.42	A1|2.53 C3|3.20 D4|2.61 DN1|3.10 M2|3.95 MS7|3.18 MS8|2.83 W1|2.87 Y2|3.38 Z2|2.91 Z5|2.99
2259	chr6	43677707	43703927	26221	gain	9	69.23	A1 C3 D4 M2 MS7 R2 W1 Y2 Z5	Y2|3.55	Z5|2.92	0.63	A1|3.20 C3|3.09 D4|3.13 M2|3.05 MS7|3.31 R2|2.97 W1|2.96 Y2|3.55 Z5|2.92
2263	chr6	44943404	44981086	37683	gain	12	92.31	A1 C3 D4 DN1 DN5 MS7 MS8 R2 W1 Y2 Z2 Z5	A1|6.24	Y2|2.92	3.32	A1|6.24 C3|3.12 C3|3.16 D4|3.40 DN1|5.04 DN5|3.97 MS7|4.14 MS8|4.06 R2|4.37 W1|3.25 Y2|2.92 Z2|4.80 Z5|5.27
2264	chr6	45164630	45194525	29896	gain	12	92.31	A1 D4 DN1 DN5 M2 MS7 MS8 R2 W1 Y2 Z2 Z5	A1|3.58	Y2|2.88	0.7	A1|3.58 D4|3.51 DN1|3.35 DN5|3.14 M2|3.23 MS7|3.47 MS8|3.45 R2|3.22 W1|3.08 Y2|2.88 Z2|3.48 Z5|3.12
2265	chr6	45330630	45363097	32468	gain	12	92.31	A1 C3 D4 DN1 DN5 M2 MS7 MS8 R2 W1 Z2 Z5	MS8|4.01	C3|2.66	1.35	A1|3.42 C3|2.66 D4|3.58 DN1|3.20 DN5|3.48 M2|3.44 MS7|3.65 MS8|4.01 R2|3.66 W1|3.28 Z2|3.37 Z5|3.41
2266	chr6	45377630	45395415	17786	gain	11	84.62	A1 C3 D4 DN1 DN5 M2 MS7 R2 W1 Z2 Z5	DN1|3.59	A1|2.84	0.75	A1|2.84 C3|3.00 D4|3.11 DN1|3.59 DN5|2.88 M2|3.58 MS7|3.51 R2|3.29 W1|3.40 Z2|3.32 Z5|2.93
2267	chr6	45401630	45446495	44866	gain	12	92.31	A1 C3 D4 DN1 DN5 M2 MS7 MS8 R2 W1 Y2 Z2	M2|4.16	D4|2.81	1.35	A1|3.67 C3|3.09 D4|2.81 DN1|3.62 DN5|3.30 M2|4.16 MS7|4.07 MS8|3.19 R2|4.02 W1|3.20 Y2|3.49 Z2|3.56
2268	chr6	45971236	45996746	25511	gain	13	100	A1 C3 D4 DN1 DN5 M2 MS7 MS8 R2 W1 Y2 Z2 Z5	MS7|4.00	Y2|2.99	1.01	A1|3.64 C3|3.00 D4|3.31 DN1|3.65 DN5|3.42 M2|3.13 MS7|4.00 MS8|3.48 R2|3.15 W1|3.38 Y2|2.99 Z2|3.73 Z5|3.34
2271	chr6	47272536	47284533	11998	gain	11	84.62	A1 D4 DN1 DN5 M2 MS7 MS8 R2 W1 Y2 Z2	DN1|19.90	W1|3.99	15.91	A1|9.34 D4|13.04 DN1|19.90 DN5|11.61 M2|14.22 MS7|14.41 MS8|14.74 R2|17.51 W1|3.99 Y2|11.06 Z2|15.75
2284	chr6	52452388	52597068	144681	gain	13	100	A1 C3 D4 DN1 DN5 M2 MS7 MS8 R2 W1 Y2 Z2 Z5	M2|11.23	R2|6.60	4.63	A1|8.34 C3|7.02 D4|7.27 DN1|8.29 DN5|9.20 M2|11.23 MS7|10.62 MS8|9.01 R2|6.60 W1|7.75 Y2|6.65 Z2|8.65 Z5|10.67
2285	chr6	52769022	52880706	111685	gain	13	100	A1 C3 D4 DN1 DN5 M2 MS7 MS8 R2 W1 Y2 Z2 Z5	Z5|8.58	Z2|3.16	5.42	A1|4.23 A1|4.60 A1|5.46 C3|5.47 D4|4.88 D4|6.59 DN1|4.08 DN1|4.38 DN5|4.33 DN5|7.05 M2|7.11 MS7|4.33 MS8|3.81 MS8|5.76 R2|4.09 R2|4.75 W1|3.46 W1|5.32 Y2|5.16 Z2|3.16 Z2|4.83 Z5|3.61 Z5|8.58
2286	chr6	53356660	53396602	39943	gain	13	100	A1 C3 D4 DN1 DN5 M2 MS7 MS8 R2 W1 Y2 Z2 Z5	A1|3.79	D4|2.86	0.93	A1|3.79 C3|3.69 D4|2.86 DN1|3.32 DN5|3.04 M2|3.34 MS7|3.06 MS8|3.78 R2|3.24 W1|3.46 Y2|3.10 Z2|3.47 Z5|3.34
2287	chr6	53536841	53555617	18777	gain	13	100	A1 C3 D4 DN1 DN5 M2 MS7 MS8 R2 W1 Y2 Z2 Z5	A1|4.18	DN1|3.06	1.12	A1|4.18 C3|3.97 D4|3.51 DN1|3.06 DN5|3.30 M2|4.12 MS7|3.72 MS8|3.58 R2|3.96 W1|3.32 Y2|3.53 Z2|3.12 Z5|3.39
2288	chr6	53574841	53589353	14513	gain	12	92.31	A1 C3 DN1 DN5 M2 MS7 MS8 R2 W1 Y2 Z2 Z5	C3|7.70	Z5|3.54	4.16	A1|7.08 C3|7.70 DN1|5.11 DN5|3.91 M2|6.12 MS7|4.67 MS8|5.32 R2|5.87 W1|4.22 Y2|6.31 Z2|5.41 Z5|3.54
2296	chr6	55811767	55849667	37901	gain	12	92.31	A1 C3 D4 DN1 DN5 M2 MS7 MS8 R2 W1 Y2 Z2	DN5|6.13	W1|3.55	2.58	A1|4.72 C3|5.55 D4|4.12 DN1|4.36 DN5|6.13 M2|6.01 MS7|5.44 MS8|4.69 R2|4.72 W1|3.55 Y2|4.23 Z2|5.40
2310	chr6	66886147	66934967	48821	gain	13	100	A1 C3 D4 DN1 DN5 M2 MS7 MS8 R2 W1 Y2 Z2 Z5	DN1|3.95	Y2|3.15	0.8	A1|3.86 C3|3.36 D4|3.34 DN1|3.95 DN5|3.42 M2|3.77 MS7|3.77 MS8|3.44 R2|3.79 W1|3.41 Y2|3.15 Z2|3.58 Z5|3.45
2313	chr6	67038714	67069302	30589	gain	13	100	A1 C3 D4 DN1 DN5 M2 MS7 MS8 R2 W1 Y2 Z2 Z5	A1|4.01	Y2|3.20	0.81	A1|4.01 C3|3.23 D4|3.47 DN1|3.96 DN5|3.55 M2|3.85 MS7|3.91 MS8|3.48 R2|3.90 W1|3.47 Y2|3.20 Z2|3.56 Z5|3.61
2336	chr6	88408397	88446035	37639	gain	12	92.31	A1 C3 D4 DN1 DN5 M2 MS7 MS8 R2 W1 Z2 Z5	D4|3.83	MS8|2.96	0.87	A1|3.01 C3|3.73 D4|3.83 DN1|3.47 DN5|3.24 M2|2.97 MS7|3.50 MS8|2.96 R2|3.22 W1|3.55 Z2|3.64 Z5|3.41
2337	chr6	88713494	88738419	24926	gain	12	92.31	A1 C3 D4 DN1 DN5 M2 MS7 MS8 R2 W1 Z2 Z5	D4|3.92	MS8|3.20	0.72	A1|3.44 C3|3.34 D4|3.92 DN1|3.31 DN5|3.28 M2|3.69 MS7|3.71 MS8|3.20 R2|3.54 W1|3.33 Z2|3.32 Z5|3.53
2344	chr6	96795544	96821297	25754	loss	7	53.85	C3 DN1 M2 MS7 MS8 Y2 Z2	M2|0.30	C3|0.00	0.3	C3|0.00 DN1|0.17 M2|0.30 MS7|0.00 MS8|0.12 Y2|0.11 Z2|0.10
2355	chr6	107512404	107632229	119826	loss	13	100	A1 C3 D4 DN1 DN5 M2 MS7 MS8 R2 W1 Y2 Z2 Z5	D4|0.04	A1|0.00	0.04	A1|0.00 C3|0.00 D4|0.04 DN1|0.00 DN5|0.00 M2|0.00 MS7|0.00 MS8|0.00 R2|0.00 W1|0.00 Y2|0.00 Z2|0.00 Z5|0.00
2382	chr6	142816085	142849949	33865	loss	12	92.31	A1 C3 D4 DN1 DN5 M2 MS7 MS8 R2 W1 Z2 Z5	DN5|1.36	D4|0.83	0.53	A1|1.08 C3|1.15 D4|0.83 DN1|1.21 DN5|1.36 M2|1.08 MS7|1.25 MS8|1.07 R2|1.11 W1|1.09 Z2|1.09 Z5|0.90
2394	chr6	151916451	151940990	24540	gain	12	92.31	A1 C3 DN1 DN5 M2 MS7 MS8 R2 W1 Y2 Z2 Z5	C3|9.00	M2|2.85	6.15	A1|7.52 C3|9.00 DN1|6.71 DN5|4.38 M2|2.85 MS7|6.22 MS8|5.59 R2|5.20 W1|6.59 Y2|7.43 Z2|5.03 Z5|7.23
2395	chr6	151950451	152047320	96870	gain	13	100	A1 C3 D4 DN1 DN5 M2 MS7 MS8 R2 W1 Y2 Z2 Z5	A1|10.36	D4|3.88	6.48	A1|10.36 C3|10.35 D4|3.88 DN1|8.88 DN5|4.87 M2|4.09 MS7|5.79 MS8|5.74 R2|5.00 W1|8.60 Y2|8.26 Z2|4.93 Z5|9.31
2396	chr6	152098979	152208956	109978	both	12	92.31	A1 C3 D4 DN1 DN5 MS7 MS8 R2 W1 Y2 Z2 Z5	C3|14.57	D4|0.00	14.57	A1|11.02 C3|14.57 D4|0.00 DN1|9.96 DN5|5.27 MS7|6.82 MS8|6.74 R2|5.88 W1|8.88 Y2|10.34 Z2|5.83 Z5|10.96
2403	chr6	155621055	155678066	57012	gain	13	100	A1 C3 D4 DN1 DN5 M2 MS7 MS8 R2 W1 Y2 Z2 Z5	M2|4.25	Z2|2.68	1.57	A1|4.17 C3|3.61 D4|3.78 DN1|4.10 DN5|3.46 M2|4.25 MS7|3.19 MS8|2.98 R2|2.81 W1|3.61 Y2|3.70 Z2|2.68 Z5|3.03
2404	chr6	155722055	155817000	94946	gain	12	92.31	A1 C3 D4 DN1 DN5 M2 MS7 R2 W1 Y2 Z2 Z5	M2|4.20	MS7|2.79	1.41	A1|3.78 C3|3.42 D4|3.68 DN1|3.70 DN5|3.42 M2|4.20 MS7|2.79 R2|2.84 R2|3.23 W1|3.40 Y2|3.51 Z2|2.84 Z5|3.29
2420	chr7	22194582	22245550	50969	gain	13	100	A1 C3 D4 DN1 DN5 M2 MS7 MS8 R2 W1 Y2 Z2 Z5	DN5|10.15	MS7|4.02	6.13	A1|6.64 C3|7.85 D4|4.72 DN1|5.29 DN5|10.15 M2|5.57 MS7|4.02 MS8|4.15 R2|9.88 W1|6.26 Y2|6.79 Z2|4.71 Z5|7.16
2421	chr7	22311582	22346301	34720	gain	13	100	A1 C3 D4 DN1 DN5 M2 MS7 MS8 R2 W1 Y2 Z2 Z5	DN5|8.78	MS8|3.86	4.92	A1|5.95 C3|6.90 D4|5.76 DN1|5.48 DN5|8.78 M2|6.20 MS7|4.04 MS8|3.86 R2|8.40 W1|7.49 Y2|7.99 Z2|5.52 Z5|7.58
2422	chr7	22414723	22480536	65814	gain	13	100	A1 C3 D4 DN1 DN5 M2 MS7 MS8 R2 W1 Y2 Z2 Z5	DN5|8.49	MS7|3.90	4.59	A1|6.03 C3|6.37 D4|5.60 DN1|5.08 DN5|8.49 M2|5.98 MS7|3.90 MS8|4.01 R2|7.65 W1|7.07 Y2|6.85 Z2|5.32 Z5|7.35
2423	chr7	22518723	22543764	25042	gain	13	100	A1 C3 D4 DN1 DN5 M2 MS7 MS8 R2 W1 Y2 Z2 Z5	DN5|7.98	MS8|3.39	4.59	A1|5.00 C3|6.02 D4|3.48 DN1|4.43 DN5|7.98 M2|5.28 MS7|3.68 MS8|3.39 R2|6.48 W1|5.74 Y2|4.53 Z2|4.80 Z5|5.17
2424	chr7	22698902	22731800	32899	gain	12	92.31	A1 C3 D4 DN1 M2 MS7 MS8 R2 W1 Y2 Z2 Z5	Y2|4.09	R2|3.19	0.9	A1|3.76 C3|3.43 D4|3.29 DN1|3.39 M2|3.60 MS7|3.41 MS8|3.64 R2|3.19 W1|3.25 Y2|4.09 Z2|3.34 Z5|3.41
2425	chr7	22802641	22818258	15618	gain	9	69.23	A1 D4 DN1 M2 MS7 MS8 W1 Y2 Z2	Y2|3.94	MS7|3.04	0.9	A1|3.60 D4|3.48 DN1|3.23 M2|3.66 MS7|3.04 MS8|3.28 W1|3.20 Y2|3.94 Z2|3.71
2426	chr7	23080641	23111939	31299	gain	13	100	A1 C3 D4 DN1 DN5 M2 MS7 MS8 R2 W1 Y2 Z2 Z5	R2|3.26	C3|2.81	0.45	A1|2.94 C3|2.81 D4|2.89 DN1|3.06 DN5|2.82 M2|2.83 MS7|2.88 MS8|3.06 R2|3.26 W1|3.24 Y2|2.90 Z2|2.97 Z5|2.97
2427	chr7	23163640	23188381	24742	gain	8	61.54	C3 D4 DN5 MS7 MS8 R2 W1 Z5	D4|3.19	Z5|2.51	0.68	C3|2.93 D4|3.19 DN5|2.98 MS7|2.69 MS8|2.56 R2|2.67 W1|3.01 Z5|2.51
2428	chr7	23303640	23399380	95741	both	13	100	A1 C3 D4 DN1 DN5 M2 MS7 MS8 R2 W1 Y2 Z2 Z5	M2|6.47	DN5|0.00	6.47	A1|5.56 A1|6.08 C3|4.04 C3|4.60 D4|4.65 D4|5.59 DN1|5.30 DN1|5.89 DN5|0.00 M2|6.07 M2|6.47 MS7|4.85 MS7|6.15 MS8|5.16 MS8|5.69 R2|0.00 W1|5.20 W1|5.66 Y2|5.05 Y2|5.15 Z2|4.44 Z2|5.14 Z5|4.08 Z5|4.45
2429	chr7	23462642	23599959	137318	both	13	100	A1 C3 D4 DN1 DN5 M2 MS7 MS8 R2 W1 Y2 Z2 Z5	MS7|6.81	DN5|0.00	6.81	A1|4.27 A1|6.20 C3|2.75 C3|4.21 D4|3.75 D4|5.71 DN1|4.61 DN1|6.48 DN5|0.00 M2|4.59 M2|6.64 MS7|4.34 MS7|6.81 MS8|3.69 MS8|6.29 R2|0.00 W1|3.85 W1|6.56 Y2|3.59 Y2|5.55 Z2|3.19 Z2|5.15 Z5|2.93 Z5|4.36
2430	chr7	23651266	23678442	27177	both	13	100	A1 C3 D4 DN1 DN5 M2 MS7 MS8 R2 W1 Y2 Z2 Z5	M2|5.86	DN5|0.00	5.86	A1|5.42 C3|4.08 D4|4.61 DN1|5.41 DN5|0.00 M2|5.86 MS7|5.67 MS8|5.26 R2|0.00 W1|5.01 Y2|4.91 Z2|4.40 Z5|3.77
2431	chr7	23749266	23814881	65616	both	13	100	A1 C3 D4 DN1 DN5 M2 MS7 MS8 R2 W1 Y2 Z2 Z5	MS7|7.77	DN5|0.00	7.77	A1|7.10 C3|4.43 D4|6.23 DN1|7.30 DN5|0.00 M2|7.34 MS7|7.77 MS8|6.70 R2|0.00 W1|7.52 Y2|6.01 Z2|5.31 Z5|4.55
2433	chr7	24330210	24359221	29012	gain	13	100	A1 C3 D4 DN1 DN5 M2 MS7 MS8 R2 W1 Y2 Z2 Z5	R2|38.71	W1|11.81	26.9	A1|23.20 C3|23.87 D4|12.52 DN1|28.10 DN5|17.09 M2|21.29 MS7|28.79 MS8|31.75 R2|38.71 W1|11.81 Y2|25.68 Z2|21.74 Z5|18.11
2435	chr7	24494210	24518725	24516	gain	11	84.62	A1 C3 D4 M2 MS7 MS8 R2 W1 Y2 Z2 Z5	M2|11.09	C3|3.14	7.95	A1|7.18 C3|3.14 D4|6.06 M2|11.09 MS7|4.49 MS8|4.12 R2|4.03 W1|3.39 Y2|6.12 Z2|9.01 Z5|3.71
2436	chr7	24620712	24762578	141867	gain	12	92.31	A1 C3 D4 DN1 DN5 M2 MS7 MS8 R2 W1 Z2 Z5	MS7|5.18	DN1|2.82	2.36	A1|3.59 A1|4.22 C3|3.47 C3|4.22 D4|3.63 D4|4.26 D4|4.32 DN1|2.82 DN1|3.41 DN1|3.41 DN5|5.01 M2|4.25 M2|4.93 MS7|5.18 MS8|4.89 R2|4.68 W1|3.92 W1|4.39 Z2|2.83 Z2|2.98 Z2|3.03 Z2|3.11 Z5|3.89 Z5|5.01
2440	chr7	25352905	25559488	206584	both	13	100	A1 C3 D4 DN1 DN5 M2 MS7 MS8 R2 W1 Y2 Z2 Z5	Z5|12.09	DN5|0.02	12.07	A1|9.73 C3|5.50 D4|5.42 DN1|4.79 DN5|0.02 DN5|3.10 DN5|3.34 DN5|3.91 DN5|4.29 M2|3.83 MS7|9.32 MS8|9.36 R2|6.63 W1|4.52 Y2|6.54 Z2|7.72 Z5|12.09
2441	chr7	25613357	25795305	181949	both	13	100	A1 C3 D4 DN1 DN5 M2 MS7 MS8 R2 W1 Y2 Z2 Z5	Z5|12.31	DN5|0.11	12.2	A1|9.19 C3|5.86 D4|5.53 DN1|5.05 DN5|0.11 DN5|3.55 DN5|4.95 DN5|5.26 M2|4.49 MS7|9.44 MS8|9.16 R2|7.08 W1|4.79 Y2|6.37 Z2|7.65 Z5|12.31
2442	chr7	25846221	25903112	56892	gain	13	100	A1 C3 D4 DN1 DN5 M2 MS7 MS8 R2 W1 Y2 Z2 Z5	Z5|14.58	DN5|3.87	10.71	A1|14.23 C3|8.42 D4|9.02 DN1|6.98 DN5|3.87 DN5|4.07 M2|4.56 MS7|11.15 MS8|10.27 R2|7.79 W1|4.67 W1|5.32 Y2|8.67 Z2|9.21 Z5|14.58
2443	chr7	25953420	26085912	132493	both	13	100	A1 C3 D4 DN1 DN5 M2 MS7 MS8 R2 W1 Y2 Z2 Z5	A1|10.60	M2|0.93	9.67	A1|10.60 C3|4.38 D4|5.55 DN1|3.50 DN5|4.45 DN5|5.09 M2|0.93 M2|5.37 M2|9.32 MS7|3.34 MS7|4.70 MS8|3.33 MS8|4.46 R2|2.99 R2|4.45 R2|6.66 W1|3.70 W1|5.31 W1|5.96 Y2|3.38 Y2|5.32 Z2|6.40 Z5|5.51
2444	chr7	26141159	26307686	166528	both	13	100	A1 C3 D4 DN1 DN5 M2 MS7 MS8 R2 W1 Y2 Z2 Z5	M2|18.17	M2|0.91	17.26	A1|12.24 C3|6.78 D4|7.17 DN1|5.25 DN5|6.33 M2|0.91 M2|18.17 MS7|5.36 MS8|4.70 R2|4.89 W1|3.73 W1|4.66 Y2|6.32 Z2|8.69 Z5|8.56
2445	chr7	26420451	26614217	193767	gain	13	100	A1 C3 D4 DN1 DN5 M2 MS7 MS8 R2 W1 Y2 Z2 Z5	M2|23.07	W1|5.90	17.17	A1|12.31 C3|10.03 D4|11.67 DN1|8.82 DN5|6.23 M2|23.07 MS7|6.25 MS8|6.05 R2|7.57 W1|5.90 Y2|9.16 Z2|16.06 Z5|14.94
2449	chr7	27687151	27718416	31266	gain	12	92.31	A1 C3 D4 DN1 M2 MS7 MS8 R2 W1 Y2 Z2 Z5	MS8|3.95	Z2|2.53	1.42	A1|2.74 C3|3.19 D4|3.24 DN1|3.39 M2|3.07 MS7|3.14 MS8|3.95 R2|2.74 W1|2.82 Y2|3.00 Z2|2.53 Z5|2.67
2450	chr7	27917005	27953858	36854	gain	13	100	A1 C3 D4 DN1 DN5 M2 MS7 MS8 R2 W1 Y2 Z2 Z5	D4|4.91	Z5|3.65	1.26	A1|3.93 C3|4.12 D4|4.91 DN1|3.95 DN5|4.13 M2|3.81 MS7|3.76 MS8|4.29 R2|3.93 W1|4.02 Y2|3.92 Z2|3.89 Z5|3.65
2451	chr7	28069005	28134050	65046	gain	12	92.31	A1 C3 D4 DN1 DN5 M2 MS7 MS8 R2 W1 Z2 Z5	MS7|5.01	M2|2.85	2.16	A1|3.81 C3|2.97 D4|4.92 DN1|3.36 DN5|3.27 M2|2.85 MS7|5.01 MS8|4.66 R2|3.20 W1|3.10 Z2|4.94 Z5|3.21
2453	chr7	28319631	28416701	97071	both	13	100	A1 C3 D4 DN1 DN5 M2 MS7 MS8 R2 W1 Y2 Z2 Z5	Y2|15.38	C3|0.52	14.86	A1|14.52 C3|0.52 C3|7.68 D4|8.58 DN1|1.47 DN1|11.44 DN5|0.85 DN5|10.79 M2|10.60 MS7|8.75 MS8|9.75 R2|12.59 W1|1.13 W1|10.53 Y2|15.38 Z2|1.06 Z2|6.20 Z5|5.80
2454	chr7	28487631	28606790	119160	gain	13	100	A1 C3 D4 DN1 DN5 M2 MS7 MS8 R2 W1 Y2 Z2 Z5	Y2|14.02	Z5|5.23	8.79	A1|13.54 C3|6.68 D4|8.79 DN1|9.27 DN5|8.38 M2|10.60 MS7|8.09 MS8|8.00 R2|12.70 W1|7.86 Y2|14.02 Z2|6.50 Z5|5.23
2455	chr7	28661563	28842442	180880	both	13	100	A1 C3 D4 DN1 DN5 M2 MS7 MS8 R2 W1 Y2 Z2 Z5	DN5|14.08	W1|0.00	14.08	A1|1.13 A1|10.04 C3|5.08 D4|6.87 DN1|1.26 DN1|10.85 DN5|14.08 M2|10.62 MS7|10.39 MS8|9.89 R2|11.71 W1|0.00 W1|10.54 Y2|12.78 Z2|7.08 Z5|6.38
2457	chr7	29091566	29125468	33903	gain	10	76.92	A1 C3 D4 DN1 DN5 M2 MS7 MS8 R2 Y2	M2|4.84	D4|3.57	1.27	A1|3.97 C3|3.71 D4|3.57 DN1|4.11 DN5|3.77 M2|4.84 MS7|3.88 MS8|3.77 R2|4.10 R2|4.15 Y2|4.34
2482	chr7	58974309	59004669	30361	gain	10	76.92	A1 C3 D4 DN1 DN5 MS7 MS8 R2 W1 Z5	C3|4.33	MS8|3.17	1.16	A1|3.75 C3|4.33 D4|4.29 DN1|3.96 DN5|3.29 MS7|3.46 MS8|3.17 R2|3.49 W1|3.21 Z5|3.67
2484	chr7	59039309	59098374	59066	gain	13	100	A1 C3 D4 DN1 DN5 M2 MS7 MS8 R2 W1 Y2 Z2 Z5	M2|3.60	MS8|2.64	0.96	A1|3.06 C3|3.42 D4|3.15 DN1|3.01 DN1|3.10 DN5|3.09 DN5|3.28 M2|3.39 M2|3.60 MS7|2.82 MS7|2.99 MS8|2.64 R2|2.96 W1|3.21 Y2|3.42 Z2|3.12 Z5|2.93 Z5|3.57
2485	chr7	59188619	59248308	59690	gain	13	100	A1 C3 D4 DN1 DN5 M2 MS7 MS8 R2 W1 Y2 Z2 Z5	A1|3.57	W1|2.94	0.63	A1|3.20 A1|3.57 C3|3.32 D4|3.30 DN1|3.43 DN5|3.13 M2|3.20 MS7|3.31 MS7|3.54 MS8|3.09 MS8|3.30 R2|3.30 W1|2.94 Y2|3.02 Z2|3.07 Z5|3.32
2486	chr7	59249619	59271391	21773	gain	9	69.23	A1 C3 M2 MS7 MS8 R2 W1 Y2 Z5	A1|3.60	W1|2.88	0.72	A1|3.60 C3|3.14 M2|3.45 MS7|3.03 MS8|3.08 R2|3.01 W1|2.88 Y2|3.42 Z5|3.15
2518	chr7	82172316	82566848	394533	gain	13	100	A1 C3 D4 DN1 DN5 M2 MS7 MS8 R2 W1 Y2 Z2 Z5	M2|6.57	DN1|2.72	3.85	A1|3.47 A1|3.71 A1|3.93 A1|4.54 C3|5.01 D4|3.69 D4|4.41 DN1|2.72 DN1|4.37 DN1|4.72 DN1|5.36 DN5|5.96 M2|6.57 MS7|4.11 MS7|4.46 MS8|4.68 R2|3.22 R2|4.46 W1|3.42 W1|4.55 Y2|2.97 Y2|3.00 Z2|3.41 Z2|4.07 Z2|6.23 Z5|4.34
2520	chr7	82683695	82709705	26011	gain	12	92.31	A1 C3 D4 DN1 DN5 M2 MS7 MS8 R2 W1 Z2 Z5	M2|11.69	A1|4.21	7.48	A1|4.21 C3|5.80 D4|5.12 DN1|7.85 DN5|7.90 M2|11.69 MS7|5.94 MS8|5.62 R2|6.48 W1|7.30 Z2|8.19 Z5|8.10
2523	chr7	83701594	83729747	28154	gain	13	100	A1 C3 D4 DN1 DN5 M2 MS7 MS8 R2 W1 Y2 Z2 Z5	C3|4.24	DN5|3.19	1.05	A1|3.91 C3|4.24 D4|3.32 DN1|3.44 DN5|3.19 M2|3.62 MS7|3.72 MS8|3.86 R2|3.71 W1|4.01 Y2|3.41 Z2|3.63 Z5|3.71
2524	chr7	83781172	84336296	555125	both	13	100	A1 C3 D4 DN1 DN5 M2 MS7 MS8 R2 W1 Y2 Z2 Z5	A1|6.87	Z2|0.36	6.51	A1|5.60 A1|6.87 C3|6.20 D4|5.07 D4|5.61 DN1|5.40 DN1|6.22 DN5|6.03 M2|5.79 MS7|5.81 MS8|6.18 R2|5.38 R2|6.22 W1|6.00 W1|6.68 Y2|5.17 Y2|6.60 Z2|0.36 Z2|5.18 Z2|6.51 Z5|5.33 Z5|6.46
2525	chr7	84387085	84562583	175499	gain	13	100	A1 C3 D4 DN1 DN5 M2 MS7 MS8 R2 W1 Y2 Z2 Z5	Y2|5.34	D4|4.34	1	A1|5.06 C3|5.33 D4|4.34 DN1|4.82 DN5|5.19 M2|5.01 MS7|4.74 MS8|4.81 R2|4.94 W1|5.18 Y2|5.34 Z2|4.70 Z5|4.80
2526	chr7	84621477	84961599	340123	gain	13	100	A1 C3 D4 DN1 DN5 M2 MS7 MS8 R2 W1 Y2 Z2 Z5	W1|5.89	D4|4.63	1.26	A1|5.25 C3|5.39 D4|4.63 DN1|5.05 DN5|5.70 M2|5.36 MS7|4.99 MS8|5.04 R2|5.25 W1|5.89 Y2|5.37 Z2|5.54 Z5|5.29
2527	chr7	85013321	85343231	329911	gain	13	100	A1 C3 D4 DN1 DN5 M2 MS7 MS8 R2 W1 Y2 Z2 Z5	C3|6.03	D4|4.87	1.16	A1|5.71 C3|6.03 D4|4.87 DN1|5.55 DN5|5.72 M2|5.30 MS7|5.35 MS8|5.64 R2|5.41 W1|6.01 Y2|5.93 Z2|5.57 Z5|5.30
2529	chr7	85853684	86034660	180977	gain	13	100	A1 C3 D4 DN1 DN5 M2 MS7 MS8 R2 W1 Y2 Z2 Z5	Y2|6.38	Z5|3.52	2.86	A1|3.96 C3|4.70 D4|3.96 DN1|4.02 DN1|5.94 DN5|3.91 M2|3.88 MS7|3.66 MS7|4.02 MS8|3.85 R2|3.72 W1|3.91 Y2|4.26 Y2|4.42 Y2|6.38 Z2|3.97 Z5|3.52 Z5|4.82
2541	chr7	100288397	100364287	75891	gain	13	100	A1 C3 D4 DN1 DN5 M2 MS7 MS8 R2 W1 Y2 Z2 Z5	M2|5.04	D4|3.98	1.06	A1|4.93 C3|4.39 D4|3.98 DN1|4.41 DN5|4.12 M2|5.04 MS7|4.76 MS8|4.02 R2|4.23 W1|4.18 Y2|4.35 Z2|4.14 Z5|5.03
2544	chr7	102761296	102789120	27825	gain	6	46.15	D4 M2 MS7 MS8 R2 Y2	Y2|5.09	M2|3.85	1.24	D4|3.91 M2|3.85 MS7|4.97 MS8|4.29 R2|3.87 Y2|5.09
2551	chr7	104459769	104496308	36540	gain	9	69.23	A1 C3 D4 DN1 DN5 M2 MS8 R2 Z5	C3|3.52	DN1|2.71	0.81	A1|3.17 C3|3.52 D4|3.18 DN1|2.71 DN5|2.79 M2|3.18 MS8|3.00 R2|2.79 Z5|2.89
2552	chr7	104605769	104623500	17732	gain	8	61.54	C3 D4 DN5 M2 MS7 R2 Y2 Z2	C3|3.91	DN5|2.75	1.16	C3|3.91 D4|3.14 DN5|2.75 M2|3.66 MS7|2.93 R2|2.99 Y2|3.32 Z2|2.99
2565	chr7	122931173	122985819	54647	gain	13	100	A1 C3 D4 DN1 DN5 M2 MS7 MS8 R2 W1 Y2 Z2 Z5	M2|4.60	D4|3.40	1.2	A1|3.94 C3|3.91 D4|3.40 DN1|4.38 DN5|4.27 M2|4.60 MS7|4.35 MS8|4.33 R2|3.50 W1|3.78 Y2|4.06 Z2|4.04 Z5|4.08
2566	chr7	122989173	123011121	21949	gain	13	100	A1 C3 D4 DN1 DN5 M2 MS7 MS8 R2 W1 Y2 Z2 Z5	MS8|5.49	DN5|3.29	2.2	A1|4.36 C3|4.26 D4|3.71 DN1|4.48 DN5|3.29 M2|4.20 MS7|4.57 MS8|5.49 R2|4.54 W1|3.56 Y2|4.53 Z2|4.07 Z5|3.61
2567	chr7	123012173	123043204	31032	gain	13	100	A1 C3 D4 DN1 DN5 M2 MS7 MS8 R2 W1 Y2 Z2 Z5	DN1|4.88	DN5|3.41	1.47	A1|4.03 C3|3.88 D4|3.78 DN1|4.88 DN5|3.41 M2|4.34 MS7|4.22 MS8|3.96 R2|4.25 W1|4.07 Y2|4.41 Z2|3.86 Z5|4.43
2568	chr7	123093553	123120492	26940	gain	13	100	A1 C3 D4 DN1 DN5 M2 MS7 MS8 R2 W1 Y2 Z2 Z5	MS8|6.37	R2|3.55	2.82	A1|3.58 C3|3.56 D4|4.35 DN1|4.99 DN5|3.82 M2|4.31 MS7|3.71 MS8|6.37 R2|3.55 W1|4.53 Y2|5.69 Z2|4.08 Z5|3.92
2577	chr7	131439525	131731857	292333	both	13	100	A1 C3 D4 DN1 DN5 M2 MS7 MS8 R2 W1 Y2 Z2 Z5	W1|6.79	MS8|0.36	6.43	A1|6.41 C3|6.65 D4|5.45 DN1|6.03 DN5|6.22 M2|6.08 MS7|0.53 MS7|6.23 MS8|0.36 MS8|6.31 R2|5.51 W1|6.79 Y2|6.52 Z2|5.82 Z5|5.83
2578	chr7	131785610	131941979	156370	gain	13	100	A1 C3 D4 DN1 DN5 M2 MS7 MS8 R2 W1 Y2 Z2 Z5	C3|6.47	D4|5.45	1.02	A1|6.25 C3|6.47 D4|5.45 DN1|6.16 DN5|6.37 M2|5.70 MS7|5.97 MS8|6.23 R2|5.85 W1|6.04 Y2|5.97 Z2|6.19 Z5|5.57
2580	chr7	132551686	132717018	165333	both	13	100	A1 C3 D4 DN1 DN5 M2 MS7 MS8 R2 W1 Y2 Z2 Z5	Y2|9.59	C3|0.54	9.05	A1|6.52 A1|8.36 C3|0.54 C3|8.07 C3|9.17 D4|5.41 D4|7.01 DN1|6.96 DN5|7.84 M2|6.92 MS7|6.83 MS8|3.33 MS8|8.38 R2|7.79 R2|7.81 W1|7.43 Y2|6.03 Y2|9.59 Z2|7.52 Z5|3.29 Z5|8.59
2581	chr7	132775289	133100990	325702	gain	13	100	A1 C3 D4 DN1 DN5 M2 MS7 MS8 R2 W1 Y2 Z2 Z5	Z5|5.18	D4|4.21	0.97	A1|5.16 C3|5.13 D4|4.21 D4|4.66 DN1|4.93 DN5|4.92 M2|4.95 MS7|4.50 MS7|4.81 MS8|4.84 MS8|5.13 R2|4.83 W1|5.02 Y2|4.87 Z2|4.99 Z5|4.71 Z5|5.18
2582	chr7	133162710	133581474	418765	gain	13	100	A1 C3 D4 DN1 DN5 M2 MS7 MS8 R2 W1 Y2 Z2 Z5	W1|6.97	D4|5.95	1.02	A1|6.48 C3|6.82 D4|5.95 DN1|6.46 DN5|6.89 M2|6.33 MS7|6.69 MS8|6.59 R2|6.27 W1|6.97 Y2|6.64 Z2|6.46 Z5|6.24
2583	chr7	133586710	133809582	222873	gain	13	100	A1 C3 D4 DN1 DN5 M2 MS7 MS8 R2 W1 Y2 Z2 Z5	Y2|4.47	D4|2.89	1.58	A1|3.73 C3|3.75 C3|4.25 D4|2.89 D4|3.31 D4|3.68 DN1|3.54 DN1|3.95 DN5|3.74 M2|3.69 M2|3.84 MS7|3.55 MS7|3.94 MS8|3.44 MS8|3.72 R2|3.66 R2|3.74 W1|3.78 W1|4.05 Y2|3.66 Y2|4.47 Z2|4.06 Z2|4.30 Z5|3.00 Z5|3.50 Z5|3.90
2584	chr7	133818710	133872220	53511	gain	13	100	A1 C3 D4 DN1 DN5 M2 MS7 MS8 R2 W1 Y2 Z2 Z5	C3|3.87	D4|3.02	0.85	A1|3.69 C3|3.87 D4|3.02 DN1|3.56 DN5|3.71 M2|3.35 MS7|3.42 MS8|3.39 R2|3.04 W1|3.58 Y2|3.40 Z2|3.84 Z5|3.06
2586	chr7	134289215	134320998	31784	gain	9	69.23	A1 C3 D4 DN1 DN5 M2 MS7 MS8 Z5	D4|4.34	A1|3.12	1.22	A1|3.12 C3|3.58 D4|4.34 DN1|3.37 DN5|4.33 M2|4.04 MS7|3.89 MS8|4.13 Z5|3.70
2630	chr8	44200580	44258828	58249	gain	13	100	A1 C3 D4 DN1 DN5 M2 MS7 MS8 R2 W1 Y2 Z2 Z5	M2|6.19	D4|5.04	1.15	A1|5.78 C3|5.86 D4|5.04 DN1|5.87 DN5|5.86 M2|6.19 MS7|5.49 MS8|5.25 R2|5.56 W1|6.09 Y2|5.60 Z2|6.04 Z5|5.76
2631	chr8	44281580	44446605	165026	gain	13	100	A1 C3 D4 DN1 DN5 M2 MS7 MS8 R2 W1 Y2 Z2 Z5	M2|5.93	D4|4.89	1.04	A1|5.78 C3|5.26 D4|4.89 DN1|5.55 DN5|5.70 M2|5.93 MS7|5.54 MS8|5.62 R2|5.90 W1|5.90 Y2|5.20 Z2|5.81 Z5|5.64
2632	chr8	44509568	44569662	60095	gain	13	100	A1 C3 D4 DN1 DN5 M2 MS7 MS8 R2 W1 Y2 Z2 Z5	W1|4.78	MS8|3.64	1.14	A1|4.75 C3|4.63 D4|4.18 DN1|4.00 DN5|4.13 M2|4.71 MS7|4.23 MS8|3.64 R2|4.17 W1|4.78 Y2|4.09 Z2|4.14 Z5|3.87
2633	chr8	44639596	44666052	26457	gain	13	100	A1 C3 D4 DN1 DN5 M2 MS7 MS8 R2 W1 Y2 Z2 Z5	A1|5.26	Y2|3.21	2.05	A1|5.26 C3|3.59 D4|3.88 DN1|3.99 DN5|3.53 M2|3.95 MS7|3.70 MS8|3.23 R2|3.61 W1|4.26 Y2|3.21 Z2|4.11 Z5|3.94
2635	chr8	45935651	45947229	11579	gain	8	61.54	A1 C3 D4 DN5 M2 R2 W1 Z2	Z2|4.51	M2|3.37	1.14	A1|3.60 C3|3.59 D4|3.54 DN5|4.18 M2|3.37 R2|4.37 W1|4.14 Z2|4.51
2637	chr8	45971651	46019541	47891	gain	10	76.92	A1 C3 D4 DN1 DN5 M2 MS7 MS8 R2 Z2	Z2|3.63	D4|2.65	0.98	A1|3.28 C3|3.22 D4|2.65 DN1|3.13 DN5|2.98 M2|3.31 MS7|3.55 MS8|2.81 R2|3.05 Z2|3.63
2638	chr8	46020651	46054001	33351	gain	13	100	A1 C3 D4 DN1 DN5 M2 MS7 MS8 R2 W1 Y2 Z2 Z5	R2|4.62	MS8|3.50	1.12	A1|4.14 C3|3.94 D4|3.82 DN1|4.48 DN5|4.12 M2|3.68 MS7|4.18 MS8|3.50 R2|4.62 W1|3.70 Y2|3.64 Z2|4.40 Z5|4.27
2640	chr8	46152472	46182442	29971	gain	12	92.31	A1 C3 D4 DN1 DN5 M2 MS7 MS8 R2 W1 Z2 Z5	DN5|3.66	C3|2.97	0.69	A1|3.12 C3|2.97 D4|3.19 DN1|3.59 DN5|3.66 M2|3.44 MS7|3.43 MS8|3.49 R2|3.07 W1|3.23 Z2|3.60 Z5|3.52
2644	chr8	56659508	56681115	21608	gain	12	92.31	A1 C3 DN1 DN5 M2 MS7 MS8 R2 W1 Y2 Z2 Z5	M2|18.79	C3|4.97	13.82	A1|10.31 C3|4.97 DN1|10.53 DN5|11.67 M2|18.79 MS7|9.20 MS8|8.12 R2|8.32 W1|12.69 Y2|6.28 Z2|14.79 Z5|13.61
2645	chr8	57441665	57459163	17499	gain	9	69.23	A1 C3 D4 DN1 DN5 M2 MS7 R2 Z5	A1|3.35	R2|2.61	0.74	A1|3.35 C3|3.07 D4|3.20 DN1|2.89 DN5|2.64 M2|3.09 MS7|3.21 R2|2.61 Z5|3.22
2646	chr8	57517665	57556006	38342	gain	12	92.31	A1 C3 D4 DN1 DN5 M2 MS7 MS8 R2 W1 Z2 Z5	MS7|4.48	DN5|3.23	1.25	A1|3.56 C3|3.39 D4|3.30 DN1|3.63 DN5|3.23 M2|3.68 MS7|4.48 MS8|4.26 R2|3.69 W1|3.29 Z2|3.71 Z5|3.44
2649	chr8	58972200	58988918	16719	gain	10	76.92	A1 C3 D4 DN1 DN5 MS7 R2 W1 Z2 Z5	DN5|3.81	W1|2.86	0.95	A1|3.37 C3|3.62 D4|3.46 DN1|3.21 DN5|3.81 MS7|3.71 R2|2.99 W1|2.86 Z2|3.41 Z5|3.35
2660	chr8	70555437	70615925	60489	gain	13	100	A1 C3 D4 DN1 DN5 M2 MS7 MS8 R2 W1 Y2 Z2 Z5	D4|14.70	A1|4.68	10.02	A1|4.68 C3|9.03 D4|14.70 DN1|11.84 DN5|10.66 M2|11.40 MS7|5.02 MS8|4.70 R2|4.80 W1|11.60 Y2|6.38 Z2|4.72 Z5|14.41
2661	chr8	70663437	70702750	39314	gain	13	100	A1 C3 D4 DN1 DN5 M2 MS7 MS8 R2 W1 Y2 Z2 Z5	Y2|5.43	M2|3.48	1.95	A1|4.17 C3|3.79 D4|3.77 DN1|4.37 DN5|4.18 M2|3.48 MS7|4.80 MS8|4.08 R2|4.15 W1|5.02 Y2|5.43 Z2|3.95 Z5|3.98
2662	chr8	70754638	70790865	36228	gain	13	100	A1 C3 D4 DN1 DN5 M2 MS7 MS8 R2 W1 Y2 Z2 Z5	D4|9.90	Z5|3.24	6.66	A1|3.42 C3|3.86 D4|3.33 D4|9.90 DN1|5.06 DN5|4.80 M2|7.25 MS7|4.46 MS8|4.14 R2|4.29 W1|4.36 Y2|5.54 Z2|4.27 Z5|3.24 Z5|9.18
2663	chr8	70847638	70961307	113670	gain	12	92.31	A1 D4 DN1 DN5 M2 MS7 MS8 R2 W1 Y2 Z2 Z5	A1|5.35	R2|3.38	1.97	A1|4.55 A1|5.35 D4|3.50 D4|3.58 DN1|4.02 DN5|4.01 M2|4.29 M2|4.33 MS7|3.69 MS8|4.44 MS8|4.97 R2|3.38 R2|3.55 W1|4.34 Y2|3.60 Y2|3.65 Y2|3.93 Z2|4.33 Z5|4.18 Z5|4.77
2666	chr8	77324457	77337686	13230	gain	13	100	A1 C3 D4 DN1 DN5 M2 MS7 MS8 R2 W1 Y2 Z2 Z5	MS7|87.81	C3|38.42	49.39	A1|60.73 C3|38.42 D4|40.63 DN1|63.62 DN5|43.00 M2|54.37 MS7|87.81 MS8|66.35 R2|63.14 W1|54.26 Y2|65.92 Z2|61.87 Z5|72.12
2718	chr8	140024969	140080564	55596	gain	13	100	A1 C3 D4 DN1 DN5 M2 MS7 MS8 R2 W1 Y2 Z2 Z5	D4|6.65	DN5|2.78	3.87	A1|3.35 C3|5.09 D4|6.65 DN1|3.28 DN5|2.78 M2|3.47 M2|3.47 MS7|3.47 MS8|3.14 MS8|3.38 R2|4.06 W1|3.27 Y2|3.50 Z2|3.22 Z5|4.33
2719	chr8	140102969	140232284	129316	gain	13	100	A1 C3 D4 DN1 DN5 M2 MS7 MS8 R2 W1 Y2 Z2 Z5	D4|5.99	W1|2.88	3.11	A1|3.42 A1|3.72 C3|4.57 C3|5.05 D4|5.99 DN1|3.54 DN1|3.79 DN5|3.02 DN5|3.07 M2|3.21 M2|3.28 M2|3.35 MS7|3.19 MS7|3.33 MS8|3.16 MS8|3.18 MS8|3.34 R2|4.36 R2|4.44 W1|2.88 W1|3.27 Y2|3.67 Y2|3.98 Z2|3.18 Z2|3.19 Z5|4.17 Z5|4.33
2727	chr9	95001	177988	82988	gain	13	100	A1 C3 D4 DN1 DN5 M2 MS7 MS8 R2 W1 Y2 Z2 Z5	D4|8.86	Z2|6.27	2.59	A1|7.52 C3|8.31 D4|8.86 DN1|7.21 DN5|7.02 M2|8.79 MS7|7.03 MS8|6.95 R2|7.66 W1|7.18 Y2|8.65 Z2|6.27 Z5|7.33
2731	chr9	1669730	1691548	21819	gain	12	92.31	A1 C3 D4 DN1 DN5 M2 MS7 R2 W1 Y2 Z2 Z5	Y2|3.98	D4|3.06	0.92	A1|3.42 C3|3.38 D4|3.06 DN1|3.37 DN5|3.31 M2|3.08 MS7|3.30 R2|3.18 W1|3.57 Y2|3.98 Z2|3.78 Z5|3.31
2732	chr9	1801673	2185024	383352	gain	13	100	A1 C3 D4 DN1 DN5 M2 MS7 MS8 R2 W1 Y2 Z2 Z5	A1|7.52	Z2|2.56	4.96	A1|7.52 C3|2.75 C3|4.11 C3|4.40 C3|6.47 D4|3.30 D4|3.54 D4|4.05 D4|5.38 DN1|6.05 DN5|5.38 M2|3.47 M2|3.52 M2|3.70 M2|3.98 MS7|2.95 MS7|3.41 MS7|3.81 MS7|5.89 MS8|2.64 MS8|3.46 MS8|4.10 MS8|5.65 R2|2.97 R2|3.43 R2|3.79 R2|4.70 W1|2.66 W1|3.58 W1|3.60 W1|4.44 Y2|3.11 Y2|3.82 Y2|4.20 Y2|5.16 Z2|2.56 Z2|3.10 Z2|5.58 Z2|5.74 Z5|3.52 Z5|3.60 Z5|3.86 Z5|6.45
2733	chr9	2358979	2384395	25417	gain	11	84.62	A1 C3 DN1 DN5 M2 MS7 MS8 R2 W1 Y2 Z2	A1|9.03	MS7|4.09	4.94	A1|9.03 C3|4.86 DN1|8.71 DN5|7.88 M2|4.16 MS7|4.09 MS8|4.25 R2|4.93 W1|5.51 Y2|5.82 Z2|5.89
2734	chr9	3173659	3194371	20713	gain	6	46.15	C3 DN1 M2 MS8 R2 Y2	DN1|4.49	MS8|2.86	1.63	C3|3.25 DN1|4.49 M2|3.19 MS8|2.86 R2|3.13 Y2|3.04
2736	chr9	3305322	3330090	24769	gain	10	76.92	A1 C3 D4 DN1 M2 MS7 R2 W1 Y2 Z2	DN1|4.90	Z2|2.51	2.39	A1|2.54 C3|2.63 D4|2.69 DN1|4.90 M2|2.77 MS7|2.99 R2|2.82 W1|2.66 Y2|2.73 Z2|2.51
2737	chr9	3345322	3375765	30444	gain	13	100	A1 C3 D4 DN1 DN5 M2 MS7 MS8 R2 W1 Y2 Z2 Z5	DN1|8.48	MS7|3.65	4.83	A1|3.92 C3|4.02 D4|4.18 DN1|8.48 DN5|5.87 M2|4.15 MS7|3.65 MS8|4.03 R2|4.17 W1|5.74 Y2|3.65 Z2|4.68 Z5|4.98
2739	chr9	3473322	3502189	28868	gain	10	76.92	A1 C3 D4 DN1 MS7 MS8 W1 Y2 Z2 Z5	DN1|4.93	C3|3.33	1.6	A1|3.40 C3|3.33 D4|4.19 DN1|4.93 MS7|3.35 MS8|3.73 W1|3.36 Y2|3.58 Z2|3.86 Z5|3.79
2740	chr9	3584221	3633956	49736	gain	13	100	A1 C3 D4 DN1 DN5 M2 MS7 MS8 R2 W1 Y2 Z2 Z5	DN5|5.45	A1|2.98	2.47	A1|2.98 C3|3.02 D4|3.90 DN1|4.91 DN5|5.45 M2|3.90 MS7|3.57 MS8|3.51 R2|4.75 W1|4.41 Y2|3.18 Z2|4.29 Z5|4.46
2745	chr9	4437775	4504435	66661	gain	13	100	A1 C3 D4 DN1 DN5 M2 MS7 MS8 R2 W1 Y2 Z2 Z5	MS8|27.41	Z5|7.70	19.71	A1|23.22 C3|17.36 D4|15.08 DN1|20.92 DN5|22.59 M2|26.83 MS7|23.47 MS8|27.41 R2|21.26 W1|19.58 Y2|21.09 Z2|26.12 Z5|7.70
2754	chr9	5132507	5227122	94616	gain	13	100	A1 C3 D4 DN1 DN5 M2 MS7 MS8 R2 W1 Y2 Z2 Z5	Z2|4.97	MS7|3.26	1.71	A1|4.42 C3|3.91 C3|4.18 D4|3.51 D4|4.06 DN1|4.11 DN5|3.91 M2|4.11 M2|4.48 MS7|3.26 MS7|4.30 MS8|3.84 R2|4.28 W1|4.07 Y2|4.01 Y2|4.05 Z2|3.85 Z2|4.97 Z5|3.82 Z5|4.03
2755	chr9	5315222	5428647	113426	gain	13	100	A1 C3 D4 DN1 DN5 M2 MS7 MS8 R2 W1 Y2 Z2 Z5	Y2|4.83	MS7|3.09	1.74	A1|3.96 C3|4.27 C3|4.45 D4|3.40 D4|3.57 DN1|3.70 DN1|3.88 DN5|3.76 DN5|3.93 M2|4.50 MS7|3.09 MS7|3.49 MS8|3.11 MS8|3.38 R2|3.55 R2|3.72 W1|3.91 W1|4.25 Y2|4.22 Y2|4.83 Z2|3.75 Z2|4.19 Z5|3.95 Z5|4.18
2756	chr9	5480388	5601168	120781	both	13	100	A1 C3 D4 DN1 DN5 M2 MS7 MS8 R2 W1 Y2 Z2 Z5	Y2|8.65	Z2|0.09	8.56	A1|4.95 C3|4.29 C3|4.64 D4|4.13 D4|5.15 DN1|4.03 DN1|7.44 DN5|4.04 DN5|4.69 M2|2.64 M2|4.99 MS7|3.09 MS7|3.43 MS7|5.74 MS8|3.37 MS8|4.15 R2|3.98 R2|5.15 W1|4.27 W1|4.55 Y2|4.24 Y2|8.65 Z2|0.09 Z2|3.90 Z2|5.60 Z5|4.09 Z5|6.44
2761	chr9	6584338	6650982	66645	gain	13	100	A1 C3 D4 DN1 DN5 M2 MS7 MS8 R2 W1 Y2 Z2 Z5	A1|13.89	C3|2.98	10.91	A1|13.89 C3|2.98 C3|5.77 D4|6.67 DN1|7.50 DN5|7.90 M2|3.75 M2|6.36 MS7|8.40 MS8|7.57 R2|9.06 W1|10.56 Y2|6.99 Z2|10.82 Z5|7.42
2762	chr9	6708988	6760373	51386	gain	13	100	A1 C3 D4 DN1 DN5 M2 MS7 MS8 R2 W1 Y2 Z2 Z5	A1|18.93	M2|6.68	12.25	A1|18.93 C3|7.19 C3|9.27 D4|7.30 DN1|10.86 DN5|8.64 M2|6.68 MS7|9.43 MS8|8.69 R2|10.95 W1|14.23 Y2|7.55 Z2|11.60 Z5|9.46
2770	chr9	11126204	11152941	26738	gain	11	84.62	A1 C3 D4 DN1 DN5 M2 MS7 MS8 R2 Z2 Z5	M2|7.53	R2|3.14	4.39	A1|6.51 C3|3.53 D4|4.22 DN1|3.53 DN5|4.31 M2|7.53 MS7|6.39 MS8|5.45 R2|3.14 Z2|5.47 Z5|3.38
2786	chr9	25542312	25566378	24067	gain	13	100	A1 C3 D4 DN1 DN5 M2 MS7 MS8 R2 W1 Y2 Z2 Z5	A1|4.65	M2|3.28	1.37	A1|4.65 C3|4.32 D4|3.74 DN1|4.00 DN5|3.52 M2|3.28 MS7|3.82 MS8|4.36 R2|3.48 W1|3.91 Y2|3.80 Z2|3.81 Z5|3.98
2788	chr9	25778947	25794853	15907	gain	13	100	A1 C3 D4 DN1 DN5 M2 MS7 MS8 R2 W1 Y2 Z2 Z5	MS8|4.48	W1|3.37	1.11	A1|3.83 C3|4.19 D4|3.48 DN1|4.25 DN5|3.40 M2|4.02 MS7|3.39 MS8|4.48 R2|3.43 W1|3.37 Y2|3.54 Z2|3.78 Z5|3.65
2791	chr9	30822683	30859209	36527	gain	13	100	A1 C3 D4 DN1 DN5 M2 MS7 MS8 R2 W1 Y2 Z2 Z5	A1|4.60	R2|3.36	1.24	A1|4.60 C3|3.89 D4|4.42 DN1|3.48 DN5|3.63 M2|3.84 MS7|4.57 MS8|3.80 R2|3.36 W1|3.40 Y2|3.87 Z2|3.98 Z5|3.80
2792	chr9	30982861	31000561	17701	gain	13	100	A1 C3 D4 DN1 DN5 M2 MS7 MS8 R2 W1 Y2 Z2 Z5	A1|4.67	C3|2.96	1.71	A1|4.67 C3|2.96 D4|3.62 DN1|3.47 DN5|3.61 M2|3.25 MS7|4.47 MS8|3.71 R2|3.50 W1|3.30 Y2|3.96 Z2|4.00 Z5|4.63
2796	chr9	39976888	39999762	22875	gain	13	100	A1 C3 D4 DN1 DN5 M2 MS7 MS8 R2 W1 Y2 Z2 Z5	MS7|101.21	Z5|21.86	79.35	A1|50.66 C3|46.04 D4|27.63 DN1|51.84 DN5|53.64 M2|98.72 MS7|101.21 MS8|92.62 R2|79.54 W1|57.97 Y2|31.04 Z2|33.46 Z5|21.86
2797	chr9	40023888	40079679	55792	gain	13	100	A1 C3 D4 DN1 DN5 M2 MS7 MS8 R2 W1 Y2 Z2 Z5	MS7|105.83	Z5|25.31	80.52	A1|63.71 C3|47.00 D4|58.88 DN1|51.50 DN5|54.66 M2|101.24 MS7|105.83 MS8|98.67 R2|82.04 W1|62.16 Y2|32.71 Z2|37.24 Z5|25.31
2804	chr9	56071510	56186212	114703	gain	13	100	A1 C3 D4 DN1 DN5 M2 MS7 MS8 R2 W1 Y2 Z2 Z5	A1|17.13	Y2|5.52	11.61	A1|17.13 C3|6.97 D4|7.31 DN1|5.98 DN5|10.99 M2|6.74 MS7|9.46 MS8|8.08 R2|6.95 W1|12.40 Y2|5.52 Z2|15.30 Z5|9.63
2805	chr9	56238525	56370987	132463	gain	13	100	A1 C3 D4 DN1 DN5 M2 MS7 MS8 R2 W1 Y2 Z2 Z5	A1|15.50	Y2|4.93	10.57	A1|15.50 C3|6.22 D4|6.87 DN1|5.31 DN5|10.04 M2|5.50 MS7|8.33 MS8|7.26 R2|5.28 W1|10.94 Y2|4.93 Z2|12.81 Z5|8.47
2807	chr9	56671409	56700561	29153	gain	10	76.92	A1 C3 D4 DN1 M2 MS7 MS8 R2 W1 Z2	A1|3.70	C3|2.98	0.72	A1|3.70 C3|2.98 D4|3.50 DN1|3.45 M2|3.23 MS7|3.19 MS8|3.40 R2|3.64 W1|3.22 Z2|3.52
2812	chr9	56961491	57013447	51957	gain	13	100	A1 C3 D4 DN1 DN5 M2 MS7 MS8 R2 W1 Y2 Z2 Z5	A1|4.67	MS8|2.74	1.93	A1|4.67 C3|4.28 D4|3.33 DN1|3.60 DN5|4.54 M2|3.91 MS7|4.01 MS8|2.74 R2|3.93 W1|3.79 Y2|4.26 Z2|3.65 Z5|3.57
2813	chr9	57260790	57328518	67729	gain	12	92.31	A1 C3 D4 DN1 DN5 M2 MS7 MS8 R2 W1 Z2 Z5	DN5|3.72	Z5|2.52	1.2	A1|3.53 C3|2.64 D4|3.33 DN1|3.33 DN5|3.72 M2|3.10 MS7|3.68 MS8|2.89 R2|3.35 W1|2.84 Z2|3.03 Z5|2.52
2824	chr9	68744336	68777819	33484	gain	12	92.31	A1 C3 D4 DN1 DN5 M2 MS7 MS8 R2 W1 Z2 Z5	W1|9.60	Z2|2.69	6.91	A1|7.97 C3|7.63 D4|6.70 DN1|7.75 DN5|8.68 M2|8.15 MS7|7.89 MS8|5.75 R2|7.76 W1|9.60 Z2|2.69 Z5|7.64
2825	chr9	69707444	69746256	38813	gain	13	100	A1 C3 D4 DN1 DN5 M2 MS7 MS8 R2 W1 Y2 Z2 Z5	C3|3.99	MS7|2.63	1.36	A1|3.38 C3|3.99 D4|2.92 DN1|3.39 DN5|2.66 M2|3.25 MS7|2.63 MS8|3.50 R2|3.22 W1|3.16 Y2|2.74 Z2|3.28 Z5|3.38
2826	chr9	69748444	69770064	21621	gain	13	100	A1 C3 D4 DN1 DN5 M2 MS7 MS8 R2 W1 Y2 Z2 Z5	M2|4.69	Z2|2.86	1.83	A1|4.22 C3|4.02 D4|3.92 DN1|4.09 DN5|3.42 M2|4.69 MS7|3.17 MS8|3.92 R2|4.11 W1|3.53 Y2|4.40 Z2|2.86 Z5|3.28
2844	chr9	101310813	101353693	42881	gain	13	100	A1 C3 D4 DN1 DN5 M2 MS7 MS8 R2 W1 Y2 Z2 Z5	D4|162.73	M2|73.30	89.43	A1|102.28 C3|97.95 D4|162.73 DN1|88.55 DN5|86.35 M2|73.30 MS7|77.72 MS8|80.47 R2|113.09 W1|74.88 Y2|130.01 Z2|80.15 Z5|117.17
2845	chr9	102145794	102228741	82948	gain	13	100	A1 C3 D4 DN1 DN5 M2 MS7 MS8 R2 W1 Y2 Z2 Z5	MS7|4.19	A1|3.39	0.8	A1|3.39 C3|3.85 D4|3.62 DN1|4.13 DN5|3.64 M2|3.86 MS7|4.19 MS8|3.56 R2|4.01 W1|3.99 Y2|3.76 Z2|3.72 Z5|3.69
2846	chr9	102292282	102412611	120330	gain	13	100	A1 C3 D4 DN1 DN5 M2 MS7 MS8 R2 W1 Y2 Z2 Z5	A1|4.82	R2|2.94	1.88	A1|3.44 A1|3.87 A1|4.82 C3|3.75 C3|4.23 D4|3.29 D4|4.39 DN1|3.95 DN5|3.75 M2|3.61 MS7|3.81 MS8|3.06 MS8|4.35 R2|2.94 R2|4.46 W1|3.80 W1|4.67 Y2|4.43 Z2|3.59 Z2|4.55 Z5|3.54 Z5|4.33
2847	chr9	102427282	102479131	51850	gain	13	100	A1 C3 D4 DN1 DN5 M2 MS7 MS8 R2 W1 Y2 Z2 Z5	A1|4.93	A1|2.78	2.15	A1|2.78 A1|4.93 C3|3.26 D4|3.28 D4|4.40 DN1|3.02 DN5|3.12 M2|3.13 MS7|3.36 MS8|3.23 R2|3.30 W1|3.44 Y2|2.86 Y2|3.63 Z2|3.37 Z5|3.18
2848	chr9	102567282	102634601	67320	gain	13	100	A1 C3 D4 DN1 DN5 M2 MS7 MS8 R2 W1 Y2 Z2 Z5	MS8|4.65	Z5|3.07	1.58	A1|3.20 A1|4.15 C3|3.52 D4|3.68 DN1|3.55 DN5|3.29 M2|3.49 MS7|3.52 MS8|3.79 MS8|4.65 R2|3.30 W1|3.64 W1|4.28 Y2|4.04 Z2|3.41 Z5|3.07
2852	chr9	104016843	104055287	38445	gain	13	100	A1 C3 D4 DN1 DN5 M2 MS7 MS8 R2 W1 Y2 Z2 Z5	MS7|3673.76	R2|57.61	3616.15	A1|1541.72 C3|599.95 D4|3021.83 DN1|3370.25 DN5|2031.54 M2|2007.35 MS7|3673.76 MS8|3326.17 R2|57.61 W1|616.95 Y2|3219.58 Z2|3581.25 Z5|3240.76
2853	chr9	105651655	105683646	31992	gain	12	92.31	A1 C3 D4 DN1 DN5 M2 MS7 MS8 R2 Y2 Z2 Z5	MS8|23.98	MS7|11.40	12.58	A1|19.69 C3|17.43 D4|13.89 DN1|22.70 DN5|21.40 M2|21.49 MS7|11.40 MS8|23.98 R2|15.49 Y2|17.09 Z2|19.56 Z5|21.69
2861	chr9	119530463	119549184	18722	gain	12	92.31	C3 D4 DN1 DN5 M2 MS7 MS8 R2 W1 Y2 Z2 Z5	DN5|7.54	MS7|3.38	4.16	C3|4.45 D4|5.47 DN1|5.93 DN5|7.54 M2|3.53 MS7|3.38 MS8|5.21 R2|5.66 W1|3.94 Y2|4.90 Z2|4.38 Z5|5.38
2870	chr9	128939487	128959093	19607	gain	13	100	A1 C3 D4 DN1 DN5 M2 MS7 MS8 R2 W1 Y2 Z2 Z5	M2|5.08	Z5|3.42	1.66	A1|4.00 C3|4.12 D4|4.11 DN1|3.57 DN5|4.19 M2|5.08 MS7|4.08 MS8|4.07 R2|4.50 W1|4.04 Y2|4.01 Z2|3.94 Z5|3.42
2875	chr9	134434765	134464421	29657	gain	13	100	A1 C3 D4 DN1 DN5 M2 MS7 MS8 R2 W1 Y2 Z2 Z5	DN1|27.65	C3|9.79	17.86	A1|17.53 C3|9.79 D4|18.84 DN1|27.65 DN5|13.59 M2|17.96 MS7|15.04 MS8|15.58 R2|20.12 W1|17.99 Y2|11.30 Z2|17.40 Z5|13.18
2878	chr9	135487655	135506203	18549	loss	12	92.31	A1 C3 D4 DN1 DN5 M2 MS7 MS8 R2 W1 Z2 Z5	M2|0.21	A1|0.00	0.21	A1|0.00 C3|0.00 D4|0.00 DN1|0.00 DN5|0.00 M2|0.21 MS7|0.00 MS8|0.00 R2|0.00 W1|0.00 Z2|0.00 Z5|0.00
2884	chr9	146704856	146718528	13673	gain	8	61.54	A1 D4 MS7 MS8 R2 W1 Y2 Z5	MS8|4.22	MS7|3.42	0.8	A1|3.54 D4|3.47 MS7|3.42 MS8|4.22 R2|3.97 W1|3.76 Y2|3.98 Z5|4.04
2886	chr9	146809856	146843696	33841	gain	12	92.31	A1 C3 D4 DN5 M2 MS7 MS8 R2 W1 Y2 Z2 Z5	A1|4.50	C3|3.23	1.27	A1|4.50 C3|3.23 D4|3.66 DN5|3.43 M2|3.37 MS7|3.63 MS8|3.61 R2|4.08 W1|3.93 Y2|3.83 Z2|3.69 Z5|4.45
2890	chrX	1	171689	171689	gain	11	84.62	A1 C3 D4 DN5 M2 MS7 MS8 W1 Y2 Z2 Z5	Z2|5.11	DN5|3.03	2.08	A1|4.13 A1|4.21 C3|3.91 C3|4.17 D4|4.10 DN5|3.03 DN5|3.66 M2|4.80 MS7|4.37 MS8|3.73 MS8|4.04 W1|3.41 W1|3.95 Y2|4.79 Z2|3.92 Z2|5.11 Z5|4.65 Z5|4.83
2891	chrX	226731	371446	144716	gain	11	84.62	A1 C3 D4 DN5 M2 MS7 MS8 W1 Y2 Z2 Z5	A1|5.18	D4|3.19	1.99	A1|4.33 A1|5.18 C3|3.89 D4|3.19 DN5|4.35 M2|4.50 MS7|4.08 MS7|4.22 MS8|3.56 W1|3.88 Y2|4.53 Z2|3.78 Z5|5.07
2905	chrX	6804194	6906795	102602	gain	11	84.62	A1 C3 D4 DN5 M2 MS7 MS8 W1 Y2 Z2 Z5	A1|14.65	DN5|6.70	7.95	A1|14.65 C3|11.81 D4|10.80 DN5|6.70 M2|11.71 MS7|12.04 MS8|10.89 W1|14.27 Y2|11.27 Z2|10.01 Z5|11.41
2906	chrX	6957715	7148596	190882	gain	11	84.62	A1 C3 D4 DN5 M2 MS7 MS8 W1 Y2 Z2 Z5	A1|13.87	DN5|6.71	7.16	A1|13.87 C3|11.61 D4|10.46 DN5|6.71 M2|11.97 MS7|13.74 MS8|11.65 W1|12.98 Y2|10.56 Z2|9.92 Z5|10.96
2907	chrX	7176715	7232152	55438	gain	11	84.62	A1 C3 D4 DN5 M2 MS7 MS8 W1 Y2 Z2 Z5	MS7|7.65	D4|3.82	3.83	A1|6.48 C3|5.26 D4|3.82 DN5|4.15 M2|5.68 MS7|7.65 MS8|5.96 W1|5.99 Y2|5.11 Z2|5.60 Z5|5.08
2914	chrX	13143375	13162596	19222	gain	10	76.92	A1 C3 D4 DN5 M2 MS7 MS8 W1 Z2 Z5	A1|4.06	W1|3.10	0.96	A1|4.06 C3|3.28 D4|3.69 DN5|3.60 M2|3.68 MS7|3.79 MS8|3.55 W1|3.10 Z2|3.44 Z5|3.81
2915	chrX	13190375	13212882	22508	gain	7	53.85	A1 D4 DN5 M2 W1 Y2 Z5	D4|4.30	W1|3.47	0.83	A1|4.14 D4|4.30 DN5|3.68 M2|4.30 W1|3.47 Y2|4.17 Z5|4.28
2916	chrX	13251375	13268549	17175	gain	11	84.62	A1 C3 D4 DN5 M2 MS7 MS8 W1 Y2 Z2 Z5	Z5|4.48	MS8|3.52	0.96	A1|3.97 C3|3.73 D4|4.38 DN5|3.82 M2|4.40 MS7|3.65 MS8|3.52 W1|3.61 Y2|4.10 Z2|3.96 Z5|4.48
2920	chrX	15414683	15430981	16299	gain	10	76.92	A1 C3 DN5 M2 MS7 MS8 W1 Y2 Z2 Z5	Y2|3.52	Z2|2.87	0.65	A1|3.10 C3|3.17 DN5|3.25 M2|3.21 MS7|3.02 MS8|3.28 W1|2.97 Y2|3.52 Z2|2.87 Z5|3.25
2927	chrX	21899263	21915993	16731	gain	11	84.62	A1 C3 D4 DN5 M2 MS7 MS8 W1 Y2 Z2 Z5	Z2|3.68	DN5|2.73	0.95	A1|3.30 C3|3.19 D4|2.74 DN5|2.73 M2|3.06 MS7|3.41 MS8|3.12 W1|3.54 Y2|3.26 Z2|3.68 Z5|3.38
2946	chrX	36941846	36961545	19700	gain	11	84.62	A1 C3 D4 DN5 M2 MS7 MS8 W1 Y2 Z2 Z5	Y2|3.84	DN5|2.67	1.17	A1|3.37 C3|3.37 D4|3.32 DN5|2.67 M2|3.00 MS7|3.08 MS8|2.94 W1|3.31 Y2|3.84 Z2|3.20 Z5|3.17
2956	chrX	44314634	44345813	31180	loss	6	46.15	A1 D4 M2 MS7 MS8 Y2	D4|1.43	Y2|1.21	0.22	A1|1.28 D4|1.43 M2|1.30 MS7|1.38 MS8|1.32 Y2|1.21
2958	chrX	44480258	44511876	31619	loss	5	38.46	A1 C3 MS8 Y2 Z5	C3|1.35	Y2|1.12	0.23	A1|1.23 C3|1.35 MS8|1.28 Y2|1.12 Z5|1.24
2966	chrX	49673560	49707499	33940	gain	11	84.62	A1 C3 D4 DN5 M2 MS7 MS8 W1 Y2 Z2 Z5	M2|4.47	D4|3.58	0.89	A1|3.97 C3|3.92 D4|3.58 DN5|4.01 M2|4.47 MS7|4.19 MS8|3.60 W1|3.89 Y2|3.79 Z2|4.11 Z5|4.37
2967	chrX	49871491	49927613	56123	gain	11	84.62	A1 C3 D4 DN5 M2 MS7 MS8 W1 Y2 Z2 Z5	MS7|4.41	MS8|3.50	0.91	A1|3.96 C3|3.65 D4|3.80 DN5|3.56 M2|4.03 MS7|4.41 MS8|3.50 W1|3.83 Y2|3.61 Z2|3.64 Z5|4.02
2968	chrX	50052028	50106464	54437	gain	11	84.62	A1 C3 D4 DN5 M2 MS7 MS8 W1 Y2 Z2 Z5	MS7|4.77	C3|3.36	1.41	A1|3.87 C3|3.36 D4|3.52 DN5|3.84 M2|3.60 MS7|4.77 MS8|4.27 W1|4.35 Y2|3.64 Z2|3.48 Z5|4.05
2969	chrX	50189028	50210410	21383	gain	11	84.62	A1 C3 D4 DN5 M2 MS7 MS8 W1 Y2 Z2 Z5	M2|4.42	A1|3.54	0.88	A1|3.54 C3|3.82 D4|3.69 DN5|3.60 M2|4.42 MS7|4.22 MS8|4.12 W1|3.60 Y2|4.03 Z2|4.32 Z5|4.09
2970	chrX	50352197	50381496	29300	gain	11	84.62	A1 C3 D4 DN5 M2 MS7 MS8 W1 Y2 Z2 Z5	MS7|4.79	A1|3.45	1.34	A1|3.45 C3|3.96 D4|3.79 DN5|4.20 M2|4.35 MS7|4.79 MS8|3.73 W1|3.70 Y2|4.03 Z2|3.93 Z5|3.79
2971	chrX	50398197	50421561	23365	gain	11	84.62	A1 C3 D4 DN5 M2 MS7 MS8 W1 Y2 Z2 Z5	Z5|4.58	DN5|2.84	1.74	A1|3.25 C3|3.74 D4|3.85 DN5|2.84 M2|3.67 MS7|3.95 MS8|3.54 W1|3.84 Y2|3.60 Z2|4.38 Z5|4.58
2972	chrX	50472074	50529030	56957	gain	11	84.62	A1 C3 D4 DN5 M2 MS7 MS8 W1 Y2 Z2 Z5	Z5|4.58	DN5|2.58	2	A1|2.67 C3|3.44 D4|3.05 DN5|2.58 M2|3.86 MS7|3.75 MS8|2.88 W1|2.85 Y2|3.43 Z2|3.64 Z5|4.58
2978	chrX	50866074	50929668	63595	gain	11	84.62	A1 C3 D4 DN5 M2 MS7 MS8 W1 Y2 Z2 Z5	M2|4.21	D4|3.02	1.19	A1|3.72 C3|3.13 D4|3.02 DN5|3.30 M2|4.21 MS7|3.79 MS8|3.95 W1|3.32 Y2|3.78 Z2|3.55 Z5|3.97
2980	chrX	51182096	51242036	59941	gain	11	84.62	A1 C3 D4 DN5 M2 MS7 MS8 W1 Y2 Z2 Z5	D4|4.75	MS7|3.42	1.33	A1|3.62 C3|4.30 D4|4.75 DN5|3.51 M2|4.29 MS7|3.42 MS8|3.57 W1|3.89 Y2|4.44 Z2|4.07 Z5|4.58
2981	chrX	51298855	51360109	61255	gain	11	84.62	A1 C3 D4 DN5 M2 MS7 MS8 W1 Y2 Z2 Z5	A1|18.44	DN5|3.94	14.5	A1|18.44 A1|3.99 C3|4.38 C3|5.45 D4|4.83 DN5|3.94 M2|15.28 M2|5.02 MS7|10.67 MS7|4.01 MS8|4.04 MS8|9.85 W1|4.19 W1|7.50 Y2|4.46 Y2|7.54 Z2|4.36 Z5|4.79
2986	chrX	53299895	53341244	41350	gain	11	84.62	A1 C3 D4 DN5 M2 MS7 MS8 W1 Y2 Z2 Z5	M2|4.39	DN5|2.78	1.61	A1|3.07 C3|3.76 D4|3.58 DN5|2.78 M2|4.39 MS7|4.03 MS8|3.60 W1|2.79 Y2|3.87 Z2|3.66 Z5|3.83
2989	chrX	53974291	54042045	67755	gain	11	84.62	A1 C3 D4 DN5 M2 MS7 MS8 W1 Y2 Z2 Z5	Z5|4.69	D4|3.39	1.3	A1|4.25 C3|3.87 D4|3.39 DN5|3.75 M2|4.36 MS7|4.17 MS8|4.23 W1|3.84 Y2|4.13 Z2|4.10 Z5|4.69
2991	chrX	55249122	55295347	46226	gain	11	84.62	A1 C3 D4 DN5 M2 MS7 MS8 W1 Y2 Z2 Z5	W1|47.97	MS8|13.86	34.11	A1|20.32 C3|28.96 D4|43.67 DN5|17.96 M2|17.24 MS7|14.23 MS8|13.86 W1|47.97 Y2|20.45 Z2|15.88 Z5|23.61
2993	chrX	55421448	55465512	44065	gain	10	76.92	A1 C3 DN5 M2 MS7 MS8 W1 Y2 Z2 Z5	M2|5.09	DN5|3.13	1.96	A1|4.47 C3|3.71 DN5|3.13 M2|5.09 MS7|3.58 MS8|4.36 W1|3.75 Y2|4.45 Z2|4.71 Z5|4.40
2994	chrX	55517448	55644183	126736	gain	10	76.92	A1 C3 DN5 M2 MS7 MS8 W1 Y2 Z2 Z5	M2|3.65	W1|2.95	0.7	A1|3.29 C3|3.28 DN5|3.03 M2|3.65 MS7|3.18 MS8|3.23 W1|2.95 Y2|3.46 Z2|3.62 Z5|3.39
2996	chrX	56081423	56143921	62499	gain	11	84.62	A1 C3 D4 DN5 M2 MS7 MS8 W1 Y2 Z2 Z5	MS8|4.20	DN5|3.37	0.83	A1|3.94 C3|3.95 D4|3.48 DN5|3.37 M2|4.01 MS7|3.83 MS8|4.20 W1|3.63 Y2|4.00 Z2|3.59 Z5|3.64
3003	chrX	59149848	59227278	77431	both	10	76.92	A1 C3 DN5 M2 MS7 MS8 W1 Y2 Z2 Z5	C3|4.93	A1|0.00	4.93	A1|0.00 C3|4.93 DN5|0.60 M2|3.69 MS7|3.06 MS8|2.93 W1|0.40 Y2|4.00 Z2|3.15 Z5|2.94
3004	chrX	59381848	59499693	117846	both	8	61.54	C3 D4 M2 MS7 MS8 Y2 Z2 Z5	Y2|4.22	D4|1.32	2.9	C3|3.99 D4|1.32 D4|3.17 M2|4.00 MS7|3.90 MS8|3.76 Y2|4.22 Z2|3.46 Z5|3.29
3012	chrX	65074232	65089206	14975	gain	10	76.92	A1 C3 DN5 M2 MS7 MS8 W1 Y2 Z2 Z5	Y2|4.16	Z5|3.00	1.16	A1|3.29 C3|3.92 DN5|3.41 M2|3.78 MS7|3.67 MS8|3.42 W1|3.42 Y2|4.16 Z2|3.36 Z5|3.00
3014	chrX	66552480	66595499	43020	gain	11	84.62	A1 C3 D4 DN5 M2 MS7 MS8 W1 Y2 Z2 Z5	C3|4.33	Z5|3.16	1.17	A1|3.45 C3|4.33 D4|3.35 DN5|3.30 M2|3.32 MS7|3.33 MS8|3.68 W1|3.24 Y2|4.15 Z2|3.70 Z5|3.16
3015	chrX	66791991	66807765	15775	gain	11	84.62	A1 C3 D4 DN5 M2 MS7 MS8 W1 Y2 Z2 Z5	M2|4.31	D4|2.95	1.36	A1|3.87 C3|3.60 D4|2.95 DN5|3.74 M2|4.31 MS7|4.26 MS8|4.30 W1|3.61 Y2|4.08 Z2|3.81 Z5|3.96
3017	chrX	67562454	67576709	14256	gain	10	76.92	A1 C3 DN5 M2 MS7 MS8 W1 Y2 Z2 Z5	Y2|4.40	DN5|3.21	1.19	A1|3.70 C3|4.05 DN5|3.21 M2|3.56 MS7|3.84 MS8|3.64 W1|3.65 Y2|4.40 Z2|3.34 Z5|4.12
3022	chrX	69317960	69350372	32413	gain	11	84.62	A1 C3 D4 DN5 M2 MS7 MS8 W1 Y2 Z2 Z5	C3|4.25	MS8|3.60	0.65	A1|4.05 C3|4.25 D4|3.93 DN5|3.84 M2|4.08 MS7|4.20 MS8|3.60 W1|3.86 Y2|3.94 Z2|3.99 Z5|4.24
3025	chrX	70244696	70269624	24929	gain	10	76.92	A1 C3 DN5 M2 MS7 MS8 W1 Y2 Z2 Z5	MS7|3.86	Y2|2.81	1.05	A1|3.21 C3|3.05 DN5|3.36 M2|3.55 MS7|3.86 MS8|2.90 W1|3.01 Y2|2.81 Z2|3.66 Z5|3.62
3027	chrX	70719521	70826227	106707	loss	7	53.85	A1 C3 M2 MS8 W1 Y2 Z2	A1|1.24	Y2|0.90	0.34	A1|1.24 C3|1.12 M2|1.18 MS8|1.06 W1|1.05 Y2|0.90 Z2|1.06
3029	chrX	71084521	71105501	20981	gain	5	38.46	C3 D4 W1 Y2 Z2	W1|22.67	D4|14.59	8.08	C3|17.52 D4|14.59 W1|22.67 Y2|17.21 Z2|20.61
3051	chrX	80835421	80852303	16883	gain	11	84.62	A1 C3 D4 DN5 M2 MS7 MS8 W1 Y2 Z2 Z5	MS8|21.68	D4|11.11	10.57	A1|16.75 C3|14.54 D4|11.11 DN5|18.65 M2|20.02 MS7|19.35 MS8|21.68 W1|18.74 Y2|14.46 Z2|17.55 Z5|18.81
3056	chrX	83272575	83381515	108941	loss	11	84.62	A1 C3 D4 DN5 M2 MS7 MS8 W1 Y2 Z2 Z5	Z5|1.16	C3|0.00	1.16	A1|0.66 C3|0.00 D4|0.11 DN5|0.79 M2|0.79 MS7|0.93 MS8|0.54 W1|0.54 Y2|0.00 Z2|0.94 Z5|1.16
3060	chrX	84216380	84295630	79251	gain	11	84.62	A1 C3 D4 DN5 M2 MS7 MS8 W1 Y2 Z2 Z5	M2|19.43	MS8|2.55	16.88	A1|16.99 C3|4.36 D4|3.86 DN5|18.53 M2|19.43 MS7|18.88 MS8|2.55 W1|19.14 Y2|4.35 Z2|16.48 Z5|18.81
3061	chrX	84299380	84372589	73210	gain	6	46.15	C3 D4 M2 MS8 Y2 Z5	Y2|3.96	Z5|2.65	1.31	C3|3.69 D4|3.33 M2|3.43 MS8|3.45 Y2|3.96 Z5|2.65
3074	chrX	94012630	94046480	33851	gain	10	76.92	A1 C3 D4 DN5 M2 MS7 MS8 W1 Y2 Z2	M2|6.17	DN5|3.08	3.09	A1|4.05 C3|4.27 D4|3.61 DN5|3.08 M2|6.17 MS7|3.88 MS8|5.27 W1|5.33 Y2|3.20 Z2|3.79
3075	chrX	95062850	95082045	19196	gain	11	84.62	A1 C3 D4 DN5 M2 MS7 MS8 W1 Y2 Z2 Z5	MS8|15.46	Z2|8.42	7.04	A1|12.88 C3|11.13 D4|11.03 DN5|13.55 M2|13.71 MS7|14.83 MS8|15.46 W1|14.58 Y2|11.67 Z2|8.42 Z5|13.42
3083	chrX	97001012	97031319	30308	gain	7	53.85	A1 C3 M2 MS8 W1 Y2 Z5	M2|2.86	W1|2.61	0.25	A1|2.64 C3|2.76 M2|2.86 MS8|2.83 W1|2.61 Y2|2.83 Z5|2.66
3085	chrX	97472012	97605510	133499	gain	11	84.62	A1 C3 D4 DN5 M2 MS7 MS8 W1 Y2 Z2 Z5	M2|4.80	W1|3.77	1.03	A1|4.29 C3|4.42 D4|3.95 DN5|3.96 M2|4.80 MS7|4.06 MS8|4.08 W1|3.77 Y2|4.67 Z2|3.87 Z5|4.55
3089	chrX	98505417	98570123	64707	gain	11	84.62	A1 C3 D4 DN5 M2 MS7 MS8 W1 Y2 Z2 Z5	C3|4.49	W1|3.66	0.83	A1|4.01 C3|4.49 D4|3.77 DN5|3.84 M2|4.17 MS7|4.10 MS8|3.97 W1|3.66 Y2|4.18 Z2|4.24 Z5|3.94
3091	chrX	98716986	98781885	64900	gain	11	84.62	A1 C3 D4 DN5 M2 MS7 MS8 W1 Y2 Z2 Z5	A1|4.30	D4|3.51	0.79	A1|4.30 C3|4.21 D4|3.51 DN5|3.82 M2|3.92 MS7|4.22 MS8|4.04 W1|3.64 Y2|4.23 Z2|4.12 Z5|3.78
3095	chrX	101237937	101289435	51499	gain	11	84.62	A1 C3 D4 DN5 M2 MS7 MS8 W1 Y2 Z2 Z5	C3|3.31	Y2|2.68	0.63	A1|3.10 C3|3.31 D4|2.88 DN5|3.02 M2|3.31 MS7|2.94 MS8|2.80 W1|2.97 Y2|2.68 Z2|3.01 Z5|3.10
3097	chrX	102802776	102839706	36931	gain	11	84.62	A1 C3 D4 DN5 M2 MS7 MS8 W1 Y2 Z2 Z5	Z5|3.43	MS7|2.70	0.73	A1|3.00 C3|2.95 D4|2.88 DN5|2.96 M2|2.85 MS7|2.70 MS8|2.91 W1|2.98 Y2|3.03 Z2|3.27 Z5|3.43
3098	chrX	103774739	103791278	16540	loss	11	84.62	A1 C3 D4 DN5 M2 MS7 MS8 W1 Y2 Z2 Z5	DN5|0.58	D4|0.10	0.48	A1|0.26 C3|0.51 D4|0.10 DN5|0.58 M2|0.30 MS7|0.41 MS8|0.57 W1|0.54 Y2|0.43 Z2|0.46 Z5|0.20
3100	chrX	109572602	109629951	57350	gain	11	84.62	A1 C3 D4 DN5 M2 MS7 MS8 W1 Y2 Z2 Z5	Z5|16.00	M2|6.61	9.39	A1|14.55 C3|9.23 D4|15.12 DN5|8.00 M2|6.61 MS7|10.95 MS8|10.24 W1|7.42 Y2|10.57 Z2|10.82 Z5|16.00
3101	chrX	109726565	109753355	26791	gain	11	84.62	A1 C3 D4 DN5 M2 MS7 MS8 W1 Y2 Z2 Z5	D4|13.57	M2|5.13	8.44	A1|10.27 C3|7.41 D4|13.57 DN5|6.83 M2|5.13 MS7|9.52 MS8|7.85 W1|7.21 Y2|9.09 Z2|5.71 Z5|12.92
3118	chrX	139085542	139109040	23499	gain	11	84.62	A1 C3 D4 DN5 M2 MS7 MS8 W1 Y2 Z2 Z5	Y2|5.73	DN5|3.42	2.31	A1|4.04 C3|4.66 D4|4.15 DN5|3.42 M2|4.99 MS7|4.14 MS8|4.82 W1|4.42 Y2|5.73 Z2|3.98 Z5|3.85
3123	chrX	141458701	141486134	27434	gain	11	84.62	A1 C3 D4 DN5 M2 MS7 MS8 W1 Y2 Z2 Z5	A1|4.40	W1|3.44	0.96	A1|4.40 C3|4.15 D4|3.59 DN5|3.60 M2|4.24 MS7|3.70 MS8|3.49 W1|3.44 Y2|4.18 Z2|3.70 Z5|3.99
3125	chrX	141630701	141658754	28054	gain	11	84.62	A1 C3 D4 DN5 M2 MS7 MS8 W1 Y2 Z2 Z5	Z5|5.11	MS7|3.44	1.67	A1|4.89 C3|4.16 D4|3.93 DN5|4.30 M2|4.25 MS7|3.44 MS8|3.94 W1|3.99 Y2|4.16 Z2|4.30 Z5|5.11
3126	chrX	142399939	142570528	170590	gain	11	84.62	A1 C3 D4 DN5 M2 MS7 MS8 W1 Y2 Z2 Z5	A1|10.27	C3|3.93	6.34	A1|10.27 C3|3.93 C3|5.11 D4|4.75 DN5|8.17 M2|4.52 MS7|5.38 MS8|5.40 W1|4.54 Y2|6.75 Z2|8.44 Z5|5.67
3127	chrX	143751786	143823800	72015	gain	8	61.54	A1 D4 DN5 MS7 W1 Y2 Z2 Z5	D4|5.79	Z2|2.81	2.98	A1|3.97 D4|5.79 DN5|3.45 MS7|3.80 W1|4.36 Y2|5.03 Z2|2.81 Z5|3.67
