# Supplementary material for: Global copy number analyses by next generation sequencing provide insight into pig genome variation
Source: BMC Genomics. 2014 Jul 14;15(1):593. doi: 10.1186/1471-2164-15-593 (PMC4111851; doi:10.1186/1471-2164-15-593)
Supplement: Supplementary file 5 — Additional file 5: Description: The file contains Supplemental Tables S14 to S15. (XLSX 230 KB) [file 12864_2014_6278_MOESM5_ESM.xlsx]

## Sheet: Table S14
Table S14. QTLs overlapping with CNVRs
QTLa					CNVRb
Chr	Start	End	Length	Trait (QTL ID)	Count	CNVR #
1	10245802	10660606	414805	Litter weight, piglets born alive (18478)	1	6
1	10257617	10319836	62220	mummified pigs (18290)
1	10473945	10888749	414805	Litter weight, piglets born alive (18479)	3	6;7;8
1	10473945	10888749	414805	Total number born (18480)	3	6;7;8
1	10484808	10899612	414805	Salmonella count in liver (11555)	4	6;7;8;9
1	10484808	10899612	414805	Salmonella count in liver and spleen (11556)	4	6;7;8;9
1	10763141	11177945	414805	Drip loss (7827 7829 7994 8024 8034)	4	7;8;9;10
1	11210717	11625522	414806	Drip loss (7991 8041 8084 8263 8388 8468 8620)	2	11;12
1	11269742	11684547	414806	Drip loss (7890 8627)
1	11282816	11697620	414805	Non-return rate (18535)
1	11282816	11697620	414805	Plasma droplet rate (18534)
1	11282816	11697620	414805	Sperm motility (18533)
1	11564254	11979059	414806	Salmonella count in liver (11553)
1	11564254	11979059	414806	Salmonella count in liver and spleen (11552)
1	11771657	16114132	4342476	Average daily gain (weaning to 25 kg) (319)	4	13;14;15;16
1	11771657	16114132	4342476	Salmonella count in liver (11554)	4	13;14;15;16
1	11875988	12290792	414805	Drip loss (7834 7965 8081 8163 8176 8295 8358 8364 8628)
1	11979060	12393864	414805	CIE-b* (12664)
1	12061069	12475873	414805	Linoleic acid percentage (18547)
1	12061069	12475873	414805	Palmitic acid percentage (18546)
1	12061069	12475873	414805	Total saturated fatty acids (18548)
1	12061069	12475873	414805	Unsaturated fatty acid content (18549)
1	12351433	12766237	414805	HDL cholesterol (7713)
1	126223774	126638578	414805	uterine horn length (18365)
1	126763021	127177826	414806	Drip loss (7767 7850 8010 8075 8447 8561 8630)
1	127675593	128090398	414806	uterine horn length (18364 18366)
1	12816428	13231233	414806	Drip loss (8107 8199)
1	128816309	129231113	414805	Drip loss (7750 7820 8014 8113 8232 8316 8527 8541)
1	130579233	130994037	414805	HDL/LDL ratio (7710)
1	130890337	131305141	414805	Drip loss (7928 7990 8050 8148 8440 8590 8611)
1	132466598	132881403	414806	Linoleic acid percentage (18555)
1	132466598	132881403	414806	Ratio of monounsaturated fatty acids to saturated fatty acids (18556)
1	132591040	132736221	145182	mummified pigs (18272)
1	13264005	13678810	414806	Drip loss (7838 7866 8141 8143 8227 8409)
1	132943625	133358429	414805	Drip loss (7853 7909 8029 8072 8089 8200 8372 8576)
1	133068066	133482871	414806	Average backfat thickness (2904)
1	133068066	133482871	414806	Front feet conformation (11849)
1	133068066	133482871	414806	average daily gain (2886)
1	13329252	13744057	414806	Drip loss (8417 8432)
1	140475776	140890581	414806	Drip loss (7831 7842 7903 7906 8204 8249 8251 8284 8336 8347 8377 8381 8556)
1	141887333	142302138	414806	Cross-sectional area of type IIa muscle fibers (10236)	1	84
1	142571763	142986567	414805	Drip loss (7741 8039 8130 8293 8474 8486 8504 8615)
1	142716945	143131749	414805	Heart weight (13273)
1	14869716	15284521	414806	Drip loss (7770 8044 8106 8191 8283 8613)
1	15077119	15491924	414806	Intramuscular fat content (7403)
1	15317293	15732097	414805	Drip loss (7754 7782 8037 8093 8362)
1	15380466	15795270	414805	Drip loss (7751 7763 7776 7815 8012 8043 8110 8154 8349 8411 8562)	1	14
1	153914221	154329026	414806	Hemoglobin (7215)
1	15408963	15823768	414806	Backfat at tenth rib (16330)	1	14
1	154785313	155200118	414806	Drip loss (7744 7826 7949 8350)
1	155366041	155780846	414806	Backfat at rump (17872)	1	94
1	155366041	155780846	414806	Dressing percentage (17871)	1	94
1	156486016	156900821	414806	Linoleic acid percentage (18558)	1	95
1	156486016	156900821	414806	Oleic acid percentage (18557)	1	95
1	156486016	156900821	414806	Polyunsaturated fatty acid percentage (18559)	1	95
1	156486016	156900821	414806	Ratio of polyunsaturated fatty acids to saturated fatty acids (18560)	1	95
1	156968675	157383480	414806	Drip loss (7936 8063 8131 8300 8323 8382 8480 8564 8602)	1	96
1	158773080	158980482	207403	Total number born (15974)
1	158773080	158980482	207403	Total number born alive (15975)
1	15885990	16300795	414806	Total saturated fatty acids (18544)	1	16
1	15885990	16300795	414806	Unsaturated fatty acid content (18545)	1	16
1	159021963	159436768	414806	Drip loss (8022 8054 8172 8616)
1	161075251	161490055	414805	Drip loss (7944 8002 8122 8304 8383 8557)	1	103
1	161116731	161531536	414806	uterine horn length (18367)	1	103
1	16217834	16321535	103702	mummified pigs (18268)
1	163149279	163564083	414805	Drip loss (7940 7958 7959 8007 8235 8420 8433 8449)
1	163190759	163605564	414806	CIE-L* (12661)
1	16334519	16749323	414805	Red cell distribution width (7216)
1	163812968	164227772	414805	Front leg conformation (8702)
1	16499489	16914293	414805	HDL cholesterol (7702)
1	165202567	165617371	414805	Drip loss (7740 7810 7817 7923 8101 8136 8155 8212 8240 8317 8329 8331 8393 8438 8491 8533 8551 8592)
1	167925962	168340767	414806	Drip loss (7849 7989 8040 8114 8244 8257 8360 8398 8400 8405 8436 8535 8573)
1	169149639	169564444	414806	Liver weight (13266)
1	16943744	17358549	414806	Drip loss (8258 8451)
1	16943744	17358549	414806	Loin muscle area (3865)
1	169979250	170394055	414806	Drip loss (7786 7857 8228 8493 8560)
1	172032538	172447343	414806	Drip loss (7736 7746 8149 8631)
1	172219200	172634005	414806	Fat androstenone level (15820)
1	173753981	174168786	414806	Litter weight, piglets born alive (18493)
1	173753981	174168786	414806	Total number born (18487)
1	173899163	174313968	414806	Litter weight, piglets born alive (18491)
1	173899163	174313968	414806	Total number born (18481)
1	17391321	17806125	414805	Drip loss (7869 8003 8074 8478)
1	173919903	174334708	414806	Testicular weight (6524)
1	173982124	174396929	414806	Litter weight, piglets born alive (18494)
1	173982124	174396929	414806	Total number born (18486)
1	174085826	174500630	414805	Drip loss (7824 7875 7976 8103 8175 8226 8245 8256 8332 8334 8378 8390 8424 8455 8547 8608)
1	174085826	174500630	414805	Total number born (18484)
1	174313969	174728773	414805	Litter weight, piglets born alive (18489)
1	174313969	174728773	414805	Total number born (18483)
1	17433753	17848558	414806	Drip loss (7847 8153 8166 8171 8209 8234 8253 8340 8470)
1	174396930	174811734	414805	Litter weight, piglets born alive (18495)
1	174396930	174811734	414805	Total number born (18488)
1	18429287	18844091	414805	Hind leg conformation (16474)	2	20;21
1	18449075	18863880	414806	Loin muscle area (17570 17571)	2	20;21
1	18511296	18926101	414806	Loin muscle area (17568 17569)	2	20;21
1	18997032	19411837	414806	Drip loss (7859 8294 8302 8365 8487 8571)
1	191045132	191459936	414805	Average backfat thickness (9801)
1	191045132	191459936	414805	Average daily gain (entire life) (10624 10625 10626)
1	191045132	191459936	414805	Average daily gain (on test) (9799 10621 10622 10623)
1	191045132	191459936	414805	Average daily gain (on weaning) (9798)
1	191045132	191459936	414805	Backfat at last lumbar (9802)
1	191045132	191459936	414805	Backfat at tenth rib (9800 10627 10628 10629)
1	191045132	191459936	414805	backfat at last rib (9803)
1	191314755	191729560	414806	Total number born (18473)
1	191314755	191729560	414806	Total number born alive (18472)
1	191459937	191874742	414806	hematocrit (7214)
1	192040665	192455470	414806	Drip loss (7825 7919 7982 8126 8269 8540)
1	19370357	19785162	414806	Average backfat thickness (17773)
1	19370357	19785162	414806	Conductivity 45 minutes post-mortem (17772)
1	19370357	19785162	414806	Loin muscle area (17771)
1	19370357	19785162	414806	pH 24 hr post mortem (ham) (17770)
1	194093953	194508757	414805	Drip loss (7772 7884 7939 8080 8124 8142 8528)
1	19444609	19859413	414805	Drip loss (7921 8139 8241 8305 8353 8397)
1	195193188	195607992	414805	Melanoma susceptibility (7585)	2	128;129
1	196147240	196562045	414806	Drip loss (7837 7862 7964 8008 8162 8563)
1	196645007	197059812	414806	Umbilical hernia (8742)
1	20602701	20789363	186663	mummified pigs (18270)
1	209814753	210229557	414805	Average backfat thickness (18521)
1	209814753	210229557	414805	Lean meat percentage (18522)
1	210333260	210748064	414805	Drip loss (7993 8121 8380 8444 8518)
1	21050320	21465124	414805	Drip loss (8183 8303 8511)
1	21100468	21515273	414806	Drip loss (7753 7887 8047 8086 8343 8416)
1	21299203	21714008	414806	Number weaned (7658)
1	21299203	21714008	414806	Total number born (146 7657)
1	21299203	21714008	414806	Total number born alive (147 7656)
1	21497896	21912701	414806	Drip loss (8499)
1	215517722	215932527	414806	Intramuscular fat content (17747)
1	215600683	216015488	414806	Drip loss (7739 7985 8033 8060 8069 8087 8132 8173)
1	21684559	22099363	414805	Sperm per ejaculate (8679)
1	21891962	22306766	414805	Linoleic acid percentage (7407)
1	21891962	22306766	414805	Ratio of polyunsaturated fatty acids to saturated fatty acids (7409)
1	226556669	226971474	414806	Creatine-phospho-kinase test (7482)
1	226556669	226971474	414806	Spinal curvature (17670)
1	226764072	227178877	414806	Liver weight (13264)
1	227469242	227884046	414805	Drip loss (7760 7962 8129 8472 8539 8553)	2	152;153
1	230155989	230570794	414806	CIE-a* (12663)	1	155
1	23124348	23539152	414805	Drip loss (8115 8437 8612)
1	23174496	23589301	414806	Drip loss (7873 8308 8501 8545)
1	233599015	234013820	414806	Intramuscular fat content (17735)
1	233599015	234013820	414806	Segmented neutrophil number (4263)
1	233723457	234138261	414805	Drip loss (7784 7861 8102 8156 8348)
1	23551184	23965989	414806	Lymphocyte number (13483)
1	23551184	23965989	414806	Lymphocyte percentage (13480 13484)
1	23551184	23965989	414806	Neutrophil percentage (13482)
1	23551184	23965989	414806	Pseudorabies virus antibody titer (13481)
1	23571924	23986729	414806	Drip loss (7745 8067 8619)
1	23634145	24048950	414806	Fat androstenone level (15817)
1	23883028	24007469	124442	mummified pigs (18291)
1	23945249	24360054	414806	Fat androstenone level (15818)
1	23965990	24380794	414805	Fat androstenone level (15819)
1	242311259	242726064	414806	Spinal curvature (17706)	2	164;165
1	243327533	243742338	414806	Body weight (8803)
1	24339315	24463755	124441	mummified pigs (18269)
1	243783819	244198624	414806	Drip loss (7773 7804 7833 7836 8151 8167 8354 8356 8548 8549)	1	166
1	24439653	24854458	414806	Umbilical hernia (8741)
1	245829600	246244405	414806	Backfat at tenth rib (16331)
1	245829600	246244405	414806	backfat at last rib (16305)
1	245974782	246389587	414806	Drip loss (7840 7938 7988 8116 8128 8246 8271 8625)
1	246327367	246451808	124442	Number of stillborn (18115)
1	246866614	247281419	414806	Backfat at tenth rib (16332)
1	246866614	247281419	414806	backfat at last rib (16306)
1	247945109	248359913	414805	Backfat at tenth rib (16333)
1	247945109	248359913	414805	backfat at last rib (16307)
1	24795601	25210405	414805	Palmitic acid percentage (18550)
1	24795601	25210405	414805	Total saturated fatty acids (18551)
1	24795601	25210405	414805	Unsaturated fatty acid content (18552)
1	248048810	248463615	414806	Drip loss (7941 7980 8066 8145 8192 8492)
1	250102098	250516902	414805	Drip loss (7881 8120 8389 8614)	2	170;171
1	250436229	250851033	414805	Drip loss (8446 8448)
1	252155386	252570190	414805	Drip loss (7738 7775 7778 7856 7865 7878 7879 7911 7952 7996 8026 8193 8237 8255 8261 8274 8326 8341 8375 8386 8395 8471 8485 8489 8525 8532 8550 8552 8574 8589 8594 8603)
1	25227784	25642588	414805	Drip loss (7883 8230)
1	252489516	252904321	414806	Drip loss (7981 8320)
1	252759140	253173945	414806	Adipocyte diameter (12816 12819)	1	172
1	252759140	253173945	414806	External fat on ham (12716)	1	172
1	25310073	25724878	414806	Drip loss (7771 7812 7877 8137 8189 8297 8415 8526 8596 8606 8621)
1	254229414	254644218	414805	Drip loss (7855 7972 8414)	1	174
1	254457557	254872361	414805	Backfat at tenth rib (12732)
1	25447259	25862064	414806	Biceps brachii weight (8700)
1	25447259	25862064	414806	Body weight (birth) (240)
1	254563544	254978349	414806	Drip loss (7759 7897 8017 8098 8211 8452 8588)
1	254687986	255019830	331845	Gestation length (18168)
1	255287168	255701972	414805	Liver weight (8971)
1	25625212	26040017	414806	Drip loss (7780 7880 7908 8327 8441 8624)
1	256616832	257031637	414806	Drip loss (7755 7792 7995 8252 8385 8481)	2	175;176
1	256803495	257093858	290364	Gestation length (18169)
1	257944210	258359015	414806	Locomotion (478)	1	177
1	26347087	26761892	414806	Palmitic acid percentage (18554)
1	26347087	26761892	414806	Total saturated fatty acids (18553)
1	265004195	265419000	414806	Drip loss (7860 7868 8404)
1	265116208	265531013	414806	NADP-malate dehydrogenase activity (12774)
1	265219910	265634714	414805	Drip loss (7975 8160 8524)
1	267078223	267493028	414806	Drip loss (7885 7914 8197 8291 8301 8355 8413 8431)
1	26741824	26824784	82961	Removal parity (15991)
1	26741824	26824784	82961	Total number born (15973)
1	26741824	26824784	82961	Total number born alive (15972)
1	269131511	269546316	414806	Drip loss (7796 8119 8357 8600)
1	26928487	27343291	414805	Drip loss (17825)	1	22
1	26928487	27343291	414805	pH 24 hr post-mortem (loin) (17824)	1	22
1	269691499	270106303	414805	Maternal infanticide (17665 17666 17667)	2	185;186
1	269691499	270106303	414805	Plasma droplet rate (18326 18331)	2	185;186
1	269691499	270106303	414805	Semen volume (18329)	2	185;186
1	269691499	270106303	414805	Sperm concentration (18328)	2	185;186
1	269691499	270106303	414805	Sperm motility (18325 18330)	2	185;186
1	269691499	270106303	414805	Total number born alive (18327)	2	185;186
1	270106304	270521109	414806	Biceps brachii length (8699)
1	270313707	270728512	414806	Reproductive tract weight (18371)
1	271184799	271599603	414805	Drip loss (7863 7864)	3	187;188;189
1	271537384	271952188	414805	Inguinal hernia (3037)	2	189;190
1	27230923	27645728	414806	Drip loss (7768 8004 8048 8482)
1	272595138	273009942	414805	Post-stress glucose level (477)
1	272802541	273217345	414805	Age at puberty (7660)
1	27281072	27695876	414805	Drip loss (7795 8076 8077 8184 8290 8352 8368 8577)
1	273155125	273383267	228143	Removal parity (15992)
1	273155125	273424748	269624	Total number born (15976)
1	273155125	273424748	269624	Total number born alive (15977)
1	273258827	274070536	811710	Drip loss (8144 8306 8328 8484)
1	27384101	27798906	414806	Drip loss (7942 7954 8057 8152 8195 8391)
1	275066070	275480875	414806	Abdominal fat weight (260)	1	191
1	275688278	276103083	414806	Drip loss (7783 7920 8038 8049 8082 8090 8333 8512)	1	192
1	276932695	281288153	4355459	Ratio of glycolytic muscles weight to ham meat and bone weight (1277)	3	193;194;195
1	277762306	278177111	414806	Drip loss (7749 7809 7912 7967 8021 8046 8088 8170 8174 8239 8369)
1	278384515	278799319	414805	Cross-sectional area of type I muscle fibers (10237)
1	279144263	279559067	414805	Drip loss (7785 7830 8401 8475 8579)
1	27923348	28338153	414806	Femur length (6498)	1	24
1	27923348	28338153	414806	body weight (60 days) (723)	1	24
1	279836334	280251139	414806	Drip loss (7806 7813 8578 8584)
1	281080751	281495556	414806	Umbilical hernia (8743)
1	281080751	281495556	414806	average daily gain (weaning-55 kg) (495)
1	281218291	281633095	414805	Drip loss (8000 8318 8363 8565 8575)
1	281495557	281910361	414805	Carcass length (8988)
1	281702960	282117764	414805	Drip loss (8150 8264 8473 8583)	1	196
1	281840499	282255304	414806	pH 45 minutes post mortem (7621)	1	196
1	282047902	282462707	414806	Carcass length (8989)	1	197
1	282047902	284606598	2558697	Musculus biceps femoris and ham ratio (1273)	8	197;198;199;200;201;202;203;204
1	282739974	283154778	414805	CIE-L* (12662)
1	283292319	283707123	414805	Drip loss (8298 8580)	1	199
1	283776988	284191792	414805	Drip loss (8058 8421)	3	200;201;202
1	284121930	284536735	414806	Abdominal fat weight (12713)	4	201;202;203;204
1	284121930	284536735	414806	Backfat weight (12723)	4	201;202;203;204
1	285213401	285628205	414805	Drip loss (8023 8498)	1	205
1	285366347	285781151	414805	Days to 105 kg (16947)	1	205
1	285366347	285781151	414805	Drip loss (7854 7934 7977 8018 8418 8490 8494 8510 8544)	1	205
1	285773388	286188193	414806	backfat at last rib (16308)
1	285870336	286285140	414805	Drip loss (7970 8313 8462 8497 8521 8537 8555)
1	286457818	286872622	414805	Average glycogen (5862)
1	286872623	287287428	414806	ACTH level variations (476)
1	287287429	287702233	414805	Drip loss (8001 8422 8546)
1	287944364	288359168	414805	Drip loss (8006)
1	28795112	29209917	414806	Conductivity 24 hours postmortem (loin) (7607)
1	289154054	289568859	414806	Drip loss (7978 8202 8529 8558 8585)
1	289364834	289779638	414805	Hind leg conformation (16399)
1	289468535	289883340	414806	Backfat at last rib (26 weeks) (571)
1	289468535	289883340	414806	Drip loss (7803 8032 8112)
1	289468535	289883340	414806	backfat at first rib (14 weeks of age) (555)
1	289776262	290191067	414806	Adipocyte area (9097)
1	289776262	290191067	414806	Adipocyte perimeter (9098)
1	289924821	290090743	165923	mummified pigs (18292)
1	290018392	290433196	414805	Drip loss (7787 8419)
1	290433197	290848002	414806	Adipocyte diameter (12817)
1	290433197	290848002	414806	Fat to meat ratio (12740)
1	290505549	290920354	414806	Ulna length (6502)
1	291020679	291677613	656935	Teat number (582)	1	206
1	291228082	291642887	414806	Drip loss (8307)	1	206
1	291542563	291957368	414806	Backfat at last rib (14 weeks) (557)
1	291542563	291957368	414806	Drip loss (7846)
1	291749966	292164771	414806	Chest width (16967)
1	292092420	292507224	414805	Drip loss (7925 7926 7971 7974 8079 8095 8117 8161 8233 8279 8311 8479 8530)
1	292265096	292922030	656935	Musculus biceps femoris and dissected ham ratio (1275)
1	292579577	292994382	414806	Reproductive tract weight (18370 18372)
1	293243266	293658071	414806	body length (16367)	1	208
1	293302110	293716915	414806	Adipocyte volume (9099)	1	208
1	293302110	293716915	414806	Drip loss (8259)	1	208
1	29334359	29749164	414806	Drip loss (7742 7841 8036 8051 8214 8459 8586 8617)
1	293616591	294031396	414806	Backfat at last lumbar (14 weeks) (562)
1	293924318	294339123	414806	Estrone, laboratory (5552)	1	209
1	294031397	294446201	414805	Embryo weight (18332)	1	209
1	294031397	294446201	414805	uterine horn weight (18368)	1	209
1	294131721	294546526	414806	Average backfat thickness (2903)
1	294131721	294546526	414806	average daily gain (2885)
1	294166448	294581252	414805	Drip loss (7801 8276 8319 8345 8374 8465 8522)
1	29417320	29832125	414806	Gait score (front) (8701)
1	294176579	294591383	414805	Ham weight (17768)
1	294176579	294591383	414805	Meat color score (17767)
1	294176579	294591383	414805	pH 24 hr post mortem (ham) (17769)
1	294339124	299009063	4669940	Average daily gain (entire life) (5930)	20	210;211;212;213;214;215;216;217;218;219;220;221;222;223;224;225;226;227;228;229
1	294339124	299009063	4669940	Marbling (2931)	20	210;211;212;213;214;215;216;217;218;219;220;221;222;223;224;225;226;227;228;229
1	294339124	299009063	4669940	average daily gain (35-55 kg) (448)	20	210;211;212;213;214;215;216;217;218;219;220;221;222;223;224;225;226;227;228;229
1	294339124	299009063	4669940	average daily gain (birth-end of test) (447)	20	210;211;212;213;214;215;216;217;218;219;220;221;222;223;224;225;226;227;228;229
1	294339124	299009063	4669940	average daily gain (weaning-55 kg) (446)	20	210;211;212;213;214;215;216;217;218;219;220;221;222;223;224;225;226;227;228;229
1	294363241	294778046	414806	Front feet conformation (16498)
1	29437389	29852193	414805	Drip loss (7777 7953 7986 8180 8280 8288 8396 8408 8519 8559)
1	294581253	294996058	414806	Shoulder external fat weight (12720)	2	210;211
1	294996059	295410864	414806	backfat at last rib (17774)	6	211;212;213;214;215;216
1	295376138	295790943	414806	Drip loss (7748 7961 8031)	6	216;217;218;219;220;221
1	295410865	295825669	414805	Fat to meat ratio (12738)	6	216;217;218;219;220;221
1	295690619	296105424	414806	Drip loss (7808 8097 8135 8218)	5	219;220;221;222;223
1	295815061	296229865	414805	Body depth (16531)	4	221;222;223;224
1	295825670	296240475	414806	Average glycolytic potential (5851)	3	222;223;224
1	296136451	296551255	414805	Average daily gain (weaning to 25 kg) (320)	3	224;225;226
1	296136451	296551255	414805	Vertebra number (5600 5601)	3	224;225;226
1	296136451	297450165	1313715	Drip loss (7893 8177)	6	224;225;226;227;228;229
1	296240476	296655280	414805	Drip loss (8203 8359 8361 8513)	3	224;225;226
1	29624723	30039528	414806	Sperm motility (8693)
1	296343854	296758658	414805	Vertebra number (7233)	3	225;226;227
1	296447879	296862683	414805	Adipocyte diameter (12818)	3	225;226;227
1	296551256	300906714	4355459	Vertebra number (7232)	5	226;227;228;229;230
1	296669537	297084342	414806	Post-stress ACTH level (475)	2	227;228
1	296758659	297173464	414806	Cervical vertebra length (8996)	3	227;228;229
1	296876940	297291745	414806	Carcass length (13373)	2	228;229
1	296876940	297291745	414806	Drip loss (7858 7913 8016 8071)	2	228;229
1	297070087	297484892	414806	backfat at last rib (17775)	2	228;229
1	297380868	297795672	414805	Testicular weight (6527)
1	297499149	297913953	414805	Right teat number (6473)
1	297588270	298003075	414806	Monounsaturated fatty acid percentage (7408)
1	297692295	298107100	414806	Residual glycogen (5858)
1	297764647	298179452	414806	Drip loss (7955)
1	297795673	298210478	414806	Drip loss (7851 8296 8344 8523)
1	298417882	298832686	414805	Body weight (slaughter) (18542)
1	298417882	298832686	414805	Gestation length (18539)
1	298417882	298832686	414805	average daily gain (18540 18541 18543)
1	298801661	299216466	414806	Hind feet conformation (8914)
1	298801661	299216466	414806	Hind leg conformation (8909 8911)
1	298832687	299247492	414806	Eosinophil number (5485 7481)
1	298832687	299247492	414806	Loin muscle area (697)
1	298832687	299247492	414806	Longissimus muscle length (704)
1	298832687	299247492	414806	Vertebra number (701 5596 5597 5598 5599 5602 5603 5604)
1	298950968	299365773	414806	Drip loss (7931 8073 8134 8159 8236)
1	299009064	299869700	860637	Shoulder subcutaneous fat thickness (5250)	1	230
1	299009064	301232398	2223335	average daily gain (3665)	2	230;231
1	299009064	301232398	2223335	backfat at last rib (3666)	2	230;231
1	299040090	303779327	4739238	Conductivity 24 hours post-mortem (847)	5	230;231;232;233;234
1	299040090	303779327	4739238	Fat to meat ratio (12739)	5	230;231;232;233;234
1	299040090	303779327	4739238	Fat-cuts percentage (12727)	5	230;231;232;233;234
1	299040090	303779327	4739238	Lean meat percentage (824)	5	230;231;232;233;234
1	299662298	300077103	414806	Teat number (542)	1	230
1	299869701	300284506	414806	Drip loss (7779 8282)
1	300610191	301024995	414805	Cervical vertebra length (13305)	1	231
1	300817593	301232398	414806	Humerus length (6500)	1	231
1	301736326	302151131	414806	Oleic acid percentage (7406)	1	232
1	301943729	302358534	414806	Drip loss (8091 8387 8554)	2	232;233
1	301943729	306268161	4324433	Trimmed wholesale product / live weight (13)	3	232;233;234
1	302476816	302891620	414805	Tibia length (6501)
1	302891621	303306426	414806	body weight (4 weeks) (545)
1	302980743	303395548	414806	Left teat number (6463)
1	302980743	303395548	414806	Teat number (6480)
1	303099024	303513829	414806	Drip loss (8223 8407)	1	234
1	303364523	303779327	414805	Abdominal fat weight (12712)	1	234
1	303986731	304401536	414806	Drip loss (7802)
1	304136038	304550843	414806	Intramuscular fat content (9033)
1	304716766	304820466	103701	Total number born alive (18060)
1	304965649	305380454	414806	Body weight (26 weeks) (553)
1	304965649	305380454	414806	Reflectance value (18707)
1	304965649	305380454	414806	body weight (8 weeks) (546)
1	305173052	305587857	414806	Drip loss (8061 8221)
1	306060759	306475564	414806	Drip loss (7747 7800 7900 8015 8045 8123 8186 8222 8238)
1	306064884	306272286	207403	Total number born alive (18061)
1	306454825	306869629	414805	Front feet conformation (16499)	1	235
1	306682968	307097772	414805	Cannon bone circumference (16966)
1	307247080	307661885	414806	Drip loss (7945 8225 8250 8275 8351 8466)
1	307454483	307869288	414806	Conductivity 24 hours postmortem (loin) (18038)	1	236
1	307454483	307869288	414806	pH 24 hr post mortem (ham) (18037 18039)	1	236
1	307454483	307869288	414806	pH 24 hr post-mortem (loin) (18036)	1	236
1	307454483	307869288	414806	pH 45 minutes post mortem (18035)	1	236
1	307869289	308284093	414805	Loin muscle area (13361)
1	309735914	310150718	414805	Loin muscle area (13352)	1	241
1	310416218	315321322	4905105	body weight (13 weeks) (169)	15	242;243;244;245;246;247;248;249;250;251;252;253;254;255;256
1	310436958	310851763	414806	Front feet conformation (16500)	2	242;243
1	311187733	311602538	414806	Drip loss (7891)
1	311602539	312017344	414806	Carcass length (8982)	1	244
1	311602539	312017344	414806	Loin muscle area (8958)	1	244
1	311872163	312204006	331844	Total number born (18220)	2	244;245
1	312075440	312490245	414806	Drip loss (8011)	2	244;245
1	313261761	313676566	414806	Drip loss (8384 8410)	2	247;248
1	313261761	313676566	414806	backfat at first rib (26 weeks of age) (568)	2	247;248
1	31408387	31823192	414806	Drip loss (7927 8009 8055 8216 8299 8379 8569)
1	314149468	314564273	414806	Drip loss (7848)	2	249;250
1	314506178	314920983	414806	Front leg conformation (8703)	4	250;251;252;253
1	314506178	314920983	414806	Gait score (hind) (8704)	4	250;251;252;253
1	31490676	31905481	414806	Drip loss (7781 7950 8281 8289 8534 8542)
1	315320323	315321322	1000	Average backfat thickness (735)
1	315320323	315321322	1000	Average daily gain (8-18 weeks) (549)
1	315320323	315321322	1000	Backfat at last lumbar (26 weeks) (574)
1	315320323	315321322	1000	Body weight (birth) (719)
1	315320323	315321322	1000	Bone percentage (769)
1	315320323	315321322	1000	Drip loss (7807 7957 8062 8064 8068 8085 8157 8164 8168 8247 8287 8314 8367 8434 8464)
1	315320323	315321322	1000	Estimated carcass lean content (378)
1	315320323	315321322	1000	Fat androstenone level (15821)
1	315320323	315321322	1000	Hind leg conformation (16475)
1	315320323	315321322	1000	Lean meat percentage (750)
1	315320323	315321322	1000	Lean meat weight (754)
1	315320323	315321322	1000	Loin muscle area (759)
1	315320323	315321322	1000	Percentage of backfat and leaf fat in carcass (403)
1	315320323	315321322	1000	Total number born (18221)
1	315320323	315321322	1000	bone weight (772)
1	315320323	315321322	1000	mummified pigs (18240)
1	315320323	315321322	1000	uterine horn weight (18369)
1	33461675	33876480	414806	Drip loss (7872 7935 7937 7960 8267 8463 8517)	1	28
1	33564704	33979509	414806	Drip loss (7756 7799 7932 8099 8108 8445)
1	33772779	34187584	414806	Average backfat thickness (12646)
1	33772779	34187584	414806	Meat color-a (12649)
1	33772779	34187584	414806	Meat color-b (12650)
1	33772779	34187584	414806	pH 45 minutes post mortem (12647)
1	33772779	34187584	414806	pH for Semimembranosus (12648)
1	35182446	35597251	414806	Shear force (3864)
1	36144886	36559691	414806	Drip loss (7791 7793 7821 7828 7963 8052 8324 8597)
1	36767094	37181899	414806	pH 45 minutes post mortem (18667 18689)
1	38198174	38612978	414805	Drip loss (7789 7797 7930 7998 8070 8083 8104 8224 8423 8538 8604)	1	31
1	40326161	40740965	414805	Drip loss (7769 7794 7816 7902 7910 7979 8140 8165 8181 8215 8254)
1	42379448	42794253	414806	Drip loss (7743 7765 7823 7835 8133 8376 8412 8426 8599)
1	44293533	44708338	414806	Carcass length (13374)
1	44749819	45164624	414806	Drip loss (8109 8146 8312 8454 8622)
1	50138347	50262787	124441	mummified pigs (18271)
1	51153199	51568003	414805	Drip loss (7805 7822 7904 7905 7917 7969 7992 8019 8213 8456 8460 8536 8566)
1	52667239	53082044	414806	LDL cholesterol (7709)
1	52667239	53082044	414806	Melanoma susceptibility (7566)
1	53227227	53642031	414805	Drip loss (7762 7818 7886 7894 7895 8059 8094 8158 8179 8182 8210 8477 8570)
1	54741267	55156072	414806	Scapula length (6499)	1	36
1	55280514	55695319	414806	Drip loss (7788 7843 7844 7933 7951 8187 8198 8217 8260 8268 8366 8488)
1	55446437	55861241	414805	body length (16366)
1	60705927	61120732	414806	Drip loss (7737 7922 7929 7956 7987 8096 8201 8243 8335 8346 8496 8505)
1	60975551	61079251	103701	Total number born (18218)
1	62535527	62800694	265168	Total number born (18219)
1	62701449	62779954	78506	Drip loss (7839 7892 7907 8020 8028 8188 8190 8194 8220 8370)
1	62805150	63219955	414806	Time spent lying (5899)
1	66701664	67116469	414806	Drip loss (7752 7790 7876 7984 8248 8342 8500 8609)
1	66826106	67240911	414806	Liver weight (13265)
1	7150723	7565527	414805	Drip loss (8053 8338 8598)
1	73321678	73736483	414806	Spleen weight (8977)
1	73383899	73798703	414805	Drip loss (7811 7870 7915 7999 8013 8219 8371 8567 8568)
1	7756968	8171773	414806	Drip loss (7758 7764 7774 7814 7832 7882 7888 7889 7898 7901 7916 7924 7943 7946 7947 7966 7997 8005 8025 8027 8035 8056 8065 8078 8100 8105 8118 8125 8138 8169 8178 8185 8196 8205 8206 8207 8242 8265 8270 8273 8292 8309 8310 8315 8330 8339 8373 8392 8394 8406 8425 8427 8428 8430 8442 8443 8453 8457 8458 8503 8508 8509 8520 8543 8572 8581 8582 8593 8595 8601 8605 8607 8610 8618 8623 8626 8629)
1	7756968	8171773	414806	Intramuscular fat content (4325)
1	7756968	8171773	414806	pH for Biceps Femoris (779 3843)
1	7902150	8109552	207403	Removal parity (15990)
1	7964371	11771656	3807286	Musculus gluteus weight (1276)	8	5;6;7;8;9;10;11;12
1	80713694	80921096	207403	mummified pigs (18239)
1	81315162	81729967	414806	Drip loss (7874 7973 7983 8092 8337 8429 8515)
1	8709853	9124658	414806	Drip loss (8127 8231 8262 8461 8506)
1	9179122	9593927	414806	Spinal curvature (17669)	1	5
1	9210232	9625037	414806	Drip loss (7871 7896 8587)	1	5
1	94239897	94654702	414806	Drip loss (8483)
1	9490226	9759849	269624	mummified pigs (18238)
1	95256171	95670976	414806	Carcass length (13362)
1	95256171	95670976	414806	Spleen weight (13289)
1	96293185	96707990	414806	Drip loss (7766 7845 8208 8266 8272 8286 8321 8325 8402 8403 8450 8467 8469 8495 8502)
1	9816478	10231283	414806	Drip loss (7867 7899 8030 8147)
1	9830996	10245801	414806	Average backfat thickness (267)
10	10183239	10292793	109555	Hind leg conformation (16425)	1	278
10	10271647	10381201	109555	pH 24 hr post mortem (ham) (18702)
10	11367205	11476759	109555	pH 24 hr post mortem (ham) (18681)
10	12391551	12501106	109556	Body depth (16535)
10	13240609	13350163	109555	Hind leg conformation (16407)
10	14653879	14763433	109555	Eicosapentaenoic acid percentage (7425)
10	14653879	14763433	109555	backfat (17 weeks of age) (658)
10	17540893	17650448	109556	Gait score (front) (8733)	1	283
10	19951121	20060676	109556	Average backfat thickness (2920)	2	287;288
10	19951121	20060676	109556	average daily gain (2898)	2	287;288
10	20827567	20937122	109556	Femur length (7199)
10	20882345	20991900	109556	45 min-5 hr pH decline (5574)	1	290
10	20882345	20991900	109556	Monounsaturated fatty acid percentage (7427)	1	290
10	21430124	21539679	109556	Docosapentaenoic acid percentage (7426)	1	294
10	21430124	21539679	109556	Double-bond index (7428)	1	294
10	21430124	21539679	109556	Melanoma susceptibility (7600)	1	294
10	2176301	2291334	115034	Number of stillborn (18122)
10	25863099	25972654	109556	Feed intake (60-90 kg) (5164)
10	2614524	2724079	109556	pH 24 hr post-mortem (loin) (18715)
10	26410878	26520433	109556	45 min-3 hr pH decline (5573)
10	27292191	27401745	109555	Pale, soft, and exudative meat (5575)	1	311
10	27396880	29318972	1922093	Stearic acid percentage (15859)	1	312
10	27396880	30469308	3072429	Oleic acid percentage (15860)	4	312;313;314;315
10	28113859	28223414	109556	Inguinal hernia (8777)
10	28113859	28223414	109556	Maternal infanticide (17648)
10	28168637	32088890	3920254	Average backfat thickness (5435)	9	313;314;315;316;317;318;319;320;321
10	28497304	28606859	109556	Maternal infanticide (8654)
10	30359753	30469308	109556	Cannon bone circumference (16965)
10	30774221	30883776	109556	Cervical vertebra length (13308)	1	316
10	31071866	31181420	109555	Biceps brachii weight (8732)
10	34492122	34601677	109556	Myristic acid percentage (7190)
10	3710082	3819637	109556	Marbling (107)	1	264
10	40748615	40885559	136945	mummified pigs (18282)
10	41006072	41115626	109555	Cervical vertebra length (9026)	1	336
10	41126583	41625061	498479	mummified pigs (18256)
10	41279961	41389516	109556	Average daily gain (weaning to 25 kg) (327)
10	41279961	41389516	109556	Hind leg conformation (11847)
10	41553851	41663405	109555	Cervical vertebra length (13317 13349)
10	41696273	41970162	273890	mummified pigs (18257)
10	42046852	42156406	109555	hematocrit (7225)
10	4257861	4367416	109556	Protein accretion rate (5159)
10	4257861	4367416	109556	average daily gain (5165)
10	43142410	43251964	109555	Hemoglobin (7226)
10	43197188	43306742	109555	Average instron (star probe) force (106)
10	4422195	4531750	109556	Average backfat thickness (2919)
10	4422195	4531750	109556	average daily gain (2899)
10	45556434	45665988	109555	Mean corpuscular hemoglobin content (7227)
10	46104213	46213767	109555	Mean corpuscular volume (7228)
10	46871103	46980658	109556	Umbilical hernia (14317)
10	46925881	47035436	109556	Anal atresia (7257)
10	46925881	47035436	109556	Inguinal hernia (8778)
10	47254549	47364103	109555	Teat number (544)
10	47632516	47829715	197200	Total number born alive (18072)	1	346
10	47802327	47911882	109556	3 hr-24 hr pH decline (5893)
10	48350107	48459661	109555	9 hr-24 hr pH decline (5896)
10	48350107	48459661	109555	Myristic acid percentage (472)
10	4937107	5046662	109556	Front leg conformation (16386)
10	5052141	5161696	109556	Front leg conformation (16387)	1	269
10	50748198	50857753	109556	Shoulder weight (5181)
10	54286955	54396510	109556	Tail weight (5169)
10	54834734	54944289	109556	Reflectance value (5576)
10	56617379	56978912	361534	Total number born alive (18073)
10	58062669	58907094	844426	Red cell distribution width (12298)
10	58062669	62778258	4715590	Ham fat weight (1281)
10	58194136	58303691	109556	Hind leg conformation (16438)
10	58578428	58687982	109555	Meat color OPTO (7637)
10	58907095	62778258	3871164	average daily gain (4-13 weeks) (280)
10	59383663	61703022	2319360	Front feet conformation (16501)
10	59438441	61757799	2319359	Front feet conformation (16502)
10	62157679	62267234	109556	Oleic acid percentage (7423)
10	62449592	62559146	109555	muscle protein percentage (5144)
10	6346653	6456208	109556	Anal atresia (7243)
10	63801016	63910571	109556	Palmitoleic acid percentage (7422)
10	6401431	10227060	3825630	tenderness score (3276 3277)	9	270;271;272;273;274;275;276;277;278
10	6401431	11093314	4691884	Backfat at tenth rib (3819)	9	270;271;272;273;274;275;276;277;278
10	6401431	11093314	4691884	Loin meat weight (2999)	9	270;271;272;273;274;275;276;277;278
10	64622685	64732239	109555	Umbilical hernia (8760)
10	64896574	65006129	109556	Linoleic acid percentage (7424)
10	66244110	66326276	82167	mummified pigs (18309)
10	67060797	67488064	427268	Gestation length (18163)
10	68785805	73332866	4547062	Age at puberty (521)	5	369;370;371;372;373
10	68895857	69005412	109556	CIE-a* (5577)
10	68895857	69005412	109556	Hind leg conformation (8936)
10	69169250	69278805	109556	pH 40 minutes post mortem (loin) (4001)
10	69656774	69788240	131467	Gestation length (18162)
10	71141751	72237308	1095558	Age at puberty (4886 4887)	3	371;372;373
10	71634752	71744307	109556	pH for Longissmus Dorsi (5826)
10	72182531	72292086	109556	45 min-24 h pH decline (5838)
10	72182531	72292086	109556	Nonfunctional nipples (7463)
10	75523983	75940294	416312	Number of stillborn (18106)
10	7661323	7710622	49300	Number of stillborn (18123)
10	79101374	79102373	1000	C3c concentration (9626 9627)	1	390
10	79101374	79102373	1000	Spinal curvature (17687)	1	390
10	8676846	8786401	109556	Body depth (16534)
11	10086187	10278750	192564	Hind leg conformation (11848)
11	10192097	10442430	250334	mummified pigs (18310)
11	10346149	10538713	192565	Linoleic acid percentage (18597)
11	10346149	10538713	192565	Monounsaturated fatty acid percentage (18599)
11	10346149	10538713	192565	Oleic acid percentage (18596)
11	10346149	10538713	192565	Ratio of monounsaturated fatty acids to saturated fatty acids (18598)
11	11605612	11798175	192564	Estrone, laboratory (5578)
11	11894459	12087023	192565	Loin meat weight (4319)
11	12183306	16049604	3866299	Marbling (4313 4314 4315)	3	423;424;425
11	12664718	12857282	192565	uterine horn length (18398)
11	16627300	16819864	192565	CIE-a* (4308)
11	16993173	17089454	96282	Gestation length (18150)
11	17204994	17397558	192565	Carcass length (68)
11	17590124	17782688	192565	Front leg conformation (16418)
11	18599479	18792042	192564	Average backfat thickness (2921)
11	18599479	18792042	192564	Umbilical hernia (8761)
11	19080891	19273454	192564	Drip loss (12683)
11	22383377	22710736	327360	Total number born alive (18074)	1	433
11	23028469	23221033	192565	Loin weight (4318)	1	435
11	23712074	23904638	192565	Front leg conformation (16469)
11	27505601	27698164	192564	Hind feet conformation (16519)
11	27572998	27765562	192565	Hind feet conformation (16517)
11	27630768	27823332	192565	Hind feet conformation (16518)
11	28899073	31597602	2698530	Loin muscle depth (4301)	6	450;451;452;453;454;455
11	30535874	30728438	192565	CIE-L* (9079)
11	31116191	31308754	192564	Meat color score (9068)
11	33520628	33713192	192565	Feed conversion ratio (55-80 kg) (3900)
11	33520628	33713192	192565	Feed intake per feeding (55-80 kg) (3901)
11	34098323	34290886	192564	Change in interferon-gamma level (12341)
11	35253711	35446275	192565	Conductivity 24 hours postmortem (loin) (7638)
11	3920149	5880535	1960387	Marbling (4312)	11	405;406;407;408;409;410;411;412;413;414;415
11	39490137	39682701	192565	Interferon-gamma level (12340)
11	39721215	39875266	154052	mummified pigs (18311)
11	40549243	40741807	192565	Docosahexaenoic acid percentage (7430)
11	40645526	40838090	192565	Ham meat weight (4317)
11	40645526	40838090	192565	average daily gain (4305)
11	41627606	41820170	192565	Hind leg conformation (16426)
11	43789053	43981616	192564	Cross-sectional area of type IIa muscle fibers (10248)
11	50040892	50233456	192565	Number of fully formed pigs (578)
11	51655483	51848047	192565	average daily gain (4307)
11	51848048	52040612	192565	Double-bond index (7433)
11	52062823	52166230	103408	Lean meat percentage (4304)
11	52062823	52166230	103408	Outside ham weight (4316)
11	52522025	52714589	192565	Lean meat percentage (4303)
11	52840208	53032772	192565	average daily gain (4306)
11	53706750	53899313	192564	CIE-b* (4309)
11	53706750	53899313	192564	Loin muscle depth (4302)
11	53995597	54188161	192565	Ratio of polyunsaturated fatty acids to saturated fatty acids (7432)
11	5495406	6134643	639238	Cholesterol level (9566)
11	5495406	6134643	639238	HDL cholesterol (9565)
11	5653232	5845796	192565	uterine horn length (18399)
11	58224046	58416610	192565	Haptoglobin concentration (9649)
11	59379435	59571999	192565	pH 45 minutes post mortem (7639)
11	61853893	62046457	192565	Hind leg conformation (16483)
11	63423296	63615860	192565	Total number born alive (579)
11	69654662	69847225	192564	Front feet conformation (16503)	1	485
11	73342278	73534841	192564	pH 24 hr post-mortem (loin) (227)
11	73440375	73632939	192565	Triglyceride level (9567)
11	73536657	73729221	192565	Polyunsaturated fatty acid percentage (7431)
11	73823690	74016253	192564	Cholesterol level in meat (17732)
11	74306917	74499480	192564	CIE-b* (4310 4311)
11	74497666	78769167	4271502	Palmitic acid percentage (15858)	3	498;499;500
11	75077176	75269740	192565	Cholesterol level in meat (17752)
11	7806184	7998747	192564	Basal cortisol level (487)	1	419
11	78576603	78769167	192565	Margaric acid percentage (7429)
11	78701233	79038220	336988	Removal parity (15997)
11	79548518	79558145	9628	Gestation length (18164)
11	80973238	81165801	192564	Salmonella count in liver and spleen (11571)
11	80973238	81165801	192564	Salmonella count in spleen (11572 11573)
11	81175431	84010738	2835308	androstenone, laboratory (18664)	1	501
11	83914456	84107020	192565	Hind leg conformation (16427)
11	84549920	84742484	192565	Hind leg conformation (16484)
11	85375103	85567667	192565	Femur bone mineral density (7200)
11	85519526	85712090	192565	Hind leg conformation (16439)	1	503
11	85529155	85721718	192564	Hind leg conformation (16444)	1	503
11	85567668	85760231	192564	Maternal infanticide (17649)	1	503
11	85586924	85779488	192565	Hind leg conformation (16440)	1	503
11	86039451	86232015	192565	Hind leg conformation (16445)
11	86116477	86309041	192565	Hind leg conformation (16441)
11	86241644	86434208	192565	Hind leg conformation (16446)
11	86270529	86463093	192565	Hind leg conformation (16442)
11	86549748	86742312	192565	Hind leg conformation (16447)	1	504
11	86848224	87040787	192564	Hind leg conformation (16443)
11	86886736	87079300	192565	Hind leg conformation (16448)
11	87689582	87690581	1000	Backfat at tenth rib (16344 16345)
11	87689582	87690581	1000	average daily gain (35-55 kg) (3898)
11	87689582	87690581	1000	feed intake (35-55 kg) (3899)
11	87689582	87690581	1000	indole, laboratory (18659)
11	9123363	9315926	192564	uterine horn length (18400)
11	9315927	9508491	192565	Average glycogen (109)
11	9315927	9508491	192565	Average glycolytic potential (110)
11	9315927	9508491	192565	Drip loss (108)
12	1	1000	1000	Average daily gain (8-18 weeks) (550)
12	10268553	10364815	96263	Front leg conformation (16389)
12	10745053	10841314	96262	Body weight (birth) (241)
12	10745053	10841314	96262	Small intestine length (256)
12	10927952	11024213	96262	Hind leg conformation (16485)
12	10956831	11053092	96262	Hind leg conformation (16487)
12	11072346	11168607	96262	Hind leg conformation (16486)
12	11274497	11370759	96263	Average chain length (7683)
12	11337068	11433329	96262	Hind leg conformation (16488)
12	11539219	11876137	336919	Removal parity (15998)	1	519
12	11890578	11986839	96262	Front leg conformation (16470)
12	11996467	12092728	96262	Triglyceride level (7699)
12	12188992	12285253	96262	Palmitic acid percentage (7677)
12	12381517	12477779	96263	Spinal curvature (17690)
12	12439275	12602920	163646	Removal parity (15999)	1	520
12	12528730	12740507	211778	Ratio of lifetime nonproductive days to herd life (16006)	2	520;521
12	12653871	12750133	96263	Haptoglobin concentration (9650)
12	12670305	12766566	96262	average daily gain (weaning-55 kg) (499)
12	12814699	12910960	96262	Body weight (birth) (4580)
12	12894528	12990790	96263	Lymphocyte number (6309)
12	12894528	15638011	2743484	Myristic acid percentage (15854)	4	522;523;524;525
12	12910961	13007223	96263	Meat color score (9063)
12	13551108	13791763	240656	Total number born (18230)
12	13905285	14001547	96263	Time spent socializing (5927)
12	13953417	14049678	96262	Sarcocystis miescheriana IgG levels (7510)	1	522
12	13953417	17226344	3272928	Carcass length (1284)	7	522;523;524;525;526;527;528
12	14306769	15297222	990454	Average backfat thickness (4197)	2	523;524
12	14671517	14767778	96262	Small intestine length (12042)
12	14884345	14980606	96262	HDL cholesterol (7722)
12	15060437	15156698	96262	Number of viable embryos (8831)	2	523;524
12	15252962	15349223	96262	Average backfat thickness (4200)	1	525
12	15252962	15349223	96262	Fat area (4201)	1	525
12	15252962	15349223	96262	Fat-cuts percentage (4199)	1	525
12	15252962	15349223	96262	Meat to fat ratio (4202)	1	525
12	15489749	15586010	96262	Haptoglobin concentration (9652)
12	15830537	15926799	96263	Haptoglobin concentration (9651)
12	15926800	16023062	96263	cis-11-Eicosenoic acid percentage (7681)
12	15971062	16067323	96262	Number of stillborn (4562)
12	16408113	16504374	96262	White blood cell counts (6306)
12	17081951	17178213	96263	Palmitoleic acid percentage (7434)
12	17341860	17438122	96263	Hind leg conformation (16449)
12	17916534	18012796	96263	Reproductive tract weight (18404)	1	529
12	19745523	19841785	96263	pH for Longissmus Dorsi (5580)
12	20226836	20323098	96263	45 min-3 hr pH decline (5581)	1	536
12	20611887	20708148	96262	Carcass temperature (45 minutes post-mortem) (5897)	1	537
12	21107426	21203688	96263	Weight of ovary (18348)
12	21189462	21285724	96263	Weight of ovary (18350)	1	539
12	22743890	22840152	96263	Palmitoleic acid percentage (7685 7687)	1	548
12	22743890	22840152	96263	Stearic acid percentage (7686)	1	548
12	23465860	23562121	96262	Anal atresia (7244)
12	23624632	23720893	96262	Anal atresia (7245)	1	549
12	23672763	26242726	2569964	Cooling loss (3072)	8	549;550;551;552;553;554;555;556
12	24480597	24576858	96262	Stearic acid percentage (7692)
12	25106304	25202565	96262	Age at puberty (4577)	1	555
12	26290858	26387120	96263	Palmitoleic acid percentage (7678)
12	2999558	4823589	1824032	Ear size (5645)	2	514;515
12	3384608	3437552	52945	Total number born alive (18068)
12	34311187	34407449	96263	Weight of ovary (18349 18351)
12	34599975	34696237	96263	Total saturated fatty acids (17733)
12	35755127	35851388	96262	Shoulder subcutaneous fat thickness (3086)	2	580;581
12	35995783	36092045	96263	Stearic acid percentage (7679)
12	37715381	37811643	96263	Oleic acid percentage (7690)
12	37715381	37811643	96263	Palmitoleic acid percentage (7688)
12	37715381	37811643	96263	Stearic acid percentage (7689 7691)
12	37907906	38004168	96263	Oleic acid percentage (7680)
12	3812833	3909094	96262	cis-11-Eicosenoic acid percentage (7684)
12	38822401	43272608	4450208	subjective abnormal flavor in fat (4212)	11	587;588;589;590;591;592;593;594;595;596;597
12	38966795	39063056	96262	Total saturated fatty acids (17756)	3	587;588;589
12	39159320	39255582	96263	backfat at last rib (69)	2	590;591
12	4116060	4212321	96262	Spinal curvature (17688)	1	514
12	41396966	41493228	96263	mummified pigs (4566)
12	4246014	4342276	96263	Eicosadienoic acid percentage (7682)
12	42921251	43152280	231030	Number of stillborn (18107)	1	597
12	43161907	43258169	96263	Backfat at tenth rib (16346)
12	43272609	43296674	24066	Number of stillborn (18108)
12	43609528	47927603	4318076	Meat color-L (2957 2959)	2	598;599
12	43633594	43845371	211778	Number of stillborn (18132)
12	44235235	44331497	96263	Teat number (6490)
12	44524023	44620284	96262	Reflectance value (5582)
12	46676190	46772452	96263	Semen pH (8683)
12	47590685	47686946	96262	Chronic pleuritis (12277)
12	47667695	47763957	96263	androstenone, laboratory (18660)
12	47735079	47831340	96262	Intramuscular fat content (9037)
12	4775459	4871720	96262	Embryo survival (8833)
12	4775459	4871720	96262	Embryo weight (18352)
12	4775459	4871720	96262	Eosinophil number (5487 7512 7513)
12	4775459	4871720	96262	Feed conversion ratio (35-80 kg) (3903)
12	4775459	4871720	96262	HDL/LDL ratio (7723)
12	4775459	4871720	96262	Nonfunctional nipples (7465)
12	4775459	4871720	96262	Number of viable embryos (8832)
12	4775459	4871720	96262	Reproductive tract weight (18403)
12	4775459	4871720	96262	Spinal curvature (17689)
12	4775459	4871720	96262	uterine horn length (18401)
12	4775459	4871720	96262	uterine horn weight (18402)
12	47783210	47879472	96263	Melanoma susceptibility (7575 7601)
12	47879473	47975734	96262	Alkaline phosphatase activity (6350)
12	47879473	47975734	96262	Lymphocyte number (5470)
12	47879473	47975734	96262	Sarcocystis miescheriana IgM levels (7511)
12	47879473	47975734	96262	Segmented neutrophil number (5482)
12	4823590	4919852	96263	Total number born (9805)
12	4823590	4919852	96263	Total number born alive (9804)
12	4823590	7135204	2311615	Hemoglobin (12300)	2	516;517
12	4823590	7135204	2311615	hematocrit (12301)	2	516;517
12	4823590	8723537	3899948	Lean meat percentage (1127)	2	516;517
12	48264523	48360785	96263	Immunoglobulin G level (17869)
12	48264523	48360785	96263	White blood cell counts (17870)
12	48360786	48457047	96262	Total number born (9807)
12	48360786	48457047	96262	Total number born alive (9806)
12	54508242	55482035	973794	post-stress mitogen induced IL-2 activity (157)	1	616
12	57388000	57484261	96262	Fat protein content (12787)
12	57917444	58013706	96263	mummified pigs (4565)	1	621
12	61719817	61816078	96262	Average feeding rate (55-80 kg) (3904)	1	626
12	63587572	63588571	1000	C3c concentration (9628 9629)
12	6411923	6508184	96262	Cervical vertebra length (13350)
12	6942680	7807730	865051	Feed conversion ratio (55-80 kg) (3902)
12	7133892	7230154	96263	Total number born (17907 17909)
12	7133892	7230154	96263	Total number born alive (17908 17910)
12	7683902	7818669	134768	Total number born alive (18091)
12	8001569	8097830	96262	Myristic acid percentage (7676)
12	8675407	8771668	96262	Age at puberty (592)
12	8699473	8853492	154020	Total number born alive (18075)
12	9252983	9585087	332105	Total number born (18197)
12	9666912	9763173	96262	Spinal curvature (17709 17710)
12	9671725	9767986	96262	Spinal curvature (17708)
12	9893129	9989390	96262	Front leg conformation (16388)
13	11090891	11259299	168409	mummified pigs (18258)
13	11292981	11562433	269453	mummified pigs (18259)
13	11559543	11896359	336817	Salmonella count in liver (18727)	1	634
13	11562267	11899083	336817	Small intestine length (12044)	1	634
13	11697161	11899249	202089	mummified pigs (18260)	1	634
13	11899250	12236066	336817	Total number born alive (18045 18046 18047 18048 18049 18050 18051 18052 18053 18054)	2	635;636
13	12185377	12522193	336817	Top line conformation (16579)	1	636
13	12233176	12569991	336816	Gait score (hind) (8920)	1	636
13	12233176	12569991	336816	feed intake (35-55 kg) (3905)	1	636
13	12233176	12569991	336816	skatole, sensory panel (4228)	1	636
13	128360094	128696909	336816	Inguinal hernia (8782)
13	128865318	130370314	1504997	Conductivity 24 hours postmortem (loin) (18683)
13	130201907	130538722	336816	Loin muscle area (5780)
13	130370315	130707130	336816	Weight of ovary (18355)
13	130707131	131043946	336816	body length (16962)
13	131816486	132153301	336816	Weight of ovary (18353)
13	132321710	132658525	336816	Inguinal hernia (8783)
13	13246348	13583164	336817	Anal atresia (7246)
13	132826934	133163749	336816	uterine horn length (18405 18407)
13	13414757	14497580	1082824	Loin muscle area (5499)	2	638;639
13	13583331	13920146	336816	Backfat at tenth rib (71)
13	13919981	14256796	336816	Triglyceride level (7724)	1	638
13	144409416	144746231	336816	Loin muscle area (5779)
13	144914640	145251455	336816	Inguinal hernia (8785)
13	144914640	145251455	336816	Maternal infanticide (17650)
13	144914640	145251455	336816	Umbilical hernia (8763)
13	145083048	145419863	336816	Embryo weight (18357)
13	145251456	145588271	336816	Inguinal hernia (3047)
13	149807839	150144655	336817	Front leg conformation (8734)
13	151037721	153176000	2138280	Inguinal hernia (8786)
13	151037721	153176000	2138280	Umbilical hernia (8764)
13	151323512	151660328	336817	Spleen weight (8981)
13	151879761	152216576	336816	CIE-a* (9086)
13	152401826	152940731	538906	Total number born (18208)
13	152401826	152940731	538906	Total number born alive (18085)
13	152890210	153227025	336816	Age at puberty (8825)
13	153007593	153344409	336817	Inguinal hernia (8793)
13	153227026	153563841	336816	Spleen weight (13298)
13	153395434	153732249	336816	Inguinal hernia (8794)
13	159206360	159543175	336816	Average backfat thickness (286)	1	779
13	159206360	159543175	336816	Backfat at first rib (287)	1	779
13	159206360	159543175	336816	Backfat at last lumbar (288)	1	779
13	159206360	159543175	336816	Body weight (birth) (285)	1	779
13	159206360	159543175	336816	Inguinal hernia (8784 8787)	1	779
13	159206360	159543175	336816	Loin muscle area (289)	1	779
13	159206360	159543175	336816	Umbilical hernia (8762)	1	779
13	160048400	160385216	336817	Inguinal hernia (8795)
13	160048400	160385216	336817	Umbilical hernia (8792)
13	17023703	17360518	336816	Average backfat thickness (70)
13	170936719	171273534	336816	Melanoma susceptibility (7594)	2	795;796
13	171778760	172115575	336816	Cooking loss (5781)	3	799;800;801
13	172115576	172452391	336816	Body weight (birth) (7655)	2	801;802
13	172789208	173126024	336817	Marbling (9030)
13	17377360	17461563	84204	Total number born alive (18078)
13	173900702	174490129	589428	mummified pigs (18312)
13	183532949	183869764	336816	Platelet count (6314)	1	808
13	184206581	184543396	336816	Marbling (7381)	1	809
13	184206581	184543396	336816	Muscle moisture percentage (7380)	1	809
13	184374989	184711805	336817	LDL cholesterol (7707)	1	809
13	185217030	185553845	336816	Inguinal hernia (8788)
13	185217030	185553845	336816	Umbilical hernia (8765)
13	185553846	185890661	336816	Palmitoleic acid percentage (7192)
13	190717609	191054424	336816	Cholesterol level (7730)
13	191222833	191559649	336817	Small intestine length (12043)
13	191391241	191728057	336817	3 hr-9 hr pH decline (5841)
13	192064874	192401689	336816	Lung weight (8659)
13	192401690	192738505	336816	HDL/LDL ratio (7708)
13	192401690	192738505	336816	Stearic acid percentage (17744)
13	192906914	193243730	336817	Inguinal hernia (8796)	1	813
13	193143032	193479847	336816	Drip loss (7378)	1	813
13	193143032	193479847	336816	Intramuscular fat content (7379)	1	813
13	193604719	193941534	336816	pH 24 hr post-mortem (loin) (3089)
13	193816664	194153480	336817	pH 45 minutes post mortem (7617)
13	194827113	195163928	336816	Inguinal hernia (8789)
13	194827113	195163928	336816	backfat at last rib (17785)
13	194994521	194995520	1000	Mycoplasma hyopneumoniae antibody titer (12325)
13	195120392	195457207	336816	Enterotoxigenic E. coli susceptibility (13655 13656)	1	814
13	195332337	195669152	336816	HDL cholesterol (7700)
13	195332337	195669152	336816	HDL/LDL ratio (7701)
13	196972881	197309696	336816	Body weight (birth) (242)	1	817
13	201058213	201395028	336816	Total number born (18042)
13	201058213	201395028	336816	Total number born alive (18041)
13	202833483	203355547	522065	mummified pigs (18313)
13	203079110	203415925	336816	Total number born (17902 17905)
13	203079110	203415925	336816	Total number born alive (17903 17904 17906)
13	203568316	204124062	555747	Total number born (18231)
13	204005354	204342170	336817	Loin muscle area (16360)	1	826
13	204022195	204359010	336816	Loin muscle area (16361)	1	826
13	205268313	205605128	336816	Number of stillborn (581)	2	830;831
13	205436823	205773638	336816	Cholesterol level (7726)	3	830;831;832
13	206110456	206447271	336816	Meat color OPTO (3088)
13	206152982	206489797	336816	Docosapentaenoic acid percentage (7436)
13	206152982	206783985	631004	Spinal curvature (17691)	1	834
13	207744014	207979785	235772	mummified pigs (18261)
13	208598955	209121019	522065	mummified pigs (18262)
13	209337769	209674585	336817	average daily gain (birth-70 kg) (246)
13	209732053	210068868	336816	Muscle moisture percentage (710)	1	837
13	210531592	210885248	353657	mummified pigs (18314)	1	838
13	211830091	212166906	336816	Seminiferous tubule diameter (7211)
13	212104920	212441735	336816	Hemoglobin (17895)
13	212104920	212441735	336816	PRRSV antibody titer (17892)
13	212104920	212441735	336816	Pseudorabies virus antibody titer (17893)
13	212104920	212441735	336816	Red blood cell count (17894)
13	212104920	212441735	336816	hematocrit (17896)
13	212215673	212552488	336816	LDL cholesterol (7712)
13	212503723	212840538	336816	Umbilical hernia (8766)
13	213283777	213603751	319975	Gestation length (18151)	1	839
13	214573387	214910202	336816	Spontaneous cell proliferation (614)
13	214709988	215046803	336816	Rib shape (16549)
13	215535069	215871884	336816	Acid flavor (5585)
13	215641490	215978305	336816	Average backfat thickness (2923)
13	215641490	215978305	336816	average daily gain (2901)
13	215759376	216096191	336816	Loin muscle area (16362)
13	215804522	216141337	336816	Top line conformation (16572)
13	215855044	216191859	336816	Top line conformation (16573)
13	215888726	216225541	336816	Top line conformation (16574)
13	217578183	217914998	336816	Hip structure (16564)	1	843
13	218634235	218635234	1000	Glucose-6-phosphate content (5869)
13	218634235	218635234	1000	Removal parity (16000)
13	22075945	22412761	336817	Intramuscular fat content (5583)
13	23000487	23337302	336816	Hemoglobin (7230)
13	23000487	23337302	336816	hematocrit (7229)
13	23674119	24010934	336816	Average backfat thickness (8649)
13	23674119	24010934	336816	Backfat between 6th and 7th ribs (8648)
13	23674119	24010934	336816	backfat at last rib (8647)
13	24516159	24852975	336817	Meat color score (9064)
13	26031832	26368648	336817	Days to 105 kg (16948)
13	27042281	27379096	336816	Alkaline phosphatase activity (6348)
13	28052729	28389545	336817	backfat at last rib (72)
13	2854713	3141006	286294	Number of stillborn (18134)
13	30253414	30590229	336816	backfat at last rib (16320)
13	30410443	30747258	336816	average daily gain (16951)	1	654
13	31370369	31707184	336816	Gait score (overall) (16590 16591)
13	32240630	32577445	336816	Water holding capacity (113)
13	32240630	32577445	336816	pH 45 minutes post mortem (18682)
13	32409038	32745853	336816	Average backfat thickness (2922)
13	32409038	32745853	336816	Inguinal hernia (8779)
13	32409038	32745853	336816	average daily gain (2900)
13	33273381	33610196	336816	Average chain length (7191)	1	656
13	34429935	34766750	336816	uterine horn length (18408)	2	662;663
13	35608792	35945607	336816	Monounsaturated fatty acid percentage (7437)	1	668
13	35608792	35945607	336816	Oleic acid percentage (7435)	1	668
13	35945608	36282423	336816	Meat color OPTO (7641)	3	669;670;671
13	362273	699088	336816	Front leg conformation (16390)
13	36282424	36619239	336816	CIE-L* (12684)
13	36282424	36619239	336816	Loin weight (12658)
13	36282424	36619239	336816	Marbling (12659)
13	36282424	36619239	336816	backfat at last rib (12660)
13	38976954	39313769	336816	pH for Biceps Femoris (5584)
13	4994343	5331159	336817	Chronic pleuritis (12278)
13	51012264	51416443	404180	mummified pigs (18283)
13	51517489	51854304	336816	CIE-L* (9080)
13	51517489	51854304	336816	CIE-a* (9093)
13	5397675	5734490	336816	Front feet conformation (16504)
13	54380426	54717242	336817	CIE-L* (9075)
13	5667976	5836391	168416	pH 24 hr post-mortem (loin) (7640)
13	57074956	57411771	336816	Intramuscular fat content (7404)
13	57630703	57799110	168408	Gestation length (18177)
13	58759037	59095852	336816	average daily gain (birth-30 kg) (3095)
13	59095853	59432668	336816	Lumbar vertebra number (16980)
13	59432669	59769484	336816	Weight of ovary (18354)	1	692
13	59432669	59769484	336816	uterine horn weight (18409)	1	692
13	60443118	60779933	336816	Carcass weight (cold) (73)	1	693
13	6425820	6762636	336817	Rump width (16541)
13	6442661	6678432	235772	Number of stillborn (18133)
13	74136287	74271012	134726	Total number born (18206)	1	704
13	74338377	75629480	1291104	Total number born alive (18084)	2	705;706
13	75056894	75393709	336816	Inguinal hernia (3046)
13	75113054	75449869	336816	Corpus luteum number (8827)
13	75225302	75562117	336816	Testosterone level (7213)
13	75343188	75612640	269453	Total number born alive (18083)
13	75393710	75730525	336816	CIE-a* (12685)
13	75449870	75786685	336816	Carcass length (16978)
13	75747367	76202068	454702	Total number born (18205)
13	76744779	77081594	336816	Melanoma susceptibility (7571)
13	76828983	79299682	2470700	Total number born (18203)	3	711;712;713
13	79282842	79619657	336816	Intramuscular fat content (16984)	2	714;715
13	79299683	83514306	4214624	Total number born alive (18081)	8	714;715;716;717;718;719;720;721
13	79788066	80124881	336816	Tibia length (6515)	1	716
13	8092205	8176408	84204	Total number born alive (18077)
13	8092205	8193249	101045	Total number born (18198)
13	81527091	81863906	336816	Weight of ovary (18356)
13	82773311	83564828	791518	Total number born alive (18080)	1	721
13	83261695	83564828	303134	Total number born (18201)
13	83379580	83716395	336816	uterine horn length (18406)
13	83379580	83716395	336816	uterine horn weight (18410)
13	8765837	8984767	218931	Total number born (18199)	1	632
13	88661509	88998325	336817	Stearic acid percentage (17757)
13	89335142	89671957	336816	Inguinal hernia (8781)
13	89335142	89671957	336816	Skin weight (5503)
13	9895027	10147638	252612	Total number born alive (18076)
14	1	1000	1000	Front feet conformation (16505)
14	102240692	102664970	424279	Removal parity (16001)
14	111333324	111615638	282315	Gluteus medius depth (7642)
14	114757840	115040154	282315	backfat at last rib (74)
14	115480975	115763289	282315	Carcass weight (cold) (75)
14	12241646	14641319	2399674	androstenone, laboratory (18653)
14	125048657	125330971	282315	Average feeding rate (35-55 kg) (3906)	2	1028;1029
14	125048657	125330971	282315	Average feeding rate (35-80 kg) (3907)	2	1028;1029
14	125895601	126177915	282315	Salmonella shedding status (18732)
14	128012961	128295274	282314	Average chain length (7449)
14	131701057	131983370	282314	Hind leg conformation (16428)
14	131912793	132195106	282314	Nonfunctional nipples (7467)	1	1034
14	132029616	132311929	282314	Monounsaturated fatty acid percentage (7445)	1	1034
14	132029616	132311929	282314	Palmitoleic acid percentage (7439)	1	1034
14	132029616	132311929	282314	Stearic acid percentage (7440)	1	1034
14	132052950	132053949	1000	Haptoglobin concentration (9654 9655)
14	13210691	13493004	282314	Creatine-phospho-kinase test (7517)
14	132195107	132477421	282315	Feed conversion ratio (55-80 kg) (3908)	1	1035
14	132900894	133183207	282314	Humerus length (7202)
14	132903470	133185783	282314	Belly meat content (5182)
14	133324366	133606679	282314	pH for Longissmus Dorsi (5828)
14	133441189	133723502	282314	9 hr-24 hr pH decline (5846)
14	134235180	134517493	282314	Ham meat weight (5183)
14	134315043	134597356	282314	Subcutaneous fat thickness (5152 5194)
14	134512663	134724398	211736	Number of stillborn (18124)
14	134517494	134799808	282315	Weight of ovary (18358)
14	135105524	135387837	282314	mummified pigs (18284)
14	135161987	135444300	282314	tenderness score (117)
14	135223281	135505594	282314	Maternal infanticide (6493)
14	135223281	135505594	282314	Spinal curvature (17693)
14	136014987	136113797	98811	mummified pigs (18263)
14	136185652	136467966	282315	Mean corpuscular hemoglobin concentration (17899)
14	136185652	136467966	282315	Mean corpuscular volume (17898)
14	136185652	136467966	282315	Mean platelet volume (17901)
14	136185652	136467966	282315	Platelet distribution width (17900)
14	136185652	136467966	282315	Pseudorabies virus antibody titer (17897)
14	136609124	136891438	282315	Shoulder meat weight (5184)
14	136609124	136891438	282315	Vaccenic acid percentage (17758)
14	137058326	137340639	282314	Shoulder weight (5170)
14	137595949	137878263	282315	Litter weight, piglets born alive (18516)
14	137638296	137920610	282315	Total number born (18475)
14	137738383	138020696	282314	Lumbar vertebra number (16981)
14	137738383	138020696	282314	Lymphocyte number (5474)
14	137934727	138217040	282314	backfat at last rib (16321)
14	138444169	138726483	282315	Basal glucose level (9568)
14	13850839	14133153	282315	Meat color OPTO (18718)
14	139000017	139282331	282315	Total number born alive (12706)
14	140292054	140574367	282314	Small intestine length (257)
14	140674467	140956780	282314	Umbilical hernia (8767)	1	1036
14	140828451	141110765	282315	backfat at last rib (16322)	1	1037
14	140956781	141239095	282315	Loin muscle area (17564)	1	1037
14	141562469	141844783	282315	Small intestine length (12045)
14	142495396	142608321	112926	Total number born (18192)
14	142719959	142917578	197620	Ratio of lifetime nonproductive days to herd life (16009)
14	142790538	142875231	84694	mummified pigs (18315)
14	142917579	143199893	282315	Loin muscle area (16363)
14	145783073	150046022	4262950	indole, laboratory (18666)	3	1043;1044;1045
14	146236064	146560725	324662	Gestation length (18179)
14	146841752	147095834	254083	Number of stillborn (18109)	1	1043
14	147279340	150243642	2964303	indole, laboratory (18661)	3	1044;1045;1046
14	147469455	147751769	282315	C3c concentration (9631)
14	147646349	147928663	282315	Hind leg conformation (16489)	1	1044
14	148620334	148902648	282315	Estrone, laboratory (5587)	1	1045
14	148881028	149163342	282315	Abdominal fat weight (264)
14	149445657	149727971	282315	Stearic acid percentage (17759)
14	149608435	149890749	282315	Seminiferous tubule diameter (7210)
14	149749593	150031906	282314	Gait score (hind) (8927)
14	149749593	150031906	282314	Umbilical hernia (8768)
14	150137328	150419642	282315	Spinal curvature (17692)
14	151280702	151563016	282315	Body weight (8811)	1	1048
14	151584638	151866951	282314	pH 24 hr post-mortem (loin) (115)	1	1049
14	151725795	152008108	282314	Conductivity 24 hours postmortem (loin) (7643)
14	15219564	15501878	282315	Homolonolenic acid percentage (7442)
14	152996211	153278524	282314	pH 24 hr post mortem (ham) (18704)
14	153680376	153851969	171594	Scapula length (7203)	2	1054;1055
14	153701997	153851969	149973	pH 24 hr post mortem (ham) (18685)	2	1054;1055
14	153850970	153851969	1000	Melanoma susceptibility (7582)
14	153850970	153851969	1000	Number of stillborn (4563)
14	153850970	153851969	1000	androstenone, laboratory (18665)
14	1788457	2070770	282314	Linoleic acid percentage (18600)
14	1788457	2070770	282314	Polyunsaturated fatty acid percentage (18601)
14	1788457	2070770	282314	Ratio of polyunsaturated fatty acids to saturated fatty acids (18602)
14	1788457	2070770	282314	Unsaturated fatty acid content (18603)
14	18836995	19119309	282315	Linoleic acid percentage (7441)	1	875
14	18836995	19119309	282315	Palmitic acid percentage (7438)	1	875
14	20248568	20530882	282315	Polyunsaturated fatty acid percentage (7446)	1	876
14	20248568	20530882	282315	Ratio of polyunsaturated fatty acids to saturated fatty acids (7447)	1	876
14	20442903	23170523	2727621	Gestation length (18178)	6	877;878;879;880;881;882
14	21518984	23604826	2085843	Percentage type IIa fibers (4027)	4	879;880;881;882
14	21628624	21910938	282315	Double-bond index (7448)	2	879;880
14	21660141	21942455	282315	C3c concentration (9830)	2	879;880
14	23901257	24183570	282314	Total saturated fatty acids (18604)	1	885
14	23929488	24183570	254083	Total number born (15987)	1	885
14	23929488	24183570	254083	Total number born alive (15988 18086)	1	885
14	24169456	24451769	282314	Loin muscle area (8961)	2	886;887
14	24945821	27520156	2574336	Total number born alive (18087)	6	888;889;890;891;892;893
14	24974052	25072861	98810	Total number born (18210)
14	26684936	26967250	282315	Cooking loss (116)
14	27433070	27574226	141157	Total number born (18211)
14	27463694	27746007	282314	Anal atresia (7256)
14	27531880	27814194	282315	Loin muscle area (13360)
14	29570080	29852393	282314	Docosapentaenoic acid percentage (7443)
14	29838279	29993551	155273	Ratio of lifetime nonproductive days to herd life (16007)
14	33895931	34178244	282314	CIE-L* (12686)
14	33895931	34178244	282314	CIE-b* (12688)
14	33938278	34220591	282314	Front leg conformation (16391)
14	47976943	48259257	282315	Reflectance value (18684 18716)	1	914
14	48259258	48541571	282314	CIE-a* (12687)
14	48922534	49204848	282315	Reflectance value (18703)
14	53465936	53748250	282315	Reproductive tract weight (18411)
14	60715083	60912702	197620	Ratio of lifetime nonproductive days to herd life (16008)	1	949
14	62620706	63012290	391585	Meat color-L (114)
14	64141550	64423864	282315	pH 45 minutes post mortem (18717)
14	65115535	65228460	112926	Total number born (18232)
14	65553123	66164523	611401	Total saturated fatty acids (7444)	3	952;953;954
14	6757194	7039507	282314	Chronic pleuritis (12279)
14	6757194	7039507	282314	Drip loss (219)
14	81604309	81886622	282314	Average backfat thickness (2924)
14	82027781	83308619	1280839	Ulna length (7201)	3	971;972;973
14	8223917	9205599	981683	Total number born (18209)	4	867;868;869;870
14	83732092	84014405	282314	androstenone, laboratory (5586)
14	84155564	84437877	282314	Cholesterol level in meat (17753)
14	90000279	90282593	282315	Cervical vertebra length (13318)
14	90972458	91254772	282315	Carcass length (13383)
14	90972458	91254772	282315	Carcass weight (hot) (8957)
14	90972458	91254772	282315	Cervical vertebra length (9027)
14	92384031	92666344	282314	Carcass length (13371)	1	986
14	92384031	92666344	282314	Half carcass weight (13263)	1	986
14	92948660	93230974	282315	body length (16963)
14	93230975	93513288	282314	Lymphocyte number (5472)	1	987
14	93654447	93936760	282314	Cervical vertebra length (13351)	1	988
15	1	1000	1000	Anal atresia (7247)
15	1	3991115	3991115	Backfat between 6th and 7th ribs (3976)	10	1056;1057;1058;1059;1060;1061;1062;1063;1064;1065
15	1	3991115	3991115	pH 24 hr post mortem (ham) (17766)	10	1056;1057;1058;1059;1060;1061;1062;1063;1064;1065
15	1	3991115	3991115	pH 24 hr post-mortem (loin) (17765)	10	1056;1057;1058;1059;1060;1061;1062;1063;1064;1065
15	105994455	106242273	247819	pH 24 hr post-mortem (loin) (7618)
15	106737912	106948557	210646	mummified pigs (18264)	2	1140;1141
15	112638837	112886655	247819	Meat color-L (119)
15	114074541	114322360	247820	Total number born (8839)	1	1150
15	114745298	114993116	247819	White blood cell counts (6307)
15	114973282	115084800	111519	Total number born (18234)
15	114973282	115084800	111519	mummified pigs (18265)
15	115117027	115364845	247819	Feed intake per feeding (35-80 kg) (3911)	1	1151
15	115117027	115364845	247819	Total number of fibers (10251)	1	1151
15	115240936	115488754	247819	Change in Mycoplasma hyopneumoniae antibody titer (12326)
15	115437546	115685364	247819	Triglyceride level (9569)
15	116057093	116304911	247819	Flavor score (128)	2	1154;1155
15	117840460	118088278	247819	Hind leg conformation (16490)
15	118063498	118311316	247819	Hind leg conformation (16491)
15	118075889	118323706	247818	Teat number (4575)
15	118720218	118968036	247819	Hind leg conformation (16492 16495)	1	1158
15	118831736	119079554	247819	Front leg conformation (16393)
15	118831736	119079554	247819	Hind leg conformation (16493)
15	118893691	119141509	247819	Hind leg conformation (16496)
15	118930864	119178682	247819	Hind leg conformation (16494)
15	127880314	132431305	4550992	Average glycogen (2966)	5	1167;1168;1169;1170;1171
15	127880314	132431305	4550992	Meat color-L (2960 2961)	5	1167;1168;1169;1170;1171
15	127880314	132431305	4550992	pH 48 hr post-mortem (loin) (2965)	5	1167;1168;1169;1170;1171
15	131526767	131935667	408901	mummified pigs (18266)
15	131687849	131935667	247819	pH for Longissmus Dorsi (12689)
15	131687849	131935667	247819	pH for Semimembranosus (12690)
15	132523813	132771630	247818	Liver weight (13272)
15	132555216	132803033	247818	Melanoma susceptibility (7573)
15	132803034	133050852	247819	Drip loss (12691)
15	132895541	137368522	4472982	Average glycolytic potential (125)	3	1172;1173;1174
15	133918220	134166038	247819	pH for Biceps Femoris (5590)
15	134518605	134766422	247818	Lymphocyte number (6311)
15	134785587	135033404	247818	Total number born alive (8837)
15	135033405	135281224	247820	Anal atresia (7255)
15	135156315	135157314	1000	Mycoplasma hyopneumoniae antibody titer (12327)
15	135157315	135405133	247819	Pale, soft, and exudative meat (5591)
15	135262061	135509880	247820	Conductivity 45 minutes post-mortem (7645)
15	136501157	136748974	247818	Feed intake per feeding (35-55 kg) (3910)
15	136872885	137120703	247819	Head weight (13288)
15	137031032	137278850	247819	Pale, soft, and exudative meat (5592)
15	138641855	138889674	247820	Average glycogen (17762)	1	1176
15	138641855	138889674	247820	pH 24 hr post mortem (ham) (17764)	1	1176
15	138641855	138889674	247820	pH 24 hr post-mortem (loin) (17763)	1	1176
15	138647690	138734425	86736	Total number born (18235)
15	138945073	139192890	247818	Palmitic acid percentage (18609)
15	139474985	139722802	247818	Head weight (8970)
15	139633131	139880950	247820	Age at puberty (4578)	2	1177;1178
15	140431987	140679804	247818	Days to 105 kg (16960)
15	140431987	140679804	247818	average daily gain (16961)
15	140714079	140961898	247820	Biceps brachii weight (8735)	1	1180
15	141243955	141491773	247819	Total number born (17911 17912 17915 17916 17919 17920 17922 17923)
15	141243955	141491773	247819	Total number born alive (17913 17914 17917 17918 17921 17924 17925)
15	141987412	142235230	247819	Weight of ovary (18359)
15	142488207	142736025	247819	Hind leg conformation (16411)
15	142821708	142982789	161082	mummified pigs (18285)
15	143205827	143453645	247819	Weight of ovary (18360)
15	145436198	146378964	942767	Red cell distribution width (12308)	2	1186;1187
15	146007237	146255054	247818	Meat color OPTO (7619)
15	146179655	146427473	247819	9 hr-24 hr pH decline (5847)	1	1187
15	146255055	146502874	247820	Hind leg conformation (16412)	1	1187
15	146255055	146502874	247820	Rump width (16544)	1	1187
15	146255055	146502874	247820	Salmonella count in liver (11585)	1	1187
15	146255055	146502874	247820	Salmonella count in liver and spleen (11584)	1	1187
15	146255055	146502874	247820	Umbilical hernia (8769)	1	1187
15	147282450	147530268	247819	Hind leg conformation (16408)
15	147493096	147740914	247819	Hind leg conformation (16409 16410)
15	149029573	149277392	247820	Teat number (4574)
15	150662802	150910620	247819	backfat at last rib (16323)
15	1525317	1773135	247819	Palmitoleic acid to palmitic acid ratio (18624)
15	153475548	153723366	247819	Gait score (overall) (16592)
15	157680622	157681621	1000	Calcium level (15080)
15	17881538	18154138	272601	Total number born (18212)	1	1079
15	19331280	19579098	247819	Anal atresia (7251)
15	19331280	19579098	247819	Inguinal hernia (3048)
15	19755329	20003147	247819	Front leg conformation (16392)
15	20486396	20734214	247819	Anal atresia (7252)
15	21053523	21301342	247820	Maternal infanticide (17651)
15	21090696	21834152	743457	Number of stillborn (18135)
15	21549161	21796980	247820	pH 24 hr post mortem (ham) (5883)
15	23299342	23547160	247819	Palmitoleic acid percentage (18606)
15	23299342	23547160	247819	Ratio of monounsaturated fatty acids to saturated fatty acids (18607)
15	24027351	24275170	247820	45 min-24 h pH decline (5839)
15	26508598	26756416	247819	pH 24 hr post-mortem (loin) (5833)
15	29294809	29542626	247818	Average instron (star probe) force (127)
15	29530237	29778055	247819	Loin muscle area (16364)
15	29542627	29790446	247820	Tibia length (7204)
15	29741847	29989666	247820	Inguinal hernia (3049)
15	3096692	3344510	247819	Average backfat thickness (272)
15	31772999	32020816	247818	tenderness score (126)
15	32888184	33136002	247819	45 min-3 hr pH decline (5834)
15	33013364	33261182	247819	Anal atresia (7253)
15	33261183	33509001	247819	Insulin-like growth factor 1 level (16983)
15	38802634	39422181	619548	Total number born alive (18092)
15	38976107	43065120	4089014	Dressing percentage (1177)	2	1094;1095
15	3914495	4534041	619547	mummified pigs (18316)
15	40648886	40896704	247819	Palmitic acid percentage (18608)	1	1094
15	42941211	43189029	247819	Average backfat thickness (2925)	1	1096
15	45196364	45630047	433684	Total number born alive (18093)
15	45221146	45568092	346947	Total number born (18233)
15	45630048	46026557	396510	Number of stillborn (18111)
15	4955335	5203152	247818	Anal atresia (7248)
15	4955335	5203152	247818	Intramuscular fat content (5588)
15	51401831	51649650	247820	Femur length (7206)
15	51649651	51897468	247818	pH for Longissmus Dorsi (5830)
15	521650	769468	247819	Average backfat thickness (2926)
15	521650	769468	247819	average daily gain (2902)
15	52517017	52764835	247819	Myristic acid percentage (7450)
15	5327063	5574881	247819	Semen volume (8676)
15	54499569	54747387	247819	pH 24 hr post-mortem (loin) (7644)
15	55366935	55614754	247820	Anal atresia (7254)
15	58528541	60745262	2216722	Intramuscular fat content (7405)
15	61488720	61736538	247819	average daily gain (birth-70 kg) (247)
15	61612629	61860448	247820	Humerus length (7205)
15	6872385	7033466	161082	Gestation length (18152)
15	7423409	7782746	359338	Number of stillborn (18110)
15	7584491	7832310	247820	Abdominal fat weight (265)
15	7876236	8124054	247819	Anal atresia (7249)
15	7876236	8124054	247819	Maternal infanticide (6494)
15	80030189	84349856	4319668	mummified pigs (18317)	3	1121;1122;1123
15	82378375	82626193	247819	Intramuscular fat content (4044)
15	856206	1104024	247819	Rump width (16542)	1	1056
15	8722986	8970804	247819	Front feet conformation (16506)
15	880988	1128806	247819	Rump width (16543)	1	1056
15	9139928	9387746	247819	Anal atresia (7250)
16	1077319	1258336	181018	Fat to meat ratio (6000)	1	1205
16	1077319	1258336	181018	backfat at last rib (5998)	1	1205
16	17522624	22335189	4812566	Dressing percentage (1180)	4	1223;1224;1225;1226
16	17522624	22335189	4812566	Feed intake (1183)	4	1223;1224;1225;1226
16	17522624	22335189	4812566	Ham percentage (1181)	4	1223;1224;1225;1226
16	17522624	22335189	4812566	average daily gain (1179)	4	1223;1224;1225;1226
16	17950615	18131632	181018	Backfat at tenth rib (16348)
16	17995870	18176886	181017	Conductivity 45 minutes post-mortem (7648)
16	18246693	18427709	181017	Average glycolytic potential (5857)
16	18880253	19061270	181018	Myristic acid percentage (9575)
16	18970762	22738076	3767315	CD4-positive leukocyte percentage (17857)	4	1223;1224;1225;1226
16	18970762	22738076	3767315	Mean corpuscular hemoglobin concentration (12310)	4	1223;1224;1225;1226
16	20147374	20328390	181017	Teat number (8813)
16	20168076	24826912	4658837	Osteochondrosis score (8945)	3	1226;1227;1228
16	20792585	20828788	36204	Total number born (18213)
16	22244681	22425698	181018	Mean corpuscular hemoglobin content (5429)
16	22244681	22425698	181018	Parasite load (7520)
16	22335190	25953165	3617976	pH 45 minutes post mortem (1185)	3	1227;1228;1229
16	22733428	22823935	90508	Removal parity (16002)
16	22823936	23050207	226272	Number of stillborn (18112)
16	23469284	23650300	181017	Hind leg conformation (8736)
16	23780960	23961976	181017	Abdominal fat weight (8643)	1	1228
16	23780960	23961976	181017	Backfat at rump (8645)	1	1228
16	23780960	23961976	181017	Lean meat percentage (8642 8644)	1	1228
16	23780960	23961976	181017	backfat above muscle dorsi (8646)	1	1228
16	23961977	24142993	181017	Loin muscle area (16953)
16	24622690	24803706	181017	Front leg conformation (16394 16395)
16	24622690	24803706	181017	Gait score (overall) (16593 16594)
16	25681640	25862656	181017	Palmitic acid percentage (7451)
16	26396658	26577674	181017	Front leg conformation (16396)
16	26396658	26577674	181017	Gait score (overall) (16595)
16	26523370	26704386	181017	Gait score (overall) (16596)
16	26677235	26858251	181017	Adipocyte diameter (12815)
16	42857276	43038292	181017	backfat at last rib (16324)	1	1242
16	43807524	43879930	72407	mummified pigs (18287)
16	4697663	4878680	181018	Small intestine length (258)
16	4815325	4996341	181017	Backfat at tenth rib (16347)
16	48582522	48763538	181017	Loin muscle area (16365)
16	53304872	53485888	181017	Body depth (16972)
16	53304872	53485888	181017	Thoracic vertebra number (16979)
16	53395381	53576397	181017	Drip loss (5593 5594)
16	53757415	53938431	181017	Chest width (16970)
16	5421732	5602748	181017	Cross-sectional area of type IIa muscle fibers (10252)
16	54571993	54753009	181017	Seminiferous tubule diameter (6529)	1	1257
16	54753010	54934026	181017	Meat color OPTO (7649)	1	1258
16	5512241	5693257	181017	Cooking loss (16993)
16	5533321	5714337	181017	Gluteus medius depth (7647)
16	57431770	57612786	181017	Arachidic acid percentage (7193)
16	58336856	58517872	181017	Arachidic acid percentage (7194)	1	1260
16	59875502	60056518	181017	Melanoma susceptibility (7590)
16	6010038	6245359	235322	mummified pigs (18318)	1	1211
16	67994008	68175024	181017	Rib shape (16550)
16	68826687	69007703	181017	Front leg conformation (16397)
16	68826687	69007703	181017	Gait score (overall) (16599)
16	69262817	69443833	181017	pH 24 hr post mortem (ham) (5884)
16	69353326	69534342	181017	Myristic acid percentage (17761)
16	70039502	70220518	181017	Chest width (16971)	1	1267
16	70220519	70401536	181018	C3c concentration (9635 9636 9637 9638)
16	70672152	70898423	226272	Total number born alive (18069)
16	70744559	70898423	153865	Total number born (18193)
16	71072989	71254005	181017	Myristic acid percentage (17760)
16	71706549	71887566	181018	Backfat at tenth rib (19 weeks) (16942)
16	71706549	71887566	181018	Fat weight (total) (16941)
16	71706549	71887566	181018	body weight (22 weeks) (16943)
16	72582794	72772861	190068	mummified pigs (18319)
16	73064178	73245195	181018	Maternal infanticide (17668)
16	78511107	78692123	181017	Hind leg conformation (16450)
16	79054159	79235175	181017	Linoleic acid percentage (18610)
16	79588159	79769176	181018	Spinal curvature (17694)
16	80033341	80214357	181017	Ejaculation times (8687)
16	81606501	81832772	226272	Removal parity (16003)
16	83106605	83287622	181018	Inguinal hernia (8790)
16	83106605	83287622	181018	Nonfunctional nipples (7469)
16	83246396	83644633	398238	Gestation length (18153)
16	84115278	84296295	181018	Gait score (overall) (16597)
16	84169584	84350600	181017	Gait score (overall) (16598)
16	84459211	85110872	651662	Gestation length (18154)
16	85539983	85720999	181017	Hip structure (16565)
16	85612390	85793406	181017	Lean meat percentage (7646)
16	85902017	86083033	181017	Hind leg conformation (16451)
16	85902017	86083033	181017	Hip structure (16567)
16	86562730	86743746	181017	Hip structure (16566)	1	1280
16	86653239	86834255	181017	Hip structure (16568)	1	1280
17	12671312	12807082	135771	Sperm concentration (8681)
17	12874968	13010739	135772	Rump width (16545)	1	1312
17	13730327	13866097	135771	Rump width (16546)
17	13791424	13927194	135771	Body depth (16536)
17	13791424	13927194	135771	Front leg conformation (16398 16419)
17	13791424	13927194	135771	Rib shape (16552)
17	13791424	13927194	135771	Rump width (16547)
17	13791424	13927194	135771	Top line conformation (16580)
17	13791424	13927194	135771	body length (16372)
17	14639994	15899143	1259150	Carcass length (1287)	3	1317;1318;1319
17	15172768	15308538	135771	Top line conformation (16581)
17	15172768	15308538	135771	body length (16373)
17	15885567	16021337	135771	Spinal curvature (17696)	1	1320
17	16143532	16279302	135771	body length (16374)	1	1322
17	17310224	17445995	135772	Rump width (16548)
17	17866886	18002657	135772	Eicosenoic acid to eicosanoic acid ratio (18625)
17	17866886	18002657	135772	Myristic acid percentage (18612)
17	17866886	18002657	135772	Palmitic acid percentage (18611)
17	19659066	19794836	135771	Melanoma susceptibility (7605)
17	21073268	21385541	312274	Number of stillborn (18136)
17	21575622	21711392	135771	Feed intake (35-80 kg) (3913)
17	21724970	21989723	264754	Total number born (18214)
17	23747113	23882883	135771	Average daily gain (35-80 kg) (3912)	1	1327
17	24018656	24154426	135771	Melanoma susceptibility (7574)
17	25172711	25308481	135771	Conductivity 24 hours postmortem (loin) (7651)
17	25172711	25308481	135771	Meat color OPTO (7650)
17	30256039	30337501	81463	Total number born (18215)
17	30995992	31131763	135772	Hind leg conformation (16454)
17	3398284	3792019	393736	mummified pigs (18288)
17	40722978	40858748	135771	Melanoma susceptibility (7595)
17	4117871	4402990	285120	mummified pigs (18321)
17	41537605	41673375	135771	Post-stress ACTH level (488)
17	41619068	41781992	162925	Gestation length (18165)
17	41619068	41849878	230811	Number of stillborn (18113)
17	42270769	42406540	135772	Myristic acid percentage (18613)
17	42712026	42868162	156137	Number of stillborn (18137)
17	43166859	43302630	135772	tenderness score (16986)
17	43764253	44253028	488776	Ratio of lifetime nonproductive days to herd life (16010)
17	45861918	45895860	33943	Total number born (18216)
17	45923015	46174190	251176	Total number born (18217)
17	46798739	46975241	176503	Total number born (15989)
17	4697331	4833102	135772	Hind feet conformation (16529)
17	49397854	49533624	135771	Backfat at rump (18537)
17	49397854	49533624	135771	Shoulder subcutaneous fat thickness (18536)
17	5125011	5600209	475199	mummified pigs (18320)	2	1292;1293
17	52452706	52588476	135771	Hemolytic complement activity (alternative pathway) (9599)
17	53009368	53145138	135771	backfat at last rib (16325)	1	1359
17	54353503	54672564	319062	Gestation length (18166)
17	54604679	54740450	135772	Hind leg conformation (16455)
17	56077797	56213567	135771	backfat at last rib (16326)	1	1362
17	56186414	56322184	135771	Intramuscular fat content (9038)	1	1363
17	56410436	56546206	135771	Hind feet conformation (16520)	1	1364
17	56641247	56777018	135772	backfat at last rib (16327)	1	1366
17	57345490	57481260	135771	Myristic acid percentage (18614)	1	1368
17	57345490	57481260	135771	Palmitoleic acid percentage (18615)	1	1368
17	57345490	57481260	135771	Vaccenic acid to palmitoleic acid ratio (18626)	1	1368
17	5763135	5898906	135772	Small intestine length (259)
17	58508101	58643872	135772	Hind feet conformation (16521)
17	58838973	58974744	135772	Ejaculation duration (8690)
17	61819151	62009230	190080	Number of stillborn (18138)
17	62369025	62504795	135771	Teat number (8814)
17	63115766	63251536	135771	Femur dimensions (641)
17	63387309	63523079	135771	Ham meat weight (12651)
17	63387309	63523079	135771	Marbling (12652)
17	64269821	64405592	135772	Inguinal hernia (3051)
17	64337707	64629614	291908	mummified pigs (18267)
17	64337707	66928144	2590438	Average daily gain (on weaning) (3829)	1	1374
17	64337707	66928144	2590438	Body weight (16 days) (3830)	1	1374
17	6446347	6582117	135771	Spinal curvature (17695)
17	65298891	65434661	135771	pH 45 minutes post mortem (7653)
17	66452946	66588716	135771	Average Daily Gain (EBV) (11864)
17	66452946	66588716	135771	Feed conversion ratio (EBV) (11867)
17	66452946	66588716	135771	Ham weight (EBV) (11866)
17	66452946	66588716	135771	Loin and neck weight (EBV) (11865)
17	67607001	67742771	135771	Ejaculation times (8688)	1	1376
17	67674887	67810657	135771	Age at slaughter (9783)	1	1376
17	67674887	67810657	135771	Average daily gain (entire life) (9784)	1	1376
17	67674887	67810657	135771	Average daily gain (on test) (9785)	1	1376
17	67674887	67810657	135771	Body weight (end of test) (9782)	1	1376
17	67810658	67946428	135771	Age at slaughter (9787)
17	67810658	67946428	135771	Average daily gain (entire life) (9788)
17	67810658	67946428	135771	Body weight (end of test) (9786)
17	67810658	67946428	135771	pH 24 hr post-mortem (loin) (9789)
17	68896827	69032598	135772	Age at puberty (7663)	1	1380
17	69202313	69338083	135771	Litter weight, piglets born alive (18517)
17	69426335	69684299	257965	mummified pigs (18289)	2	1381;1382
17	69700582	69701581	1000	Age at slaughter (9778)
17	69700582	69701581	1000	Average daily gain (entire life) (9779)
17	69700582	69701581	1000	Average daily gain (on test) (9780)
17	69700582	69701581	1000	Body weight (end of test) (9777)
17	69700582	69701581	1000	Meat color-L (9781)
17	7039385	7175155	135771	Hind feet conformation (16530)
17	7722596	7858367	135772	Hind leg conformation (16452)
17	7763328	7899098	135771	Hind leg conformation (16453)
17	7933042	8068812	135771	Lean meat percentage (7652)
17	8126904	8262675	135772	Average daily gain (entire life) (348)	2	1297;1298
17	8126904	8262675	135772	Maternal infanticide (17652)	2	1297;1298
17	8679783	8815554	135772	Inguinal hernia (3050)
17	8907589	8989051	81463	mummified pigs (18322)
17	8941532	9077302	135771	Rib shape (16551)
18	11562158	11713320	151163	Average glycogen (5595)
18	13073784	13224946	151163	pH 24 hr post-mortem (loin) (5786 5787)
18	14207503	14358665	151163	Weight of ovary (18361)
18	16097036	16248198	151163	Embryo survival (8836)
18	16097036	16248198	151163	Weight of ovary (18362 18363)
18	19402973	19554135	151163	Average daily gain (on test) (18523)
18	19705299	19856460	151162	Fat protein content (12788)
18	19705299	19856460	151162	Melanoma susceptibility (7603)
18	21866924	22018085	151162	Front feet conformation (16524)
18	22418667	22569829	151163	Backfat at tenth rib (16349)
18	22418667	22569829	151163	backfat at last rib (16328)
18	23618022	23769183	151162	Cervical vertebra length (13331)	1	1417
18	23618022	23769183	151162	Semen volume (8677)	1	1417
18	23618022	23769183	151162	pH 24 hr post-mortem (loin) (7620)	1	1417
18	24089014	24240176	151163	pH 24 hr post mortem (ham) (4012)
18	24089014	24240176	151163	pH 24 hr post-mortem (loin) (4011)
18	24147091	24298252	151162	Reproductive tract weight (18412)
18	24222672	25280809	1058138	Drip loss (6016)	1	1418
18	24222672	28825142	4602471	C3c concentration (9641)	1	1418
18	24222672	28825142	4602471	Interleukin-10 level (17609)	1	1418
18	24222672	28825142	4602471	Toll-like receptor 9 level (17630)	1	1418
18	24600579	24751740	151162	Number of viable embryos (8834)	1	1418
18	24618083	24769245	151163	Litter weight, piglets born alive (18520)
18	24618083	24769245	151163	Litter weight, total (18518)
18	24618083	24769245	151163	Total number born (18519)
18	24995989	25147151	151163	Cholesterol level in meat (136)
18	24995989	25147151	151163	Meat color-L (135)
18	28598399	28749560	151162	Chronic pleuritis (12280)
18	28749561	28900723	151163	Cooking loss (222)
18	28749561	28900723	151163	Salmonella count in spleen (11590)
18	28749561	28900723	151163	hematocrit (5423)
18	28749561	28900723	151163	pH 24 hr post-mortem (loin) (229)
18	30042002	30193163	151162	Front feet conformation (16507)
18	30102467	30253628	151162	Front feet conformation (16508)
18	30261187	30412349	151163	Carcass length (13372)
18	31840837	31991998	151162	Backfat at tenth rib (16350)
18	45617335	45768496	151162	Average glycogen (5785)
18	4571422	7783092	3211671	Change in Mycoplasma hyopneumoniae antibody titer (12331)	9	1397;1398;1399;1400;1401;1402;1403;1404;1405
18	4571422	7783092	3211671	Mycoplasma hyopneumoniae antibody titer (12330)	9	1397;1398;1399;1400;1401;1402;1403;1404;1405
18	4571422	7783092	3211671	Tetanus antibody titer (12332)	9	1397;1398;1399;1400;1401;1402;1403;1404;1405
18	4571422	8236580	3665159	Average daily gain (on weaning) (5954)	9	1397;1398;1399;1400;1401;1402;1403;1404;1405
18	4571422	8236580	3665159	Body weight (weaning) (5956)	9	1397;1398;1399;1400;1401;1402;1403;1404;1405
18	4571422	8236580	3665159	Diameter of muscle fibers (2835)	9	1397;1398;1399;1400;1401;1402;1403;1404;1405
18	4571422	8236580	3665159	Diameter of type I muscle fibers (2836 2838)	9	1397;1398;1399;1400;1401;1402;1403;1404;1405
18	4571422	8236580	3665159	Diameter of type IIa muscle fibers (2837)	9	1397;1398;1399;1400;1401;1402;1403;1404;1405
18	4571422	8236580	3665159	Toll-like receptor 9 level (17629)	9	1397;1398;1399;1400;1401;1402;1403;1404;1405
18	46554675	48142115	1587441	Salmonella count in spleen (11591)	1	1428
18	47101622	48035936	934315	Cervical vertebra length (13309)
18	47204542	47355704	151163	Average glycogen (5784)
18	47328366	47479528	151163	Total saturated fatty acids (17746)
18	47479529	47630690	151162	Inguinal hernia (3052)
18	47537100	47688262	151163	Hip structure (16569)
18	47658030	47809192	151163	Palmitic acid percentage (17745)
18	47658030	48142115	484086	Myristic acid percentage (687)
18	49200020	49351182	151163	Backfat at first rib (7382)
18	49729089	52623699	2894611	Backfat at tenth rib (7383)	5	1431;1432;1433;1434;1435
18	53001607	53152768	151162	Cervical vertebra length (13325)
18	53062072	54399860	1337789	Number of stillborn (18114)
18	54891139	55042301	151163	Intramuscular fat content (7384)
18	54891139	55042301	151163	Muscle moisture percentage (7385)
18	54966721	55117882	151162	Muscle fat content (6252)	1	1439
18	54966721	55117882	151162	Muscle moisture percentage (6253)	1	1439
18	5709806	5860967	151162	Number of viable embryos (8835)
18	5785387	8236580	2451194	Backfat at tenth rib (16 weeks) (16944)	3	1403;1404;1405
18	58945403	59096565	151163	Hip structure (16570)
18	59572728	59875052	302325	mummified pigs (18323)	1	1442
18	61219072	61220071	1000	Gait score (overall) (16600 16601)
18	61219072	61220071	1000	Gestation length (18180)
18	61219072	61220071	1000	Muscle fat content (5782 5783)
18	61219072	61220071	1000	Palmitic acid percentage (18616)
18	61219072	61220071	1000	Total number born (18236 18237)
18	6800536	6843524	42989	Basal cortisol level (489)
18	6800536	6843524	42989	Cooking loss (5737)
18	6800536	6843524	42989	Cortisol level variations (490)
18	8160999	8312161	151163	Average backfat thickness (76)	1	1406
18	8160999	8312161	151163	Inguinal hernia (8791)	1	1406
18	8160999	8312161	151163	Lean meat percentage (7654)	1	1406
18	8289488	8440649	151162	Front leg conformation (16471)	1	1406
18	9037743	9188904	151162	Front leg conformation (16472)
18	9045301	9196462	151162	Front leg conformation (16473)
18	9672625	9823787	151163	Eicosapentaenoic acid percentage (7452)
18	9748207	9899368	151162	Biceps brachii length (8737)
2	1	1000	1000	Average Daily Gain (EBV) (11855 11892 11902)
2	1	1000	1000	Average backfat thickness (268 2935 5747 5748 5749 7299 17538 17557 17582)
2	1	1000	1000	Average daily gain (RR) (11897 11907)
2	1	1000	1000	Average daily gain (entire life) (17580)
2	1	1000	1000	Average daily gain (on test) (17581)
2	1	1000	1000	Average lactate (17588)
2	1	1000	1000	Backfat at last lumbar (3153 5741 5742)
2	1	1000	1000	Backfat at tenth rib (2932 5744 5745)
2	1	1000	1000	Backfat thickness (EBV) (11857 11894 11904)
2	1	1000	1000	Backfat thickness (RR) (11899 11906 11909)
2	1	1000	1000	Backfat thickness between 3rd and 4th rib (3154 7301 7302)
2	1	1000	1000	Backfat weight (3152)
2	1	1000	1000	Body weight (weaning) (13257)
2	1	1000	1000	CIE-L* (2971)
2	1	1000	1000	Carcass weight (hot) (7304)
2	1	1000	1000	Cervical vertebra length (9000 13311 13319)
2	1	1000	1000	Cooking loss (6001)
2	1	1000	1000	Drip loss (17585)
2	1	1000	1000	Feed conversion ratio (EBV) (11859 11896 11905)
2	1	1000	1000	Feed conversion ratio (RR) (11901 11911)
2	1	1000	1000	Fiber type II myosin isoform ratio (17586)
2	1	1000	1000	Gait score (overall) (16582)
2	1	1000	1000	Ham weight (7306 7307)
2	1	1000	1000	Ham weight (EBV) (11858 11895)
2	1	1000	1000	Ham weight (RR) (11900 11910)
2	1	1000	1000	Heart weight (8963 13274)
2	1	1000	1000	Hemoglobin (17929 17930 17931)
2	1	1000	1000	Hind leg conformation (16429)
2	1	1000	1000	Immunoglobulin G level (17939)
2	1	1000	1000	Lean meat + bone in ham (17584)
2	1	1000	1000	Lean meat percentage (3155 7300)
2	1	1000	1000	Loin and neck weight (EBV) (11856 11893 11903)
2	1	1000	1000	Loin and neck weight (RR) (11898 11908)
2	1	1000	1000	Loin muscle area (2936 5751 7305 16352 16353 16354)
2	1	1000	1000	Loin weight (3151 17539)
2	1	1000	1000	Number of stillborn (18094 18095 18096)
2	1	1000	1000	Number weaned (13255 13256)
2	1	1000	1000	Percentage of backfat and leaf fat in carcass (17583)
2	1	1000	1000	Platelet count (17936 17937)
2	1	1000	1000	Red cell distribution width (17935)
2	1	1000	1000	Shear force (17587)
2	1	1000	1000	Shoulder weight (7308)
2	1	1000	1000	Spleen weight (13290)
2	1	1000	1000	Total number born (13254)
2	1	1000	1000	Total number born alive (12707 13253)
2	1	1000	1000	Water holding capacity (745)
2	1	1000	1000	White blood cell counts (17938)
2	1	1000	1000	backfat at last rib (2934 5738 5739 5740 7303 16309 16310)
2	1	1000	1000	hematocrit (17932 17933 17934)
2	1	1000	1000	mummified pigs (4568)
2	1	2091144	2091144	Loin and neck meat weight (810)	5	1443;1444;1445;1446;1447
2	1	2259808	2259808	Cooking loss (2970)	5	1443;1444;1445;1446;1447
2	1	2387169	2387169	Average backfat thickness (628 3774 5964)	5	1443;1444;1445;1446;1447
2	1	2387169	2387169	Average daily gain (on weaning) (5932)	5	1443;1444;1445;1446;1447
2	1	2387169	2387169	Backfat at last lumbar (2933 3776)	5	1443;1444;1445;1446;1447
2	1	2387169	2387169	Backfat at tenth rib (3777)	5	1443;1444;1445;1446;1447
2	1	2387169	2387169	Body weight (weaning) (5935)	5	1443;1444;1445;1446;1447
2	1	2387169	2387169	Conductivity 24 hours post-mortem (921)	5	1443;1444;1445;1446;1447
2	1	2387169	2387169	Feed conversion ratio (5160)	5	1443;1444;1445;1446;1447
2	1	2387169	2387169	Ham meat weight (625)	5	1443;1444;1445;1446;1447
2	1	2387169	2387169	Head weight (1252)	5	1443;1444;1445;1446;1447
2	1	2387169	2387169	Heart weight (629 898)	5	1443;1444;1445;1446;1447
2	1	2387169	2387169	Knuckle ham weight (3057)	5	1443;1444;1445;1446;1447
2	1	2387169	2387169	Lean meat + bone in ham + back (626)	5	1443;1444;1445;1446;1447
2	1	2387169	2387169	Lean meat percentage (624)	5	1443;1444;1445;1446;1447
2	1	2387169	2387169	Loin muscle area (627)	5	1443;1444;1445;1446;1447
2	1	2387169	2387169	Loin weight (5174)	5	1443;1444;1445;1446;1447
2	1	2387169	2387169	Reflectance value (630)	5	1443;1444;1445;1446;1447
2	1	2387169	2387169	average daily gain (904)	5	1443;1444;1445;1446;1447
2	1	2387169	2387169	backfat at last rib (3775)	5	1443;1444;1445;1446;1447
2	1	2641892	2641892	Body weight (slaughter) (4244)	5	1443;1444;1445;1446;1447
2	1	2641892	2641892	Carcass length (4112 4174)	5	1443;1444;1445;1446;1447
2	1	2641892	2641892	Carcass weight (hot) (4175 4245)	5	1443;1444;1445;1446;1447
2	1	2641892	2641892	Conductivity 24 hours postmortem (ham) (4118 4177)	5	1443;1444;1445;1446;1447
2	1	2641892	2641892	Conductivity 45 minutes post-mortem (4117)	5	1443;1444;1445;1446;1447
2	1	2641892	2641892	External fat on loin (4114)	5	1443;1444;1445;1446;1447
2	1	2641892	2641892	Lean meat percentage (4113)	5	1443;1444;1445;1446;1447
2	1	2641892	2641892	average daily gain (4170)	5	1443;1444;1445;1446;1447
2	1	2641892	2641892	backfat at P2 position (4111)	5	1443;1444;1445;1446;1447
2	1	2641892	2641892	pH for Longissmus Dorsi (4115 4173 4176)	5	1443;1444;1445;1446;1447
2	1	2641892	2641892	pH for Semimembranosus (4116)	5	1443;1444;1445;1446;1447
2	1	4679674	4679674	Bone mineral content (17636)	6	1443;1444;1445;1446;1447;1448
2	1	4679674	4679674	Osteochondrosis score (17637)	6	1443;1444;1445;1446;1447;1448
2	100258580	100513301	254722	Inguinal hernia (3040 8771)
2	100334996	101175581	840586	Total number born (18181)
2	100513302	100768024	254723	Maternal infanticide (8655)
2	100513302	100768024	254723	Shear force (11838 11839 11840 11841 11842 11843 11844)
2	101022748	101277470	254723	Belly fat area (5188)
2	101022748	101277470	254723	External fat on ham (5185)
2	101022748	101277470	254723	External fat on loin (5186)
2	101022748	101277470	254723	backfat at last rib (5187)
2	101150109	101404831	254723	Shear force (7390 7398)
2	10471525	10726247	254723	Hip structure (16553)
2	10495476	10750198	254723	mummified pigs (4569)
2	10546421	10648309	101889	Gestation length (18139)
2	10846386	11101108	254723	tenderness score (5760)
2	112197644	112898131	700488	Total number born (18182)
2	112197644	112936339	738696	Total number born alive (18062)
2	112325005	112821714	496710	mummified pigs (18243)
2	11710835	11965557	254723	pH 24 hr post-mortem (loin) (18690)	2	1461;1462
2	119232230	119486951	254722	average daily gain (weaning-55 kg) (496)
2	119232230	119486951	254722	stress-induced leukocyte proliferation (155)
2	119359591	119856299	496709	Total number born (18184)	1	1640
2	119359591	119894508	534918	Total number born alive (18064)	1	1640
2	120505844	120760565	254722	Muscle fat content (5753)
2	120531316	123340915	2809600	Total number born (18185)
2	121015289	123519221	2503933	Front leg conformation (8708)
2	123901306	124156028	254723	tenderness score (7397)
2	124538113	124792835	254723	backfat at last rib (5736)
2	124665475	124920197	254723	average daily gain (16949)
2	124920198	125174919	254722	Umbilical hernia (8746)
2	126575896	126830618	254723	Semen pH (8682)
2	126575896	126830618	254723	tenderness score (7401)
2	127722148	128855005	1132858	Epididymis weight (7209)
2	12874932	13129653	254722	pH 24 hr post-mortem (loin) (18669)	1	1467
2	130064939	130319661	254723	Shear force (17360 17361 17362)	1	1646
2	130090412	130345134	254723	Juiciness score (17453)	1	1646
2	130090412	130345134	254723	Purge loss (17497)	1	1646
2	130090412	130345134	254723	Shear force (17354 17355 17356 17357 17358 17359)	1	1646
2	130090412	130345134	254723	backfat at first rib (14 weeks of age) (17498)	1	1646
2	130090412	130345134	254723	chew score (17455)	1	1646
2	130090412	130345134	254723	tenderness score (17454)	1	1646
2	130103148	130357870	254723	Shear force (17363 17364 17365 17366 17367 17368 17369)	1	1646
2	130115884	130370606	254723	Cooking loss (17500 17502 17505 17508 17511 17515)	1	1646
2	130115884	130370606	254723	Fat percentage in carcass (17524 17527 17530 17533)	1	1646
2	130115884	130370606	254723	Flavor score (17461 17470 17479 17486)	1	1646
2	130115884	130370606	254723	Intramuscular fat content (17526 17529 17532 17535)	1	1646
2	130115884	130370606	254723	Juiciness score (17458 17462 17464 17467 17471 17473 17476 17483 17487)	1	1646
2	130115884	130370606	254723	Marbling (17525 17528 17531 17534)	1	1646
2	130115884	130370606	254723	Off-Flavor Score (17460 17469 17478 17485)	1	1646
2	130115884	130370606	254723	Purge loss (17499 17501 17503 17504 17506 17507 17509 17510 17512 17513 17514 17516 17517)	1	1646
2	130115884	130370606	254723	Shear force (17370 17371 17372 17373 17374 17375 17376 17377 17378 17379 17380 17381 17382 17383 17384 17385 17386 17387 17388 17389 17390 17391 17392 17393 17394 17395 17396 17397 17398 17399)	1	1646
2	130115884	130370606	254723	chew score (17457 17466 17475 17482)	1	1646
2	130115884	130370606	254723	tenderness score (17456 17459 17463 17465 17468 17472 17474 17477 17480 17481 17484 17488)	1	1646
2	130128620	130383342	254723	Cooking loss (17520 17522)	1	1646
2	130128620	130383342	254723	Fat percentage in carcass (17536)	1	1646
2	130128620	130383342	254723	Flavor score (17494)	1	1646
2	130128620	130383342	254723	Intramuscular fat content (17537)	1	1646
2	130128620	130383342	254723	Juiciness score (17491 17495)	1	1646
2	130128620	130383342	254723	Off-Flavor Score (17493)	1	1646
2	130128620	130383342	254723	Purge loss (17518 17519 17521 17523)	1	1646
2	130128620	130383342	254723	Shear force (17400 17401 17402 17403 17404 17405 17406 17407 17408 17409 17410 17411 17412 17413 17414 17415 17416 17417 17418 17419)	1	1646
2	130128620	130383342	254723	chew score (17490)	1	1646
2	130128620	130383342	254723	tenderness score (17489 17492 17496)	1	1646
2	130166829	130421550	254722	Shear force (17420 17421 17422 17423 17424 17425 17426 17427)	1	1647
2	130179565	130434287	254723	Shear force (17428 17429 17430 17431 17432 17433 17434 17435 17436 17440 17441 17442 17443 17444 17445)	1	1647
2	130179565	130434287	254723	Spinal curvature (17675)	1	1647
2	130192301	130447023	254723	Shear force (17437 17438 17439)	1	1647
2	130255982	130510703	254722	Loin muscle area (6257)	1	1647
2	130255982	130510703	254722	Shear force (17446 17447 17448 17449 17450 17451 17452)	1	1647
2	130255982	130510703	254722	Spinal curvature (17676)	1	1647
2	130936166	131190888	254723	Body temperature (7485)
2	131203625	131636653	433029	Total number born (18186)	1	1648
2	131377561	131632283	254723	Shear force (7402)	1	1648
2	131504923	131759645	254723	ADV antibody titer (9659)
2	131529596	131784317	254722	Umbilical hernia (8747)
2	131529596	135668449	4138854	Average daily gain (on test) (47)	1	1649
2	131656957	133375944	1718988	Vertebra number (3943)
2	131937152	132026304	89153	mummified pigs (18273)
2	132675848	132930570	254723	Firmness (91)
2	133248584	133503305	254722	Inguinal hernia (3041 8772)
2	133457922	133483393	25472	mummified pigs (18274)
2	134425869	134680591	254723	Spinal curvature (17697)
2	134522198	134776919	254722	Ham weight (6449)
2	134522198	134776919	254722	Outside ham weight (6450)
2	135393815	135648537	254723	Biceps brachii weight (8707)
2	136547244	136878382	331139	Number of stillborn (18125)	1	1650
2	136814703	137069425	254723	Shoulder weight (5135)	1	1650
2	136922152	137176874	254723	Intramuscular fat content (746)
2	139104941	139359663	254723	Head weight (740)
2	139104941	139359663	254723	Meat color score (81)
2	139104941	139359663	254723	Off-Flavor Score (94)
2	139104941	139359663	254723	Shear force (7400)
2	139104941	139359663	254723	Skin weight (765)
2	139104941	139359663	254723	average daily gain (birth-60 days) (714)
2	139104941	139359663	254723	bone weight (773)
2	139232303	139487024	254722	Maternal infanticide (6491 17646)
2	139359664	143605151	4245488	CIE-L* (3983)	11	1653;1654;1655;1656;1657;1658;1659;1660;1661;1662;1663
2	14021184	14275906	254723	tenderness score (5759)	2	1472;1473
2	142127760	142382481	254722	Backfat at tenth rib (16336)	2	1659;1660
2	142965864	143220586	254723	Hind leg conformation (16420)
2	143564463	143605151	40689	Hind feet conformation (11850)
2	143831922	144086644	254723	Backfat at tenth rib (16335)
2	144392312	144748923	356612	mummified pigs (18275)
2	145665926	146098954	433029	mummified pigs (18244)	1	1665
2	146188108	146404621	216514	Total number born (18222)
2	148228771	148458020	229250	mummified pigs (18294)	1	1667
2	148315043	148569765	254723	Hind leg conformation (16477)	1	1667
2	148365988	148620710	254723	Hind leg conformation (16476)	1	1667
2	1495640	1750362	254723	Backfat at last lumbar (5743)
2	1495640	1750362	254723	Backfat at tenth rib (5746)
2	149845860	150100582	254723	Acid flavor (5553)
2	149845860	150100582	254723	Muscle moisture percentage (5554)
2	149845860	153183128	3337269	Meat color score (2978)	4	1677;1678;1679;1680
2	150508540	150763262	254723	Chest width (16968)
2	150610029	150864751	254723	Loin muscle area (760)
2	153055768	153310490	254723	Average backfat thickness (2906)
2	153055768	153310490	254723	Inguinal hernia (3042)
2	153055768	153310490	254723	average daily gain (2888)
2	153157257	153411979	254723	Docosapentaenoic acid percentage (7410)
2	153183129	158150223	4967095	chew score (89)	5	1681;1682;1683;1684;1685
2	153183129	158150223	4967095	tenderness score (90)	5	1681;1682;1683;1684;1685
2	153539341	153794063	254723	Japanese color scale (6448)
2	153692175	153845007	152833	Gestation length (18143)
2	153921425	154176147	254723	Body temperature (7484)
2	154010578	154328981	318404	Gestation length (18144)
2	155564387	155819109	254723	Spinal curvature (17677)
2	155602996	155857718	254723	CIE-b* (6446)
2	155602996	155857718	254723	Knuckle ham weight (6451)
2	157640778	157895500	254723	Shear force (5555)
2	157895501	158150223	254723	Average daily gain (on test) (248)
2	158022863	158277584	254722	Flavor score (92)
2	158277585	162569375	4291791	Number of muscle fibers per unit area (2800)	33	1686;1687;1688;1689;1690;1691;1692;1693;1694;1695;1696;1697;1698;1699;1700;1701;1702;1703;1704;1705;1706;1707;1708;1709;1710;1711;1712;1713;1714;1715;1716;1717;1718
2	158277585	162569375	4291791	Total number of fibers (2799)	33	1686;1687;1688;1689;1690;1691;1692;1693;1694;1695;1696;1697;1698;1699;1700;1701;1702;1703;1704;1705;1706;1707;1708;1709;1710;1711;1712;1713;1714;1715;1716;1717;1718
2	15914351	16169072	254722	Lean meat weight (755)	1	1482
2	15978031	16385587	407557	mummified pigs (18241)	2	1482;1483
2	15978031	16933241	955211	Gestation length (18141)	3	1482;1483;1484
2	1623002	1877723	254722	Gluteus medius depth (7624)
2	1623002	1877723	254722	Lean meat percentage (7622)
2	1623002	1877723	254722	Loin muscle area (7623)
2	162568376	162569375	1000	pH for Semimembranosus (5880)	1	1718
2	17035131	17697409	662279	Gestation length (18142)	2	1485;1486
2	17176007	17430729	254723	Sperm per ejaculate (8680)
2	17430730	17685452	254723	Drip loss (5765)	2	1485;1486
2	17570049	17824771	254723	Insulin-like growth factor 1 level (16982)	1	1486
2	17609036	17863758	254723	Hind feet conformation (16509)	1	1487
2	17876495	18131216	254722	Front leg conformation (16458)	1	1488
2	18704344	18959066	254723	Platelet distribution width (6317)
2	19341151	19595873	254723	Drip loss (5766)	1	1489
2	19353887	19608609	254723	Front leg conformation (16460)	1	1489
2	19443040	19697762	254723	Front leg conformation (16459)	1	1489
2	19493984	19748706	254723	Front leg conformation (16461)	1	1489
2	1963784	2218506	254723	Average backfat thickness (7529)
2	19900762	20155484	254723	Spinal curvature (17671)
2	2005086	2259808	254723	backfat at last rib (5735)
2	21008807	21263528	254722	Umbilical hernia (8744)
2	21008807	21263528	254722	pH 45 minutes post mortem (18708)
2	21238836	21493557	254722	Front leg conformation (16462)
2	21251572	21506294	254723	Marbling (5755)
2	222026	476748	254723	Average Daily Gain (EBV) (11861)
2	222026	476748	254723	Backfat thickness (EBV) (11863)
2	222026	476748	254723	Loin and neck weight (EBV) (11862)
2	2345868	2600590	254723	Loin muscle area (5750 5752)
2	2387170	2641892	254723	Melanoma susceptibility (7568)
2	2387170	4256288	1869119	Melanoma susceptibility (7569)	1	1448
2	2473229	2727951	254723	CIE-L* (6445)
2	25125158	25379879	254722	Average backfat thickness (6243)
2	25125158	25379879	254722	Backfat at last lumbar (6241 6255 7366)
2	25125158	25379879	254722	Backfat at tenth rib (6242 7368)
2	25125158	25379879	254722	Loin muscle area (6244 7369)
2	25125158	25379879	254722	Marbling (5756 6247 7373)
2	25125158	25379879	254722	backfat at last rib (7367)
2	2514531	2769253	254723	Ham weight (5166 5175)
2	25252519	28393925	3141407	Muscle moisture percentage (3851)	1	1490
2	25379880	25634602	254723	Off-Flavor Score (93)
2	26653494	26908216	254723	Inguinal hernia (3038)
2	27162940	27417662	254723	Ham weight (7311)
2	2727952	2982674	254723	uterine horn weight (18373)
2	28054470	28309192	254723	Average backfat thickness (6256)
2	28279301	28534022	254722	Small intestine length (251)
2	28406662	28661384	254723	Biceps brachii length (8705)
2	28406662	28661384	254723	Hind leg conformation (8709)
2	29200722	29455444	254723	tenderness score (7393)
2	29455445	29710167	254723	Shoulder weight (7312)	2	1491;1492
2	2982675	3237397	254723	Scapula length (6503)	1	1448
2	30079516	30334238	254723	Spinal curvature (17673)
2	30813792	31068514	254723	Spinal curvature (17672)
2	30953890	31208612	254723	Relative area of type IIa fibers (4028)
2	3151338	3406060	254723	Cooking loss (17826 17827)
2	3151338	3406060	254723	Drip loss (17829)
2	3151338	3406060	254723	Meat color OPTO (17828)
2	32482227	32736949	254723	Shear force (7388)
2	32482227	32736949	254723	Total number born (17565 17566)
2	32482227	32736949	254723	Total number born alive (17567)
2	32864311	35687241	2822931	Melting point (3116)
2	34579198	35496199	917002	mummified pigs (18242)
2	34655615	34910336	254722	Spinal curvature (17674)
2	34795712	35050434	254723	Body weight (21 weeks) (6254)
2	35432519	35687241	254723	Drip loss (12665)
2	35814603	36069325	254723	Juiciness score (6258)
2	3746843	4001565	254723	Loin muscle area (8959)
2	38112304	38367026	254723	Small intestine length (12036)	1	1498
2	38239666	38494387	254722	Marbling (744)	1	1498
2	38366027	38367026	1000	Hemolytic complement activity (classical pathway) (9601)
2	38494388	38749110	254723	Juiciness score (6248)
2	4042868	4297590	254723	Conductivity 45 minutes post-mortem (7625)
2	43483780	43738502	254723	Average backfat thickness (9816)	2	1502;1503
2	43483780	43738502	254723	Average daily gain (on test) (9821)	2	1502;1503
2	43483780	43738502	254723	Backfat at last lumbar (9818)	2	1502;1503
2	43483780	43738502	254723	Backfat at tenth rib (9820)	2	1502;1503
2	43483780	43738502	254723	Drip loss (9822)	2	1502;1503
2	43483780	43738502	254723	Fiber type II myosin isoform ratio (9823)	2	1502;1503
2	43483780	43738502	254723	Loin muscle area (9817)	2	1502;1503
2	43483780	43738502	254723	Marbling (9819)	2	1502;1503
2	43483780	43738502	254723	pH 24 hr post-mortem (loin) (6447)	2	1502;1503
2	43865864	44610779	744916	External fat on ham (12744)
2	48647752	48902473	254722	Inguinal hernia (8770)
2	48647752	48902473	254722	Umbilical hernia (8745)
2	489485	514956	25472	Number of stillborn (18097)
2	5122347	5377068	254722	Backfat at tenth rib (16334)
2	5189121	5443843	254723	Average chain length (7188)
2	53357006	53611728	254723	Platelet count (6313)	2	1511;1512
2	53357006	53611728	254723	pH 24 hr post mortem (ham) (7313)	2	1511;1512
2	53484368	53739089	254722	Cholesterol level (9554)	2	1512;1513
2	53739090	53993812	254723	Backfat thickness between 3rd and 4th rib (747)	3	1514;1515;1516
2	53866452	54121174	254723	Cross-sectional area of type IIa muscle fibers (10238)	3	1514;1515;1516
2	54121175	54375896	254722	Juiciness score (5757)
2	5784626	6039348	254723	Carcass temperature (45 minutes post-mortem) (5848)	1	1449
2	59394006	59648728	254723	Red cell distribution width (7219)
2	59521368	59776089	254722	Inguinal hernia (3039)
2	59521368	59776089	254722	Monocyte number (5495)
2	59521368	59776089	254722	Parasite load (7486)
2	6166710	6421432	254723	Biceps brachii weight (8706)
2	6166710	6421432	254723	Feed conversion ratio (9583)
2	6419912	6674633	254722	Mean corpuscular hemoglobin content (7218)
2	64225525	64480246	254722	Juiciness score (5758)	2	1549;1550
2	64225525	64480246	254722	White blood cell counts (6308)	2	1549;1550
2	6462735	6717457	254723	uterine horn weight (18374)	1	1450
2	66556879	66811601	254723	Average glycolytic potential (9814)	1	1560
2	66556879	66811601	254723	Average lactate (9815)	1	1560
2	66556879	66811601	254723	Firmness (9808)	1	1560
2	66556879	66811601	254723	Flavor score (9813)	1	1560
2	66556879	66811601	254723	Meat color-L (9812)	1	1560
2	66556879	66811601	254723	Off-Flavor Score (9810)	1	1560
2	66556879	66811601	254723	Water holding capacity (9811)	1	1560
2	66556879	66811601	254723	pH 48 hr post-mortem (loin) (9809)	1	1560
2	6844819	7099541	254723	Percentage type I fibers (7028)
2	6972180	7226902	254723	Salmonella count in liver (18720 18723 18725)
2	6972180	7226902	254723	Salmonella count in spleen (18719 18721 18722 18724)
2	6972180	7226902	254723	Salmonella shedding status (18726)
2	7056719	7311440	254722	CIE-L* (6444)
2	7312963	7567684	254722	Average backfat thickness (2905)
2	7312963	7567684	254722	Average daily gain (25-90 kg) (330)
2	7312963	7567684	254722	Mean corpuscular hemoglobin content (7217)
2	7312963	7567684	254722	average daily gain (2887)
2	7438803	7693525	254723	Percentage type IIb fibers (7039)	1	1451
2	74573481	74828203	254723	LDL cholesterol (9553)
2	74658233	74912955	254723	Average backfat thickness (9824)
2	74658233	74912955	254723	Backfat at last lumbar (9827)
2	74658233	74912955	254723	Backfat at tenth rib (9828)
2	74658233	74912955	254723	Carcass weight (hot) (9825)
2	74658233	74912955	254723	backfat at last rib (9826)
2	74700843	74955565	254723	Average backfat thickness (8639)	1	1583
2	74700843	74955565	254723	Average daily gain (entire life) (8636)	1	1583
2	74700843	74955565	254723	Average daily gain (on weaning) (8637)	1	1583
2	74700843	74955565	254723	Backfat at last lumbar (8641)	1	1583
2	74700843	74955565	254723	Body weight (16 days) (8638)	1	1583
2	74700843	74955565	254723	Loin muscle area (8640)	1	1583
2	74785594	75040316	254723	pH for Longissmus Dorsi (5825)	1	1583
2	76059208	76313930	254723	3 hr-24 hr pH decline (5890)
2	76059208	76313930	254723	Intramuscular fat content (7372)
2	76059208	76313930	254723	pH for Longissmus Dorsi (5827)
2	76186570	76441291	254722	Muscle fat content (6245)
2	77332822	77587544	254723	45 min-24 h pH decline (5835)	3	1590;1591;1592
2	77460184	77714905	254722	Shear force (7394)	2	1592;1593
2	77969629	78224351	254723	Kidney weight (13299)
2	77969629	78224351	254723	Triglyceride level (9555)
2	78479075	78733797	254723	Hemolytic complement activity (classical pathway) (9600)	1	1596
2	78861159	83830273	4969115	Shear force (7396)	11	1597;1598;1599;1600;1601;1602;1603;1604;1605;1606;1607
2	78988520	83957634	4969115	tenderness score (6259)	10	1598;1599;1600;1601;1602;1603;1604;1605;1606;1607
2	8331854	8586576	254723	Loin muscle area (742)	1	1452
2	8331854	8586576	254723	Loin muscle depth (741)	1	1452
2	8381277	8635999	254723	Total number born (18476)	2	1452;1453
2	8381277	8635999	254723	Total number born alive (18477)	2	1452;1453
2	8459215	8713937	254723	CIE-L* (9072)	3	1452;1453;1454
2	84849165	85103887	254723	Humerus length (6504)
2	84849165	85103887	254723	tenderness score (7387)
2	85358610	85613332	254723	Muscle fat content (5754)	2	1609;1610
2	8624785	8879507	254723	Palmitic acid percentage (18561)	2	1453;1454
2	86250140	86504862	254723	Shear force (7386)
2	87141670	87396392	254723	body weight (8 weeks) (547)
2	87523754	87778476	254723	Body weight (15 weeks) (6240)
2	88904353	89159074	254722	chew score (4275)
2	88904353	89159074	254722	tenderness score (4274)
2	89286437	89541159	254723	Average instron (star probe) force (5763)
2	89286437	89541159	254723	Shear force (7370)
2	89286437	89541159	254723	tenderness score (5761)
2	8928931	9069028	140098	mummified pigs (18293)
2	89413798	89668520	254723	Shear force (6246)
2	89413798	89668520	254723	pH 24 hr post mortem (ham) (743)
2	91057669	91312391	254723	Estimated carcass lean content (5172)
2	91057669	91312391	254723	Loin muscle area (5173)
2	91057669	91312391	254723	Shoulder meat weight (5171)
2	91185030	91439752	254723	Average instron (star probe) force (4273)	1	1614
2	91821837	92076559	254723	Backfat at last rib (14 weeks) (558)
2	9445411	10750198	1304788	Conductivity 45 minutes post-mortem (7608)	2	1456;1457
2	9605468	9860190	254723	pH 45 minutes post mortem (18668)	1	1456
2	99621773	99876494	254722	Juiciness score (4276)
2	99621773	99876494	254722	Shear force (6002)
2	99749134	100003856	254723	Average instron (star probe) force (5764)
2	99749134	100003856	254723	tenderness score (7371)
2	99876495	100131217	254723	Shear force (7392)
2	99876495	100131217	254723	tenderness score (6249 7391 7395 7399)
3	100216076	100427574	211499	Head weight (13280)	2	1859;1860
3	101938210	102149708	211499	Kidney weight (13300)
3	102361209	102572707	211499	Average backfat thickness (7258)
3	104074354	104338727	264374	mummified pigs (18296)
3	104581952	104793451	211500	Spinal curvature (17678)
3	111163842	114850033	3686192	CIE-b* (4039)	4	1871;1872;1873;1874
3	111904090	115140252	3236163	Backfat at first rib (3945)	4	1871;1872;1873;1874
3	112284789	114875878	2591090	Total number born alive (18066)	4	1871;1872;1873;1874
3	112327089	112538587	211499	Teat number (543)
3	114638498	114849997	211500	LDL cholesterol (7714)
3	114712523	114924021	211499	Total number born (18187)
3	114955747	115167246	211500	Meat color-L (232)
3	115108528	115320026	211499	Rump width (16537)
3	115140253	119745261	4605009	average daily gain (3936)	8	1875;1876;1877;1878;1879;1880;1881;1882
3	115273032	115484531	211500	Half carcass weight (13258)	1	1875
3	115273032	115484531	211500	Loin muscle area (13354)	1	1875
3	115362327	115573826	211500	Rump width (16539)	1	1875
3	115415202	115626701	211500	Rump width (16538)	1	1875
3	116690078	116806402	116325	Total number born alive (15978)
3	11672485	11883983	211499	pH for Semimembranosus (5873)
3	116787220	116964991	177772	Lean meat percentage (751)
3	117282277	117493775	211499	Carcass length (13363)	2	1876;1877
3	117282277	117493775	211499	Carcass weight (hot) (8952)	2	1876;1877
3	117282277	117493775	211499	Cervical vertebra length (9021)	2	1876;1877
3	117388026	117599525	211500	Loin muscle area (509)	1	1877
3	117493776	117705274	211499	HDL/LDL ratio (7716)
3	117493776	122295139	4801364	pH for Semispinalis Capitis (3844)	8	1878;1879;1880;1881;1882;1883;1884;1885
3	117493776	122295139	4801364	pH for Semispinalis Dorsi (780)	8	1878;1879;1880;1881;1882;1883;1884;1885
3	117950466	118161965	211500	Epididymis weight (7208)	1	1878
3	118479215	118690713	211499	Cholesterol level (7728)
3	119168954	120274010	1105057	Spleen weight (13291)	1	1883
3	119591953	119803451	211499	LDL cholesterol (7715)
3	119909202	120120700	211499	Spleen weight (8978)	1	1883
3	12172511	15263194	3090684	skatole, laboratory (18647)	1	1750
3	121766391	121977890	211500	LDL cholesterol (7704)	1	1885
3	122929638	123141137	211500	Biceps brachii length (8710)	1	1889
3	122929638	123141137	211500	Semen volume (8678)	1	1889
3	124180598	124392097	211500	HDL/LDL ratio (7717)
3	125456297	125667796	211500	Triglyceride level (7718)
3	125952344	126163843	211500	Muscle moisture percentage (5558)
3	126460920	126672418	211499	Vaccenic acid to palmitoleic acid ratio (18617)
3	126725294	126936792	211499	Average backfat thickness (269)
3	127221341	127432839	211499	Left teat number (6464)
3	127221341	127432839	211499	Scapula length (7196)
3	127254042	127465541	211500	Front leg conformation (8711)
3	127405964	127596313	190350	Total number born (18188)
3	127961589	131804643	3843055	androstenone, laboratory (18648)	4	1892;1893;1894;1895
3	128173088	128384586	211499	CIE-L* (9070)
3	128479762	128775860	296099	mummified pigs (18276)
3	128628789	128840287	211499	Intramuscular fat content (17731 17750)
3	128913336	129061384	148049	Total number born (15979)
3	128913336	129061384	148049	Total number born alive (15980)
3	129962695	130174194	211500	Basal glucose level (479)
3	130713518	130925016	211499	Hind feet conformation (16510)
3	130800022	130937495	137474	mummified pigs (18277)
3	132386267	132597766	211500	Hemolytic complement activity (alternative pathway) (9594)
3	135294384	135505882	211499	Gestation length (18155)	1	1900
3	135347259	135558757	211499	Cervical vertebra length (9017)	1	1900
3	135410709	135622207	211499	Palmitoleic acid to palmitic acid ratio (18618)	1	1900
3	136905675	137117173	211499	Average glycogen (5560)
3	137324778	137948701	623924	Number of stillborn (18126)
3	138389207	142066259	3677053	Number of stillborn (18127)	3	1901;1902;1903
3	138759331	138970830	211500	body length (16368)	1	1901
3	138801631	139013130	211500	body length (16369)
3	13893229	14104727	211499	Average backfat thickness (7260)
3	139729192	139940690	211499	Hind leg conformation (16400)	1	1903
3	13998978	14210477	211500	Cholesterol level (7727)
3	141075250	141286748	211499	Estrone, laboratory (5556)
3	142701173	142912671	211499	Teat number (6483)	2	1904;1905
3	142912672	143124171	211500	CIE-a* (5559)	2	1905;1906
3	143652920	143864419	211500	Umbilical hernia (8748)	1	1910
3	144786323	144787322	1000	Hind leg conformation (16479)
3	14670640	14882139	211500	Average daily gain (entire life) (339)
3	14670640	14882139	211500	CIE-L* (16989)
3	14670640	14882139	211500	Carcass weight (hot) (5939)
3	14670640	14882139	211500	Dressing percentage (5973)
3	14670640	14882139	211500	Lymphocyte number (5473)
3	14670640	14882139	211500	Meat color OPTO (7610 7626)
3	14670640	14882139	211500	Meat color-L (707)
3	14723871	14935370	211500	CIE-b* (16992)
3	15056475	15267974	211500	Intramuscular fat content (17737)
3	15056475	15267974	211500	Vaccenic acid percentage (17741)
3	15760218	15971717	211500	Front leg conformation (16375)
3	16204367	16415866	211500	pH for Semimembranosus (5877)	2	1751;1752
3	17156114	17367613	211500	pH for Semimembranosus (5881)
3	17700218	17911716	211499	pH 45 minutes post mortem (7627)	1	1758
3	18953859	19165358	211500	Body weight (birth) (663)
3	19074964	19286462	211499	Femur length (7195)
3	20449710	20661208	211499	Average glycolytic potential (5852)
3	21842244	22053743	211500	Platelet count (7488 7491)	1	1768
3	21947994	23924094	1976101	Skin thickness (283)	4	1768;1769;1770;1771
3	22353205	22564703	211499	Average glycogen (5863)	1	1770
3	22353205	22564703	211499	Residual glycogen (5859)	1	1770
3	23696080	23924094	228015	Testicular weight (693)
3	25468041	25584364	116324	Total number born (18194)
3	25499766	25584364	84599	mummified pigs (18295)
3	26835193	27046691	211499	Kidney weight (13301)
3	27046692	27258191	211500	45 min-3 hr pH decline (5885)
3	27469691	27681190	211500	Cholesterol level (7725)
3	30943963	31155461	211499	HDL cholesterol (7703)
3	30943963	31155461	211499	Intramuscular fat content (17736)
3	3283348	3494846	211499	Shear force (5557)	1	1724
3	33270456	33481955	211500	Cervical vertebra length (13341)
3	37815765	38027264	211500	Right teat number (6474)
3	37815765	38027264	211500	Teat number (6482)
3	38133014	38344513	211500	Intramuscular fat content (17748)
3	38164739	38312788	148050	Total number born (18224)
3	41794717	46627906	4833190	Hematin pigmentation (9049)	15	1791;1792;1793;1794;1795;1796;1797;1798;1799;1800;1801;1802;1803;1804;1805
3	46448863	46660362	211500	Leaf fat weight (726)
3	46733656	46945155	211500	Base excess (6338 6339)
3	46733656	46945155	211500	Body temperature (7487)
3	46733656	46945155	211500	Lactate level (6356 6357)
3	46733656	46945155	211500	Platelet count (7489)
3	5130508	5342006	211499	Average backfat thickness (7259)	1	1730
3	54430947	54642446	211500	Liver weight (13281)
3	54748197	54959695	211499	CIE-a* (12666)
3	5516456	6188004	671549	Body weight (birth) (48)	1	1732
3	62251601	62463099	211499	Japanese color scale (16988)
3	62357350	62568849	211500	CIE-L* (9073)
3	65776675	65988174	211500	Average feeding rate (35-80 kg) (3892)
3	65776675	65988174	211500	Lean meat percentage (7609)
3	6769628	6981127	211500	Gait score (overall) (16583)	2	1733;1734
3	76728535	76940033	211499	Salmonella shedding status (18728 18729)
3	76940034	77151532	211499	Average feeding rate (55-80 kg) (3891)
3	78896404	78991577	95174	Total number born alive (18065)
3	7916974	8001573	84600	Total number born (18223)
3	7916974	8001573	84600	Total number born alive (18088)
3	8012149	8223647	211499	Hind leg conformation (16478)	2	1741;1742
3	86866332	87077830	211499	Left teat number (6465)
3	90287123	90498621	211499	Daily feed intake (9584)
3	90287123	90498621	211499	Hemoglobin (7220)
[truncated: 1,795 more rows]

## Sheet: Table S15
Table S15. Human disease gene orthologs in OMIM for pig genes overlapping with CNVRs
CNVR			Gene			OMIM information
Chr	Chr_start	Chr_end	Pig_Ensembl ID	Human_Ensembl ID	Gene name
1	30764748	30779114	ENSSSCG00000004160	ENSG00000112357	PEX7	Peroxisome biogenesis disorder 9B, 614879 (3)
1	30764748	30779114	ENSSSCG00000004160	ENSG00000112357	PEX7	Rhizomelic chondrodysplasia punctata, type 1, 215100 (3)
1	58446368	58461323	ENSSSCG00000004280	ENSG00000079841	RIMS1	Cone-rod dystrophy 7, 603649 (3)
1	97339589	97353555	ENSSSCG00000004469	ENSG00000135338	LCA5	Leber congenital amaurosis 5, 604537 (3)
1	137209429	137222086	ENSSSCG00000004658	ENSG00000166147	FBN1	Acromicric dysplasia, 102370 (3)
1	137209429	137222086	ENSSSCG00000004658	ENSG00000166147	FBN1	Aortic aneurysm, ascending, and dissection (3)
1	137209429	137222086	ENSSSCG00000004658	ENSG00000166147	FBN1	Ectopia lentis, familial, 129600 (3)
1	137209429	137222086	ENSSSCG00000004658	ENSG00000166147	FBN1	Geleophysic dysplasia 2, 614185 (3)
1	137209429	137222086	ENSSSCG00000004658	ENSG00000166147	FBN1	MASS syndrome, 604308 (3)
1	137209429	137222086	ENSSSCG00000004658	ENSG00000166147	FBN1	Marfan syndrome, 154700 (3)
1	137209429	137222086	ENSSSCG00000004658	ENSG00000166147	FBN1	Stiff skin syndrome, 184900 (3)
1	137209429	137222086	ENSSSCG00000004658	ENSG00000166147	FBN1	Weill-Marchesani syndrome 2, dominant, 608328 (3)
1	141429098	141456670	ENSSSCG00000004687	ENSG00000166710	B2M	Hypoproteinemia, hypercatabolic, 241600 (3)
1	141505098	141552636	ENSSSCG00000004682	ENSG00000166710	B2M	Hypoproteinemia, hypercatabolic, 241600 (3)
1	153628785	153640232	ENSSSCG00000004812	ENSG00000140443	IGF1R	Insulin-like growth factor I, resistance to, 270450 (3)
1	157772625	157788473	ENSSSCG00000004832	ENSG00000114062	UBE3A	Angelman syndrome, 105830 (3)
1	242681931	242713425	ENSSSCG00000005215	ENSG00000096968	JAK2	Erythrocytosis, somatic, 133100 (3)
1	242681931	242713425	ENSSSCG00000005215	ENSG00000096968	JAK2	Leukemia, acute myelogenous, 601626 (3)
1	242681931	242713425	ENSSSCG00000005215	ENSG00000096968	JAK2	Myelofibrosis, somatic, 254450 (3)
1	242681931	242713425	ENSSSCG00000005215	ENSG00000096968	JAK2	Polycythemia vera, 263300 (3)
1	242681931	242713425	ENSSSCG00000005215	ENSG00000096968	JAK2	Thrombocythemia 3, 614521 (3)
1	242681931	242713425	ENSSSCG00000005215	ENSG00000096968	JAK2	{Budd-Chiari syndrome}, 600880 (3)
1	248702480	248716241	ENSSSCG00000005247	ENSG00000119139	TJP2	Hypercholanemia, familial, 607748 (3)
1	271586852	271608663	ENSSSCG00000005398	ENSG00000136881	BAAT	Hypercholanemia, familial, 607748 (3)
1	280501123	280516142	ENSSSCG00000005441	ENSG00000070061	IKBKAP	Dysautonomia, familial, 223900 (3)
1	282416730	282435953	ENSSSCG00000005456	ENSG00000030304	MUSK	Myasthenic syndrome, congenital, associated with acetylcholine receptor deficiency, 608931 (3)
10	186001	204764	ENSSSCG00000010799	ENSG00000168434	COG7	Congenital disorder of glycosylation, type IIe, 608779 (3)
10	24373268	24396193	ENSSSCG00000010893	ENSG00000000971	CFH	Basal laminar drusen, 126700 (3)
10	24373268	24396193	ENSSSCG00000010893	ENSG00000000971	CFH	Complement factor H deficiency, 609814 (3)
10	24373268	24396193	ENSSSCG00000010893	ENSG00000000971	CFH	{Hemolytic uremic syndrome, atypical, susceptibility to, 1}, 235400 (3)
10	24373268	24396193	ENSSSCG00000010893	ENSG00000000971	CFH	{Macular degeneration, age-related, 4}, 610698 (3)
10	47751373	47777238	ENSSSCG00000011030	ENSG00000107611	CUBN	Megaloblastic anemia-1, Finnish type, 261100 (3)
10	54136764	54166362	ENSSSCG00000011065	ENSG00000120539	MASTL	Thrombocytopenia-2, 188000 (3)
10	71835575	71859699	ENSSSCG00000011147	ENSG00000198610	AKR1C4	{46XY sex reversal 8, modifier of}, 614279 (3)
11	715966	727852	ENSSSCG00000009278	ENSG00000102678	FGF9	Multiple synostoses syndrome 3, 612961 (3)
11	5086019	5104791	ENSSSCG00000009315	ENSG00000139515	PDX1	Lacticacidemia due to PDX1 deficiency, 245349 (3)
12	9018656	9034407	ENSSSCG00000017251	ENSG00000125398	SOX9	Acampomelic campomelic dysplasia, 114290 (3)
12	9018656	9034407	ENSSSCG00000017251	ENSG00000125398	SOX9	Campomelic dysplasia with autosomal sex reversal, 114290 (3)
12	9018656	9034407	ENSSSCG00000017251	ENSG00000125398	SOX9	Campomelic dysplasia, 114290 (3)
12	20278667	20290328	ENSSSCG00000017387	ENSG00000126562	WNK4	Pseudohypoaldosteronism, type IIB, 614491 (3)
12	20836319	20847100	ENSSSCG00000017406	ENSG00000173757	STAT5B	Growth hormone insensitivity with immunodeficiency, 245590 (3)
12	20836319	20847100	ENSSSCG00000017406	ENSG00000173757	STAT5B	Leukemia, acute promyelocytic, STAT5B/RARA type (3)
12	22375429	22392184	ENSSSCG00000017475	ENSG00000131759	RARA	Leukemia, acute promyelocytic, 612376 (1)
12	23865456	23904045	ENSSSCG00000017517	ENSG00000073861	TBX21	Asthma and nasal polyps, 208550 (3)
12	23865456	23904045	ENSSSCG00000017517	ENSG00000073861	TBX21	{Asthma, aspirin-induced, susceptibility to}, 208550 (3)
12	35783140	35796363	ENSSSCG00000017646	ENSG00000108384	RAD51C	Fanconi anemia, complementation group 0, 613390 (3)
12	35783140	35796363	ENSSSCG00000017646	ENSG00000108384	RAD51C	{Breast-ovarian cancer, familial, susceptibility to, 3}, 613399 (3)
14	21420671	21439374	ENSSSCG00000009714	ENSG00000137601	NEK1	Short rib-polydactyly syndrome, type IIA, 263520 (3)
14	44770066	44785895	ENSSSCG00000009946	ENSG00000075856	SART3	Porokeratosis, disseminated superficial actinic, 1, 175900 (3)
14	49386156	49401084	ENSSSCG00000009974	ENSG00000182944	EWSR1	Ewing sarcoma, 612219 (3)
14	49386156	49401084	ENSSSCG00000009974	ENSG00000182944	EWSR1	Neuroepithelioma, 612219 (3)
14	50606446	50628650	ENSSSCG00000010011	ENSG00000185339	TCN2	Transcobalamin II deficiency, 275350 (3)
14	52095188	52137820	ENSSSCG00000010036	ENSG00000100170	SLC5A1	Glucose/galactose malabsorption, 606824 (3)
14	55022636	55036375	ENSSSCG00000010132	ENSG00000093010	COMT	{Panic disorder, susceptibility to}, 167870 (3)
14	55022636	55036375	ENSSSCG00000010132	ENSG00000093010	COMT	{Schizophrenia, susceptibility to}, 181500 (3)
14	94910968	94923870	ENSSSCG00000010359	ENSG00000122367	LDB3	Cardiomyopathy, dilated 1C, 601493 (3)
14	94910968	94923870	ENSSSCG00000010359	ENSG00000122367	LDB3	Left ventricular noncompaction 3, with or without dilated cardiomyopathy, 601493 (3)
14	94910968	94923870	ENSSSCG00000010359	ENSG00000122367	LDB3	Myopathy, myofibrillar, ZASP-related, 609452 (3)
14	95268402	95285895	ENSSSCG00000010360	ENSG00000107779	BMPR1A	Juvenile polyposis syndrome, infantile form, 174900 (3)
14	95268402	95285895	ENSSSCG00000010360	ENSG00000107779	BMPR1A	Polyposis syndrome, hereditary mixed, 2, 610069 (3)
14	95268402	95285895	ENSSSCG00000010360	ENSG00000107779	BMPR1A	Polyposis, juvenile intestinal, 174900 (3)
14	108911726	108927749	ENSSSCG00000010440	ENSG00000171862	PTEN	Bannayan-Riley-Ruvalcaba syndrome, 153480 (3)
14	108911726	108927749	ENSSSCG00000010440	ENSG00000171862	PTEN	Cowden syndrome 1, 158350 (3)
14	108911726	108927749	ENSSSCG00000010440	ENSG00000171862	PTEN	Endometrial carcinoma, somatic, 608089 (3)
14	108911726	108927749	ENSSSCG00000010440	ENSG00000171862	PTEN	Lhermitte-Duclos syndrome, 158350 (3)
14	108911726	108927749	ENSSSCG00000010440	ENSG00000171862	PTEN	Macrocephaly/autism syndrome, 605309 (3)
14	108911726	108927749	ENSSSCG00000010440	ENSG00000171862	PTEN	Malignant melanoma, somatic, 155600 (3)
14	108911726	108927749	ENSSSCG00000010440	ENSG00000171862	PTEN	PTEN hamartoma tumor syndrome (3)
14	108911726	108927749	ENSSSCG00000010440	ENSG00000171862	PTEN	Squamous cell carcinoma, head and neck, somatic, 275355 (3)
14	108911726	108927749	ENSSSCG00000010440	ENSG00000171862	PTEN	Thyroid carcinoma, follicular, somatic, 188470 (3)
14	108911726	108927749	ENSSSCG00000010440	ENSG00000171862	PTEN	VATER association with macrocephaly and ventriculomegaly, 276950 (3)
14	108911726	108927749	ENSSSCG00000010440	ENSG00000171862	PTEN	{Glioma susceptibility 2}, 613028 (3)
14	108911726	108927749	ENSSSCG00000010440	ENSG00000171862	PTEN	{Meningioma}, 607174 (3)
14	108911726	108927749	ENSSSCG00000010440	ENSG00000171862	PTEN	{Prostate cancer, somatic}, 176807 (3)
14	108972726	108986623	ENSSSCG00000010440	ENSG00000171862	PTEN	Bannayan-Riley-Ruvalcaba syndrome, 153480 (3)
14	108972726	108986623	ENSSSCG00000010440	ENSG00000171862	PTEN	Cowden syndrome 1, 158350 (3)
14	108972726	108986623	ENSSSCG00000010440	ENSG00000171862	PTEN	Endometrial carcinoma, somatic, 608089 (3)
14	108972726	108986623	ENSSSCG00000010440	ENSG00000171862	PTEN	Lhermitte-Duclos syndrome, 158350 (3)
14	108972726	108986623	ENSSSCG00000010440	ENSG00000171862	PTEN	Macrocephaly/autism syndrome, 605309 (3)
14	108972726	108986623	ENSSSCG00000010440	ENSG00000171862	PTEN	Malignant melanoma, somatic, 155600 (3)
14	108972726	108986623	ENSSSCG00000010440	ENSG00000171862	PTEN	PTEN hamartoma tumor syndrome (3)
14	108972726	108986623	ENSSSCG00000010440	ENSG00000171862	PTEN	Squamous cell carcinoma, head and neck, somatic, 275355 (3)
14	108972726	108986623	ENSSSCG00000010440	ENSG00000171862	PTEN	Thyroid carcinoma, follicular, somatic, 188470 (3)
14	108972726	108986623	ENSSSCG00000010440	ENSG00000171862	PTEN	VATER association with macrocephaly and ventriculomegaly, 276950 (3)
14	108972726	108986623	ENSSSCG00000010440	ENSG00000171862	PTEN	{Glioma susceptibility 2}, 613028 (3)
14	108972726	108986623	ENSSSCG00000010440	ENSG00000171862	PTEN	{Meningioma}, 607174 (3)
14	108972726	108986623	ENSSSCG00000010440	ENSG00000171862	PTEN	{Prostate cancer, somatic}, 176807 (3)
14	108988726	109019261	ENSSSCG00000010440	ENSG00000171862	PTEN	Bannayan-Riley-Ruvalcaba syndrome, 153480 (3)
14	108988726	109019261	ENSSSCG00000010440	ENSG00000171862	PTEN	Cowden syndrome 1, 158350 (3)
14	108988726	109019261	ENSSSCG00000010440	ENSG00000171862	PTEN	Endometrial carcinoma, somatic, 608089 (3)
14	108988726	109019261	ENSSSCG00000010440	ENSG00000171862	PTEN	Lhermitte-Duclos syndrome, 158350 (3)
14	108988726	109019261	ENSSSCG00000010440	ENSG00000171862	PTEN	Macrocephaly/autism syndrome, 605309 (3)
14	108988726	109019261	ENSSSCG00000010440	ENSG00000171862	PTEN	Malignant melanoma, somatic, 155600 (3)
14	108988726	109019261	ENSSSCG00000010440	ENSG00000171862	PTEN	PTEN hamartoma tumor syndrome (3)
14	108988726	109019261	ENSSSCG00000010440	ENSG00000171862	PTEN	Squamous cell carcinoma, head and neck, somatic, 275355 (3)
14	108988726	109019261	ENSSSCG00000010440	ENSG00000171862	PTEN	Thyroid carcinoma, follicular, somatic, 188470 (3)
14	108988726	109019261	ENSSSCG00000010440	ENSG00000171862	PTEN	VATER association with macrocephaly and ventriculomegaly, 276950 (3)
14	108988726	109019261	ENSSSCG00000010440	ENSG00000171862	PTEN	{Glioma susceptibility 2}, 613028 (3)
14	108988726	109019261	ENSSSCG00000010440	ENSG00000171862	PTEN	{Meningioma}, 607174 (3)
14	108988726	109019261	ENSSSCG00000010440	ENSG00000171862	PTEN	{Prostate cancer, somatic}, 176807 (3)
14	116084548	116291046	ENSSSCG00000010487	ENSG00000138109	CYP2C9	Tolbutamide poor metabolizer (3)
14	116084548	116291046	ENSSSCG00000010487	ENSG00000138109	CYP2C9	Warfarin sensitivity, 122700 (3)
14	118593704	118608285	ENSSSCG00000010528	ENSG00000155256	ZFYVE27	Spastic paraplegia 33, autosomal dominant, 610244 (3)
14	120789535	120845448	ENSSSCG00000010548	ENSG00000213341	CHUK	Cocoon syndrome, 613630 (3)
14	132133744	132146843	ENSSSCG00000010626	ENSG00000203867	RBM20	Cardiomyopathy, dilated, 1DD, 613172 (3)
16	24967650	24988483	ENSSSCG00000016850	ENSG00000113594	LIFR	Stuve-Wiedemann syndrome/Schwartz-Jampel type 2 syndrome, 601559 (3)
16	51686741	51717126	ENSSSCG00000016970	ENSG00000205571	SMN1	Spinal muscular atrophy-1, 253300 (3)
16	51686741	51717126	ENSSSCG00000016970	ENSG00000205571	SMN1	Spinal muscular atrophy-2, 253550 (3)
16	51686741	51717126	ENSSSCG00000016970	ENSG00000205571	SMN1	Spinal muscular atrophy-3, 253400 (3)
16	51686741	51717126	ENSSSCG00000016970	ENSG00000205571	SMN1	Spinal muscular atrophy-4, 271150 (3)
16	51878741	51904056	ENSSSCG00000016971	ENSG00000131844	MCCC2	3-Methylcrotonyl-CoA carboxylase 2 deficiency, 210210 (3)
17	9687786	9708055	ENSSSCG00000007003	ENSG00000165102	HGSNAT	Mucopolysaccharidosis type IIIC (Sanfilippo C), 252930 (3)
17	12882922	12901230	ENSSSCG00000007027	ENSG00000168575	SLC20A2	Basal ganglia cancification, idiopathic, 3, 614540 (3)
18	2662727	2672735	ENSSSCG00000016416	ENSG00000164690	SHH	Holoprosencephaly-3, 142945 (3)
18	2662727	2672735	ENSSSCG00000016416	ENSG00000164690	SHH	Microphthalmia with coloboma 5, 611638 (3)
18	2662727	2672735	ENSSSCG00000016416	ENSG00000164690	SHH	Schizencephaly, 269160 (3)
18	2662727	2672735	ENSSSCG00000016416	ENSG00000164690	SHH	Single median maxillary central incisor, 147250 (3)
18	2980727	2995988	ENSSSCG00000016419	ENSG00000164778	EN2	{Autism susceptibility 10}, 611016 (3)
18	56066866	56108154	ENSSSCG00000016756	ENSG00000106605	BLVRA	Hyperbiliverdinemia, 614156 (3)
4	2952541	2965706	ENSSSCG00000005934	ENSG00000167632	TRAPPC9	Mental retardation, autosomal recessive 13, 613192 (3)
4	35587146	35610013	ENSSSCG00000006040	ENSG00000147647	DPYS	Dihydropyrimidinuria, 222748 (3)
4	89075413	89086152	ENSSSCG00000006289	ENSG00000198734	F5	Factor V deficiency, 227400 (3)
4	89075413	89086152	ENSSSCG00000006289	ENSG00000198734	F5	Thrombophilia due to activated protein C resistance, 188055 (3)
4	89075413	89086152	ENSSSCG00000006289	ENSG00000198734	F5	{Budd-Chiari syndrome}, 600880 (3)
4	89075413	89086152	ENSSSCG00000006289	ENSG00000198734	F5	{Pregnancy loss, recurrent, susceptibility to, 1}, 614389 (3)
4	89075413	89086152	ENSSSCG00000006289	ENSG00000198734	F5	{Stroke, ischemic, susceptibility to}, 601367 (3)
4	89075413	89086152	ENSSSCG00000006289	ENSG00000198734	F5	{Thrombophilia, susceptibility to, due to factor V Leiden}, 188055 (3)
4	90327473	90339098	ENSSSCG00000006299	ENSG00000143178	TBX19	Adrenocorticotropic hormone deficiency, 201400 (3)
4	95526904	95538550	ENSSSCG00000006338	ENSG00000162733	DDR2	Spondylometaepiphyseal dysplasia, short limb-hand type, 271665 (3)
4	96894361	96908671	ENSSSCG00000006350	ENSG00000143226	FCGR2A	{Lupus nephritis, susceptibility to} (3)
4	103431412	103447303	ENSSSCG00000006528	ENSG00000179085	DPM3	Congenital disorder of glycosylation, type Io, 612937 (3)
4	107818512	107828568	ENSSSCG00000006651	ENSG00000143382	ADAMTSL4	Ectopia lentis, isolated, autosomal recessive, 225100 (3)
4	111393739	111447889	ENSSSCG00000006716	ENSG00000134240	HMGCS2	HMG-CoA synthase-2 deficiency, 605911 (3)
4	116205954	116245995	ENSSSCG00000006757	ENSG00000197323	TRIM33	Thyroid carcinoma, papillary, 188550 (3)
4	129819345	129831959	ENSSSCG00000006872	ENSG00000162688	AGL	Glycogen storage disease IIIa, 232400 (3)
4	129819345	129831959	ENSSSCG00000006872	ENSG00000162688	AGL	Glycogen storage disease IIIb, 232400 (3)
5	86427723	86458031	ENSSSCG00000000863	ENSG00000139351	SYCP3	Spermatogenic failure 4, 270960 (3)
5	86427723	86458031	ENSSSCG00000000863	ENSG00000139351	SYCP3	{Pregnancy loss, susceptibility to} (3)
5	86545723	86566579	ENSSSCG00000000866	ENSG00000196091	MYBPC1	Arthrogryposis, distal, type 1B, 614335 (3)
5	86545723	86566579	ENSSSCG00000000866	ENSG00000196091	MYBPC1	Lethal congenital contracture syndrome 4, 614915 (3)
5	89667132	89678484	ENSSSCG00000000887	ENSG00000120802	TMPO	Cardiomyopathy, dilated, 1T, 613740 (3)
5	101514932	101525548	ENSSSCG00000000933	ENSG00000180318	ALX1	Frontonasal dysplasia 3, 613456 (3)
5	110669473	110687322	ENSSSCG00000000972	ENSG00000128159	TUBGCP6	Microcephaly and chorioretinopathy with or without mental retardation, 251270 (3)
6	12773210	12798218	ENSSSCG00000002718	ENSG00000103089	FA2H	Spastic paraplegia 35, autosomal recessive, 612319 (3)
6	42930032	42943804	ENSSSCG00000002961	ENSG00000196218	RYR1	Central core disease, 117000 (3)
6	42930032	42943804	ENSSSCG00000002961	ENSG00000196218	RYR1	Minicore myopathy with external ophthalmoplegia, 255320 (3)
6	42930032	42943804	ENSSSCG00000002961	ENSG00000196218	RYR1	Neuromuscular disease, congenital, with uniform type 1 fiber, 117000 (3)
6	42930032	42943804	ENSSSCG00000002961	ENSG00000196218	RYR1	{Malignant hyperthermia susceptibility 1}, 145600 (3)
6	45164630	45194525	ENSSSCG00000003013	ENSG00000123810	B9D2	Meckel syndrome 10, 614175 (3)
6	49836003	49856218	ENSSSCG00000003139	ENSG00000105552	BCAT2	?Hypervalinemia or hyperleucine-isoleucinemia (1)
6	50101264	50127824	ENSSSCG00000003144	ENSG00000087088	BAX	Colorectal cancer (3)
6	50101264	50127824	ENSSSCG00000003144	ENSG00000087088	BAX	T-cell acute lymphoblastic leukemia (3)
6	51049030	51059782	ENSSSCG00000003214	ENSG00000131398	KCNC3	Spinocerebellar ataxia 13, 605259 (3)
6	72495599	72519797	ENSSSCG00000003494	ENSG00000188257	PLA2G2A	{Colorectal cancer}, 114500 (3)
6	76604808	76617426	ENSSSCG00000003549	ENSG00000157978	LDLRAP1	Hypercholesterolemia, familial, autosomal recessive, 603813 (3)
6	92150606	92162091	ENSSSCG00000003683	ENSG00000178127	NDUFV2	Mitochondrial complex I deficiency, 252010 (3)
6	103730422	103751942	ENSSSCG00000003716	ENSG00000141380	SS18	Sarcoma, synovial (1)
7	3411625	3422539	ENSSSCG00000001016	ENSG00000145982	FARS2	Combined oxidative phosphorylation deficiency 14, 614946 (3)
7	3491625	3504617	ENSSSCG00000001016	ENSG00000145982	FARS2	Combined oxidative phosphorylation deficiency 14, 614946 (3)
7	14578434	14591250	ENSSSCG00000001073	ENSG00000137364	TPMT	6-mercaptopurine sensitivity, 610460 (3)
7	27917005	27953858	ENSSSCG00000001429	ENSG00000168477	TNXB	Ehlers-Danlos syndrome, autosomal dominant, hypermobility type, 130020 (3)
7	27917005	27953858	ENSSSCG00000001429	ENSG00000168477	TNXB	Ehlers-Danlos syndrome, autosomal recessive, due to tenascin X deficiency, 606408 (3)
7	64099354	64116921	ENSSSCG00000001914	ENSG00000129038	LOXL1	{Exfoliation syndrome, susceptibility to}, 177650 (3)
7	65707127	65719976	ENSSSCG00000001934	ENSG00000100934	SEC23A	Craniolenticulosutural dysplasia, 607812 (3)
7	80469501	80480237	ENSSSCG00000002010	ENSG00000129535	NRL	Retinal degeneration, autosomal recessive, clumped pigment type (3)
7	80469501	80480237	ENSSSCG00000002010	ENSG00000129535	NRL	Retinitis pigmentosa 27, 613750 (3)
7	80975152	81000650	ENSSSCG00000002023	ENSG00000100836	PABPN1	Oculopharyngeal muscular dystrophy, 164300 (3)
7	81066152	81083790	ENSSSCG00000002029	ENSG00000092054	MYH7	Cardiomyopathy, dilated, 1S, 613426 (3)
7	81066152	81083790	ENSSSCG00000002029	ENSG00000092054	MYH7	Cardiomyopathy, familial hypertrophic, 1, 192600 (3)
7	81066152	81083790	ENSSSCG00000002029	ENSG00000092054	MYH7	Laing distal myopathy, 160500 (3)
7	81066152	81083790	ENSSSCG00000002029	ENSG00000092054	MYH7	Left ventricular noncompaction 5, 613426 (3)
7	81066152	81083790	ENSSSCG00000002029	ENSG00000092054	MYH7	Myopathy, myosin storage, 608358 (3)
7	81066152	81083790	ENSSSCG00000002029	ENSG00000092054	MYH7	Scapuloperoneal syndrome, myopathic type, 181430 (3)
7	86167694	86201874	ENSSSCG00000002243	ENSG00000140199	SLC12A6	Agenesis of the corpus callosum with peripheral neuropathy, 218000 (3)
7	103627296	103638127	ENSSSCG00000002368	ENSG00000119681	LTBP2	Glaucoma 3, primary congenital, D, 613086 (3)
7	103627296	103638127	ENSSSCG00000002368	ENSG00000119681	LTBP2	Microspherophakia and/or megalocornea, with ectopia lentis and with or without secondary glaucoma, 251750 (3)
7	103627296	103638127	ENSSSCG00000002368	ENSG00000119681	LTBP2	Tooth agenesis, selective, 6, 613097 (3)
7	103627296	103638127	ENSSSCG00000002368	ENSG00000119681	LTBP2	Weill-Marchesani syndrome 3, 614819 (3)
7	116805333	116861835	ENSSSCG00000002424	ENSG00000042317	SPATA7	Leber congenital amaurosis 3, 604232 (3)
7	116805333	116861835	ENSSSCG00000002424	ENSG00000042317	SPATA7	Retinitis pigmentosa, juvenile, autosomal recessive, 604232 (3)
7	123012173	123043204	ENSSSCG00000002483	ENSG00000196136	SERPINA3	Alpha-1-antichymotrypsin deficiency (3)
7	123012173	123043204	ENSSSCG00000002483	ENSG00000196136	SERPINA3	Cerebrovascular disease, occlusive (3)
7	123093553	123120492	ENSSSCG00000002483	ENSG00000196136	SERPINA3	Alpha-1-antichymotrypsin deficiency (3)
7	123093553	123120492	ENSSSCG00000002483	ENSG00000196136	SERPINA3	Cerebrovascular disease, occlusive (3)
7	124141915	124154643	ENSSSCG00000002498	ENSG00000100721	TCL1A	Leukemia/lymphoma, T-cell (2)
8	32073599	32088367	ENSSSCG00000008789	ENSG00000157796	WDR19	Asphyxiating thoracic dystrophy 5, 614376 (3)
8	32073599	32088367	ENSSSCG00000008789	ENSG00000157796	WDR19	Cranioectodermal dysplasia 4, 614378 (3)
8	32073599	32088367	ENSSSCG00000008789	ENSG00000157796	WDR19	Nephronophthisis 13, 614377 (3)
8	43537568	43898566	ENSSSCG00000008842	ENSG00000157404	KIT	Gastrointestinal stromal tumor, familial, 606764 (3)
8	43537568	43898566	ENSSSCG00000008842	ENSG00000157404	KIT	Germ cell tumors, 273300 (3)
8	43537568	43898566	ENSSSCG00000008842	ENSG00000157404	KIT	Leukemia, acute myeloid, 601626 (3)
8	43537568	43898566	ENSSSCG00000008842	ENSG00000157404	KIT	Mast cell disease, 154800 (3)
8	43537568	43898566	ENSSSCG00000008842	ENSG00000157404	KIT	Piebaldism, 172800 (3)
8	59070200	59082551	ENSSSCG00000008913	ENSG00000163453	IGFBP7	Retinal arterial macroaneurysm with supravalvular pulmonic stenosis, 614224 (3)
8	117360878	117371612	ENSSSCG00000009125	ENSG00000145362	ANK2	Cardiac arrhythmia, ankyrin-B-related, 600919 (3)
8	117360878	117371612	ENSSSCG00000009125	ENSG00000145362	ANK2	Long QT syndrome-4, 600919 (3)
9	13617237	13634748	ENSSSCG00000014887	ENSG00000159063	ALG8	Congenital disorder of glycosylation, type Ih, 608104 (3)
9	28788634	28799513	ENSSSCG00000014939	ENSG00000134640	MTNR1B	{Diabetes mellitus, type 2, susceptiblity to}, 125853 (3)
9	42996066	43011985	ENSSSCG00000015013	ENSG00000137710	RDX	Deafness, autosomal recessive 24, 611022 (3)
9	125347712	125364471	ENSSSCG00000015476	ENSG00000133048	CHI3L1	{Asthma-related traits, susceptibility to, 7}, 611960 (3)
9	125347712	125364471	ENSSSCG00000015476	ENSG00000133048	CHI3L1	{Schizophrenia, susceptibility to}, 181500 (3)
9	146006713	146019927	ENSSSCG00000015610	ENSG00000143469	SYT14	Spinocerebellar ataxia, autosomal recessive 11, 614229 (3)
9	146563804	146586120	ENSSSCG00000015618	ENSG00000196878	LAMB3	Epidermolysis bullosa, junctional, Herlitz type, 226700 (3)
9	146563804	146586120	ENSSSCG00000015618	ENSG00000196878	LAMB3	Epidermolysis bullosa, junctional, non-Herlitz type, 226650 (3)
X	544075	562830	ENSSSCG00000012090	ENSG00000185960	SHOX	Langer mesomelic dysplasia, 249700 (3)
X	544075	562830	ENSSSCG00000012090	ENSG00000185960	SHOX	Leri-Weill dyschondrosteosis, 127300 (3)
X	544075	562830	ENSSSCG00000012090	ENSG00000185960	SHOX	Short stature, idiopathic familial, 300582 (3)
