# Supplementary material for: Global copy number analyses by next generation sequencing provide insight into pig genome variation
Source: BMC Genomics. 2014 Jul 14;15(1):593. doi: 10.1186/1471-2164-15-593 (PMC4111851; doi:10.1186/1471-2164-15-593)
Supplement: Supplementary file 6 — Additional file 6: Description: The file contains Supplemental Tables S16 to S20. (XLSX 2 MB) [file 12864_2014_6278_MOESM6_ESM.xlsx]

## Sheet: Table S16
Table S16. Estimated copy numbers of genes within or partially overlapped with CNVRs for the 13 analyzed pigs
GeneName	GeneID	Chr.	Start	End	evidence_code	description	type_of_gene	ensembl ID	OrthoDB6 human gene	human gene description	C3	D4	Y2	A1	DN1	DN5	M2	MS7	MS8	R2	W1	Z2	Z5	Range	Max	Min
LOC100620291	100620291	1	13708	43128	protein;identical;N	protein FAM22F-like	protein-coding				324.594	246.216	404.53	323.741	254.818	216.218	424.974	232.464	235.5	256.155	273.051	293.822	424.125	208.756	424.974	216.218
LOC100620382	100620382	1	43156	67197	protein;identical;N	protein FAM22F-like	protein-coding				326.483	230.431	392.264	306.894	259.904	216.842	430.441	245.107	244.352	240.328	275.291	287.262	402.702	213.599	430.441	216.842
LOC100620096	100620096	1	71996	128881	protein;identical;N	protein FAM22G-like	protein-coding				247.749	195.079	303.637	259.49	202.259	178.024	355.922	187.278	185.147	198.867	211.734	231.338	319.354	177.898	355.922	178.024
LOC100620200	100620200	1	159167	166521	protein;identical;N	protein FAM22F-like	protein-coding				262.65	199.872	331.054	269.539	208.529	188.266	383.847	200.938	202.613	208.548	232.26	236.824	344.175	195.58	383.847	188.266
WTAP	100157533	1	9420566	9447657	best RefSeq;identical;N	Wilms tumor 1 associated protein	protein-coding	ENSSSCG00000004050	ENSG00000146457	Wilms tumor 1 associated protein [Source:HGNC Symbol;Acc:16846]	1.68521	2.42937	1.72867	1.69266	1.86168	1.69168	1.70266	2.07024	1.51152	1.90223	1.62956	1.82878	1.8997	0.917844	2.42937	1.51152
SYTL3	100156434	1	10432694	10507187	mRNA;identical;N	synaptotagmin-like 3	protein-coding	ENSSSCG00000004057	ENSG00000164674	synaptotagmin-like 3 [Source:HGNC Symbol;Acc:15587]	1.85261	1.9544	1.75225	1.90272	1.82316	2.00465	2.08596	1.96132	1.90269	1.90653	1.84937	1.93003	1.95977	0.33371	2.08596	1.75225
LOC100514554	100514554	1	10865356	10887074	mRNA;identical;N	protein SERAC1-like	protein-coding				1.84076	1.74659	1.64482	1.84306	1.94619	1.96599	1.98093	1.92491	1.94935	1.96241	1.89566	1.8642	2.04885	0.404034	2.04885	1.64482
LOC100739493	100739493	1	10900661	10907373	mRNA;identical;N	general transcription factor IIH subunit 5-like	protein-coding	ENSSSCG00000024019	ENSG00000185068	general transcription factor IIH, polypeptide 5 [Source:HGNC Symbol;Acc:21157]	0.809594	1.71004	1.08695	1.46524	1.35971	1.15575	1.5376	1.55775	1.39837	1.16193	1.29362	1.34701	1.40362	0.900443	1.71004	0.809594
LOC100523935	100523935	1	10907491	10972248	mRNA;identical;N	protein SERAC1-like	protein-coding	ENSSSCG00000012314	ENSG00000122335	serine active site containing 1 [Source:HGNC Symbol;Acc:21061]	1.65323	1.93655	1.60962	1.76748	1.75549	1.93921	1.67712	2.08194	1.72549	1.88629	1.83723	1.79898	1.71773	0.472312	2.08194	1.60962
LOC100627356	100627356	1	10988013	11059835	-	synaptojanin-2-like	pseudo				1.8099	1.95058	1.83263	1.73576	1.70406	1.79393	1.80712	1.76608	1.74168	1.84551	1.8131	1.90722	1.73048	0.246523	1.95058	1.70406
SNX9	100627455	1	11252945	11362628	mRNA;identical;N	sorting nexin 9	protein-coding	ENSSSCG00000030535	ENSG00000130340	sorting nexin 9 [Source:HGNC Symbol;Acc:14973]	1.82425	2.28394	1.90521	1.86758	1.8658	2.03572	1.79661	1.99049	1.93127	1.95264	1.87897	1.84836	1.86491	0.487333	2.28394	1.79661
LOC100515064	100515064	1	15947764	15970725	mRNA;identical;N	myc target protein 1-like	protein-coding				2.24417	1.73456	1.83234	1.53526	1.704	1.86325	1.49566	1.74131	1.72427	1.68563	1.62193	1.7223	1.5924	0.748519	2.24417	1.49566
LOC100515245	100515245	1	15980388	15987626	-	mitotic checkpoint protein BUB3-like	pseudo				1.9764	2.16611	2.23811	2.21858	2.16014	2.14513	2.55969	1.80752	2.15009	2.51006	2.1091	1.84135	2.5853	0.777777	2.5853	1.80752
LOC100521479	100521479	1	18183592	18219780	-	uncharacterized LOC100521479	pseudo				2.08173	2.28018	2.20766	2.3394	2.05849	2.20689	2.25913	2.14833	2.15077	2.37904	2.21059	2.08267	2.00618	0.372852	2.37904	2.00618
LOC100738232	100738232	1	18332627	18353161	protein;identical;N	uncharacterized LOC100738232	protein-coding				3.03816	2.9153	3.65881	2.80778	2.50457	3.25325	3.2185	2.95112	2.95323	2.6687	2.85762	2.23176	1.93284	1.72596	3.65881	1.93284
LOC100521998	100521998	1	18353523	18355446	protein;identical;N	NKG2D ligand 4-like	protein-coding
LRP11	100153355	1	18477768	18536993	mRNA;identical;N	low density lipoprotein receptor-related protein 11	protein-coding	ENSSSCG00000004101	ENSG00000120256	low density lipoprotein receptor-related protein 11 [Source:HGNC Symbol;Acc:16936]	1.66636	1.91012	1.73758	1.77697	1.75637	1.89165	1.73601	1.88663	1.80142	1.93038	1.78076	1.84444	1.93277	0.266418	1.93277	1.66636
PPIL4	100625026	1	18669707	18763803	mRNA;identical;N	peptidylprolyl isomerase (cyclophilin)-like 4	protein-coding	ENSSSCG00000028867	ENSG00000131013		1.57278	2.02372	1.40869	1.6825	1.64098	1.8273	1.63483	1.82774	1.60172	1.76637	1.6822	1.78355	1.74596	0.615024	2.02372	1.40869
LOC100152228	100152228	1	30684634	30769636	mRNA;identical;N	peroxisomal PTS2 receptor	protein-coding	ENSSSCG00000004160	ENSG00000112357	peroxisomal biogenesis factor 7 [Source:HGNC Symbol;Acc:8860]	1.78079	2.09701	1.57956	1.80954	1.79819	1.85126	1.78367	1.96557	1.81905	1.87414	1.85368	1.81308	1.71678	0.517453	2.09701	1.57956
LOC100156866	100156866	1	34636201	34637229	protein;identical;N	trace amine-associated receptor 8a-like	protein-coding	ENSSSCG00000004186	ENSG00000146385	trace amine associated receptor 8 [Source:HGNC Symbol;Acc:14964]
LOC100155663	100155663	1	34645229	34646263	protein;identical;N	trace amine-associated receptor 6-like	protein-coding	ENSSSCG00000027456	ENSG00000146385	trace amine associated receptor 8 [Source:HGNC Symbol;Acc:14964]	3.45535	3.66682	3.31385	3.32495	3.13296	2.558	4.17691	3.08021	3.77017	3.47018	3.47072	2.51674	3.75585	1.66017	4.17691	2.51674
LOC100154406	100154406	1	34651200	34652231	protein;identical;N	trace amine-associated receptor 7a-like	protein-coding	ENSSSCG00000004187	ENSG00000146385	trace amine associated receptor 8 [Source:HGNC Symbol;Acc:14964]
LOC100154422	100154422	1	34661232	34662266	protein;identical;N	trace amine-associated receptor 6-like	protein-coding	ENSSSCG00000028898	ENSG00000146385	trace amine associated receptor 8 [Source:HGNC Symbol;Acc:14964]	4.74253	4.78292	4.99296	4.66448	4.08192	3.87505	5.63091	4.31204	4.63207	4.54114	5.30962	4.47882	4.34009	1.75587	5.63091	3.87505
LOC100153216	100153216	1	34670417	34671445	-	trace amine-associated receptor 8a-like	pseudo				5.45773	5.71531	4.95668	6.16675	4.42484	4.7251	5.48177	5.59355	4.92261	5.32487	5.5813	4.39576	5.3805	1.77099	6.16675	4.39576
PTPRK	100153609	1	38212752	38839900	mRNA;identical;N	protein tyrosine phosphatase, receptor type, K	protein-coding	ENSSSCG00000004209	ENSG00000152894	protein tyrosine phosphatase, receptor type, K [Source:HGNC Symbol;Acc:9674]	2.12307	2.04087	2.0932	2.03468	2.00439	2.00539	2.03601	1.90733	2.03318	2.02697	2.0756	2.10115	1.99424	0.215734	2.12307	1.90733
RNF146	100512692	1	39593840	39621285	mRNA;identical;N	ring finger protein 146	protein-coding				1.9902	2.63986	1.8398	2.11575	2.16556	1.70424	2.04959	1.9054	2.13687	2.24529	2.08281	2.01367	2.19751	0.935627	2.63986	1.70424
LOC100623327	100623327	1	39626757	39682011	mRNA;identical;N	uncharacterized LOC100623327	protein-coding				2.06906	2.06077	2.25957	2.13259	1.89753	2.02468	2.09544	2.05513	2.01796	2.02824	1.96916	2.10399	1.96545	0.362046	2.25957	1.89753
RIMS1	100157596	1	58399368	58583551	mRNA;identical;N	regulating synaptic membrane exocytosis 1	protein-coding				2.31041	2.20651	2.39354	2.20736	2.07025	2.09998	2.19653	1.96185	2.1619	2.06178	2.16241	2.12447	2.14428	0.43169	2.39354	1.96185
KCNQ5	100154391	1	58773458	59274143	mRNA;identical;N	potassium voltage-gated channel, KQT-like subfamily, member 5	protein-coding	ENSSSCG00000004281	ENSG00000185760		2.13749	2.07764	2.17827	2.15392	2.08898	2.01748	2.1253	2.06444	2.14211	2.05049	2.14183	2.15796	2.10046	0.160781	2.17827	2.01748
LOC100154562	100154562	1	85590307	85660526	mRNA;identical;N	wiskott-Aldrich syndrome protein family member 1-like	protein-coding	ENSSSCG00000004404	ENSG00000112290		2.146	2.19075	1.88099	2.02022	2.08641	1.88335	1.94731	2.32685	2.08157	1.99956	2.131	2.01999	2.05138	0.445856	2.32685	1.88099
LOC100525020	100525020	1	86353216	86366158	mRNA;identical;N	general transcription factor 3C polypeptide 6-like	protein-coding	ENSSSCG00000004393	ENSG00000155115	general transcription factor IIIC, polypeptide 6, alpha 35kDa [Source:HGNC Symbol;Acc:20872]	1.10309	2.4733	0.730752	1.05003	1.24106	1.08011	1.58235	1.27072	1.23562	1.88131	1.41623	1.10387	1.86591	1.74255	2.4733	0.730752
NT5DC1	100156192	1	91861575	91997370	mRNA;identical;N	5'-nucleotidase domain containing 1	protein-coding	ENSSSCG00000004435	ENSG00000178425	5'-nucleotidase domain containing 1 [Source:HGNC Symbol;Acc:21556]	2.02194	2.19391	2.09819	1.99294	2.16433	2.02761	2.08603	2.16311	2.1992	2.11272	2.227	2.01902	2.05534	0.234057	2.227	1.99294
LOC100521054	100521054	1	92438973	92473427	-	amine sulfotransferase-like	pseudo				2.14464	1.48783	1.8577	1.69064	1.9924	1.56717	1.76724	2.09422	1.28521	1.82637	1.93928	1.26807	1.47502	0.876569	2.14464	1.26807
LOC100152150	100152150	1	92480445	92502658	mRNA;identical;N	amine sulfotransferase-like	protein-coding	ENSSSCG00000025656			3.41291	2.07052	2.16687	4.77076	5.08472	3.05246	3.1056	3.80099	3.22887	2.27171	2.29962	3.00847	3.06549	3.01421	5.08472	2.07052
LCA5	100152810	1	97326175	97381517	mRNA;identical;N	Leber congenital amaurosis 5	protein-coding	ENSSSCG00000004469	ENSG00000135338	Leber congenital amaurosis 5 [Source:HGNC Symbol;Acc:31923]	1.96488	2.00706	1.8562	1.89801	1.75157	2.14847	2.04794	2.20581	1.98183	2.02665	2.14273	2.0599	1.98191	0.45425	2.20581	1.75157
PHIP	100155644	1	97888855	98015436	mRNA;identical;N	pleckstrin homology domain interacting protein	protein-coding	ENSSSCG00000004473	ENSG00000185658	bromodomain and WD repeat domain containing 1 [Source:HGNC Symbol;Acc:12760]	2.05615	2.16923	1.83613	1.99171	1.9944	2.06411	1.9708	2.00043	2.07484	2.01267	1.93026	1.9629	1.99194	0.333101	2.16923	1.83613
LOC100153027	100153027	1	103946010	103965890	mRNA;identical;N	uncharacterized LOC100153027	protein-coding				2.25594	2.17765	2.85577	2.70937	2.24562	2.56529	2.49534	2.11175	2.38119	2.28663	2.64251	2.39114	2.77629	0.744022	2.85577	2.11175
LOC100525969	100525969	1	113045298	113292720	mRNA;identical;N	netrin receptor DCC-like	protein-coding				2.01181	1.89817	2.0932	2.02813	1.96824	1.90235	2.11459	2.00219	2.06394	1.93544	2.00765	2.06597	1.89924	0.216419	2.11459	1.89817
HERC1	100153537	1	119362038	119560889	mRNA;identical;N	HECT and RLD domain containing E3 ubiquitin protein ligase family member 1	protein-coding	ENSSSCG00000004561	ENSG00000103657	HECT and RLD domain containing E3 ubiquitin protein ligase family member 1 [Source:HGNC Symbol;Acc:4867]	1.77143	2.01736	1.98573	1.99449	2.01312	2.0048	2.05328	2.13278	2.11745	1.98363	1.95334	2.02407	1.96332	0.361345	2.13278	1.77143
LACTB	100152773	1	120133396	120148188	best RefSeq;identical;N	lactamase, beta	protein-coding	ENSSSCG00000004569	ENSG00000103642	lactamase, beta [Source:HGNC Symbol;Acc:16468]	1.65277	2.3852	1.61896	1.50526	1.83953	1.74357	1.19688	1.39638	1.38053	1.66875	1.48522	1.69419	1.49406	1.18832	2.3852	1.19688
ANXA2	406192	1	123368568	123414399	best RefSeq;mismatch;N	annexin A2	protein-coding	ENSSSCG00000004578	ENSG00000182718	annexin A2 [Source:HGNC Symbol;Acc:537]	2.32945	2.57419	2.08401	2.16192	2.08344	2.04367	2.09273	2.15993	2.0206	2.22883	2.32057	2.22869	2.20052	0.553597	2.57419	2.0206
LOC100521701	100521701	1	124260658	124316522	mRNA;identical;N	transcription initiation factor IIA subunit 2-like	protein-coding	ENSSSCG00000004583	ENSG00000140307	general transcription factor IIA, 2, 12kDa [Source:HGNC Symbol;Acc:4647]	1.79886	2.1964	1.72247	1.66669	1.8271	2.24017	1.7876	2.21816	1.92165	2.06908	1.86886	1.80999	1.84126	0.573476	2.24017	1.66669
LOC100521534	100521534	1	124261183	124282003	mRNA;identical;N	BCL2/adenovirus E1B 19 kDa protein-interacting protein 2-like	protein-coding	ENSSSCG00000004582	ENSG00000140299	BCL2/adenovirus E1B 19kDa interacting protein 2 [Source:HGNC Symbol;Acc:1083]	1.80877	2.10984	1.49533	1.5308	1.8271	1.96714	1.81816	1.90954	1.90712	2.03632	1.68708	1.76801	2.06215	0.614509	2.10984	1.49533
RFX7	100152054	1	128199759	128286773	mRNA;identical;N	regulatory factor X, 7	protein-coding				2.04999	2.12563	2.21773	2.14057	2.13659	2.01956	2.21415	2.02861	2.14505	2.16958	2.12677	2.10052	1.99816	0.219569	2.21773	1.99816
LOC100737624	100737624	1	128517386	128528905	mRNA;identical;N	E3 ubiquitin-protein ligase NEDD4-like	protein-coding				2.045	2.14667	2.10273	1.82082	1.91391	1.91664	1.89107	2.30457	2.12996	1.69789	2.07579	1.85377	1.60538	0.69919	2.30457	1.60538
LOC100514504	100514504	1	128544613	128561175	mRNA;identical;N	E3 ubiquitin-protein ligase NEDD4-like	protein-coding				2.16994	1.91903	2.10128	2.0287	1.87693	2.1036	2.1876	1.98296	2.40075	2.33067	2.3819	2.078	2.29737	0.523819	2.40075	1.87693
CYP19A2	403332	1	133903926	133936093	best RefSeq;similar;N	cytochrome P450 19A2	protein-coding	ENSSSCG00000030168	ENSG00000137869	cytochrome P450, family 19, subfamily A, polypeptide 1 [Source:HGNC Symbol;Acc:2594]	4.12164	3.64806	4.30824	3.89179	3.92638	3.98635	4.20372	3.6012	3.99621	3.8979	3.67183	3.795	4.00741	0.707039	4.30824	3.6012
LOC100522175	100522175	1	134517344	134571133	mRNA;identical;N	signal peptide peptidase-like 2A-like	protein-coding				1.65526	2.00691	1.3101	1.59121	1.92312	1.84383	1.6514	1.69252	1.63018	1.87335	1.73612	1.91619	1.73933	0.696818	2.00691	1.3101
SECISBP2L	100156761	1	136458261	136513293	best RefSeq;identical;N	SECIS binding protein 2-like	protein-coding	ENSSSCG00000004653	ENSG00000187742		2.23107	2.26235	2.07289	2.20588	2.0161	2.12587	1.94039	2.09658	2.11617	2.11708	2.17659	2.04673	2.07703	0.32196	2.26235	1.94039
FBN1	414836	1	137103509	137303481	best RefSeq;poor;N	fibrillin 1	protein-coding	ENSSSCG00000004658	ENSG00000166147	fibrillin 1 [Source:HGNC Symbol;Acc:3603]	2.28262	2.37328	2.32527	2.26949	2.03804	2.08127	2.18683	2.01081	2.19357	2.07417	2.16264	2.10589	2.21278	0.362463	2.37328	2.01081
LOC100157418	100157418	1	141156417	141169735	mRNA;identical;N	SH2 domain-containing adapter protein F-like	protein-coding				2.5871	2.54574	2.22806	2.49209	1.96414	2.39955	2.44191	2.15795	2.29021	2.31875	2.43247	2.29268	2.31372	0.622958	2.5871	1.96414
LOC100738527	100738527	1	141407677	141466066	mRNA;identical;N	beta-2-microglobulin-like	protein-coding	ENSSSCG00000004687	ENSG00000166710	beta-2-microglobulin [Source:HGNC Symbol;Acc:914]	2.25153	2.75519	2.11349	2.27513	2.33357	2.29563	2.20883	2.24415	2.52555	2.45612	2.22667	2.20714	2.4194	0.641695	2.75519	2.11349
LOC100738809	100738809	1	141485878	141517183	-	uncharacterized LOC100738809	miscRNA				1.68937	2.04698	1.71559	1.91832	1.9414	1.81689	2.07016	2.35493	1.93642	2.08403	1.69641	1.82518	2.14006	0.665567	2.35493	1.68937
LOC100738854	100738854	1	141526359	141533674	-	uncharacterized LOC100738854	miscRNA
B2M	397033	1	141532995	141545729	best RefSeq;identical;N	beta-2-microglobulin	protein-coding	ENSSSCG00000004682	ENSG00000166710	beta-2-microglobulin [Source:HGNC Symbol;Acc:914]	3.75913	4.74471	3.96586	4.0593	4.36118	3.74264	5.48573	4.03283	4.06503	5.21651	4.49432	3.70789	4.35242	1.77784	5.48573	3.70789
LOC100523528	100523528	1	141951908	142085089	-	protein CASC4-like	pseudo				1.85627	1.96103	1.61941	1.80643	1.81764	2.08623	1.97452	2.11408	1.89729	2.04479	1.75466	1.88921	1.86821	0.494674	2.11408	1.61941
LOC100525673	100525673	1	143132770	143161584	mRNA;identical;N	E3 ubiquitin-protein ligase UBR1-like	protein-coding				1.32879	1.94569	1.62371	1.67593	1.488	1.67806	1.77616	2.04948	1.70629	1.97551	1.63658	1.62768	1.90532	0.720693	2.04948	1.32879
LOC100627293	100627293	1	143187814	143190329	mRNA;identical;N	transmembrane protein 62-like	protein-coding				1.39994	1.3039	0.943678	1.25596	1.17994	1.38285	1.26989	1.00578	1.76601	1.35129	1.03052	1.60339	1.24531	0.822328	1.76601	0.943678
UBR1	100511299	1	143205264	143319619	mRNA;identical;N	ubiquitin protein ligase E3 component n-recognin 1	protein-coding	ENSSSCG00000004717	ENSG00000159459	ubiquitin protein ligase E3 component n-recognin 1 [Source:HGNC Symbol;Acc:16808]	1.51391	1.92136	1.56352	1.75312	1.90706	2.01883	1.64453	2.13286	1.74048	1.79814	1.76793	1.94052	1.69157	0.618946	2.13286	1.51391
MAPKBP1	100158174	1	144494405	144546044	mRNA;identical;N	mitogen-activated protein kinase binding protein 1	protein-coding	ENSSSCG00000004738	ENSG00000137802	mitogen-activated protein kinase binding protein 1 [Source:HGNC Symbol;Acc:29536]	2.3452	2.54007	2.40512	2.42474	2.31494	2.19341	2.29926	2.22062	2.22255	2.45371	2.19708	2.3035	2.57881	0.385392	2.57881	2.19341
LOC100153607	100153607	1	146059861	146065854	mRNA;poor;N	uncharacterized protein C15orf52 homolog	protein-coding	ENSSSCG00000023975	ENSG00000188549	chromosome 15 open reading frame 52 [Source:HGNC Symbol;Acc:33488]	2.14451	2.94157	2.74238	2.71606	2.61158	2.11531	2.60892	2.44495	2.5836	2.9427	2.06892	2.4465	2.52265	0.873785	2.9427	2.06892
LOC100736889	100736889	1	146435608	146445735	mRNA;identical;N	eukaryotic translation initiation factor 2-alpha kinase 4-like	protein-coding				1.3508	1.69732	1.10724	1.35391	1.4651	1.38913	1.11946	1.22798	1.19489	1.40778	1.14923	1.31799	1.23333	0.590084	1.69732	1.10724
IGF1R	397350	1	153523944	153853776	best RefSeq;identical;N	insulin-like growth factor 1 receptor	protein-coding	ENSSSCG00000004812	ENSG00000140443	insulin-like growth factor 1 receptor [Source:HGNC Symbol;Acc:5465]	2.2181	2.4143	2.26767	2.26111	2.10823	2.08929	2.19009	2.08211	2.1394	2.24815	2.1871	2.23486	2.26096	0.332184	2.4143	2.08211
LOC100519936	100519936	1	155395983	155441365	mRNA;identical;N	ankyrin repeat and SOCS box protein 7-like	protein-coding				2.23031	2.3552	2.4753	2.15779	2.24738	2.31609	2.02021	2.16106	2.45733	2.13503	2.21663	2.06721	2.22262	0.455097	2.4753	2.02021
LOC100739145	100739145	1	157765554	157784271	mRNA;identical;N	uncharacterized LOC100739145	protein-coding				1.43475	1.68487	1.41034	1.41166	1.50594	1.64738	1.4406	1.46583	1.47607	1.45097	1.44239	1.36648	1.57905	0.318387	1.68487	1.36648
UBE3A	100522589	1	157783503	157881006	best RefSeq;mismatch;N	ubiquitin protein ligase E3A	protein-coding	ENSSSCG00000004832	ENSG00000114062	ubiquitin protein ligase E3A [Source:HGNC Symbol;Acc:12496]	2.01817	2.33085	2.01798	2.09858	2.04367	2.07848	2.06626	2.01743	2.17988	2.1488	2.00623	2.14595	2.13085	0.324621	2.33085	2.00623
LOC100626301	100626301	1	157993523	158004240	mRNA;identical;N	uncharacterized LOC100626301	protein-coding				2.11899	3.61727	8.85514	10.4409	3.47393	2.72827	3.30026	14.3911	5.86142	3.07943	4.15051	6.90325	6.70011	12.2721	14.3911	2.11899
KLF13	494563	1	159400720	159485260	best RefSeq;mismatch;N	Kruppel-like factor 13	protein-coding	ENSSSCG00000026006	ENSG00000174595	Kruppel-like factor 14 [Source:HGNC Symbol;Acc:23025]	2.31883	2.64989	2.26833	2.38817	2.22839	2.11829	2.3729	2.20942	2.19345	2.52643	2.29472	2.16933	2.38568	0.531605	2.64989	2.11829
ZO1	396567	1	160904062	161062877	mRNA;identical;N	zonula occludens 1	protein-coding	ENSSSCG00000004854	ENSG00000104067		1.97465	1.93419	2.02445	2.07713	2.06562	1.93909	2.00971	2.03832	2.02013	2.08246	2.02591	2.13719	1.99148	0.202999	2.13719	1.93419
NFATC1	397318	1	161528148	161632555	best RefSeq;poor;N	nuclear factor of activated T-cells, cytoplasmic, calcineurin-dependent 1	protein-coding				2.41057	2.41157	2.45521	2.38533	2.24478	2.26742	2.32495	2.17204	2.31375	2.36606	2.41597	2.2131	2.50271	0.330662	2.50271	2.17204
LOC100154901	100154901	1	161556819	161793009	mRNA;poor;N	probable phospholipid-transporting ATPase IIB-like	protein-coding				2.31779	2.29648	2.35668	2.34518	2.20593	2.20689	2.27352	2.14345	2.25888	2.31082	2.25909	2.15655	2.3528	0.21323	2.35668	2.14345
BCL2	100049703	1	175825561	175990586	mRNA;poor;N	B-cell CLL/lymphoma 2	protein-coding				2.31946	2.56233	2.32923	2.19455	2.09055	2.09735	2.10385	2.10911	2.23648	2.21615	2.1503	2.06982	2.27653	0.492511	2.56233	2.06982
LOC100511171	100511171	1	179500852	179501784	protein;identical;N	olfactory receptor 4K14-like	protein-coding	ENSSSCG00000004914	ENSG00000176281	olfactory receptor, family 4, subfamily K, member 5 [Source:HGNC Symbol;Acc:14745]
LOC100737193	100737193	1	180923168	180965911	-	immunoglobulin superfamily DCC subclass member 3-like	pseudo				1.93238	2.03625	1.86962	2.07105	1.96124	1.97074	1.91039	2.04624	1.86636	2.11631	1.85578	1.88986	2.08734	0.260534	2.11631	1.85578
LOC100153268	100153268	1	182110321	182123947	mRNA;identical;N	TIPIN protein	protein-coding	ENSSSCG00000004942	ENSG00000075131		1.66117	2.28613	1.8792	1.81101	1.8511	2.74528	2.23635	2.69109	1.67091	2.10354	1.90467	2.36288	2.45374	1.08411	2.74528	1.66117
LOC100737890	100737890	1	182138332	182177925	mRNA;identical;N	dual specificity mitogen-activated protein kinase kinase 1-like	protein-coding				1.87244	2.06229	1.59716	1.81559	1.92886	1.73258	1.82813	1.95576	1.82921	1.80548	1.77268	1.76093	1.86021	0.465128	2.06229	1.59716
PIAS1	100519005	1	183734144	183949031	mRNA;poor;N	protein inhibitor of activated STAT, 1	protein-coding	ENSSSCG00000004958	ENSG00000033800		1.80961	2.1033	1.80478	1.89822	1.90938	1.97026	1.94926	2.03549	1.84086	2.06173	1.79467	1.90483	1.90423	0.308627	2.1033	1.79467
CORO2B	100520530	1	184299445	184440608	mRNA;identical;N	coronin, actin binding protein, 2B	protein-coding	ENSSSCG00000004962	ENSG00000106789	coronin, actin binding protein, 2A [Source:HGNC Symbol;Acc:2255]	2.07929	2.51287	2.10824	2.12914	2.07836	2.11344	2.23743	2.07482	2.06659	2.18919	2.04826	2.0863	2.25533	0.464612	2.51287	2.04826
LOC100522970	100522970	1	185943382	186028827	mRNA;identical;N	transducin-like enhancer protein 3-like	protein-coding	ENSSSCG00000004971	ENSG00000196781	transducin-like enhancer of split 1 (E(sp1) homolog, Drosophila) [Source:HGNC Symbol;Acc:11837]	2.20009	2.20236	2.27421	2.08015	2.13907	2.08082	2.18772	1.89942	2.18979	2.16948	2.15799	2.12232	2.23151	0.374784	2.27421	1.89942
LOC100522295	100522295	1	186734881	186783506	-	epidermal growth factor-like protein 8-like	pseudo				2.17238	2.67627	2.23061	2.19784	1.94923	2.31632	2.41485	2.25651	2.20553	2.30912	2.24803	2.13372	2.2943	0.727039	2.67627	1.94923
LARP6	100522415	1	186790174	186811490	mRNA;identical;N	La ribonucleoprotein domain family, member 6	protein-coding	ENSSSCG00000004974	ENSG00000166173		2.49014	2.69911	1.94772	2.25853	2.24639	2.21122	2.67822	2.118	2.3374	2.38871	2.11329	2.14582	2.16866	0.751384	2.69911	1.94772
LOC100737117	100737117	1	195352251	195353690	protein;identical;N	eukaryotic translation initiation factor 2 subunit 3-like	protein-coding				0.721758	0.288504	0.584411	0.461296	0.622142	0.757588	0.558831	0.550157	0.748911	0.481637	0.727746	0.621583	0.365393	0.469085	0.757588	0.288504
LOC100737202	100737202	1	195353733	195363003	protein;identical;N	uncharacterized LOC100737202	protein-coding				0.168239	0	0.119166	0.0144125	0.105396	0.25414	0	0.14225	0.204451	0.011892	0.217655	0.188871	0.0085025	0.25414	0.25414	0
LOC100737164	100737164	1	195364535	195365764	protein;identical;N	ATPase ASNA1 homolog	protein-coding				0.293994	0.0091165	0.234329	0.094659	0.207251	0.387663	0.056398	0.234768	0.348214	0.0891555	0.34328	0.293749	0.062886	0.378547	0.387663	0.0091165
LOC100737236	100737236	1	195365884	195367483	protein;identical;N	uncharacterized LOC100737236	protein-coding				0.223923	0	0.173034	0.056244	0.154108	0.327019	0.012838	0.193708	0.271167	0.032327	0.270096	0.243542	0.035817	0.327019	0.327019	0
LOC100737282	100737282	1	195369220	195370962	protein;identical;N	cyclin-dependent kinase C-2-like	protein-coding				0.643599	0.220744	0.516775	0.37842	0.526134	0.686096	0.44658	0.478139	0.671624	0.391159	0.664766	0.549137	0.304314	0.465353	0.686096	0.220744
LOC100737326	100737326	1	195373427	195374683	protein;identical;N	uncharacterized LOC100737326	protein-coding				0.074285	0	0.041262	0	0.023772	0.138228	0	0.067949	0.105923	0	0.101975	0.118268	0	0.138228	0.138228	0
LOC100738185	100738185	1	199916800	199932396	mRNA;identical;N	kelch domain-containing protein 2-like	protein-coding				1.78898	2.05429	1.70572	1.78759	2.11197	1.64444	1.58257	2.32607	1.42652	1.89117	1.15206	1.98211	2.15876	1.17401	2.32607	1.15206
LOC100739442	100739442	1	202833762	202874503	mRNA;identical;N	fermitin family homolog 2-like	protein-coding	ENSSSCG00000005042			1.7164	2.30016	1.67404	1.63819	1.8432	2.01151	1.83118	1.93398	1.71973	1.98148	2.06836	1.93174	1.67971	0.661967	2.30016	1.63819
SAMD4A	100156574	1	204436452	204640995	mRNA;identical;N	sterile alpha motif domain containing 4A	protein-coding	ENSSSCG00000023408	ENSG00000179134	sterile alpha motif domain containing 4B [Source:HGNC Symbol;Acc:25492]	2.18842	2.51533	2.31561	2.24751	2.12901	2.2148	2.20074	2.1325	2.22381	2.26401	2.21777	2.19877	2.32634	0.386323	2.51533	2.12901
LGALS3	100038033	1	204964080	204974108	best RefSeq;identical;N	lectin, galactoside-binding, soluble, 3	protein-coding	ENSSSCG00000005055			2.6049	2.8545	1.93425	2.01139	2.20129	2.26972	2.10134	2.51752	1.7913	2.93843	2.19646	2.55009	2.51946	1.14712	2.93843	1.7913
DLGAP5	100511173	1	204978747	205027960	mRNA;identical;N	discs, large (Drosophila) homolog-associated protein 5	protein-coding	ENSSSCG00000005056	ENSG00000126787	discs, large (Drosophila) homolog-associated protein 5 [Source:HGNC Symbol;Acc:16864]	1.67737	2.21205	1.62793	1.76944	1.89031	2.15583	1.56771	2.1869	1.79239	2.2642	2.03796	2.01639	2.00068	0.696489	2.2642	1.56771
LOC100620619	100620619	1	208211297	208238677	mRNA;identical;N	actin-related protein 10-like	protein-coding	ENSSSCG00000022299	ENSG00000131966	actin-related protein 10 homolog (S. cerevisiae) [Source:HGNC Symbol;Acc:17372]	1.96491	2.39044	1.63812	1.80564	1.7722	2.26851	1.85801	1.78713	1.94897	2.14457	2.11521	1.84397	2.0971	0.752324	2.39044	1.63812
DAAM1	100517445	1	209404401	209532211	mRNA;identical;N	dishevelled associated activator of morphogenesis 1	protein-coding	ENSSSCG00000005078	ENSG00000146122	dishevelled associated activator of morphogenesis 2 [Source:HGNC Symbol;Acc:18143]	2.44072	2.48254	2.35409	2.30321	2.10917	2.10075	2.40395	2.12202	2.20629	2.26283	2.27915	2.05968	2.26301	0.422861	2.48254	2.05968
LOC100523766	100523766	1	213543568	213544994	-	uncharacterized LOC100523766	pseudo				0.869367	0.436571	0.69308	0.571494	0.790755	0.886046	0.761975	0.66286	0.878403	0.660868	0.874753	0.735122	0.510639	0.449475	0.886046	0.436571
LOC100523417	100523417	1	213550809	213551384	protein;identical;N	uncharacterized LOC100523417	protein-coding
LOC100523583	100523583	1	213554495	213555031	protein;identical;N	uncharacterized LOC100523583	protein-coding
LOC100157764	100157764	1	224525227	224525860	-	interferon alpha-1-like	pseudo
IFN-OMEGA-3	100152132	1	224533822	224534394	best RefSeq;identical;N	interferon omega 3	protein-coding	ENSSSCG00000026777	ENSG00000177047	interferon, omega 1 [Source:HGNC Symbol;Acc:5448]
IFN-ALPHA-10	100156561	1	224549629	224550174	best RefSeq;mismatch;N	interferon-alpha-10	protein-coding	ENSSSCG00000023524	ENSG00000236637	interferon, alpha 4 [Source:HGNC Symbol;Acc:5425]
IFN-DELTA-6	100158139	1	224560712	224561266	best RefSeq;mismatch;N	interferon-delta-6	protein-coding	ENSSSCG00000026337
LOC100157354	100157354	1	224569117	224569689	best RefSeq;mismatch;N	interferon omega 5	protein-coding	ENSSSCG00000028392	ENSG00000177047	interferon, omega 1 [Source:HGNC Symbol;Acc:5448]
LOC100517447	100517447	1	224577197	224577699	-	interferon omega-2-like	pseudo
LOC100737904	100737904	1	224582359	224582904	protein;identical;N	interferon alpha-1-like	protein-coding
LOC100738088	100738088	1	224588557	224591753	-	interferon omega-1-like	pseudo
LOC100737866	100737866	1	224593324	224593869	protein;identical;N	interferon alpha-1-like	protein-coding
IFN-DELTA-8	100153693	1	224598553	224599056	best RefSeq;identical;N	interferon-delta-8	protein-coding
IFN-ALPHA-1	100157352	1	224610947	224611491	best RefSeq;none;N	interferon-alpha-1	protein-coding
LOC100737953	100737953	1	224612701	224613210	-	interferon tau-11-like	pseudo
LOC100737992	100737992	1	224637797	224638369	mRNA;identical;N	interferon omega-1-like	protein-coding
LOC100623049	100623049	1	224699763	224704578	mRNA;identical;N	uncharacterized LOC100623049	protein-coding				2.31726	1.85513	2.34088	2.16673	1.94755	2.27127	2.44005	2.46498	2.09632	2.43597	1.9362	1.99845	2.35134	0.609852	2.46498	1.85513
LOC100525801	100525801	1	224709590	224712378	mRNA;identical;N	uncharacterized LOC100525801	protein-coding
LOC100152874	100152874	1	224730487	224731048	-	interferon omega-1-like	pseudo
IFN-DELTA-5	100156933	1	224758007	224758561	best RefSeq;identical;N	interferon-delta-5	protein-coding
IFN-ALPHA-9	100157766	1	224762619	224763188	best RefSeq;identical;N	interferon-alpha-9	protein-coding
LOC100525628	100525628	1	224773265	224774107	-	interferon alpha-8-like	pseudo
IFN-ALPHA-8	100153724	1	224778822	224779391	best RefSeq;mismatch;N	interferon-alpha-8	protein-coding
IFN-DELTA-3	100156558	1	224787630	224788145	best RefSeq;identical;N	interferon-delta-3	protein-coding	ENSSSCG00000030909
LOC100622772	100622772	1	224790443	224792629	-	interferon alpha-1-like	pseudo
LOC100738516	100738516	1	224800306	224802343	mRNA;identical;N	uncharacterized LOC100738516	protein-coding
LOC100622159	100622159	1	224816424	224816969	mRNA;identical;N	interferon alpha-1-like	protein-coding	ENSSSCG00000028296	ENSG00000236637	interferon, alpha 4 [Source:HGNC Symbol;Acc:5425]
LOC100738588	100738588	1	224827505	224828059	mRNA;identical;N	interferon tau-11-like	protein-coding	ENSSSCG00000025036
IFN-OMEGA-4	100156149	1	224835908	224836480	best RefSeq;identical;N	interferon omega 4	protein-coding
LOC100739353	100739353	1	224912405	224913232	protein;identical;N	interferon alpha-1-like	protein-coding
LOC100739630	100739630	1	224917946	224918787	-	interferon alpha-8-like	pseudo
IFN-OMEGA-2	100310808	1	224991471	224992001	best RefSeq;mismatch;N	interferon-omega-2	protein-coding	ENSSSCG00000028884	ENSG00000177047	interferon, omega 1 [Source:HGNC Symbol;Acc:5448]
LOC100739443	100739443	1	225020781	225021335	protein;identical;N	interferon tau-11-like	protein-coding	ENSSSCG00000030929
IFN-DELTA-7	100303727	1	225041147	225041608	best RefSeq;mismatch;N	interferon delta 7	protein-coding	ENSSSCG00000031022
LOC100525974	100525974	1	225063280	225068096	mRNA;identical;N	uncharacterized LOC100525974	protein-coding				2.20885	1.97025	2.23476	2.00267	1.9924	2.22172	2.23513	2.16841	1.77565	2.15535	1.97541	1.94322	2.17121	0.459476	2.23513	1.77565
IFN-DELTA-2	100310807	1	225068226	225068713	best RefSeq;similar;N	interferon-delta-2	protein-coding	ENSSSCG00000005152
LOC100522777	100522777	1	225073670	225074215	mRNA;identical;N	interferon alpha-1-like	protein-coding	ENSSSCG00000021011	ENSG00000236637	interferon, alpha 4 [Source:HGNC Symbol;Acc:5425]
LOC100522972	100522972	1	225090349	225090912	-	interferon omega-1-like	pseudo
IFN-DELTA-9	100153721	1	225118094	225118648	best RefSeq;identical;N	interferon-delta-9	protein-coding	ENSSSCG00000030751
IFN-ALPHA-16	100157735	1	225122722	225123291	best RefSeq;identical;N	interferon-alpha-16	protein-coding	ENSSSCG00000030993
LOC100510944	100510944	1	225127047	225134174	-	interferon tau-11-like	pseudo				6.87424	7.22043	5.93403	8.95396	9.4058	8.17664	8.56167	7.65491	7.73215	9.21717	8.12024	5.67978	9.34255	3.72601	9.4058	5.67978
IFN-ALPHA-15	100152504	1	225138616	225139182	best RefSeq;identical;N	interferon-alpha-15	protein-coding	ENSSSCG00000027736	ENSG00000177047	interferon, omega 1 [Source:HGNC Symbol;Acc:5448]
IFN-DELTA-10	100152129	1	225147171	225147686	best RefSeq;identical;N	interferon-delta-10	protein-coding	ENSSSCG00000030769
LOC100153691	100153691	1	225151657	225152187	-	interferon alpha-1-like	pseudo
LOC100154912	100154912	1	225159811	225160383	best RefSeq;identical;N	interferon omega 6	protein-coding	ENSSSCG00000030854
IFN-DELTA-11	100155754	1	225176451	225177005	best RefSeq;identical;N	interferon-delta-11	protein-coding	ENSSSCG00000030748
IFNA1	397686	1	225181045	225181687	best RefSeq;similar;N	interferon, alpha 1	protein-coding	ENSSSCG00000031002
IFN-ALPHA-14	100310804	1	225194046	225194615	best RefSeq;mismatch;N	interferon-alpha-14	protein-coding	ENSSSCG00000026980	ENSG00000236637	interferon, alpha 4 [Source:HGNC Symbol;Acc:5425]
IFN-DELTA-4	100152899	1	225201970	225202485	best RefSeq;identical;N	interferon-delta-4	protein-coding	ENSSSCG00000030819
IFN-ALPHA-13	100152100	1	225215348	225215917	best RefSeq;identical;N	interferon-alpha-13	protein-coding	ENSSSCG00000030782
LOC100526151	100526151	1	225307795	225308635	-	interferon alpha-8-like	pseudo
LOC100624378	100624378	1	225313077	225313643	mRNA;identical;N	interferon alpha-1-like	protein-coding
LOC100624459	100624459	1	225321632	225322147	mRNA;identical;N	interferon tau-11-like	protein-coding
LOC100625205	100625205	1	225326118	225326648	-	interferon alpha-1-like	pseudo
LOC100624549	100624549	1	225334442	225335014	mRNA;identical;N	interferon omega-1-like	protein-coding
LOC100736739	100736739	1	225351081	225351635	protein;identical;N	interferon tau-like	protein-coding
LOC100736773	100736773	1	225355681	225356317	mRNA;identical;N	interferon alpha-1-like	protein-coding
LOC100736815	100736815	1	225368677	225369246	mRNA;identical;N	interferon alpha-1-like	protein-coding
LOC100736862	100736862	1	225376601	225377116	mRNA;identical;N	interferon tau-11-like	protein-coding
LOC100736907	100736907	1	225389979	225390548	mRNA;identical;N	interferon alpha-1-like	protein-coding
LOC100737007	100737007	1	225423862	225424372	-	interferon alpha-2-like	pseudo
LOC100626859	100626859	1	228060341	228060660	-	glutaredoxin-1-like	pseudo
LOC100155995	100155995	1	231957992	232192739	mRNA;identical;N	NF1-B3	protein-coding	ENSSSCG00000005190	ENSG00000147862	nuclear factor I/B [Source:HGNC Symbol;Acc:7785]	2.21794	2.42498	2.39413	2.17965	2.17277	2.16078	2.17698	2.05844	2.25264	2.22975	2.28189	2.18679	2.27567	0.366541	2.42498	2.05844
LOC100153559	100153559	1	233252148	233481339	mRNA;identical;N	uncharacterized LOC100153559	protein-coding				2.09159	2.03903	2.12133	2.03421	1.97195	2.05621	2.04513	2.00513	1.97202	1.98691	2.14634	1.98295	1.93355	0.212795	2.14634	1.93355
C1H9orf46	100155714	1	242425744	242473401	best RefSeq;identical;N	chromosome 9 open reading frame 46	protein-coding	ENSSSCG00000005212	ENSG00000107020		2.04007	2.10237	1.87623	1.88474	1.89562	2.00057	2.14424	1.86299	2.04975	2.03305	1.88952	1.77921	1.96304	0.365022	2.14424	1.77921
LOC100739781	100739781	1	242681485	242682910	mRNA;identical;N	tyrosine-protein kinase JAK2-like	protein-coding
JAK2	397201	1	242696922	242837407	best RefSeq;similar;N	Janus kinase 2	protein-coding	ENSSSCG00000005215	ENSG00000096968	Janus kinase 2 [Source:HGNC Symbol;Acc:6192]	1.8076	1.96174	1.66729	1.77569	1.91566	1.884	1.91888	1.81872	1.67091	1.81526	1.8363	1.79795	1.96884	0.301542	1.96884	1.66729
LOC100737749	100737749	1	248680749	248826500	mRNA;identical;N	frataxin, mitochondrial-like	protein-coding	ENSSSCG00000029150	ENSG00000165060	frataxin [Source:HGNC Symbol;Acc:3951]	1.83399	1.93155	1.52567	1.74791	1.917	1.89653	1.74126	1.93392	1.60835	1.89966	1.85942	1.86706	1.93434	0.408669	1.93434	1.52567
TJP2	100513065	1	248714681	248883729	best RefSeq;mismatch;N	tight junction protein 2	protein-coding	ENSSSCG00000005247	ENSG00000119139	tight junction protein 2 [Source:HGNC Symbol;Acc:11828]	1.88011	1.95578	1.53674	1.8265	1.90799	1.90209	1.82385	2.04669	1.7796	2.01764	1.90168	1.86658	1.99251	0.509955	2.04669	1.53674
PTAR1	100153489	1	249447027	249499533	mRNA;identical;N	protein prenyltransferase alpha subunit repeat containing 1	protein-coding	ENSSSCG00000005252	ENSG00000188647		1.88234	2.00819	1.66477	1.81493	1.99728	1.93793	1.91667	1.88201	1.78477	2.25894	1.95668	2.00259	2.0455	0.594176	2.25894	1.66477
LOC100622725	100622725	1	256558132	256733226	mRNA;identical;N	uncharacterized LOC100622725	protein-coding				2.05654	2.02373	2.11579	2.11931	2.07464	1.92313	1.93022	1.96306	2.11841	2.05017	2.00334	1.99645	2.01796	0.196172	2.11931	1.92313
RUSC2	100158062	1	263990730	264047991	mRNA;identical;N	RUN and SH3 domain containing 2	protein-coding	ENSSSCG00000005308	ENSG00000198853	RUN and SH3 domain containing 2 [Source:HGNC Symbol;Acc:23625]	2.12823	2.58376	2.13069	2.29033	2.18042	1.98607	2.14093	2.14796	2.01791	2.26696	2.10105	2.15807	2.29717	0.597695	2.58376	1.98607
LOC100518591	100518591	1	264428756	264429694	protein;identical;N	olfactory receptor 13J1-like	protein-coding
LOC100518764	100518764	1	264437427	264438383	protein;identical;N	putative olfactory receptor ENSP00000348552-like	protein-coding	ENSSSCG00000029631	ENSG00000186943	olfactory receptor, family 13, subfamily C, member 8 [Source:HGNC Symbol;Acc:15103]	4.94084	4.88869	4.95246	6.07867	4.68636	4.98598	5.29888	5.83185	5.01097	6.25461	4.99635	5.38119	5.42522	1.56825	6.25461	4.68636
LOC100514941	100514941	1	264472114	264473073	protein;identical;N	putative olfactory receptor ENSP00000348552-like	protein-coding	ENSSSCG00000028577	ENSG00000186943	olfactory receptor, family 13, subfamily C, member 8 [Source:HGNC Symbol;Acc:15103]
LOC100519461	100519461	1	264490068	264491027	protein;identical;N	olfactory receptor 2S2-like	protein-coding	ENSSSCG00000025193	ENSG00000186943	olfactory receptor, family 13, subfamily C, member 8 [Source:HGNC Symbol;Acc:15103]
LOC100157063	100157063	1	269898506	270000478	mRNA;identical;N	syntaxin-17-like	protein-coding	ENSSSCG00000005386	ENSG00000136874	syntaxin 17 [Source:HGNC Symbol;Acc:11432]	1.96094	1.84838	1.55955	1.86108	1.85833	1.7947	1.63181	2.02967	1.56043	1.99604	1.94111	1.74446	2.03885	0.479303	2.03885	1.55955
LOC100154648	100154648	1	271376339	271523580	mRNA;identical;N	lipid phosphate phosphatase-related protein type 1-like	protein-coding	ENSSSCG00000005393	ENSG00000148123	Lipid phosphate phosphatase-related protein type 1 [Source:UniProtKB/Swiss-Prot;Acc:Q8TBJ4]	2.23414	2.23429	2.20834	2.15576	2.16338	1.95589	2.22306	2.06637	2.05759	2.2047	2.25956	2.05772	2.1601	0.303669	2.25956	1.95589
LOC100515185	100515185	1	271586852	271591369	mRNA;identical;N	acyl-coenzyme A amino acid N-acyltransferase 2-like	protein-coding	ENSSSCG00000005398	ENSG00000136881	bile acid CoA: amino acid N-acyltransferase (glycine N-choloyltransferase) [Source:HGNC Symbol;Acc:932]	3.26899	3.57341	2.93803	4.65572	2.85783	4.36847	4.58873	4.02935	4.63553	4.09065	3.48065	4.48852	4.68216	1.82433	4.68216	2.85783
ZNF189	100515357	1	271660820	271718976	mRNA;identical;N	zinc finger protein 189	protein-coding				2.33259	2.49451	2.51152	2.36383	2.11632	2.14821	2.31535	2.1799	2.28857	2.22866	2.34079	2.14791	2.405	0.395201	2.51152	2.11632
LOC100157310	100157310	1	275266912	275267868	protein;identical;N	olfactory receptor 13C2-like	protein-coding	ENSSSCG00000023185	ENSG00000257019	olfactory receptor, family 13, subfamily C, member 2 [Source:HGNC Symbol;Acc:14701]
LOC100156114	100156114	1	275277285	275278241	protein;identical;N	olfactory receptor 13C2-like	protein-coding	ENSSSCG00000026615	ENSG00000257019	olfactory receptor, family 13, subfamily C, member 2 [Source:HGNC Symbol;Acc:14701]	5.26615	5.44508	6.93958	4.76438	5.94318	5.54223	3.36965	3.77245	4.44893	6.80746	4.93286	5.05147	6.7787	3.56993	6.93958	3.36965
LOC100154900	100154900	1	275289962	275290939	protein;identical;N	olfactory receptor 13C2-like	protein-coding	ENSSSCG00000026483
LOC100739672	100739672	1	275665250	275666206	protein;identical;N	olfactory receptor 13C2-like	protein-coding	ENSSSCG00000026241	ENSG00000257019	olfactory receptor, family 13, subfamily C, member 2 [Source:HGNC Symbol;Acc:14701]
LOC100739708	100739708	1	275675622	275676578	protein;identical;N	olfactory receptor 13C2-like	protein-coding	ENSSSCG00000027930	ENSG00000257019	olfactory receptor, family 13, subfamily C, member 2 [Source:HGNC Symbol;Acc:14701]	5.26615	5.44508	6.93958	4.76438	5.94318	5.54223	3.36965	3.77245	4.44893	6.80746	4.93286	5.05147	6.7787	3.56993	6.93958	3.36965
LOC100739744	100739744	1	275688299	275689272	protein;identical;N	olfactory receptor 13C2-like	protein-coding	ENSSSCG00000022665	ENSG00000257019	olfactory receptor, family 13, subfamily C, member 2 [Source:HGNC Symbol;Acc:14701]
IKBKAP	100157586	1	280440499	280509816	mRNA;identical;N	inhibitor of kappa light polypeptide gene enhancer in B-cells, kinase complex-associated protein	protein-coding	ENSSSCG00000005441	ENSG00000070061	inhibitor of kappa light polypeptide gene enhancer in B-cells, kinase complex-associated protein [Source:HGNC Symbol;Acc:5959]	2.04943	2.14323	1.7857	2.04684	2.06821	2.12786	1.99496	2.11548	2.02066	2.02388	1.81668	1.98771	2.07889	0.357525	2.14323	1.7857
LOC100525629	100525629	1	280526289	280533007	mRNA;identical;N	uncharacterized LOC100525629	protein-coding				1.63734	2.18967	1.71554	2.20545	1.625	1.89956	1.76286	1.67996	1.54129	1.6822	1.72714	1.59159	1.70501	0.664157	2.20545	1.54129
CTNNAL1	100626033	1	280535889	280609013	mRNA;identical;N	catenin (cadherin-associated protein), alpha-like 1	protein-coding	ENSSSCG00000005443	ENSG00000119326	catenin (cadherin-associated protein), alpha-like 1 [Source:HGNC Symbol;Acc:2512]	1.76969	2.13805	1.55591	1.82604	1.87291	1.9441	1.71463	2.06229	1.88891	2.2009	1.86872	1.91186	1.79883	0.644992	2.2009	1.55591
AKAP2	100153149	1	281830477	281952984	best RefSeq;poor;N	A kinase (PRKA) anchor protein 2	protein-coding				1.90133	2.38237	2.02683	1.93283	2.06732	1.95731	2.05462	1.99641	1.96905	2.18265	1.97933	2.01229	2.09447	0.481038	2.38237	1.90133
LOC100515121	100515121	1	282424570	282563556	mRNA;identical;N	muscle, skeletal receptor tyrosine protein kinase-like	protein-coding				1.76969	2.06834	1.95714	1.83252	1.83564	1.98981	1.8154	1.85964	1.94795	1.88702	1.74093	1.76199	1.71917	0.349175	2.06834	1.71917
LOC100515992	100515992	1	283259163	283266477	mRNA;identical;N	guanine nucleotide-binding protein G(I)/G(S)/G(O) subunit gamma-10-like	protein-coding				1.81625	2.13864	1.83533	1.51656	2.18455	2.30496	2.03973	2.32533	1.69709	2.5923	1.82317	2.62047	1.81925	1.10391	2.62047	1.51656
UGCG	100152737	1	283440523	283477354	mRNA;identical;N	UDP-glucose ceramide glucosyltransferase	protein-coding	ENSSSCG00000022780	ENSG00000148154	UDP-glucose ceramide glucosyltransferase [Source:HGNC Symbol;Acc:12524]	1.79876	2.16052	1.71517	2.11521	1.82564	1.95572	1.89453	2.0161	1.87945	2.04005	1.90695	1.89697	1.86245	0.445351	2.16052	1.71517
HSDL2	100155587	1	283908773	283976160	best RefSeq;mismatch;N	hydroxysteroid dehydrogenase like 2	protein-coding	ENSSSCG00000005467	ENSG00000119471	hydroxysteroid dehydrogenase like 2 [Source:HGNC Symbol;Acc:18572]	1.25832	1.59527	1.25655	1.4901	1.58159	1.60866	1.65779	1.61938	1.40141	1.78483	1.48978	1.55286	1.54899	0.528272	1.78483	1.25655
LOC100738821	100738821	1	283985126	284017383	-	40S ribosomal protein S3-like	pseudo				1.39175	1.94152	1.64865	1.83586	1.81274	1.95392	1.69208	2.16756	1.75066	1.79266	1.97216	1.99465	1.61298	0.775812	2.16756	1.39175
LOC100513712	100513712	1	284057754	284160698	mRNA;identical;N	uncharacterized protein KIAA1958-like	protein-coding	ENSSSCG00000005469	ENSG00000165185	KIAA1958 [Source:HGNC Symbol;Acc:23427]	1.52975	1.69224	1.46846	1.67545	1.80972	1.74671	1.70345	1.95493	1.81283	1.65228	1.66388	1.78911	1.61593	0.486474	1.95493	1.46846
C1H9orf80	100513906	1	284184379	284203302	mRNA;identical;N	chromosome 9 open reading frame 80 ortholog	protein-coding	ENSSSCG00000026194	ENSG00000148153	INTS3 and NABP interacting protein [Source:HGNC Symbol;Acc:24994]	1.31011	1.90216	1.4063	1.5888	1.48875	1.71264	1.63742	1.90536	1.4596	1.67174	1.84882	1.53907	1.72443	0.595244	1.90536	1.31011
LOC100516893	100516893	1	284412478	284428084	-	mitochondrial import inner membrane translocase subunit TIM16-like	pseudo				1.50131	1.74486	1.24627	1.66179	1.93799	2.0185	1.70808	1.76176	1.60685	1.70751	1.83951	1.51285	1.80879	0.772233	2.0185	1.24627
SAL1	396739	1	284447113	284451929	best RefSeq;mismatch;N	salivary lipocalin	protein-coding	ENSSSCG00000005474			1.58561	15.3962	11.2826	10.289	1.85772	7.5015	1.61574	4.17904	4.54864	1.85107	4.35995	3.84275	4.49877	13.8106	15.3962	1.58561
LOC100517074	100517074	1	284499000	284526061	-	zinc finger protein 268-like	pseudo				1.75239	10.3186	6.48944	6.3785	1.95265	5.00976	1.91353	3.49669	3.09781	1.56574	2.34951	2.30235	2.71148	8.75291	10.3186	1.56574
LOC100627029	100627029	1	293035621	293054054	mRNA;identical;N	TNF receptor-associated factor 1-like	protein-coding				2.38661	2.85458	2.34974	2.48791	2.10645	2.36405	2.59252	2.10844	2.21418	2.4582	2.46347	2.13049	2.30347	0.748129	2.85458	2.10645
LOC100155410	100155410	1	293528512	293571262	-	uncharacterized LOC100155410	pseudo				1.96013	2.48076	1.71407	2.09731	2.20582	2.10043	1.85583	2.11962	1.97243	1.97676	2.11888	1.84842	2.0235	0.766688	2.48076	1.71407
LOC100628179	100628179	1	294001664	294101996	mRNA;identical;N	disabled homolog 2-interacting protein-like	protein-coding	ENSSSCG00000005524	ENSG00000136848	DAB2 interacting protein [Source:HGNC Symbol;Acc:17294]	2.49251	2.52327	2.36615	2.47449	2.3395	2.13075	2.49058	2.13001	2.35622	2.36553	2.29147	2.36267	2.3267	0.393267	2.52327	2.13001
LOC100152475	100152475	1	294808827	294814982	protein;identical;N	olfactory receptor 1L1-like	protein-coding				3.73329	3.65901	3.45454	4.76731	4.90593	2.47822	3.67952	3.11173	2.9057	4.37195	2.99828	2.83123	4.33585	2.42771	4.90593	2.47822
LOC100157704	100157704	1	294845749	294849350	protein;identical;N	olfactory receptor 1L8-like	protein-coding				10.1266	8.48892	9.95868	10.0199	8.8648	7.7312	9.46727	6.97774	7.03093	9.32635	7.40698	6.33716	10.2525	3.91536	10.2525	6.33716
LOC100156488	100156488	1	294857183	294858127	protein;identical;N	olfactory receptor 1L8-like	protein-coding	ENSSSCG00000005536	ENSG00000173679	olfactory receptor, family 1, subfamily L, member 1 [Source:HGNC Symbol;Acc:8213]
LOC100517451	100517451	1	294887379	294888320	protein;identical;N	olfactory receptor 1J4-like	protein-coding	ENSSSCG00000005559
LOC100517631	100517631	1	294897257	294898193	-	olfactory receptor 1J4-like	pseudo
LOC100515465	100515465	1	294911037	294912178	-	olfactory receptor 1L8-like	pseudo
LOC100517802	100517802	1	294923006	294923950	protein;identical;N	olfactory receptor 1L8-like	protein-coding	ENSSSCG00000023988	ENSG00000173679	olfactory receptor, family 1, subfamily L, member 1 [Source:HGNC Symbol;Acc:8213]
LOC100519940	100519940	1	294990732	294991686	-	olfactory receptor 5C1-like	pseudo
LOC100520120	100520120	1	294998639	294999634	-	olfactory receptor 1J4-like	pseudo
LOC100520291	100520291	1	295003512	295007874	-	olfactory receptor 1J4-like	pseudo				3.10865	2.27457	2.47606	1.62206	1.86247	2.41085	2.3933	2.01028	2.01041	2.2965	2.56556	2.22237	2.5399	1.48658	3.10865	1.62206
LOC100521176	100521176	1	295066906	295067815	-	olfactory receptor 1J2-like	pseudo
LOC100518354	100518354	1	295097659	295098600	protein;identical;N	olfactory receptor 1J4-like	protein-coding	ENSSSCG00000027082	ENSG00000239590	olfactory receptor, family 1, subfamily J, member 4 [Source:HGNC Symbol;Acc:8211]
LOC100518532	100518532	1	295134040	295134982	-	olfactory receptor 1L4-like	pseudo
LOC100518173	100518173	1	295151558	295183808	-	olfactory receptor 1L3-like	pseudo				2.56838	1.81891	2.41483	2.3692	2.03689	0.79283	2.03637	2.75308	2.58006	1.29786	2.49992	2.48665	1.32401	1.96025	2.75308	0.79283
LOC100517995	100517995	1	295164092	295164571	-	60S ribosomal protein L29-like	pseudo
LOC100152447	100152447	1	295190160	295191106	-	olfactory receptor 1J2-like	pseudo
LOC100521885	100521885	1	295217289	295220810	-	olfactory receptor 1J4-like	pseudo
LOC100519071	100519071	1	295229056	295229997	protein;identical;N	olfactory receptor 1J4-like	protein-coding	ENSSSCG00000005871	ENSG00000239590	olfactory receptor, family 1, subfamily J, member 4 [Source:HGNC Symbol;Acc:8211]
LOC100155680	100155680	1	295243549	295244467	-	olfactory receptor 1J2-like	pseudo
LOC100156887	100156887	1	295258103	295259044	protein;identical;N	olfactory receptor 1J4-like	protein-coding
LOC100158065	100158065	1	295277065	295278003	protein;identical;N	olfactory receptor 1J4-like	protein-coding	ENSSSCG00000027732	ENSG00000239590	olfactory receptor, family 1, subfamily J, member 4 [Source:HGNC Symbol;Acc:8211]
LOC100152864	100152864	1	295289239	295290180	protein;identical;N	olfactory receptor 1J4-like	protein-coding	ENSSSCG00000029564	ENSG00000239590	olfactory receptor, family 1, subfamily J, member 4 [Source:HGNC Symbol;Acc:8211]
LOC100739589	100739589	1	295304653	295305610	-	olfactory receptor 1L3-like	pseudo
LOC100153237	100153237	1	295366436	295367393	-	olfactory receptor 1L3-like	pseudo
LOC100519586	100519586	1	295393642	295394583	protein;identical;N	olfactory receptor 1J4-like	protein-coding	ENSSSCG00000022433	ENSG00000239590	olfactory receptor, family 1, subfamily J, member 4 [Source:HGNC Symbol;Acc:8211]
LOC100523164	100523164	1	295428116	295431637	-	olfactory receptor 1J4-like	pseudo
LOC100519758	100519758	1	295439888	295440829	protein;identical;N	olfactory receptor 1J4-like	protein-coding	ENSSSCG00000005544	ENSG00000239590	olfactory receptor, family 1, subfamily J, member 4 [Source:HGNC Symbol;Acc:8211]
LOC100625372	100625372	1	295446469	295447394	-	olfactory receptor 1J4-like	pseudo
LOC100625470	100625470	1	295447640	295451854	-	olfactory receptor 1J4-like	pseudo
LOC100625580	100625580	1	295458087	295459849	-	olfactory receptor 1J4-like	pseudo
LOC100625677	100625677	1	295460588	295461529	protein;identical;N	olfactory receptor 1J4-like	protein-coding	ENSSSCG00000025505	ENSG00000239590	olfactory receptor, family 1, subfamily J, member 4 [Source:HGNC Symbol;Acc:8211]
LOC100523713	100523713	1	295465935	295474180	-	olfactory receptor 1J4-like	pseudo
LOC100523352	100523352	1	295487094	295488047	-	olfactory receptor 1J2-like	pseudo
LOC100525677	100525677	1	295555676	295556611	-	olfactory receptor 1J4-like	pseudo
LOC100525852	100525852	1	295581071	295582125	-	olfactory receptor 1L6-like	pseudo
LOC100524066	100524066	1	295594393	295595331	protein;identical;N	olfactory receptor 1L4-like	protein-coding
LOC100526030	100526030	1	295653826	295659076	-	olfactory receptor 1G1-like	pseudo				3.57376	2.11305	3.87556	2.65266	2.6301	2.19121	6.07316	2.82585	2.86872	1.99364	1.72046	1.9404	2.37159	4.35271	6.07316	1.72046
LOC100526203	100526203	1	295672841	295676077	-	olfactory receptor 5C1-like	pseudo				3.19193	1.70924	2.87937	2.15103	2.10801	1.89453	4.41942	1.85264	2.0206	2.03311	2.21324	1.75834	1.85411	2.71017	4.41942	1.70924
LOC100156466	100156466	1	295684155	295684621	-	60S ribosomal protein L29-like	pseudo
LOC100153261	100153261	1	295692616	295698755	protein;identical;N	olfactory receptor 1L3-like	protein-coding				2.89501	2.85799	2.88081	2.66213	2.91195	2.57511	2.96218	2.41487	2.4995	2.82749	2.54988	2.47458	2.76645	0.547306	2.96218	2.41487
LOC100737357	100737357	1	295722572	295723038	-	60S ribosomal protein L29-like	pseudo
LOC100737934	100737934	1	295731034	295737142	protein;identical;N	olfactory receptor 1L3-like	protein-coding				2.62384	2.52116	2.41331	2.43324	2.652	2.14674	2.69854	2.18697	2.27491	2.26471	2.17237	2.15356	2.31035	0.551801	2.69854	2.14674
LOC100158090	100158090	1	295780449	295781335	-	olfactory receptor 1J4-like	pseudo
LOC100512085	100512085	1	295797037	295802287	-	olfactory receptor 1G1-like	pseudo				2.75723	2.18568	3.92904	2.23448	1.87605	1.71286	4.82231	2.44365	1.88985	1.87369	1.72542	1.50897	2.07038	3.31334	4.82231	1.50897
LOC100511911	100511911	1	295815963	295816949	-	olfactory receptor 5C1-like	pseudo				3.33581	2.15533	2.63962	1.99913	2.57925	2.30754	4.55238	2.26701	2.15646	2.40327	2.47222	2.07969	1.93857	2.61382	4.55238	1.93857
LOC100514696	100514696	1	296022844	296029062	-	olfactory receptor 1G1-like	pseudo				2.31915	2.55205	2.53574	2.52905	2.52929	2.4932	3.01238	2.00597	2.2939	2.64881	2.73844	2.68082	2.13044	1.00641	3.01238	2.00597
LOC100524784	100524784	1	296040283	296041210	-	olfactory receptor 1L6-like	pseudo
LOC100524970	100524970	1	296054943	296065125	-	olfactory receptor 1L6-like	pseudo				3.96309	2.92351	2.73688	3.12276	3.36845	2.33686	3.56274	3.04154	3.5075	3.41921	3.1324	2.5485	2.9442	1.62622	3.96309	2.33686
LOC100514887	100514887	1	296078906	296079876	-	olfactory receptor 1L3-like	pseudo
LOC100621124	100621124	1	296089825	296092655	-	olfactory receptor 1N2-like	pseudo
LOC100515070	100515070	1	296095949	296097036	-	olfactory receptor 1G1-like	pseudo
LOC100525147	100525147	1	296107271	296108212	protein;identical;N	olfactory receptor 1J4-like	protein-coding
LOC100525325	100525325	1	296125263	296126199	-	olfactory receptor 1J4-like	pseudo
LOC100516310	100516310	1	296198377	296199310	-	olfactory receptor 1L8-like	pseudo
LOC100621729	100621729	1	296208346	296209290	protein;identical;N	olfactory receptor 1L8-like	protein-coding	ENSSSCG00000030316	ENSG00000173679	olfactory receptor, family 1, subfamily L, member 1 [Source:HGNC Symbol;Acc:8213]
LOC100621623	100621623	1	296217571	296218509	protein;identical;N	olfactory receptor 1J4-like	protein-coding	ENSSSCG00000024501	ENSG00000239590	olfactory receptor, family 1, subfamily J, member 4 [Source:HGNC Symbol;Acc:8211]
LOC100517570	100517570	1	296262472	296263403	-	olfactory receptor 1J2-like	pseudo
LOC100517746	100517746	1	296282526	296283461	protein;identical;N	olfactory receptor 1J4-like	protein-coding
LOC396794	396794	1	296298304	296299245	mRNA;identical;N	olfactory receptor	protein-coding
LOC100739147	100739147	1	296310493	296311429	-	olfactory receptor 1L8-like	pseudo
LOC100621926	100621926	1	296319106	296331356	mRNA;identical;N	interferon-induced transmembrane protein 1-like	protein-coding				2.8933	4.24584	4.89981	0.0514545	1.75894	0.823234	1.54256	2.04144	1.54996	1.92519	1.53427	1.75774	2.92638	4.84836	4.89981	0.0514545
LOC100739205	100739205	1	296392024	296392963	-	olfactory receptor 1J4-like	pseudo
LOC100516125	100516125	1	296418443	296423135	-	olfactory receptor 1J2-like	pseudo
LOC100622893	100622893	1	296435729	296436670	protein;identical;N	olfactory receptor 1J4-like	protein-coding	ENSSSCG00000005568	ENSG00000239590	olfactory receptor, family 1, subfamily J, member 4 [Source:HGNC Symbol;Acc:8211]
LOC100518108	100518108	1	296452071	296453006	-	olfactory receptor 1L8-like	pseudo
LOC100154843	100154843	1	296461264	296462199	-	olfactory receptor 1L8-like	pseudo
LOC100623462	100623462	1	296559339	296560457	protein;identical;N	olfactory receptor 1J4-like	protein-coding	ENSSSCG00000028987	ENSG00000239590	olfactory receptor, family 1, subfamily J, member 4 [Source:HGNC Symbol;Acc:8211]
LOC100518467	100518467	1	296575802	296584032	-	olfactory receptor 1L3-like	pseudo				3.37968	2.71817	2.87283	3.58664	3.31662	3.07177	2.66744	2.98983	3.17622	3.94242	3.56855	3.53502	3.7131	1.27498	3.94242	2.66744
LOC100154438	100154438	1	296757339	296775776	-	olfactory receptor 1J4-like	pseudo				2.2731	2.34501	1.82107	6.28509	3.94848	3.79713	1.91951	4.19389	3.86884	6.47559	4.63897	6.22081	7.73461	5.91354	7.73461	1.82107
LOC100155678	100155678	1	296780463	296791635	-	olfactory receptor 1J4-like	pseudo				2.17209	2.01583	1.86332	6.85865	4.29444	3.85436	2.23942	4.22188	4.47166	6.87382	4.9924	5.80006	7.60975	5.74643	7.60975	1.86332
LOC100158109	100158109	1	296793811	296794752	-	olfactory receptor 1J4-like	pseudo
LOC100152862	100152862	1	296809287	296810223	-	olfactory receptor 1J4-like	pseudo
LOC100154064	100154064	1	296822694	296823622	-	olfactory receptor 1J4-like	pseudo
LOC100522178	100522178	1	296930125	296931160	mRNA;identical;N	olfactory receptor 1J4-like	protein-coding
LOC100522723	100522723	1	296934281	296940962	-	olfactory receptor 1J4-like	pseudo				2.64516	0.946725	2.70572	3.40732	2.68943	1.95385	3.50369	1.61294	1.82184	2.91002	1.46176	1.59028	2.79593	2.55697	3.50369	0.946725
LOC100524011	100524011	1	296949695	296950636	protein;identical;N	olfactory receptor 1J4-like	protein-coding
LOC100523660	100523660	1	296963624	296964562	protein;identical;N	olfactory receptor 1J4-like	protein-coding
LOC100523484	100523484	1	296971726	296972675	-	olfactory receptor 5C1-like	pseudo				5.14258	3.55172	6.09656	4.23425	4.17009	2.13888	5.91313	2.61815	2.70066	4.92779	3.44608	3.0522	5.3891	3.95768	6.09656	2.13888
LOC100523301	100523301	1	296993510	296994439	protein;identical;N	olfactory receptor 1L1-like	protein-coding
LOC100523835	100523835	1	297015492	297016436	protein;identical;N	olfactory receptor 1L8-like	protein-coding	ENSSSCG00000029193	ENSG00000173679	olfactory receptor, family 1, subfamily L, member 1 [Source:HGNC Symbol;Acc:8213]
LOC100522535	100522535	1	297063240	297064203	-	olfactory receptor 5C1-like	pseudo				5.58336	3.3228	6.2884	4.38393	4.66559	1.94635	6.26838	3.003	2.96602	5.3418	3.84085	3.41604	5.74564	4.34205	6.2884	1.94635
LOC100154042	100154042	1	297071815	297072756	protein;identical;N	olfactory receptor 1J4-like	protein-coding	ENSSSCG00000025123	ENSG00000239590	olfactory receptor, family 1, subfamily J, member 4 [Source:HGNC Symbol;Acc:8211]
LOC100523111	100523111	1	297080634	297081570	-	olfactory receptor 1J4-like	pseudo
LOC100522359	100522359	1	297094414	297095555	-	olfactory receptor 1L8-like	pseudo
LOC100522919	100522919	1	297106383	297107327	protein;identical;N	olfactory receptor 1L8-like	protein-coding	ENSSSCG00000026240			14.2123	12.7514	15.8625	13.0583	12.1781	7.39827	14.9659	9.85966	9.51497	13.309	10.0643	9.15351	14.1699	8.46426	15.8625	7.39827
LOC100626932	100626932	1	297140314	297144756	protein;identical;N	olfactory receptor 5C1-like	protein-coding				1.92736	1.83777	1.78038	1.98057	2.26161	1.75045	2.00189	2.16694	2.31393	2.20961	1.98416	1.86244	2.13913	0.56348	2.31393	1.75045
LOC100152058	100152058	1	297170008	297185834	-	olfactory receptor 1N1-like	pseudo				2.16398	1.5624	2.20235	1.87944	2.18166	2.27106	2.64778	2.71831	2.83622	2.19576	1.84836	2.48287	1.08038	1.75584	2.83622	1.08038
LOC396787	396787	1	297187853	297188617	protein;identical;N	olfactory receptor	protein-coding	ENSSSCG00000026788	ENSG00000239590	olfactory receptor, family 1, subfamily J, member 4 [Source:HGNC Symbol;Acc:8211]
PPP6C	100153256	1	299702674	299727172	best RefSeq;identical;N	protein phosphatase 6, catalytic subunit	protein-coding	ENSSSCG00000005600	ENSG00000119414	protein phosphatase 6, catalytic subunit [Source:HGNC Symbol;Acc:9323]	1.77038	2.53632	1.76262	1.94974	1.99417	2.00705	1.82099	2.29238	1.83034	2.2651	2.01715	1.9344	1.85331	0.7737	2.53632	1.76262
LOC100154433	100154433	1	299711521	299712474	-	5'-AMP-activated protein kinase subunit gamma-1-like	pseudo				1.84883	2.2401	2.09471	2.19379	2.05665	2.12172	1.86915	2.20662	1.74476	2.65483	2.23228	1.97767	2.04485	0.910079	2.65483	1.74476
LOC100517927	100517927	1	302023359	302096370	mRNA;identical;N	syntaxin-binding protein 1-like	protein-coding	ENSSSCG00000005617	ENSG00000136854		1.80074	2.19473	1.76437	1.7221	1.73784	1.87174	1.6943	1.77363	1.69566	1.7655	1.88911	1.8349	1.72618	0.500421	2.19473	1.6943
PIP5KL1	100523714	1	302331796	302339311	protein;identical;N	phosphatidylinositol-4-phosphate 5-kinase-like 1	protein-coding	ENSSSCG00000005629	ENSG00000167103	phosphatidylinositol-4-phosphate 5-kinase-like 1 [Source:HGNC Symbol;Acc:28711]	1.91654	2.75126	1.81953	2.0781	2.3234	1.76516	1.64098	2.14654	1.88671	2.17846	1.91957	2.48443	2.15739	1.11028	2.75126	1.64098
LOC100157517	100157517	1	303417970	303447670	mRNA;identical;N	serine/threonine-protein phosphatase 2A activator-like	protein-coding	ENSSSCG00000005672	ENSG00000119383	protein phosphatase 2A activator, regulatory subunit 4 [Source:HGNC Symbol;Acc:9308]	2.15737	2.66046	2.08588	2.17408	2.15073	2.27832	2.20577	2.26722	1.84128	2.26074	2.1857	2.10382	2.51806	0.81918	2.66046	1.84128
LOC100520712	100520712	1	308948105	308949046	protein;identical;N	vomeronasal type-1 receptor 4-like	protein-coding
LOC100520535	100520535	1	308956085	308972830	-	vomeronasal type-1 receptor 4-like	pseudo				2.41906	2.42785	2.25015	2.75823	2.66508	2.60656	2.90048	2.45267	2.73145	2.4953	2.68738	2.49864	2.84314	0.65033	2.90048	2.25015
LOC100520355	100520355	1	308980430	308981437	protein;identical;N	vomeronasal type-1 receptor 4-like	protein-coding	ENSSSCG00000005766	ENSG00000228567	vomeronasal 1 receptor 4 [Source:HGNC Symbol;Acc:19871]
LOC100622109	100622109	1	308988718	308989659	protein;identical;N	vomeronasal type-1 receptor 4-like	protein-coding	ENSSSCG00000005765	ENSG00000228567	vomeronasal 1 receptor 4 [Source:HGNC Symbol;Acc:19871]
LOC100520170	100520170	1	309040500	309088037	protein;identical;N	zinc finger protein 160-like	protein-coding				1.40923	1.3279	1.42318	1.55674	1.79148	1.87892	1.4877	1.95837	1.33524	1.63667	1.46499	1.67106	1.51643	0.630464	1.95837	1.3279
LOC100622894	100622894	1	309599856	309617418	mRNA;identical;N	uncharacterized LOC100622894	protein-coding				1.1847	1.27261	1.0652	1.3581	1.4969	1.48211	1.46173	1.67145	1.45825	1.27068	1.72764	1.45052	1.52155	0.66244	1.72764	1.0652
LOC100156188	100156188	1	311849492	311856832	-	putative olfactory receptor 5AK3-like	pseudo				4.4359	3.94087	5.9393	4.43585	4.26195	4.45133	4.04262	4.27712	3.99523	4.48385	3.98159	4.30324	4.30019	1.99843	5.9393	3.94087
LOC100154969	100154969	1	311869037	311869963	protein;identical;N	olfactory receptor 4A47-like	protein-coding	ENSSSCG00000005792	ENSG00000258817	olfactory receptor, family 4, subfamily C, member 13 [Source:HGNC Symbol;Acc:15169]
LOC100153757	100153757	1	311880007	311880950	-	olfactory receptor 4C12-like	pseudo
LOC100152561	100152561	1	311902556	311903412	-	olfactory receptor 4C6-like	pseudo
LOC100157805	100157805	1	311909007	311910001	-	olfactory receptor 4C12-like	pseudo
LOC100152176	100152176	1	311946373	311947305	-	olfactory receptor 140-like	pseudo
LOC100625266	100625266	1	311953642	311954575	-	olfactory receptor 4C6-like	pseudo
LOC100739696	100739696	1	311963673	311964357	-	olfactory receptor 4C6-like	pseudo
LOC100157015	100157015	1	312068401	312069285	-	putative olfactory receptor 5AK3-like	pseudo
LOC100158212	100158212	1	312080862	312081788	protein;identical;N	olfactory receptor 4A47-like	protein-coding	ENSSSCG00000005790	ENSG00000258817	olfactory receptor, family 4, subfamily C, member 13 [Source:HGNC Symbol;Acc:15169]
LOC100152965	100152965	1	312091720	312092663	protein;poor;N	olfactory receptor 4C3-like	protein-coding
LOC100154169	100154169	1	312108946	312109878	protein;identical;N	olfactory receptor 140-like	protein-coding	ENSSSCG00000005791
LOC100512392	100512392	1	312169782	312173845	-	olfactory receptor 10AG1-like	pseudo				3.64112	3.85747	3.2532	4.5928	3.60657	2.90014	1.93348	3.3949	1.40204	0.18034	3.56479	1.55911	1.91878	4.41246	4.5928	0.18034
LOC100512582	100512582	1	312186414	312187298	-	olfactory receptor 10AG1-like	pseudo
LOC100512761	100512761	1	312194116	312195057	protein;identical;N	olfactory receptor 10AG1-like	protein-coding
LOC100512210	100512210	1	312203723	312204628	protein;identical;N	olfactory receptor 10AG1-like	protein-coding	ENSSSCG00000005795	ENSG00000174970	olfactory receptor, family 10, subfamily AG, member 1 [Source:HGNC Symbol;Acc:19607]
LOC100512945	100512945	1	312226070	312227008	protein;identical;N	olfactory receptor 10AG1-like	protein-coding	ENSSSCG00000005796	ENSG00000174970	olfactory receptor, family 10, subfamily AG, member 1 [Source:HGNC Symbol;Acc:19607]
LOC100513132	100513132	1	312250642	312264223	-	olfactory receptor 5T1-like	pseudo				4.75844	3.95689	3.97153	4.04844	4.92539	5.0526	2.33237	4.46115	2.31142	0.638701	4.10645	2.24075	2.64608	4.4139	5.0526	0.638701
LOC100513335	100513335	1	312271557	312272440	-	olfactory receptor 10AG1-like	pseudo
LOC100513518	100513518	1	312290104	312291048	protein;identical;N	olfactory receptor 5F1-like	protein-coding	ENSSSCG00000024409
LOC100514090	100514090	1	312300416	312306283	-	olfactory receptor 10AG1-like	pseudo				4.73277	3.43998	3.52226	3.92471	3.94506	4.25773	2.41924	3.89696	2.59899	0.382278	4.16057	2.92025	2.21997	4.35049	4.73277	0.382278
LOC100513907	100513907	1	312309919	312310863	protein;identical;N	olfactory receptor 5F1-like	protein-coding	ENSSSCG00000020974	ENSG00000149133	olfactory receptor, family 5, subfamily F, member 1 [Source:HGNC Symbol;Acc:8343]
LOC100513715	100513715	1	312315871	312331043	-	olfactory receptor 5AS1-like	pseudo				4.01661	3.06089	3.52445	3.70803	4.4004	4.07316	1.92092	3.58799	1.96599	0	4.26014	1.99032	2.29593	4.4004	4.4004	0
LOC100153732	100153732	1	312344563	312345501	protein;identical;N	olfactory receptor 1052-like	protein-coding				4.63542	4.3931	5.58024	5.62344	5.40755	5.40134	3.66292	5.97146	3.03473	1.84994	5.47415	3.16633	2.73868	4.12152	5.97146	1.84994
LOC100155816	100155816	1	312359048	312359977	protein;identical;N	olfactory receptor 8I2-like	protein-coding	ENSSSCG00000005801	ENSG00000172154	olfactory receptor, family 8, subfamily I, member 2 [Source:HGNC Symbol;Acc:15310]
LOC100157785	100157785	1	312377137	312378084	protein;identical;N	olfactory receptor 8H3-like	protein-coding	ENSSSCG00000005817	ENSG00000181767	olfactory receptor, family 8, subfamily H, member 2 [Source:HGNC Symbol;Acc:15308]
LOC100156571	100156571	1	312384661	312385461	protein;identical;N	olfactory receptor 5T2-like	protein-coding
LOC100154600	100154600	1	312400631	312401578	protein;identical;N	olfactory receptor 8K3-like	protein-coding	ENSSSCG00000024808
LOC100155372	100155372	1	312412160	312413131	protein;identical;N	olfactory receptor 8K3-like	protein-coding	ENSSSCG00000005805	ENSG00000181752	olfactory receptor, family 8, subfamily K, member 5 [Source:HGNC Symbol;Acc:15315]
LOC100154144	100154144	1	312417158	312418125	-	olfactory receptor 8K3-like	pseudo
LOC100153383	100153383	1	312425409	312426347	-	olfactory receptor 8K3-like	pseudo
LOC100152197	100152197	1	312441335	312442276	protein;identical;N	olfactory receptor 8K3-like	protein-coding
LOC100152938	100152938	1	312449197	312453430	-	olfactory receptor 8K3-like	pseudo
LOC100157368	100157368	1	312471663	312472604	protein;identical;N	olfactory receptor 8K3-like	protein-coding	ENSSSCG00000024645	ENSG00000181752	olfactory receptor, family 8, subfamily K, member 5 [Source:HGNC Symbol;Acc:15315]
LOC100156990	100156990	1	312483401	312484342	protein;identical;N	olfactory receptor 8K5-like	protein-coding	ENSSSCG00000022746	ENSG00000181752	olfactory receptor, family 8, subfamily K, member 5 [Source:HGNC Symbol;Acc:15315]
LOC100155793	100155793	1	312488059	312489016	-	olfactory receptor 8K1-like	pseudo
LOC100154572	100154572	1	312494393	312495184	protein;identical;N	olfactory receptor 8J3-like	protein-coding
LOC100737611	100737611	1	312508783	312509741	-	olfactory receptor 8U8-like	pseudo				3.55775	2.8228	3.16312	3.72607	4.54235	3.44186	2.22173	3.16681	2.3283	0.548896	4.34039	1.997	1.75189	3.99345	4.54235	0.548896
LOC100737656	100737656	1	312517975	312518932	protein;poor;N	olfactory receptor 8U9-like	protein-coding
LOC100737694	100737694	1	312524822	312526155	protein;identical;N	olfactory receptor 5AL1-like	protein-coding
LOC100737735	100737735	1	312533334	312534566	-	olfactory receptor 1038-like	pseudo
LOC100156187	100156187	1	312559736	312560670	-	olfactory receptor 1038-like	pseudo
LOC100154967	100154967	1	312561232	312564505	-	olfactory receptor 5M9-like	pseudo				5.68109	3.96434	5.43449	4.8966	4.82489	5.0144	2.31357	3.17881	1.596	0.206621	4.75064	1.51091	2.66158	5.47447	5.68109	0.206621
LOC100156159	100156159	1	312571911	312573112	protein;identical;N	olfactory receptor 5M3-like	protein-coding
LOC100518949	100518949	1	312587671	312588608	-	olfactory receptor 1030-like	pseudo
LOC100154947	100154947	1	312601374	312602302	-	olfactory receptor 5M8-like	pseudo
LOC100152560	100152560	1	312609075	312610013	protein;identical;N	olfactory receptor 5M8-like	protein-coding	ENSSSCG00000005809	ENSG00000255223	olfactory receptor, family 5, subfamily M, member 11 [Source:HGNC Symbol;Acc:15291]
LOC100156594	100156594	1	312618767	312621551	-	olfactory receptor 1030-like	pseudo				4.1515	4.06693	4.24535	4.72628	4.50129	4.85861	2.40001	4.8522	3.03788	0.777142	4.29318	3.13875	2.50049	4.08147	4.85861	0.777142
LOC100155391	100155391	1	312635948	312636929	-	olfactory receptor 5M11-like	pseudo				6.68555	5.24704	5.78179	7.60147	5.52325	6.10156	4.36056	4.63456	3.12518	1.2042	5.46347	3.04574	3.44556	6.39727	7.60147	1.2042
LOC100152964	100152964	1	312644942	312650169	-	olfactory receptor 1030-like	pseudo				4.96836	4.22006	4.42614	4.9401	4.41634	4.93	2.52221	4.14162	1.60773	0.228714	4.15175	2.09213	2.3602	4.73965	4.96836	0.228714
LOC100154168	100154168	1	312655787	312658924	-	olfactory receptor 1030-like	pseudo				6.57887	5.08358	6.77754	6.32211	5.35269	5.4239	4.32864	6.24336	3.55196	1.50628	5.15345	3.17234	3.67642	5.27127	6.77754	1.50628
LOC100516950	100516950	1	312722164	312723090	-	olfactory receptor 1052-like	pseudo
LOC100517140	100517140	1	312728407	312729348	protein;identical;N	olfactory receptor 8K3-like	protein-coding	ENSSSCG00000029133	ENSG00000181752	olfactory receptor, family 8, subfamily K, member 5 [Source:HGNC Symbol;Acc:15315]
LOC100520536	100520536	1	312740411	312741358	protein;identical;N	olfactory receptor 8H3-like	protein-coding
LOC100738274	100738274	1	312751494	312767645	-	olfactory receptor 1038-like	pseudo				5.00354	3.80929	4.76457	4.91066	5.10136	5.11531	2.42332	4.13429	2.10567	0.137968	4.29318	2.03145	2.50049	4.97734	5.11531	0.137968
LOC100622697	100622697	1	312773953	312779942	-	olfactory receptor 5T2-like	pseudo				3.6906	3.38402	3.54154	3.67218	4.1834	4.32457	2.14622	5.00308	2.89404	0.996825	4.48926	2.10507	1.70084	4.00626	5.00308	0.996825
LOC100521242	100521242	1	312789943	312790890	protein;identical;N	olfactory receptor 8K3-like	protein-coding	ENSSSCG00000027284
LOC100521061	100521061	1	312801537	312802506	-	olfactory receptor 8K3-like	pseudo
LOC100520881	100520881	1	312812139	312813110	protein;identical;N	olfactory receptor 8K3-like	protein-coding
LOC100517511	100517511	1	312820731	312821669	-	olfactory receptor 8K3-like	pseudo
LOC100520356	100520356	1	312828696	312838627	-	olfactory receptor 8K3-like	pseudo				3.96055	3.07331	3.83025	4.04031	4.01701	3.51716	1.99409	3.70061	1.31245	0.194422	3.78878	1.68597	1.85295	3.84588	4.04031	0.194422
LOC100521600	100521600	1	312931131	312952730	mRNA;identical;N	uncharacterized LOC100521600	protein-coding				86.1051	89.6524	68.0584	74.6947	67.6023	52.9314	99.9159	83.7795	61.428	63.2013	67.1904	54.8911	107.402	54.4703	107.402	52.9314
LOC100522474	100522474	1	312979026	312983552	-	uncharacterized LOC100522474	pseudo				16.2278	13.1316	12.6302	12.3517	13.9458	16.1242	29.8292	13.9122	15.5984	12.5197	18.972	10.3801	11.0336	19.4492	29.8292	10.3801
LOC100521943	100521943	1	313016847	313017832	-	olfactory receptor 4A16-like	pseudo
LOC100522659	100522659	1	313030206	313031238	-	olfactory receptor 4A15-like	pseudo
LOC100522846	100522846	1	313036154	313041463	-	olfactory receptor 140-like	pseudo				2.14998	1.72554	1.81123	2.30904	2.40391	1.86816	4.18304	3.32298	2.18175	2.21846	2.23593	2.37244	2.25734	2.4575	4.18304	1.72554
LOC100623677	100623677	1	313050463	313051417	-	olfactory receptor 4C46-like	pseudo
LOC100623563	100623563	1	313078892	313079421	-	olfactory receptor 4C46-like	pseudo
LOC100738823	100738823	1	313079423	313082110	-	olfactory receptor 4P4-like	pseudo
LOC100522118	100522118	1	313112781	313113100	-	prothymosin alpha-like	pseudo
LOC100152174	100152174	1	313114361	313115280	-	olfactory receptor 4C6-like	pseudo
LOC100523226	100523226	1	313118939	313139367	-	olfactory receptor 4C15-like	pseudo				1.75866	2.20966	1.8562	2.40316	2.57448	2.07916	4.27269	4.56316	1.93901	1.91451	1.7663	2.18669	2.18776	2.80449	4.56316	1.75866
LOC100153360	100153360	1	313147803	313148717	protein;identical;N	olfactory receptor 4C11-like	protein-coding	ENSSSCG00000005822	ENSG00000258817	olfactory receptor, family 4, subfamily C, member 13 [Source:HGNC Symbol;Acc:15169]
LOC100523584	100523584	1	313166922	313177418	-	olfactory receptor 4C11-like	pseudo				1.96767	1.73039	2.03044	1.5041	2.04884	1.94737	4.56205	3.12474	2.18143	2.05427	2.19504	2.3157	1.93093	3.05795	4.56205	1.5041
LOC100154570	100154570	1	313177869	313183701	-	olfactory receptor 4A15-like	pseudo
LOC100624233	100624233	1	313204227	313232498	-	HERV-R_7q21.2 provirus ancestral Env polyprotein-like	pseudo				2.22857	1.68625	2.30442	2.02031	2.22513	2.16967	3.83934	3.34634	2.15305	1.91513	2.08993	2.25826	2.17416	2.15309	3.83934	1.68625
LOC100523942	100523942	1	313237024	313271911	-	olfactory receptor 10AG1-like	pseudo				2.56041	2.05825	2.49271	2.33367	2.85112	2.54679	4.80664	3.44038	2.3297	2.31851	2.36385	2.59045	2.29661	2.74839	4.80664	2.05825
LOC100524127	100524127	1	313280387	313281277	-	olfactory receptor 4A47-like	pseudo
LOC100524297	100524297	1	313282681	313283605	-	olfactory receptor 4A47-like	pseudo
LOC100739237	100739237	1	313343967	313345864	-	nucleolar MIF4G domain-containing protein 1-like	pseudo				2.31004	1.79505	2.17924	1.85653	1.75626	2.19113	4.62995	2.84432	2.10968	1.88496	2.05343	1.80284	2.30995	2.87369	4.62995	1.75626
LOC100624680	100624680	1	313360453	313368655	-	olfactory receptor 1052-like	pseudo				1.85829	1.53074	1.72867	2.24467	2.40914	2.53963	4.07894	3.16464	1.75343	2.16402	1.84899	2.02197	2.23378	2.5482	4.07894	1.53074
LOC100739311	100739311	1	313374928	313375851	-	olfactory receptor 4A47-like	pseudo
LOC100739346	100739346	1	313377255	313378145	-	olfactory receptor 4A47-like	pseudo
LOC100739387	100739387	1	313386621	313416173	-	olfactory receptor 10AG1-like	pseudo				2.68657	2.0448	2.06423	2.12658	2.39641	2.67438	5.0934	3.36164	2.33718	2.1111	2.28306	2.41039	2.46538	3.04859	5.0934	2.0448
LOC100526091	100526091	1	313443017	313443973	-	olfactory receptor 5T2-like	pseudo
LOC100525906	100525906	1	313449747	313450671	-	olfactory receptor 8J3-like	pseudo				1.6663	1.89558	2.01641	2.12643	2.75696	2.05809	3.71516	3.80218	1.6383	2.43511	2.20884	2.19538	2.049	2.16388	3.80218	1.6383
LOC100525380	100525380	1	313480132	313480902	-	olfactory receptor 8H3-like	pseudo
LOC100525554	100525554	1	313490164	313491092	-	olfactory receptor 8I2-like	pseudo
LOC100625642	100625642	1	313506056	313506992	-	olfactory receptor 5W2-like	pseudo
LOC100625546	100625546	1	313538011	313543876	-	olfactory receptor 140-like	pseudo				1.60329	1.78588	2.53525	2.22906	1.86707	1.98414	4.54668	3.46266	2.26454	2.1834	2.2603	2.31833	2.44813	2.94339	4.54668	1.60329
LOC100525729	100525729	1	313569775	313570706	-	olfactory receptor 4A47-like	pseudo
LOC100625742	100625742	1	313601248	313602286	-	olfactory receptor 5W2-like	pseudo
LOC100625842	100625842	1	313607813	313609023	-	E3 ubiquitin-protein ligase RNF130-like	pseudo				3.00784	2.27464	2.85956	2.90917	2.56018	3.16339	4.99243	4.12676	3.0007	2.51061	2.86625	2.67143	3.01589	2.71779	4.99243	2.27464
LOC100625921	100625921	1	313610363	313611760	-	serine/threonine-protein phosphatase 2B catalytic subunit beta isoform-like	pseudo
LOC100625445	100625445	1	313625990	313626913	-	olfactory receptor 4A47-like	pseudo
LOC100625341	100625341	1	313654674	313663468	-	nuclease-sensitive element-binding protein 1-like	pseudo				1.81286	1.74891	1.90825	1.67964	2.30758	1.85315	4.2495	3.19168	2.04902	2.0617	1.79279	1.8467	2.13128	2.56986	4.2495	1.67964
LOC100625237	100625237	1	313671032	313673316	-	olfactory receptor 10AG1-like	pseudo
LOC100517524	100517524	1	314233659	314295671	mRNA;identical;N	butyrophilin subfamily 1 member A1-like	protein-coding				5.2562	4.92607	8.77817	7.8271	9.84707	11.9868	8.37327	8.35081	8.33131	8.74518	8.75006	5.66064	2.63724	9.34958	11.9868	2.63724
LOC100621197	100621197	1	314315320	314337770	mRNA;identical;N	butyrophilin subfamily 1 member A1-like	protein-coding				5.05655	5.82198	10.4701	9.39327	10.3988	12.5049	9.63403	8.45648	9.79556	9.23137	12.7761	7.14379	4.04257	8.73354	12.7761	4.04257
LOC100518533	100518533	1	314442179	314456367	mRNA;identical;N	butyrophilin subfamily 1 member A1-like	protein-coding				3.04492	3.06701	4.84023	7.23343	4.83385	7.65429	5.99121	3.0837	3.09675	6.02933	7.34912	4.51872	1.38839	6.26591	7.65429	1.38839
LOC100518355	100518355	1	314476014	314498464	mRNA;identical;N	butyrophilin subfamily 1 member A1-like	protein-coding				5.43206	5.54756	10.006	8.63039	10.6519	11.3358	8.85683	7.85148	9.22787	8.28377	11.0634	6.84114	3.96246	7.37336	11.3358	3.96246
LOC100518053	100518053	1	314527159	314536458	mRNA;identical;N	butyrophilin subfamily 1 member A1-like	protein-coding				9.31745	18.2227	27.149	25.5546	15.0758	27.7936	23.0731	12.5014	16.0642	28.1708	16.0153	9.80599	6.08438	22.0864	28.1708	6.08438
LOC100518893	100518893	1	314634233	314648422	mRNA;identical;N	butyrophilin subfamily 1 member A1-like	protein-coding				9.46263	13.0346	21.0633	23.5858	16.93	20.472	23.1259	11.7327	15.93	18.1947	18.8619	9.88992	4.32826	19.2575	23.5858	4.32826
LOC100519072	100519072	1	314668070	314690519	mRNA;identical;N	butyrophilin subfamily 1 member A1-like	protein-coding				5.05655	5.82198	10.4701	9.39327	10.3988	12.5049	9.63403	8.45648	9.79556	9.23137	12.7761	7.14379	4.04257	8.73354	12.7761	4.04257
LOC100519238	100519238	1	314782098	314791398	mRNA;identical;N	butyrophilin subfamily 1 member A1-like	protein-coding				6.60098	14.716	26.1858	23.3464	13.8347	29.6043	21.1579	12.45	14.1771	29.2762	15.2351	9.20715	6.14014	23.4642	29.6043	6.14014
LOC100622571	100622571	1	314869419	314870361	-	olfactory receptor 1J4-like	pseudo
LOC100738471	100738471	1	314882597	314884186	-	olfactory receptor 5C1-like	pseudo
LOC100521768	100521768	1	314886626	314896584	-	olfactory receptor 5C1-like	pseudo				4.30374	2.55299	4.20128	3.61273	4.46934	2.34955	4.16856	3.26418	3.03251	2.12979	3.64095	3.22019	2.72162	2.33955	4.46934	2.12979
LOC100521944	100521944	1	314903329	314904270	protein;identical;N	olfactory receptor 1J4-like	protein-coding	ENSSSCG00000025516	ENSG00000239590	olfactory receptor, family 1, subfamily J, member 4 [Source:HGNC Symbol;Acc:8211]
LOC100154066	100154066	1	314911975	314914418	protein;identical;N	olfactory receptor 1L8-like	protein-coding
LOC100157681	100157681	1	314929650	314930613	-	olfactory receptor 1J4-like	pseudo
LOC100522299	100522299	1	314940116	314941055	-	olfactory receptor 1J4-like	pseudo
LOC100522119	100522119	1	314953285	314954226	protein;identical;N	olfactory receptor 1J4-like	protein-coding
LOC100520002	100520002	1	314975924	314976862	protein;identical;N	olfactory receptor 1J4-like	protein-coding	ENSSSCG00000022414	ENSG00000239590	olfactory receptor, family 1, subfamily J, member 4 [Source:HGNC Symbol;Acc:8211]
LOC100521243	100521243	1	314989851	314990774	-	olfactory receptor 1J2-like	pseudo
LOC100623050	100623050	1	315007740	315008394	-	olfactory receptor 1J2-like	pseudo
LOC100521426	100521426	1	315008811	315009706	-	olfactory receptor 1J4-like	pseudo
LOC100521601	100521601	1	315023241	315024140	-	olfactory receptor 1J4-like	pseudo
LOC100739003	100739003	1	315103391	315105904	-	olfactory receptor 5C1-like	pseudo				2.66314	1.12358	2.6974	1.91228	2.00305	1.47034	2.38684	1.6986	1.62854	0.577832	1.84473	2.25416	1.27902	2.11957	2.6974	0.577832
LOC100739046	100739046	1	315112656	315113597	protein;identical;N	olfactory receptor 1J4-like	protein-coding
LOC100738393	100738393	1	315129699	315130628	protein;identical;N	olfactory receptor 1J4-like	protein-coding
LOC100739091	100739091	1	315136733	315137763	-	olfactory receptor 1N1-like	pseudo				1.33834	1.94775	2.22479	2.36421	3.31107	3.18615	1.62578	1.51475	1.84105	1.77954	1.7825	1.21647	1.41144	2.0946	3.31107	1.21647
LOC100524844	100524844	1	315218565	315219536	protein;identical;N	olfactory receptor 1N1-like	protein-coding	ENSSSCG00000005872
LOC100525026	100525026	1	315226694	315227671	protein;identical;N	olfactory receptor 1N1-like	protein-coding
LOC100525203	100525203	1	315235681	315236613	protein;identical;N	olfactory receptor 1L6-like	protein-coding	ENSSSCG00000005873
LOC100153259	100153259	1	315256357	315257295	-	olfactory receptor 1L4-like	pseudo
LOC100523420	100523420	1	315275071	315276948	-	olfactory receptor 1N2-like	pseudo				4.54337	2.54172	2.13931	4.28389	3.63936	3.71492	3.04737	3.47676	3.6683	4.2123	2.91482	3.65757	3.0476	2.40406	4.54337	2.13931
LOC100739404	100739404	1	315291176	315291749	-	olfactory receptor 1J4-like	pseudo
LOC100627067	100627067	2	534576	546730	mRNA;identical;N	uncharacterized LOC100627067	protein-coding				1.73766	2.46989	2.58799	1.95525	1.897	2.07855	2.05016	2.61295	2.1608	3.0156	2.26616	2.75538	2.55747	1.27794	3.0156	1.73766
OSBPL5	100515995	2	549590	579889	mRNA;poor;N	oxysterol binding protein-like 5	protein-coding	ENSSSCG00000012862	ENSG00000091039	oxysterol binding protein-like 8 [Source:HGNC Symbol;Acc:16396]	1.86343	2.03488	1.8301	2.11317	1.89417	1.89431	1.96172	2.04283	1.91455	1.98159	2.02973	1.9353	2.09485	0.283066	2.11317	1.8301
LOC100737501	100737501	2	613033	618778	mRNA;identical;N	uncharacterized LOC100737501	protein-coding				2.23546	2.99626	3.01607	2.74573	2.14966	2.46723	2.08504	3.3202	2.60887	3.21565	2.71422	2.67966	2.45165	1.23516	3.3202	2.08504
LOC100737554	100737554	2	623274	628863	-	cyclic AMP-dependent transcription factor ATF-4-like	pseudo				1.03616	1.945	1.7809	1.03463	1.85389	1.88822	1.76348	1.83012	1.85441	3.44909	1.88271	1.77759	1.0308	2.41829	3.44909	1.0308
LOC100737763	100737763	2	687433	697537	-	uncharacterized LOC100737763	pseudo				1.45636	2.06615	2.20591	1.27447	1.99692	2.11737	2.25404	2.03242	2.0916	3.86768	2.05397	1.88946	1.36808	2.59321	3.86768	1.27447
LOC100737725	100737725	2	717159	718248	mRNA;identical;N	uncharacterized LOC100737725	protein-coding
LOC100737920	100737920	2	1462518	1467776	-	uncharacterized LOC100737920	miscRNA				1.79201	1.7471	1.77958	1.71462	1.47136	1.9701	1.06928	1.91538	1.71629	1.3905	1.70006	1.68721	1.80218	0.900817	1.9701	1.06928
FRMD8	100518413	2	5957352	5976845	mRNA;identical;N	FERM domain containing 8	protein-coding	ENSSSCG00000012992	ENSG00000126391	FERM domain containing 8 [Source:HGNC Symbol;Acc:25462]	2.03998	2.79868	1.94213	1.99709	2.09762	1.80634	2.19233	2.13992	1.94539	2.18677	2.1799	1.97533	1.86135	0.992337	2.79868	1.80634
RTN3	100512087	2	7558480	7714023	mRNA;identical;N	reticulon 3	protein-coding	ENSSSCG00000013052	ENSG00000133318	reticulon 3 [Source:HGNC Symbol;Acc:10469]	1.69001	2.36527	1.70813	1.71839	1.95779	1.84466	1.94484	1.95539	1.71034	2.06664	1.90238	1.83516	1.8313	0.675259	2.36527	1.69001
ATL3	100512265	2	7615362	7645486	mRNA;identical;N	atlastin GTPase 3	protein-coding	ENSSSCG00000013054	ENSG00000184743	atlastin GTPase 3 [Source:HGNC Symbol;Acc:24526]	1.58142	2.38587	1.83877	1.22672	1.4128	1.74184	1.89606	1.77372	1.47858	2.03601	1.6616	1.68433	1.51042	1.15915	2.38587	1.22672
LOC100515251	100515251	2	8528058	8588295	-	neuroblast differentiation-associated protein AHNAK-like	pseudo				2.04492	2.35687	1.89142	2.03692	2.11536	2.00763	1.98559	2.05792	1.89426	2.03801	2.23789	1.94174	2.17522	0.465451	2.35687	1.89142
LOC100623111	100623111	2	8619975	8624530	mRNA;identical;N	uteroglobin-like	protein-coding	ENSSSCG00000013060	ENSG00000149021	secretoglobin, family 1A, member 1 (uteroglobin) [Source:HGNC Symbol;Acc:12523]	1.55291	1.97649	1.50933	1.85223	1.66322	1.72896	1.7166	1.92972	1.53212	1.42546	3.11739	1.91023	1.89961	1.69192	3.11739	1.42546
PHEROC	100144470	2	8697812	8701226	best RefSeq;identical;N	pheromaxein C subunit	protein-coding	ENSSSCG00000013067	ENSG00000124939	secretoglobin, family 2A, member 1 [Source:HGNC Symbol;Acc:7051]	1.8381	3.69763	2.59303	2.95703	2.12266	3.97519	4.01721	2.44893	2.37596	2.12353	2.06523	1.70052	3.21008	2.31669	4.01721	1.70052
PHEROA	449006	2	8709589	8713214	best RefSeq;mismatch;N	pheromaxein A	protein-coding	ENSSSCG00000013068	ENSG00000197745	secretoglobin, family 1D, member 4 [Source:HGNC Symbol;Acc:31748]	1.86638	3.05925	2.59725	2.59826	1.85977	3.62824	3.51884	2.08699	2.4696	1.86263	1.87399	2.02863	3.00515	1.76846	3.62824	1.85977
LOC100739565	100739565	2	9114347	9120131	-	uncharacterized LOC100739565	miscRNA				1.56596	2.23117	1.53134	1.89162	1.93238	2.14361	1.75179	1.97096	2.07829	1.85774	1.81772	2.24639	1.69502	0.71505	2.24639	1.53134
LOC100522849	100522849	2	9828408	9838014	mRNA;identical;N	pregnancy-associated glycoprotein 2-like	protein-coding	ENSSSCG00000013091	ENSG00000256713	pepsinogen 5, group I (pepsinogen A) [Source:HGNC Symbol;Acc:8887]	6.37782	7.63469	7.42898	10.3029	7.14938	5.79298	7.75588	7.97091	7.48297	8.07699	6.82549	8.16524	8.05631	4.50989	10.3029	5.79298
LOC100737134	100737134	2	9865748	9868391	mRNA;identical;N	pregnancy-associated glycoprotein 2-like	protein-coding				12.483	12.4055	12.0126	14.9764	11.2878	10.7073	14.6755	12.8222	13.1452	13.9464	11.9899	12.7474	14.3814	4.26914	14.9764	10.7073
LOC100524300	100524300	2	9927187	9934779	mRNA;identical;N	pregnancy-associated glycoprotein 2-like	protein-coding	ENSSSCG00000013098	ENSG00000256713	pepsinogen 5, group I (pepsinogen A) [Source:HGNC Symbol;Acc:8887]	2.41562	2.60023	2.60609	2.39514	2.19988	2.53832	2.70388	2.10292	2.05722	2.18098	2.48635	2.46155	2.44913	0.64666	2.70388	2.05722
LOC100524479	100524479	2	9944352	9953117	mRNA;identical;N	pregnancy-associated glycoprotein 2-like	protein-coding	ENSSSCG00000023987	ENSG00000256713	pepsinogen 5, group I (pepsinogen A) [Source:HGNC Symbol;Acc:8887]	4.92139	5.35799	4.73561	4.98345	3.90309	4.09011	5.76566	4.93987	5.18476	6.80927	4.47693	4.61391	5.19346	2.90618	6.80927	3.90309
LOC100524130	100524130	2	9962471	9971278	mRNA;identical;N	pregnancy-associated glycoprotein 2-like	protein-coding	ENSSSCG00000013097	ENSG00000256713	pepsinogen 5, group I (pepsinogen A) [Source:HGNC Symbol;Acc:8887]	3.05027	3.22877	2.79146	3.39838	2.52812	2.65948	3.57335	2.95355	2.76854	3.19026	3.02843	2.86613	2.9871	1.04523	3.57335	2.52812
LOC100523945	100523945	2	9986513	9995221	mRNA;identical;N	pregnancy-associated glycoprotein 2-like	protein-coding				2.48001	2.77708	3.29579	3.5498	2.51163	2.80023	3.01691	3.06639	3.13504	3.46937	2.96426	2.71388	2.78315	1.06978	3.5498	2.48001
LOC100523770	100523770	2	10007631	10016547	mRNA;identical;N	pregnancy-associated glycoprotein 2-like	protein-coding	ENSSSCG00000027430	ENSG00000256713	pepsinogen 5, group I (pepsinogen A) [Source:HGNC Symbol;Acc:8887]	2.32303	2.11837	2.68883	2.51263	2.28653	2.62881	1.74904	2.51933	2.27016	2.33782	2.02781	2.65595	2.33774	0.939786	2.68883	1.74904
LOC100512035	100512035	2	10021333	10021693	-	proteasome assembly chaperone 4-like	pseudo
PPAG3	396731	2	10026356	10034436	best RefSeq;mismatch;N	pregnancy-associated glycoprotein 3	protein-coding	ENSSSCG00000013096	ENSG00000256713	pepsinogen 5, group I (pepsinogen A) [Source:HGNC Symbol;Acc:8887]	2.26648	2.28907	2.31857	2.68557	2.25012	2.07757	2.51192	2.0063	2.11753	2.29331	2.15439	2.22047	2.46836	0.679269	2.68557	2.0063
LOC100737419	100737419	2	10047714	10056541	mRNA;identical;N	pregnancy-associated glycoprotein 2-like	protein-coding	ENSSSCG00000013090	ENSG00000256713	pepsinogen 5, group I (pepsinogen A) [Source:HGNC Symbol;Acc:8887]	5.55265	6.00979	6.48882	6.26249	6.17381	5.61386	5.34672	5.19032	5.79269	5.99094	5.55338	5.86266	5.53078	1.2985	6.48882	5.19032
LOC100511861	100511861	2	10060857	10061217	-	proteasome assembly chaperone 4-like	pseudo
LOC100524786	100524786	2	10082528	10091217	mRNA;identical;N	pregnancy-associated glycoprotein 2-like	protein-coding	ENSSSCG00000029938	ENSG00000256713	pepsinogen 5, group I (pepsinogen A) [Source:HGNC Symbol;Acc:8887]	3.71639	5.08879	4.07196	4.57855	3.79974	3.40669	5.06581	4.75444	5.07265	5.38794	4.50116	4.97652	5.22145	1.98125	5.38794	3.40669
LOC100511678	100511678	2	10105550	10109947	mRNA;identical;N	pregnancy-associated glycoprotein 2-like	protein-coding				2.36517	3.95444	3.0327	3.47355	2.77315	2.5821	4.47829	3.61901	3.84009	4.24716	3.80444	3.96849	5.0181	2.65294	5.0181	2.36517
LOC100515358	100515358	2	11429892	11430827	protein;identical;N	olfactory receptor 4D9-like	protein-coding	ENSSSCG00000013127	ENSG00000255713	olfactory receptor, family 4, subfamily D, member 2 [Source:HGNC Symbol;Acc:8294]
LOC100515525	100515525	2	11438532	11439467	protein;identical;N	olfactory receptor 4D11-like	protein-coding	ENSSSCG00000020968	ENSG00000255713	olfactory receptor, family 4, subfamily D, member 2 [Source:HGNC Symbol;Acc:8294]
LOC100522475	100522475	2	11446298	11447233	protein;identical;N	olfactory receptor 4D9-like	protein-coding	ENSSSCG00000029946	ENSG00000255713	olfactory receptor, family 4, subfamily D, member 2 [Source:HGNC Symbol;Acc:8294]
LOC100522662	100522662	2	11456394	11457329	protein;identical;N	olfactory receptor 4D9-like	protein-coding	ENSSSCG00000024524	ENSG00000255713	olfactory receptor, family 4, subfamily D, member 2 [Source:HGNC Symbol;Acc:8294]
LOC100515706	100515706	2	11464578	11465522	protein;identical;N	olfactory receptor 4D6-like	protein-coding	ENSSSCG00000013131	ENSG00000255713	olfactory receptor, family 4, subfamily D, member 2 [Source:HGNC Symbol;Acc:8294]
LOC100523045	100523045	2	11497463	11498424	-	olfactory receptor 5A1-like	pseudo
LOC100515876	100515876	2	11507449	11508387	protein;identical;N	olfactory receptor 5AN1-like	protein-coding
LOC100516059	100516059	2	11517132	11518070	protein;identical;N	olfactory receptor 5AN1-like	protein-coding
LOC100516243	100516243	2	11525200	11526138	protein;identical;N	olfactory receptor 5AN1-like	protein-coding	ENSSSCG00000021797	ENSG00000176495	olfactory receptor, family 5, subfamily AN, member 1 [Source:HGNC Symbol;Acc:15255]
LOC100523228	100523228	2	11535028	11537502	protein;identical;N	olfactory receptor 5AN1-like	protein-coding
LOC100523422	100523422	2	11603440	11607964	protein;identical;N	olfactory receptor 5AN1-like	protein-coding
LOC100623139	100623139	2	11613151	11614089	protein;identical;N	olfactory receptor 5AN1-like	protein-coding
LOC100623052	100623052	2	11625178	11626116	protein;identical;N	olfactory receptor 5AN1-like	protein-coding	ENSSSCG00000028404	ENSG00000176495	olfactory receptor, family 5, subfamily AN, member 1 [Source:HGNC Symbol;Acc:15255]
LOC100523589	100523589	2	11631353	11635055	protein;identical;N	olfactory receptor 5AN1-like	protein-coding				9.82896	16.7339	8.13467	14.3513	11.8335	13.9955	7.59698	11.0573	9.99466	12.1484	11.5474	13.5329	10.405	9.13696	16.7339	7.59698
LOC100523771	100523771	2	11648678	11649616	protein;identical;N	olfactory receptor 5AN1-like	protein-coding	ENSSSCG00000021895	ENSG00000176495	olfactory receptor, family 5, subfamily AN, member 1 [Source:HGNC Symbol;Acc:15255]
LOC100516591	100516591	2	11667391	11668329	protein;identical;N	olfactory receptor 5AN1-like	protein-coding
LOC100523946	100523946	2	11681404	11682372	protein;identical;N	olfactory receptor 5AN1-like	protein-coding	ENSSSCG00000025636	ENSG00000176495	olfactory receptor, family 5, subfamily AN, member 1 [Source:HGNC Symbol;Acc:15255]
LOC100524131	100524131	2	11691188	11692116	-	olfactory receptor 5AN1-like	pseudo
LOC100524301	100524301	2	11703957	11704922	protein;identical;N	olfactory receptor 5AN1-like	protein-coding	ENSSSCG00000027837	ENSG00000176495	olfactory receptor, family 5, subfamily AN, member 1 [Source:HGNC Symbol;Acc:15255]
LOC100516417	100516417	2	11736370	11737308	protein;identical;N	olfactory receptor 5AN1-like	protein-coding	ENSSSCG00000013138
LOC100524480	100524480	2	11744205	11745388	-	olfactory receptor 5AN1-like	pseudo				2.68291	2.98396	2.85899	2.96067	2.87504	4.32935	3.31303	3.37171	3.9398	4.01189	3.63318	3.5226	3.62016	1.64644	4.32935	2.68291
LOC100516778	100516778	2	11751050	11751994	protein;identical;N	olfactory receptor 5AN1-like	protein-coding
LOC100524665	100524665	2	11764345	11777963	protein;identical;N	olfactory receptor 5AN1-like	protein-coding				2.315	2.13875	2.16627	2.23961	2.54947	2.48382	2.05132	2.30431	2.0448	2.27343	2.01266	2.59518	2.43375	0.582519	2.59518	2.01266
LOC100525206	100525206	2	11923410	11970916	-	glycine N-acyltransferase-like protein 2-like	pseudo				1.98281	2.03208	1.95169	2.08994	1.94746	1.95934	1.98317	2.11826	2.01139	2.26059	2.03791	2.06708	2.03647	0.313132	2.26059	1.94746
LOC100517514	100517514	2	11964618	11993885	mRNA;identical;N	glycine N-acyltransferase-like	protein-coding	ENSSSCG00000013149	ENSG00000149124	glycine-N-acyltransferase [Source:HGNC Symbol;Acc:13734]	4.73657	6.20386	6.68668	9.55879	8.85572	7.49949	3.85923	3.74278	3.60792	5.51464	6.42735	8.42899	6.72877	5.95087	9.55879	3.60792
LOC100518109	100518109	2	11996607	12008278	-	glycine N-acyltransferase-like	pseudo				4.57987	6.25915	6.64712	9.49298	8.54932	7.65286	3.90233	3.88959	3.90481	5.28952	6.46413	8.69721	6.84466	5.60339	9.49298	3.88959
LOC100518644	100518644	2	12017380	12031127	mRNA;identical;N	glycine N-acyltransferase-like	protein-coding	ENSSSCG00000013153	ENSG00000149124	glycine-N-acyltransferase [Source:HGNC Symbol;Acc:13734]	2.41038	2.33634	2.27385	2.40776	2.12586	1.96403	2.37029	2.04496	2.36977	2.67347	2.13054	2.39227	2.58552	0.709442	2.67347	1.96403
LOC100517803	100517803	2	12057642	12070868	mRNA;identical;N	glycine N-phenylacetyltransferase-like	protein-coding	ENSSSCG00000013150	ENSG00000149124	glycine-N-acyltransferase [Source:HGNC Symbol;Acc:13734]	3.75509	5.15428	5.73027	8.87034	8.74546	6.38643	2.7862	2.79272	2.65292	4.83183	5.51633	7.62656	6.21793	6.21743	8.87034	2.65292
LOC100525732	100525732	2	12175620	12243399	mRNA;identical;N	leupaxin-like	protein-coding	ENSSSCG00000021176	ENSG00000140682	transforming growth factor beta 1 induced transcript 1 [Source:HGNC Symbol;Acc:11767]	1.58355	1.89531	1.51632	1.69226	1.74313	1.89865	1.80503	1.86278	1.6764	1.87337	1.83458	1.64511	1.76597	0.382331	1.89865	1.51632
LOC100513068	100513068	2	12686260	12687222	protein;identical;N	olfactory receptor 5G3-like	protein-coding
LOC100513266	100513266	2	12692729	12693751	protein;identical;N	olfactory receptor 5G3-like	protein-coding
LOC100513457	100513457	2	12698700	12699782	protein;identical;N	olfactory receptor 5G3-like	protein-coding	ENSSSCG00000024984
LOC100513644	100513644	2	12705203	12706285	protein;identical;N	olfactory receptor 5G3-like	protein-coding
LOC100514032	100514032	2	12759518	12760477	protein;identical;N	olfactory receptor 1020-like	protein-coding	ENSSSCG00000013173
LOC100516538	100516538	2	13069071	13070035	protein;identical;N	olfactory receptor 4K3-like	protein-coding
LOC100156300	100156300	2	13080308	13088243	-	olfactory receptor 4K15-like	pseudo				7.57233	5.84209	7.00827	6.91078	6.38776	8.85684	7.33249	6.75342	7.75896	6.31326	7.42033	7.96819	6.75149	3.01475	8.85684	5.84209
LOC100516720	100516720	2	13113307	13114206	protein;identical;N	olfactory receptor 4L1-like	protein-coding	ENSSSCG00000013185	ENSG00000176246	olfactory receptor, family 4, subfamily L, member 1 [Source:HGNC Symbol;Acc:15356]
LOC100516178	100516178	2	13142341	13143255	-	olfactory receptor 4Q2-like	pseudo
LOC100513603	100513603	2	13156192	13157124	protein;identical;N	olfactory receptor 4K14-like	protein-coding
LOC100157508	100157508	2	13173556	13174590	protein;identical;N	olfactory receptor 4K13-like	protein-coding
LOC100739414	100739414	2	13187406	13198689	-	olfactory receptor 4K3-like	pseudo				8.52754	6.97564	8.01142	7.10113	6.37709	7.01954	7.08364	7.96541	7.1405	5.99469	7.82576	8.02443	6.31308	2.53285	8.52754	5.99469
LOC100513411	100513411	2	13211964	13212866	protein;identical;N	olfactory receptor 4L1-like	protein-coding	ENSSSCG00000013186	ENSG00000176246	olfactory receptor, family 4, subfamily L, member 1 [Source:HGNC Symbol;Acc:15356]
LOC100153883	100153883	2	13241160	13242095	protein;identical;N	olfactory receptor 4K1-like	protein-coding
LOC100152672	100152672	2	13252076	13254884	-	olfactory receptor 4K5-like	pseudo				7.79687	7.35232	7.17856	7.22805	6.27427	6.36581	6.66232	6.34205	6.31958	7.15885	6.97503	6.23229	7.10363	1.56458	7.79687	6.23229
LOC100513800	100513800	2	13262673	13263599	protein;identical;N	olfactory receptor 4K3-like	protein-coding
LOC100157911	100157911	2	13265204	13266138	-	transcription factor AP-2 gamma-like	pseudo
LOC100625180	100625180	2	13320609	13324709	mRNA;identical;N	proteoglycan 3-like	protein-coding	ENSSSCG00000022042	ENSG00000254979	Uncharacterized protein [Source:UniProtKB/TrEMBL;Acc:H0YCG3]	6.36057	6.18858	6.24509	7.06862	7.15086	5.36572	9.33921	6.58004	6.02221	7.8834	5.94755	5.90613	6.67222	3.97349	9.33921	5.36572
LOC100739611	100739611	2	13338056	13342131	mRNA;identical;N	proteoglycan 3-like	protein-coding	ENSSSCG00000027553	ENSG00000254979	Uncharacterized protein [Source:UniProtKB/TrEMBL;Acc:H0YCG3]	5.14741	4.33684	4.74712	5.11798	5.14023	3.53172	7.03871	3.925	3.90206	5.42063	4.0647	5.00491	3.60379	3.507	7.03871	3.53172
P2X3R	503656	2	13348346	13380562	mRNA;identical;N	purinergic receptor P2X3	protein-coding	ENSSSCG00000029468	ENSG00000109991	purinergic receptor P2X, ligand-gated ion channel, 3 [Source:HGNC Symbol;Acc:8534]	2.00751	2.48163	1.9266	1.9734	2.18947	2.21036	2.22182	2.0963	2.17846	2.37143	2.25844	1.97326	2.08578	0.555029	2.48163	1.9266
LOC100739746	100739746	2	13534429	13535358	protein;identical;N	olfactory receptor 5AK2-like	protein-coding
LOC100625375	100625375	2	13549834	13551309	protein;identical;N	olfactory receptor 5AK2-like	protein-coding
LOC100517804	100517804	2	13726515	13735675	protein;identical;N	olfactory receptor 5AK2-like	protein-coding				2.86887	2.09946	3.53244	2.68915	2.51107	2.61015	2.51444	3.05282	2.59164	2.37622	2.61263	3.01452	2.35133	1.43297	3.53244	2.09946
LOC100517996	100517996	2	13749675	13750607	protein;identical;N	olfactory receptor 5AK2-like	protein-coding	ENSSSCG00000013195	ENSG00000181273	olfactory receptor, family 5, subfamily AK, member 2 [Source:HGNC Symbol;Acc:15251]
LOC100625678	100625678	2	13777037	13813698	-	fatty acid desaturase 2-like protein-like	pseudo				1.74894	1.88778	1.81241	1.8829	2.07211	2.07201	1.78528	1.65935	1.76008	1.6837	1.62444	1.83867	1.83285	0.447678	2.07211	1.62444
LOC100517262	100517262	2	13833289	13834221	protein;identical;N	olfactory receptor 5G3-like	protein-coding	ENSSSCG00000030297
LOC100517453	100517453	2	13841175	13842146	protein;identical;N	olfactory receptor 5G3-like	protein-coding	ENSSSCG00000013190
LOC100517632	100517632	2	13856717	13857658	protein;identical;N	olfactory receptor 1002-like	protein-coding
LOC100515469	100515469	2	13866053	13866997	protein;identical;N	olfactory receptor 1009-like	protein-coding	ENSSSCG00000013192
LOC100515647	100515647	2	13884532	13885473	protein;identical;N	olfactory receptor 1009-like	protein-coding	ENSSSCG00000013193
LOC100520293	100520293	2	14006737	14007687	-	olfactory receptor 1013-like	pseudo
LOC100520122	100520122	2	14010821	14017670	-	olfactory receptor 9G4-like	pseudo				5.05191	3.331	4.65762	4.4228	4.87019	4.68478	2.55525	4.86077	1.88203	0.241435	4.2903	2.85862	2.31898	4.81047	5.05191	0.241435
LOC100519942	100519942	2	14023819	14031853	protein;identical;N	olfactory receptor 9G4-like	protein-coding				4.85213	4.08321	5.53465	4.79763	4.83415	4.85106	2.7277	4.66124	2.53718	0.410461	5.07846	2.85801	2.24183	5.12419	5.53465	0.410461
LOC100519759	100519759	2	14034262	14035197	protein;identical;N	olfactory receptor 1013-like	protein-coding	ENSSSCG00000013200	ENSG00000262191	olfactory receptor, family 9, subfamily G, member 9 [Source:HGNC Symbol;Acc:31940]
LOC100519587	100519587	2	14049628	14050545	protein;identical;N	olfactory receptor 1013-like	protein-coding
LOC100519409	100519409	2	14062810	14063728	-	olfactory receptor 9G9-like	pseudo
LOC100519239	100519239	2	14069901	14070831	-	olfactory receptor 140-like	pseudo
LOC100518535	100518535	2	14082691	14083608	protein;identical;N	olfactory receptor 9G1-like	protein-coding	ENSSSCG00000024094	ENSG00000262191	olfactory receptor, family 9, subfamily G, member 9 [Source:HGNC Symbol;Acc:31940]
LOC100518356	100518356	2	14098017	14098949	protein;identical;N	olfactory receptor 2B2-like	protein-coding
LOC100519074	100519074	2	14103952	14104875	-	olfactory receptor 1019-like	pseudo
LOC100518174	100518174	2	14116162	14117115	protein;identical;N	olfactory receptor 5AP2-like	protein-coding	ENSSSCG00000024728	ENSG00000172464	olfactory receptor, family 5, subfamily AP, member 2 [Source:HGNC Symbol;Acc:15258]	5.17804	3.35871	5.43985	5.17022	5.26385	4.37546	3.0531	4.70165	3.32374	0.795953	4.79239	3.13396	2.85542	4.6439	5.43985	0.795953
LOC100737329	100737329	2	14199641	14200570	-	olfactory receptor 4C16-like	pseudo
LOC100737368	100737368	2	14222486	14223440	-	olfactory receptor 4C46-like	pseudo
LOC100520478	100520478	2	14269594	14270537	-	olfactory receptor 1009-like	pseudo
LOC100520660	100520660	2	14278659	14279608	-	olfactory receptor 1002-like	pseudo
LOC100518894	100518894	2	14539044	14539972	-	olfactory receptor 4C16-like	pseudo
LOC100520997	100520997	2	14561880	14583414	-	olfactory receptor 4C46-like	pseudo				2.73526	2.36722	3.14438	2.88334	2.56867	3.22757	2.01549	2.46489	1.44451	0.622198	2.67016	1.60044	1.8997	2.60537	3.22757	0.622198
LOC100522729	100522729	2	14669733	14670671	protein;identical;N	olfactory receptor 140-like	protein-coding
LOC100522923	100522923	2	14683837	14684781	protein;identical;N	olfactory receptor 140-like	protein-coding
LOC100523117	100523117	2	14698793	14699737	protein;identical;N	olfactory receptor 140-like	protein-coding
LOC100517394	100517394	2	14706039	14706965	protein;identical;N	olfactory receptor 4C15-like	protein-coding
LOC100523306	100523306	2	14722769	14723713	protein;identical;N	olfactory receptor 140-like	protein-coding
LOC100523488	100523488	2	14733203	14734135	protein;identical;N	olfactory receptor 4C15-like	protein-coding	ENSSSCG00000014530
LOC100522543	100522543	2	14753110	14754048	protein;identical;N	olfactory receptor 140-like	protein-coding	ENSSSCG00000014528
LOC100517579	100517579	2	14765540	14766469	protein;identical;N	olfactory receptor 4C46-like	protein-coding	ENSSSCG00000021435	ENSG00000258817	olfactory receptor, family 4, subfamily C, member 13 [Source:HGNC Symbol;Acc:15169]
LOC100517754	100517754	2	14774183	14775112	protein;identical;N	olfactory receptor 4C12-like	protein-coding	ENSSSCG00000014532	ENSG00000258817	olfactory receptor, family 4, subfamily C, member 13 [Source:HGNC Symbol;Acc:15169]
LOC100523664	100523664	2	14788882	14789820	protein;identical;N	olfactory receptor 4C46-like	protein-coding	ENSSSCG00000029706	ENSG00000258817	olfactory receptor, family 4, subfamily C, member 13 [Source:HGNC Symbol;Acc:15169]
LOC100517934	100517934	2	14797321	14798232	protein;identical;N	olfactory receptor 4C12-like	protein-coding	ENSSSCG00000023620	ENSG00000258817	olfactory receptor, family 4, subfamily C, member 13 [Source:HGNC Symbol;Acc:15169]
LOC100523839	100523839	2	14805509	14807484	-	olfactory receptor 4A47-like	pseudo
LOC100524015	100524015	2	14818866	14819798	protein;identical;N	olfactory receptor 4C46-like	protein-coding
LOC100524192	100524192	2	14831781	14832713	protein;identical;N	olfactory receptor 140-like	protein-coding
LOC100524365	100524365	2	14844985	14845911	protein;identical;N	olfactory receptor 4C15-like	protein-coding
LOC100517215	100517215	2	14901681	14902610	protein;identical;N	olfactory receptor 4C46-like	protein-coding
LOC100522366	100522366	2	14920609	14921497	-	olfactory receptor 4P4-like	pseudo
LOC100517027	100517027	2	14932028	14932957	-	olfactory receptor 4C16-like	pseudo
LOC100516851	100516851	2	14943686	14944618	protein;identical;N	olfactory receptor 4C11-like	protein-coding	ENSSSCG00000028386	ENSG00000258817	olfactory receptor, family 4, subfamily C, member 13 [Source:HGNC Symbol;Acc:15169]
LOC100522184	100522184	2	14957207	14958139	protein;identical;N	olfactory receptor 4C11-like	protein-coding	ENSSSCG00000021499	ENSG00000258817	olfactory receptor, family 4, subfamily C, member 13 [Source:HGNC Symbol;Acc:15169]
LOC100521842	100521842	2	14983863	14984706	-	olfactory receptor 4C12-like	pseudo
LOC100516666	100516666	2	15004879	15005811	protein;identical;N	olfactory receptor 4C16-like	protein-coding	ENSSSCG00000026299	ENSG00000258817	olfactory receptor, family 4, subfamily C, member 13 [Source:HGNC Symbol;Acc:15169]
LOC100516486	100516486	2	15022431	15023363	protein;identical;N	olfactory receptor 4C16-like	protein-coding	ENSSSCG00000025884	ENSG00000258817	olfactory receptor, family 4, subfamily C, member 13 [Source:HGNC Symbol;Acc:15169]
LOC100516317	100516317	2	15043994	15044923	protein;identical;N	olfactory receptor 4C46-like	protein-coding
LOC100522010	100522010	2	15059902	15060763	-	olfactory receptor 4C12-like	pseudo
LOC100520069	100520069	2	15123364	15124293	protein;identical;N	olfactory receptor 4C46-like	protein-coding	ENSSSCG00000020684	ENSG00000258817	olfactory receptor, family 4, subfamily C, member 13 [Source:HGNC Symbol;Acc:15169]	8.07391	6.5136	9.08286	10.7057	7.56597	8.1768	8.24072	7.13789	8.14698	8.77801	9.19514	9.94446	8.35279	4.19213	10.7057	6.5136
LOC100515773	100515773	2	15135996	15136925	protein;identical;N	olfactory receptor 4C46-like	protein-coding				7.07843	7.73076	8.02204	8.33032	5.53279	5.22084	6.2361	6.59174	5.38634	5.76032	6.91966	5.6189	7.41887	3.10948	8.33032	5.22084
LOC100520237	100520237	2	15149257	15150195	protein;identical;N	olfactory receptor 4P4-like	protein-coding	ENSSSCG00000014516
LOC100520424	100520424	2	15156849	15157778	protein;identical;N	olfactory receptor 4C46-like	protein-coding	ENSSSCG00000029378	ENSG00000258817	olfactory receptor, family 4, subfamily C, member 13 [Source:HGNC Symbol;Acc:15169]	23.2924	22.8357	26.7077	36.7235	24.5687	23.0575	28.0375	22.547	24.4528	27.7595	25.819	25.9892	24.1871	14.1766	36.7235	22.547
LOC100520607	100520607	2	15165245	15166174	protein;identical;N	olfactory receptor 4C46-like	protein-coding
LOC100520780	100520780	2	15176089	15177020	-	olfactory receptor 4C46-like	pseudo
LOC100520951	100520951	2	15183433	15184371	protein;identical;N	olfactory receptor 4C46-like	protein-coding	ENSSSCG00000020948	ENSG00000258817	olfactory receptor, family 4, subfamily C, member 13 [Source:HGNC Symbol;Acc:15169]
LOC100521126	100521126	2	15191105	15196559	-	olfactory receptor 4C46-like	pseudo				3.03026	2.80593	3.48662	4.09364	3.3046	2.47175	3.78551	3.15049	3.25388	3.09152	3.17872	3.17421	3.82113	1.62189	4.09364	2.47175
LOC100515945	100515945	2	15205324	15206253	protein;identical;N	olfactory receptor 4C46-like	protein-coding	ENSSSCG00000026758	ENSG00000258817	olfactory receptor, family 4, subfamily C, member 13 [Source:HGNC Symbol;Acc:15169]
LOC100519893	100519893	2	15217013	15217684	protein;identical;N	olfactory receptor 4C11-like	protein-coding
LOC100519707	100519707	2	15227112	15228041	protein;identical;N	olfactory receptor 4C46-like	protein-coding	ENSSSCG00000023843	ENSG00000258817	olfactory receptor, family 4, subfamily C, member 13 [Source:HGNC Symbol;Acc:15169]
LOC100519541	100519541	2	15234770	15235699	protein;identical;N	olfactory receptor 4C46-like	protein-coding
LOC100515430	100515430	2	15260455	15317930	mRNA;identical;N	olfactory receptor 4S1-like	protein-coding				3.77638	3.42696	3.78427	4.29909	3.8411	3.60241	3.25706	3.86807	3.73855	2.0743	3.62864	3.90461	3.78432	2.22479	4.29909	2.0743
LOC100515076	100515076	2	15286969	15287898	protein;identical;N	olfactory receptor 4X2-like	protein-coding	ENSSSCG00000026901	ENSG00000258817	olfactory receptor, family 4, subfamily C, member 13 [Source:HGNC Symbol;Acc:15169]
LOC100518653	100518653	2	15331136	15332167	protein;identical;N	olfactory receptor 4S2-like	protein-coding	ENSSSCG00000014509
LOC100518829	100518829	2	15369765	15370700	protein;identical;N	olfactory receptor 4P4-like	protein-coding	ENSSSCG00000021908
LOC100519014	100519014	2	15383634	15384545	protein;identical;N	olfactory receptor 4P4-like	protein-coding	ENSSSCG00000024703
LOC100519187	100519187	2	15393696	15394619	protein;identical;N	olfactory receptor 4P4-like	protein-coding				5.11687	4.79007	6.97611	15.5988	6.84768	5.91446	7.65005	10.6323	10.9676	2.41205	6.10192	11.5294	6.97925	13.1868	15.5988	2.41205
LOC100515602	100515602	2	15400277	15401209	protein;identical;N	olfactory receptor 4C16-like	protein-coding	ENSSSCG00000027805	ENSG00000258817	olfactory receptor, family 4, subfamily C, member 13 [Source:HGNC Symbol;Acc:15169]
LOC100739250	100739250	2	15413424	15414360	-	olfactory receptor 4C11-like	pseudo
LOC100522784	100522784	2	15484718	15485647	protein;identical;N	olfactory receptor 4X2-like	protein-coding
LOC100523887	100523887	2	15490567	15491496	protein;identical;N	olfactory receptor 4B1-like	protein-coding	ENSSSCG00000024280	ENSG00000175619	olfactory receptor, family 4, subfamily B, member 1 [Source:HGNC Symbol;Acc:8290]
LOC100522977	100522977	2	15511656	15512573	protein;identical;N	olfactory receptor 4B1-like	protein-coding
LOC100523167	100523167	2	15527993	15528922	protein;identical;N	olfactory receptor 4X2-like	protein-coding	ENSSSCG00000027263	ENSG00000258817	olfactory receptor, family 4, subfamily C, member 13 [Source:HGNC Symbol;Acc:15169]
LOC100624489	100624489	2	15539847	15540776	protein;identical;N	olfactory receptor 4S1-like	protein-coding	ENSSSCG00000026912	ENSG00000176555	olfactory receptor, family 4, subfamily S, member 1 [Source:HGNC Symbol;Acc:14705]
LOC100524068	100524068	2	15551954	15552883	protein;identical;N	olfactory receptor 4X1-like	protein-coding
LOC100523356	100523356	2	15566855	15567784	protein;identical;N	olfactory receptor 4X2-like	protein-coding	ENSSSCG00000027213	ENSG00000258817	olfactory receptor, family 4, subfamily C, member 13 [Source:HGNC Symbol;Acc:15169]
LOC100523534	100523534	2	15576680	15577609	protein;identical;N	olfactory receptor 4B1-like	protein-coding	ENSSSCG00000021162	ENSG00000175619	olfactory receptor, family 4, subfamily B, member 1 [Source:HGNC Symbol;Acc:8290]
LOC100523717	100523717	2	15594810	15600250	mRNA;identical;N	olfactory receptor 4B1-like	protein-coding				3.20997	3.22631	3.48109	4.68685	3.34709	3.44432	3.67843	3.03984	3.96699	3.49156	3.77459	4.06869	3.64506	1.64701	4.68685	3.03984
LOC100524237	100524237	2	15613821	15633683	protein;identical;N	olfactory receptor 4S2-like	protein-coding				3.16469	2.95687	3.12876	4.3239	3.32541	3.45132	3.54728	3.1766	3.72647	3.06818	3.1957	3.18599	3.46419	1.36703	4.3239	2.95687
LOC100525679	100525679	2	16018893	16027100	mRNA;identical;N	60S ribosomal protein L39-like	protein-coding				1.40631	1.29391	1.46899	1.28479	1.48361	1.96452	1.57712	1.60728	1.29289	1.95042	1.68647	1.78178	1.3577	0.679731	1.96452	1.28479
NR1H3	397553	2	16539892	16560353	best RefSeq;identical;N	nuclear receptor subfamily 1, group H, member 3	protein-coding	ENSSSCG00000013241	ENSG00000131408	nuclear receptor subfamily 1, group H, member 2 [Source:HGNC Symbol;Acc:7965]	2.24396	2.68046	2.18405	2.08938	2.08638	2.37804	2.24582	2.30912	2.03945	2.59624	2.15311	2.18195	2.13002	0.641015	2.68046	2.03945
ACP2	100513002	2	16557573	16566578	mRNA;identical;N	acid phosphatase 2, lysosomal	protein-coding	ENSSSCG00000013242	ENSG00000134575	acid phosphatase 2, lysosomal [Source:HGNC Symbol;Acc:123]	2.24396	2.74423	2.24876	2.32092	2.3052	2.46874	2.38325	2.22971	2.06018	2.58692	2.46217	2.45884	2.19315	0.684057	2.74423	2.06018
LOC100513197	100513197	2	16566180	16592471	mRNA;identical;N	DNA damage-binding protein 2-like	protein-coding	ENSSSCG00000013243	ENSG00000134574	damage-specific DNA binding protein 2, 48kDa [Source:HGNC Symbol;Acc:2718]	2.04239	2.84656	2.10037	2.17659	2.36492	2.25504	2.07308	2.21954	1.94334	2.39131	2.17797	2.41715	2.03778	0.903219	2.84656	1.94334
CREB3L1	100516663	2	17530736	17564901	mRNA;identical;N	cAMP responsive element binding protein 3-like 1	protein-coding	ENSSSCG00000013263	ENSG00000157613	cAMP responsive element binding protein 3-like 1 [Source:HGNC Symbol;Acc:18856]	2.1436	2.57003	2.12939	2.01608	2.07555	2.10062	2.2159	2.02051	2.12049	2.25314	2.15653	2.15505	2.25685	0.553954	2.57003	2.01608
FUCT1	397229	2	17854696	17862468	best RefSeq;identical;N	GDP-fucose transporter 1	protein-coding	ENSSSCG00000025647	ENSG00000181830	solute carrier family 35, member C1 [Source:HGNC Symbol;Acc:20197]	1.70554	2.06876	1.82613	1.56459	1.83978	1.6754	1.70807	1.63294	1.687	1.87881	1.81532	1.77574	1.87546	0.504175	2.06876	1.56459
CRY2	100517750	2	17893220	17924896	mRNA;identical;N	cryptochrome 2 (photolyase-like)	protein-coding	ENSSSCG00000013270	ENSG00000121671	cryptochrome 2 (photolyase-like) [Source:HGNC Symbol;Acc:2385]	2.31295	2.70219	2.46025	2.35596	2.39394	2.23361	2.36022	2.33865	2.2025	2.58092	2.35707	2.4905	2.37005	0.499691	2.70219	2.2025
LOC100513003	100513003	2	29615725	29743803	mRNA;identical;N	UPF0606 protein C11orf41-like	protein-coding	ENSSSCG00000013311	ENSG00000110427	KIAA1549-like [Source:HGNC Symbol;Acc:24836]	1.87745	2.00703	1.81541	1.95562	1.9988	1.98568	1.98059	2.00949	1.86936	2.03715	1.72582	1.85422	1.98327	0.311329	2.03715	1.72582
LOC100516129	100516129	2	30443567	30530917	-	glutamine and serine-rich protein 1-like	pseudo				2.02141	2.13999	1.6922	1.9102	2.04238	1.92386	1.68666	2.20653	1.72106	2.00468	1.76386	1.71709	1.79737	0.51987	2.20653	1.68666
LOC100520542	100520542	2	40383882	40466532	mRNA;identical;N	anoctamin-5-like	protein-coding	ENSSSCG00000013344	ENSG00000177119		1.95854	1.99773	2.12304	2.19196	2.01695	2.06137	2.00551	2.25313	1.98495	2.0065	2.12222	1.82318	2.09515	0.429949	2.25313	1.82318
LOC100524607	100524607	2	43592926	43611535	-	protein SPT2 homolog	pseudo				1.68651	2.37093	1.55533	1.66889	1.99848	2.14853	1.78147	2.08576	1.96288	2.20683	1.78062	2.14464	2.04404	0.815599	2.37093	1.55533
UEVLD	100524069	2	43627381	43798384	mRNA;identical;N	UEV and lactate/malate dehyrogenase domains	protein-coding	ENSSSCG00000013362	ENSG00000151116	UEV and lactate/malate dehyrogenase domains [Source:HGNC Symbol;Acc:30866]	1.52582	1.88723	1.45697	1.69973	1.81262	1.94349	1.73348	1.89552	1.77009	2.02174	1.8353	1.72887	1.73292	0.564762	2.02174	1.45697
LDHC	100502559	2	43655396	43730838	best RefSeq;similar;N	lactate dehydrogenase C	protein-coding				1.34768	2.23472	1.6222	1.9694	1.94122	2.00261	1.88194	2.10872	1.86912	1.95015	1.93762	1.82665	1.63269	0.887038	2.23472	1.34768
CRSP-2	396574	2	47469139	47472816	best RefSeq;identical;N	calcitonin receptor-stimulating peptide-2	protein-coding	ENSSSCG00000013387	ENSG00000175868	calcitonin-related polypeptide beta [Source:HGNC Symbol;Acc:1438]	2.64175	2.8525	2.39896	3.08511	3.33401	2.89852	2.29823	2.85108	2.9531	2.64659	2.77514	3.00544	2.81944	1.03578	3.33401	2.29823
CALCB	396563	2	47521097	47524173	best RefSeq;poor;N	calcitonin-related polypeptide beta	protein-coding				3.12235	4.30577	3.94486	4.23144	5.10889	4.07122	3.91071	4.47067	5.00756	4.02032	4.15897	4.40778	3.89109	1.98655	5.10889	3.12235
PDE3B	100516060	2	47525722	47651708	mRNA;identical;N	phosphodiesterase 3B, cGMP-inhibited	protein-coding				1.67033	1.91769	1.59077	1.7232	1.95031	1.90571	1.80106	2.06197	1.90778	1.90223	1.85896	1.94936	1.88982	0.471204	2.06197	1.59077
RNF141	100620525	2	52322823	52376471	mRNA;identical;N	ring finger protein 141	protein-coding	ENSSSCG00000027983	ENSG00000110315	ring finger protein 141 [Source:HGNC Symbol;Acc:21159]	1.52648	1.9205	1.51329	1.77299	1.70392	2.04601	1.8651	2.03933	1.49391	2.04953	1.77248	1.84128	2.07804	0.584132	2.07804	1.49391
LOC100620421	100620421	2	53455618	53456547	protein;identical;N	olfactory receptor 4C46-like	protein-coding				4.15059	4.08068	4.4813	5.04735	4.23445	4.62265	3.30565	5.53064	4.47303	3.85634	4.89351	4.71903	3.9502	2.22499	5.53064	3.30565
LOC100737061	100737061	2	53672055	53678545	protein;identical;N	olfactory receptor 5T2-like	protein-coding				3.639	3.59321	3.71541	3.80328	3.23385	3.55224	2.83046	3.96222	3.05222	3.90025	3.70549	4.09991	3.50648	1.26945	4.09991	2.83046
LOC100621340	100621340	2	53681451	53682354	-	olfactory receptor 8J2-like	pseudo
LOC100621528	100621528	2	53686751	53691729	-	nucleolar MIF4G domain-containing protein 1-like	pseudo				4.69796	3.64992	4.88558	5.19581	4.17159	4.48517	4.58777	4.36758	4.45897	4.18684	4.01739	3.95449	4.31065	1.5459	5.19581	3.64992
LOC100621627	100621627	2	53700309	53701218	-	olfactory receptor 8K5-like	pseudo
LOC100621731	100621731	2	53703771	53705143	protein;identical;N	proteasome subunit beta type-5-like	protein-coding				4.2185	2.83524	4.61777	4.19395	4.28712	3.73919	5.13609	4.15336	4.73021	4.35966	4.22191	4.40757	4.3153	2.30085	5.13609	2.83524
C2H1orf35	100513912	2	53870870	53873181	mRNA;identical;N	chromosome 1 open reading frame 35	protein-coding	ENSSSCG00000013991	ENSG00000143793	chromosome 1 open reading frame 35 [Source:HGNC Symbol;Acc:19032]	1.71002	1.65129	2.24973	1.56437	1.77892	1.60408	1.91619	1.51248	1.61961	1.50013	1.36764	1.43829	1.61816	0.882096	2.24973	1.36764
ARF1	100301914	2	53875688	53876645	best RefSeq;identical;N	ADP-ribosylation factor 1	protein-coding	ENSSSCG00000013992	ENSG00000143761	ADP-ribosylation factor 1 [Source:HGNC Symbol;Acc:652]
LOC100514950	100514950	2	53910029	53958047	protein;identical;N	protein Wnt-3a-like	protein-coding				2.30445	2.2748	2.40081	2.35651	2.25921	2.15445	2.48961	1.99305	2.24183	2.2256	2.29281	2.2002	2.33638	0.496558	2.48961	1.99305
LOC100737956	100737956	2	54718833	54744007	-	uncharacterized LOC100737956	pseudo				1.45476	1.48369	1.82456	1.44127	1.92409	2.14158	1.52072	1.6295	1.71755	1.48864	3.70666	2.7279	1.41992	2.28674	3.70666	1.41992
LOC100620594	100620594	2	55523112	55524047	protein;identical;N	olfactory receptor 2M4-like	protein-coding	ENSSSCG00000022491	ENSG00000228198	olfactory receptor, family 2, subfamily M, member 3 [Source:HGNC Symbol;Acc:8269]
LOC100620490	100620490	2	55555258	55556190	protein;identical;N	olfactory receptor 2M3-like	protein-coding	ENSSSCG00000025084	ENSG00000228198	olfactory receptor, family 2, subfamily M, member 3 [Source:HGNC Symbol;Acc:8269]
LOC100523592	100523592	2	55632528	55635237	protein;identical;N	olfactory receptor 2T12-like	protein-coding
LOC100523426	100523426	2	55656567	55657505	protein;identical;N	olfactory receptor 2L13-like	protein-coding	ENSSSCG00000013969	ENSG00000203663	olfactory receptor, family 2, subfamily L, member 2 [Source:HGNC Symbol;Acc:8266]
LOC100523232	100523232	2	55677786	55678724	protein;identical;N	olfactory receptor 2L2-like	protein-coding
LOC100523049	100523049	2	55709785	55710723	protein;identical;N	olfactory receptor 2L2-like	protein-coding	ENSSSCG00000028648	ENSG00000203663	olfactory receptor, family 2, subfamily L, member 2 [Source:HGNC Symbol;Acc:8266]
LOC100522854	100522854	2	55739400	55740338	protein;identical;N	olfactory receptor 2L5-like	protein-coding				3.97183	4.0164	3.82676	3.89945	2.70739	3.38083	3.68883	3.74475	3.46978	3.2605	3.2916	4.12186	3.31721	1.41447	4.12186	2.70739
LOC100522664	100522664	2	56027676	56028620	protein;identical;N	olfactory receptor 2AJ1-like	protein-coding	ENSSSCG00000029505	ENSG00000177275	olfactory receptor, family 2, subfamily AJ, member 1 [Source:HGNC Symbol;Acc:15001]
LOC100628083	100628083	2	56049175	56050033	-	olfactory receptor 2T12-like	pseudo				1.99354	1.92921	2.30839	2.0146	1.89978	2.44564	1.58538	1.7404	1.95444	1.65002	2.19705	1.82559	2.48182	0.896442	2.48182	1.58538
LOC100627234	100627234	2	56087634	56088572	protein;identical;N	olfactory receptor 2L3-like	protein-coding	ENSSSCG00000027811	ENSG00000203663	olfactory receptor, family 2, subfamily L, member 2 [Source:HGNC Symbol;Acc:8266]
LOC100522479	100522479	2	56132702	56133631	-	olfactory receptor 2L2-like	pseudo
LOC100521072	100521072	2	56177880	56178818	protein;identical;N	olfactory receptor 2L3-like	protein-coding	ENSSSCG00000024654	ENSG00000203663	olfactory receptor, family 2, subfamily L, member 2 [Source:HGNC Symbol;Acc:8266]
LOC100520547	100520547	2	56196537	56197493	protein;identical;N	olfactory receptor 2AJ1-like	protein-coding
LOC100520723	100520723	2	56217017	56217955	protein;identical;N	olfactory receptor 2T12-like	protein-coding	ENSSSCG00000028161	ENSG00000177462	olfactory receptor, family 2, subfamily T, member 8 [Source:HGNC Symbol;Acc:15020]
LOC100520892	100520892	2	56234210	56235151	protein;identical;N	olfactory receptor 2T33-like	protein-coding	ENSSSCG00000029454
LOC100626564	100626564	2	56287832	56288767	protein;identical;N	olfactory receptor 2T12-like	protein-coding	ENSSSCG00000021367	ENSG00000177462	olfactory receptor, family 2, subfamily T, member 8 [Source:HGNC Symbol;Acc:15020]
LOC100517702	100517702	2	57014453	57015394	protein;identical;N	olfactory receptor 11L1-like	protein-coding	ENSSSCG00000013953
LOC100514568	100514568	2	60517874	60536034	mRNA;identical;N	trimeric intracellular cation channel type A-like	protein-coding	ENSSSCG00000013864	ENSG00000072954		1.62008	1.99298	1.74293	1.74862	1.81102	1.87792	1.93358	1.9805	1.77574	1.8106	1.77908	1.95529	1.95901	0.372897	1.99298	1.62008
LOC100737822	100737822	2	60571093	60622167	mRNA;identical;N	mediator of RNA polymerase II transcription subunit 26-like	protein-coding				2.23822	2.66961	2.14798	2.28108	2.25765	2.1743	2.26838	2.13485	2.29404	2.38751	2.2617	2.26275	2.41489	0.534757	2.66961	2.13485
EPS15L1	100514037	2	60772010	60876236	mRNA;identical;N	epidermal growth factor receptor pathway substrate 15-like 1	protein-coding				2.28436	2.46304	2.29358	2.31639	2.33218	2.17841	2.24083	2.10056	2.17113	2.30228	2.30626	2.14714	2.27857	0.36248	2.46304	2.10056
TPM4	397608	2	61156657	61172323	best RefSeq;identical;N	tropomyosin 4	protein-coding	ENSSSCG00000013849			2.53332	2.72777	2.55155	2.48539	2.36389	2.58907	2.37502	1.93585	2.48342	2.48253	2.27912	2.40674	2.63399	0.791917	2.72777	1.93585
LOC100738394	100738394	2	61168561	61179019	-	uncharacterized LOC100738394	miscRNA				2.17419	2.8601	2.14199	2.11135	2.03027	2.22669	2.35312	2.21244	2.18109	2.28808	2.35553	1.74538	2.19235	1.11472	2.8601	1.74538
RAB8A	100511006	2	61176944	61196619	best RefSeq;identical;N	RAB8A, member RAS oncogene family	protein-coding	ENSSSCG00000013848	ENSG00000167461	RAB8A, member RAS oncogene family [Source:HGNC Symbol;Acc:7007]	2.62223	2.80456	2.31671	2.59888	2.32123	2.40313	2.5781	2.08749	2.31304	2.51737	2.51547	2.27183	2.3833	0.71707	2.80456	2.08749
LOC100620917	100620917	2	61201036	61218279	protein;identical;N	olfactory receptor 24-like	protein-coding				2.84514	1.88829	2.41838	2.42743	3.09606	3.67634	3.59674	2.89589	2.70687	1.98083	2.53066	2.85826	2.95751	1.78805	3.67634	1.88829
LOC100525329	100525329	2	61228784	61239545	protein;identical;N	olfactory receptor 10H4-like	protein-coding				2.12688	2.28086	2.25893	2.60056	1.93803	2.1399	2.98613	2.50879	2.72207	3.06348	2.38579	2.66505	2.97034	1.12545	3.06348	1.93803
LOC100525507	100525507	2	61259267	61268448	protein;identical;N	olfactory receptor 10H4-like	protein-coding				2.58774	2.11152	2.4206	2.13885	2.26527	1.94157	2.63294	1.90186	2.37057	2.5228	2.1871	2.39168	2.18955	0.731082	2.63294	1.90186
LOC100525684	100525684	2	61278716	61279657	protein;identical;N	olfactory receptor 10H4-like	protein-coding	ENSSSCG00000013846	ENSG00000186723	olfactory receptor, family 10, subfamily H, member 1 [Source:HGNC Symbol;Acc:8172]
LOC100525859	100525859	2	61285059	61286187	protein;identical;N	olfactory receptor 10H4-like	protein-coding				7.10492	7.74255	7.92275	8.35122	8.64317	7.96627	8.66275	7.41055	7.52072	9.68057	8.01778	7.00401	8.21955	2.67656	9.68057	7.00401
LOC100524789	100524789	2	61318289	61319233	protein;identical;N	olfactory receptor 10H1-like	protein-coding	ENSSSCG00000013840	ENSG00000186723	olfactory receptor, family 10, subfamily H, member 1 [Source:HGNC Symbol;Acc:8172]
LOC100524608	100524608	2	61332648	61334092	protein;identical;N	olfactory receptor 24-like	protein-coding
CYP4F2	100113470	2	61344295	61359139	mRNA;identical;N	cytochrome P450, family 4, subfamily F, polypeptide 2	protein-coding	ENSSSCG00000013842	ENSG00000186529	cytochrome P450, family 4, subfamily F, polypeptide 3 [Source:HGNC Symbol;Acc:2646]	1.60713	2.26298	2.55417	1.67176	2.12142	2.16225	0.73988	1.8664	1.65062	0.487484	1.67217	2.43448	1.57934	2.06669	2.55417	0.487484
LOC100739130	100739130	2	61441578	61442672	mRNA;identical;N	cytochrome P450 4F11-like	protein-coding
LOC100739101	100739101	2	61508791	61510199	mRNA;identical;N	cytochrome P450 4F6-like	protein-coding				4.11481	5.51362	6.15444	4.71365	3.45594	4.16056	4.84761	4.96719	4.0562	5.47084	4.19747	4.20616	5.01723	2.6985	6.15444	3.45594
CYP4F55	100620559	2	61524433	61556028	best RefSeq;poor;N	cytochrome P450, family 4, subfamily F, polypeptide 55	protein-coding	ENSSSCG00000027903	ENSG00000186529	cytochrome P450, family 4, subfamily F, polypeptide 3 [Source:HGNC Symbol;Acc:2646]	2.94764	5.36136	5.05384	4.34626	3.39634	3.70563	4.4659	4.21152	4.21722	4.10995	4.28827	3.9575	4.06475	2.41372	5.36136	2.94764
PGLYRP2	396557	2	61567649	61572250	best RefSeq;poor;N	peptidoglycan recognition protein 2	protein-coding	ENSSSCG00000025560	ENSG00000161031	peptidoglycan recognition protein 2 [Source:HGNC Symbol;Acc:30013]	2.40934	2.31721	2.04474	2.46344	2.08375	2.17559	2.19171	1.98714	2.37947	2.21079	2.37358	2.15452	2.3973	0.476301	2.46344	1.98714
LOC100620357	100620357	2	61637019	61647797	mRNA;identical;N	cytochrome P450 4F6-like	protein-coding				4.09626	5.4249	5.12509	4.77418	3.1344	4.21473	4.88119	4.03951	4.46121	4.57998	5.07384	4.58319	3.94106	2.2905	5.4249	3.1344
LOC100736663	100736663	2	62263083	62264033	protein;identical;N	olfactory receptor 7C2-like	protein-coding	ENSSSCG00000013832	ENSG00000188269	olfactory receptor, family 7, subfamily A, member 5 [Source:HGNC Symbol;Acc:8368]
LOC100522064	100522064	2	62272254	62273189	protein;identical;N	olfactory receptor 7A10-like	protein-coding	ENSSSCG00000025945	ENSG00000188269	olfactory receptor, family 7, subfamily A, member 5 [Source:HGNC Symbol;Acc:8368]
LOC100736730	100736730	2	62292908	62293879	protein;identical;N	olfactory receptor 7A17-like	protein-coding	ENSSSCG00000029953	ENSG00000188269	olfactory receptor, family 7, subfamily A, member 5 [Source:HGNC Symbol;Acc:8368]
LOC100522789	100522789	2	62307659	62308637	-	olfactory receptor 7A17-like	pseudo
LOC100522424	100522424	2	62309476	62331376	protein;identical;N	olfactory receptor-like protein OLF4-like	protein-coding				4.45196	4.40002	4.92893	5.62482	4.52719	4.03274	2.12661	8.24168	5.83864	2.23533	6.25634	3.4457	6.21798	6.11507	8.24168	2.12661
LOC100521715	100521715	2	62344729	62345661	protein;identical;N	olfactory receptor 7A17-like	protein-coding	ENSSSCG00000030449	ENSG00000188269	olfactory receptor, family 7, subfamily A, member 5 [Source:HGNC Symbol;Acc:8368]
LOC100522982	100522982	2	62361539	62362492	protein;identical;N	olfactory receptor 7A10-like	protein-coding
LOC100521545	100521545	2	62480310	62481242	protein;identical;N	olfactory receptor-like protein OLF4-like	protein-coding	ENSSSCG00000023541
LOC100521364	100521364	2	62492136	62493068	protein;identical;N	olfactory receptor 7A17-like	protein-coding
LOC100521182	100521182	2	62507452	62508408	protein;identical;N	olfactory receptor 7C2-like	protein-coding	ENSSSCG00000025219	ENSG00000188269	olfactory receptor, family 7, subfamily A, member 5 [Source:HGNC Symbol;Acc:8368]
LOC100521001	100521001	2	62518693	62519649	-	olfactory receptor 7A17-like	pseudo
LOC100520829	100520829	2	62536622	62537611	protein;identical;N	olfactory receptor 7A10-like	protein-coding
LOC100520664	100520664	2	62544425	62546846	-	protection of telomeres protein 1-like	pseudo				4.74426	5.15079	6.25942	5.62652	5.27074	3.83046	1.48939	10.4444	7.97685	2.0011	7.35485	3.28953	7.33665	8.95502	10.4444	1.48939
LOC100520481	100520481	2	62552214	62553113	-	olfactory receptor 7A17-like	pseudo
LOC100520295	100520295	2	62562658	62569135	-	olfactory receptor-like protein OLF4-like	pseudo				4.4969	5.40158	6.43774	4.31693	5.90296	4.80056	2.05702	9.1643	7.74838	2.34139	8.08405	2.11388	7.56243	7.10728	9.1643	2.05702
LOC100520124	100520124	2	62580087	62585436	protein;identical;N	olfactory receptor 7A17-like	protein-coding
LOC100519945	100519945	2	62589757	62590698	protein;identical;N	olfactory receptor 7A10-like	protein-coding
LOC100519591	100519591	2	62624580	62625548	protein;identical;N	olfactory receptor-like protein OLF4-like	protein-coding	ENSSSCG00000013821	ENSG00000188269	olfactory receptor, family 7, subfamily A, member 5 [Source:HGNC Symbol;Acc:8368]
LOC100624838	100624838	2	62637036	62638000	-	olfactory receptor 7A17-like	pseudo
OR7A17	397354	2	62644828	62645796	mRNA;identical;N	olfactory receptor	protein-coding	ENSSSCG00000013822	ENSG00000188269	olfactory receptor, family 7, subfamily A, member 5 [Source:HGNC Symbol;Acc:8368]
LOC100526097	100526097	2	62731033	62751902	protein;identical;N	olfactory receptor-like protein OLF4-like	protein-coding				3.49354	4.59253	4.72694	4.43613	4.36303	2.93374	1.50968	8.64102	6.52631	1.62316	5.79547	2.95737	5.90802	7.13135	8.64102	1.50968
LOC100510893	100510893	2	62754478	62755410	protein;identical;N	olfactory receptor 7A17-like	protein-coding
LOC100511069	100511069	2	62769112	62770044	protein;identical;N	olfactory receptor 7A17-like	protein-coding	ENSSSCG00000023481
LOC100511247	100511247	2	62780961	62781893	protein;identical;N	olfactory receptor 7A17-like	protein-coding
LOC100511440	100511440	2	62796418	62797374	protein;identical;N	olfactory receptor 7C2-like	protein-coding	ENSSSCG00000021014	ENSG00000188269	olfactory receptor, family 7, subfamily A, member 5 [Source:HGNC Symbol;Acc:8368]
LOC100514567	100514567	2	62807987	62808943	-	olfactory receptor 7A5-like	pseudo
LOC100514756	100514756	2	62821139	62822094	-	olfactory receptor 7C2-like	pseudo
LOC100514948	100514948	2	62850782	62852662	-	olfactory receptor-like protein OLF4-like	pseudo
LOC100512890	100512890	2	62871538	62872506	protein;identical;N	olfactory receptor 7A10-like	protein-coding	ENSSSCG00000029101	ENSG00000188269	olfactory receptor, family 7, subfamily A, member 5 [Source:HGNC Symbol;Acc:8368]
LOC100513072	100513072	2	62882750	62883720	-	olfactory receptor 7A10-like	pseudo
LOC100513270	100513270	2	62897237	62898214	-	olfactory receptor 7A17-like	pseudo
LOC100513461	100513461	2	62913509	62914479	-	olfactory receptor 7A17-like	pseudo
LOC100521890	100521890	2	62931931	62932887	protein;identical;N	olfactory receptor 7C2-like	protein-coding	ENSSSCG00000025874	ENSG00000188269	olfactory receptor, family 7, subfamily A, member 5 [Source:HGNC Symbol;Acc:8368]
LOC100522242	100522242	2	62947407	62948339	protein;identical;N	olfactory receptor 7A17-like	protein-coding	ENSSSCG00000013813	ENSG00000188269	olfactory receptor, family 7, subfamily A, member 5 [Source:HGNC Symbol;Acc:8368]
LOC100514036	100514036	2	62959257	62960189	protein;identical;N	olfactory receptor 7A17-like	protein-coding
LOC100738217	100738217	2	62973884	62974816	protein;identical;N	olfactory receptor 7A17-like	protein-coding	ENSSSCG00000013811	ENSG00000188269	olfactory receptor, family 7, subfamily A, member 5 [Source:HGNC Symbol;Acc:8368]
LOC100738259	100738259	2	62977384	62998254	protein;identical;N	olfactory receptor-like protein OLF4-like	protein-coding				4.13664	4.40719	5.2616	5.05521	4.47554	3.25215	1.70918	9.08921	6.6666	1.85639	6.43924	3.1135	6.33694	7.38003	9.08921	1.70918
LOC100511623	100511623	2	63003279	63004235	-	olfactory receptor 7A5-like	pseudo
LOC100511805	100511805	2	63021030	63021983	-	olfactory receptor 7A17-like	pseudo
LOC100511984	100511984	2	63028860	63031298	-	protection of telomeres protein 1-like	pseudo				4.55935	4.30995	5.50023	4.97456	4.75985	4.27796	1.41621	10.1474	7.91509	2.16057	6.53706	4.59678	6.45731	8.73119	10.1474	1.41621
LOC100512156	100512156	2	63035500	63036468	protein;identical;N	olfactory receptor 7A17-like	protein-coding
LOC100512334	100512334	2	63046304	63047321	-	olfactory receptor-like protein OLF4-like	pseudo
LOC100512522	100512522	2	63063716	63064657	protein;identical;N	olfactory receptor 7A17-like	protein-coding
LOC100512706	100512706	2	63073032	63073999	-	olfactory receptor 7A17-like	pseudo
LOC100621595	100621595	2	63172502	63189793	-	zinc finger protein 333-like	pseudo				3.37576	2.8012	3.18251	3.13892	3.16105	3.18165	3.36827	2.90479	2.97364	3.15442	3.31062	3.23151	3.02094	0.574563	3.37576	2.8012
LOC100525210	100525210	2	63197071	63209467	-	group XIIA secretory phospholipase A2-like	pseudo				2.31206	2.22145	1.90145	2.19684	2.28897	2.47752	2.59927	2.7566	2.56747	2.31357	2.50569	2.98452	2.38735	1.08307	2.98452	1.90145
LOC100525034	100525034	2	63209769	63210818	protein;identical;N	olfactory receptor 7A17-like	protein-coding	ENSSSCG00000013807	ENSG00000188269	olfactory receptor, family 7, subfamily A, member 5 [Source:HGNC Symbol;Acc:8368]
LOC100525736	100525736	2	63258456	63287103	-	olfactory receptor 7A5-like	pseudo				3.49037	3.29192	3.18729	3.09659	3.16029	3.83296	3.68699	3.55347	3.33954	3.72071	3.68211	3.35705	3.85283	0.75624	3.85283	3.09659
LOC100525562	100525562	2	63299555	63300487	protein;identical;N	olfactory receptor 7A17-like	protein-coding	ENSSSCG00000013805
LOC100525388	100525388	2	63314674	63315648	protein;identical;N	olfactory receptor 7A10-like	protein-coding	ENSSSCG00000013806	ENSG00000188269	olfactory receptor, family 7, subfamily A, member 5 [Source:HGNC Symbol;Acc:8368]
LOC100738800	100738800	2	63328667	63329592	-	olfactory receptor 7A10-like	pseudo
LOC100524484	100524484	2	63339513	63340480	-	olfactory receptor 7A17-like	pseudo
LOC100738881	100738881	2	63356726	63357679	protein;identical;N	olfactory receptor-like protein OLF4-like	protein-coding
LOC100523591	100523591	2	63383960	63384911	-	olfactory receptor-like protein OLF4-like	pseudo
LOC100523425	100523425	2	63403405	63404342	-	olfactory receptor 7A17-like	pseudo
LOC100739004	100739004	2	63414752	63415699	-	olfactory receptor-like protein OLF4-like	pseudo
LOC100739047	100739047	2	63426329	63430408	-	olfactory receptor-like protein OLF4-like	pseudo
LOC100522853	100522853	2	63437113	63438081	protein;identical;N	olfactory receptor 7A17-like	protein-coding	ENSSSCG00000025330	ENSG00000188269	olfactory receptor, family 7, subfamily A, member 5 [Source:HGNC Symbol;Acc:8368]
LOC100620209	100620209	2	63446653	63447365	-	olfactory receptor 7A17-like	pseudo
LOC100522478	100522478	2	63468638	63469594	protein;identical;N	olfactory receptor-like protein OLF4-like	protein-coding
LOC100522303	100522303	2	63529782	63530738	protein;identical;N	olfactory receptor 7A17-like	protein-coding
LOC100522122	100522122	2	63539752	63540774	-	olfactory receptor 7A17-like	pseudo
LOC100521949	100521949	2	63561088	63562038	protein;identical;N	olfactory receptor 7A17-like	protein-coding
LOC100739286	100739286	2	63625485	63626441	protein;identical;N	olfactory receptor-like protein OLF4-like	protein-coding	ENSSSCG00000013800	ENSG00000188269	olfactory receptor, family 7, subfamily A, member 5 [Source:HGNC Symbol;Acc:8368]
LOC100521773	100521773	2	63653144	63654100	protein;identical;N	olfactory receptor 7A17-like	protein-coding	ENSSSCG00000013802	ENSG00000188269	olfactory receptor, family 7, subfamily A, member 5 [Source:HGNC Symbol;Acc:8368]
LOC100521605	100521605	2	63675490	63676413	protein;identical;N	olfactory receptor 7A17-like	protein-coding	ENSSSCG00000026676	ENSG00000188269	olfactory receptor, family 7, subfamily A, member 5 [Source:HGNC Symbol;Acc:8368]
LOC100739405	100739405	2	63725477	63726421	protein;identical;N	olfactory receptor 7A17-like	protein-coding
LOC100521249	100521249	2	63742533	63743486	protein;identical;N	olfactory receptor 7A17-like	protein-coding
LOC100521070	100521070	2	63747501	63755152	-	ubiquitin-conjugating enzyme E2 D1-like	pseudo				7.33927	6.41896	7.69057	7.04136	6.01108	5.72033	7.77452	6.97451	7.23803	5.65107	5.48638	5.86761	7.43769	2.28814	7.77452	5.48638
LOC100520721	100520721	2	63859268	63860191	protein;identical;N	olfactory receptor 7A17-like	protein-coding	ENSSSCG00000025641	ENSG00000188269	olfactory receptor, family 7, subfamily A, member 5 [Source:HGNC Symbol;Acc:8368]
LOC100520545	100520545	2	63881964	63882919	-	olfactory receptor 7A17-like	pseudo
LOC100520363	100520363	2	63892036	63892986	protein;identical;N	olfactory receptor 7A17-like	protein-coding	ENSSSCG00000013798	ENSG00000188269	olfactory receptor, family 7, subfamily A, member 5 [Source:HGNC Symbol;Acc:8368]
LOC100520180	100520180	2	63909852	63910803	-	olfactory receptor 7A17-like	pseudo
LOC100520009	100520009	2	63930195	63938084	protein;identical;N	olfactory receptor 7A17-like	protein-coding				3.77807	2.89015	3.86124	3.92848	3.88431	2.96984	3.19657	3.63984	3.13742	3.30558	3.49381	2.7624	3.64182	1.16608	3.92848	2.7624
LOC100519824	100519824	2	63947504	63948817	-	olfactory receptor-like protein OLF4-like	pseudo
LOC100519646	100519646	2	63962476	63963419	-	olfactory receptor 7A10-like	pseudo
LOC100519470	100519470	2	63981771	63982692	-	olfactory receptor 7A17-like	pseudo
LOC100519297	100519297	2	63999217	64000170	protein;identical;N	olfactory receptor 7A10-like	protein-coding
LOC100626563	100626563	2	64029134	64030100	-	olfactory receptor 7A17-like	pseudo
LOC100626456	100626456	2	64040031	64040984	protein;identical;N	olfactory receptor 7A10-like	protein-coding	ENSSSCG00000030169	ENSG00000188269	olfactory receptor, family 7, subfamily A, member 5 [Source:HGNC Symbol;Acc:8368]
LOC100626359	100626359	2	64054017	64055456	-	olfactory receptor 7A10-like	pseudo
LOC100626271	100626271	2	64069205	64070170	protein;identical;N	olfactory receptor 7A10-like	protein-coding
LOC100626190	100626190	2	64076400	64091930	protein;identical;N	olfactory receptor 7A17-like	protein-coding				3.72855	2.87909	3.52897	3.804	3.84235	3.92605	3.45034	3.95457	3.91505	3.44163	4.02533	3.46761	4.25003	1.37094	4.25003	2.87909
LOC100625924	100625924	2	64111732	64123182	-	zinc finger protein 333-like	pseudo				3.62524	3.09208	3.08484	3.45929	3.32515	3.47194	3.43129	3.33777	3.22255	3.26194	3.24322	3.33216	3.54603	0.540394	3.62524	3.08484
LOC100518771	100518771	2	64123614	64124358	-	group XIIA secretory phospholipase A2-like	pseudo				2.50364	2.06397	2.5702	2.27875	2.3416	3.01825	2.27698	2.36455	2.77708	2.40166	2.29948	2.73482	2.84175	0.954279	3.01825	2.06397
LOC100518600	100518600	2	64130018	64130998	-	olfactory receptor 7A17-like	pseudo
LOC100518417	100518417	2	64160667	64183207	protein;identical;N	EGF-like module-containing mucin-like hormone receptor-like 2-like	protein-coding				3.96002	3.25012	3.6246	3.82237	3.64319	3.18634	4.04531	3.34583	3.69429	3.58936	3.77017	3.427	3.64654	0.85897	4.04531	3.18634
LOC100518239	100518239	2	64292613	64293536	protein;identical;N	olfactory receptor 7A17-like	protein-coding	ENSSSCG00000013790	ENSG00000188269	olfactory receptor, family 7, subfamily A, member 5 [Source:HGNC Symbol;Acc:8368]
LOC100518060	100518060	2	64306526	64307458	protein;identical;N	olfactory receptor 7A17-like	protein-coding	ENSSSCG00000013789	ENSG00000188269	olfactory receptor, family 7, subfamily A, member 5 [Source:HGNC Symbol;Acc:8368]
LOC100517701	100517701	2	64354088	64399853	-	olfactory receptor 7A17-like	pseudo				4.72214	3.76814	4.9116	5.34133	4.75031	5.18765	4.66775	4.8034	4.32713	4.77301	4.43612	5.09544	3.78917	1.5732	5.34133	3.76814
LOC100517517	100517517	2	64414092	64415036	protein;identical;N	olfactory receptor 7A17-like	protein-coding
LOC100517330	100517330	2	64431999	64447457	mRNA;identical;N	EGF-like module-containing mucin-like hormone receptor-like 2-like	protein-coding				3.16278	2.81547	3.66177	3.53073	3.26616	3.76344	3.07842	4.24187	3.43631	3.53952	3.54573	3.62521	2.84065	1.42641	4.24187	2.81547
LOC100737150	100737150	2	64527659	64538482	mRNA;identical;N	EGF-like module-containing mucin-like hormone receptor-like 2-like	protein-coding				4.08106	3.68811	4.11853	4.40414	3.51598	3.69801	4.05248	3.97147	4.27432	4.21242	3.58655	3.74654	3.98952	0.888161	4.40414	3.51598
LOC100516957	100516957	2	64548711	64558296	mRNA;identical;N	EGF-like module-containing mucin-like hormone receptor-like 2-like	protein-coding				3.58532	3.62561	3.68005	3.92763	3.96584	3.14388	3.91713	3.57388	3.65024	3.85415	3.35706	3.61825	3.99758	0.853696	3.99758	3.14388
LOC100625058	100625058	2	64559496	64560440	protein;identical;N	olfactory receptor 7A17-like	protein-coding
LOC100737270	100737270	2	64597020	64630063	mRNA;identical;N	uncharacterized LOC100737270	protein-coding				3.97556	3.18621	3.59526	3.56802	3.8765	3.02326	4.07548	3.84549	3.75061	3.47336	3.48399	3.74143	3.82314	1.05222	4.07548	3.02326
LOC100624973	100624973	2	64640635	64641579	protein;identical;N	olfactory receptor 7A17-like	protein-coding
ZNF333	100516595	2	64742169	64761435	mRNA;identical;N	zinc finger protein 333	protein-coding	ENSSSCG00000013786	ENSG00000160961	zinc finger protein 333 [Source:HGNC Symbol;Acc:15624]	2.03889	2.25666	2.00512	2.0983	2.04501	1.9373	2.24207	2.4688	2.12727	2.15816	2.03991	1.79126	2.27832	0.677537	2.4688	1.79126
LOC100516420	100516420	2	64776020	64837260	protein;identical;N	EGF-like module-containing mucin-like hormone receptor-like 2-like	protein-coding				4.24329	4.03207	4.38936	5.05904	4.37061	3.95857	4.98385	4.59591	4.11581	4.55217	4.28485	4.42251	4.28998	1.10047	5.05904	3.95857
CD97	396964	2	65098530	65115752	best RefSeq;none;N	CD97 molecule	protein-coding	ENSSSCG00000013775	ENSG00000127507	egf-like module containing, mucin-like, hormone receptor-like 2 [Source:HGNC Symbol;Acc:3337]	2.52657	2.78466	2.43997	2.62405	2.50177	2.32688	2.3147	2.51715	2.47124	2.85504	2.46248	2.45829	2.60181	0.540345	2.85504	2.3147
LOC100513071	100513071	2	65526034	65546519	mRNA;identical;N	uncharacterized protein C19orf57-like	protein-coding	ENSSSCG00000013760	ENSG00000132016	chromosome 19 open reading frame 57 [Source:HGNC Symbol;Acc:28153]	2.48928	2.80722	2.27332	2.29831	2.027	2.03397	2.33572	2.34209	1.98477	2.27711	2.04788	2.31122	2.43826	0.822449	2.80722	1.98477
LOC100524304	100524304	2	66271546	66280444	mRNA;identical;N	phenylalanyl-tRNA synthetase alpha chain-like	protein-coding	ENSSSCG00000013745	ENSG00000179115		2.02354	2.32654	1.82354	1.73725	1.77751	1.99515	1.94913	1.95922	2.06666	2.47796	1.93713	2.23747	3.10202	1.36477	3.10202	1.73725
NFIX	100523536	2	66324280	66395237	mRNA;identical;N	nuclear factor I/X (CCAAT-binding transcription factor)	protein-coding	ENSSSCG00000013742	ENSG00000008441	nuclear factor I/X (CCAAT-binding transcription factor) [Source:HGNC Symbol;Acc:7788]	2.40323	2.78276	2.36885	2.28244	2.156	2.11054	2.30159	2.18516	2.07203	2.31177	2.28231	2.27808	2.33047	0.710724	2.78276	2.07203
LOC100512333	100512333	2	66422360	66447262	-	microtubule-associated serine/threonine-protein kinase 1-like	pseudo				2.09094	2.69003	2.15601	2.04299	2.19709	2.14215	1.97927	2.27774	2.04667	2.28181	2.18405	2.26673	2.17333	0.710752	2.69003	1.97927
LOC100522477	100522477	2	66461402	66466083	mRNA;identical;N	glutaryl-CoA dehydrogenase, mitochondrial-like	protein-coding	ENSSSCG00000013729	ENSG00000105607	glutaryl-CoA dehydrogenase [Source:HGNC Symbol;Acc:4189]	2.82765	2.9547	2.08075	2.65986	2.42369	2.27147	2.74339	2.28168	2.43878	2.82153	2.60099	2.14886	2.44457	0.873955	2.9547	2.08075
LOC100739824	100739824	2	66465840	66472543	protein;identical;N	synaptonemal complex central element protein 2-like	protein-coding				1.77497	2.4918	1.37372	1.80424	1.60983	1.56208	1.47013	1.55221	1.58309	1.72464	1.65787	1.95156	1.83448	1.11807	2.4918	1.37372
TNPO2	100519078	2	66650712	66666011	mRNA;identical;N	transportin 2	protein-coding	ENSSSCG00000013726	ENSG00000105576		2.33291	2.97892	1.86822	2.10571	2.22945	2.14419	1.91845	2.05416	2.25429	2.35442	2.0739	2.21468	2.29677	1.1107	2.97892	1.86822
LOC100517751	100517751	2	67116838	67183501	mRNA;identical;N	zinc finger protein 14-like	protein-coding				2.14269	2.21543	1.93843	2.07703	2.3349	2.25036	1.82911	2.51427	2.29617	2.49538	2.4085	2.44887	2.06678	0.685155	2.51427	1.82911
LOC100624551	100624551	2	67185051	67212078	mRNA;identical;N	mucin-16-like	protein-coding				1.81095	1.51248	1.73274	1.82006	1.93811	1.9109	1.73618	1.98674	1.75767	1.92484	1.84878	1.95351	1.90151	0.474265	1.98674	1.51248
LOC100624296	100624296	2	67250568	67281187	protein;identical;N	zinc finger protein 709-like	protein-coding				3.09881	3.93521	2.85697	3.40376	3.32962	3.41874	3.38932	3.59419	3.28287	3.96417	3.42093	3.52381	3.46807	1.1072	3.96417	2.85697
LOC100738043	100738043	2	67590987	67602434	protein;identical;N	olfactory receptor 7G1-like	protein-coding				2.39932	2.24747	2.03884	2.0333	2.52733	2.40299	2.56501	2.20247	1.80779	1.91482	2.18801	2.4441	1.97831	0.757219	2.56501	1.80779
LOC100514565	100514565	2	67602501	67613590	protein;identical;N	olfactory receptor 7G1-like	protein-coding				1.30307	1.64501	1.62024	2.30964	1.87833	2.42924	1.88715	2.23023	2.05557	2.1641	2.04234	1.89284	2.24574	1.12617	2.42924	1.30307
LOC100514214	100514214	2	67614182	67618549	protein;identical;N	olfactory receptor 7G1-like	protein-coding				2.65201	2.37982	2.69823	3.43053	3.34927	2.7664	3.36429	3.18746	3.31377	3.14034	2.82432	2.92514	2.69479	1.05071	3.43053	2.37982
LOC100514392	100514392	2	67751230	67752729	-	galactoside 2-alpha-L-fucosyltransferase 2-like	pseudo				3.22838	5.18769	3.86653	4.33115	3.62048	3.53645	4.50609	4.03197	3.63375	4.28791	4.06547	4.03746	4.98791	1.95931	5.18769	3.22838
LOC100512332	100512332	2	67854355	67855308	protein;identical;N	olfactory receptor 18-like	protein-coding
LOC100512155	100512155	2	67865552	67866520	protein;identical;N	olfactory receptor 18-like	protein-coding
LOC100511983	100511983	2	67880886	67884083	protein;identical;N	olfactory receptor 7E24-like	protein-coding
LOC100511804	100511804	2	67899730	67905516	protein;identical;N	olfactory receptor 18-like	protein-coding
LOC100526096	100526096	2	67914554	67915483	protein;identical;N	olfactory receptor 7E24-like	protein-coding
LOC100524133	100524133	2	67931821	67935297	mRNA;identical;N	olfactory receptor 18-like	protein-coding
LOC100621091	100621091	2	67937624	67948382	protein;identical;N	olfactory receptor 18-like	protein-coding				4.8707	4.24407	3.23066	2.46765	2.81781	1.35125	3.27429	3.95903	3.54082	2.80472	5.41821	3.55688	5.46972	4.11848	5.46972	1.35125
LOC100524303	100524303	2	67964012	67965042	-	olfactory receptor 18-like	pseudo
LOC100524482	100524482	2	67973896	67974825	protein;identical;N	olfactory receptor 7E24-like	protein-coding	ENSSSCG00000027289	ENSG00000237521	olfactory receptor, family 7, subfamily E, member 24 [Source:HGNC Symbol;Acc:8396]
LOC100620208	100620208	2	67981495	67983358	protein;identical;N	olfactory receptor 7E24-like	protein-coding
LOC100524668	100524668	2	67996282	67997199	protein;identical;N	olfactory receptor 7E24-like	protein-coding	ENSSSCG00000028385	ENSG00000237521	olfactory receptor, family 7, subfamily E, member 24 [Source:HGNC Symbol;Acc:8396]
LOC100524849	100524849	2	68011264	68012193	protein;identical;N	olfactory receptor 18-like	protein-coding
LOC100525032	100525032	2	68030398	68031405	protein;identical;N	olfactory receptor 7E24-like	protein-coding
LOC100525208	100525208	2	68037508	68038432	-	olfactory receptor 7A17-like	pseudo
LOC100525386	100525386	2	68046922	68050784	-	olfactory receptor 7A10-like	pseudo				5.71448	6.11603	3.87233	3.17398	4.73574	1.74987	7.2351	6.24356	5.3491	4.10619	7.56445	5.77627	6.28142	5.81457	7.56445	1.74987
LOC100739131	100739131	2	68059519	68060448	-	olfactory receptor 18-like	pseudo
LOC396788	396788	2	68082637	68083718	protein;poor;N	olfactory receptor	protein-coding	ENSSSCG00000023573	ENSG00000237521	olfactory receptor, family 7, subfamily E, member 24 [Source:HGNC Symbol;Acc:8396]
LOC100525910	100525910	2	68084188	68109838	-	olfactory receptor 7E24-like	pseudo				4.93971	4.10945	3.35168	2.48041	2.83116	1.4779	3.20718	3.84058	4.83779	2.51934	5.37355	3.48235	4.87955	3.89565	5.37355	1.4779
LOC100522302	100522302	2	68137384	68138313	protein;identical;N	olfactory receptor 7E24-like	protein-coding
LOC100523948	100523948	2	68163168	68170611	protein;identical;N	olfactory receptor 18-like	protein-coding				7.29423	5.45191	5.08075	2.48345	5.11488	0.632095	6.24041	6.43431	6.62954	3.57113	7.63668	6.57358	5.22911	7.00458	7.63668	0.632095
LOC100739297	100739297	2	68177004	68177928	-	olfactory receptor 7A17-like	pseudo
LOC100739339	100739339	2	68184740	68185676	-	olfactory receptor 7A10-like	pseudo
LOC100739368	100739368	2	68187636	68190873	protein;identical;N	olfactory receptor 7E24-like	protein-coding
LOC100739415	100739415	2	68190886	68196969	protein;identical;N	olfactory receptor 7E24-like	protein-coding				6.64277	8.08294	4.9791	4.09509	8.10506	2.52789	12.2063	10.2668	6.08128	5.9972	11.8454	8.47823	8.67717	9.67842	12.2063	2.52789
LOC100739456	100739456	2	68214797	68215303	protein;identical;N	olfactory receptor 7E24-like	protein-coding
LOC396791	396791	2	68222846	68223775	protein;poor;N	olfactory receptor	protein-coding
LOC100515010	100515010	2	68282826	68283749	protein;identical;N	olfactory receptor 7D4-like	protein-coding
LOC100521772	100521772	2	68309304	68320846	protein;identical;N	olfactory receptor 18-like	protein-coding				1.41433	1.46468	1.23162	1.87316	1.93708	1.39299	1.51627	1.49591	1.68666	1.49724	1.06906	1.34874	1.48738	0.868013	1.93708	1.06906
LOC100521247	100521247	2	68320941	68321879	protein;identical;N	olfactory receptor 7D2-like	protein-coding
LOC100521430	100521430	2	68329536	68330474	protein;identical;N	olfactory receptor 7C1-like	protein-coding
LOC100521604	100521604	2	68337744	68338665	-	olfactory receptor 7C2-like	pseudo
LOC100521068	100521068	2	68339716	68362045	protein;identical;N	olfactory receptor 7E24-like	protein-coding				5.96962	4.92093	4.66083	7.02599	5.53306	2.60706	5.6869	6.00168	6.07937	6.61686	5.19119	3.77451	3.13048	4.41892	7.02599	2.60706
LOC100520888	100520888	2	68375395	68376405	protein;identical;N	olfactory receptor 18-like	protein-coding
LOC100520719	100520719	2	68390930	68391937	protein;identical;N	olfactory receptor 7E24-like	protein-coding
LOC100520543	100520543	2	68399775	68400707	protein;identical;N	olfactory receptor 7C1-like	protein-coding	ENSSSCG00000023132	ENSG00000188269	olfactory receptor, family 7, subfamily A, member 5 [Source:HGNC Symbol;Acc:8368]
LOC100520361	100520361	2	68424971	68447068	-	60S ribosomal protein L21-like	pseudo				3.92808	4.10548	4.10371	5.39077	5.04716	1.86059	3.79932	4.88834	4.28127	4.51385	3.41338	2.69085	2.60869	3.53018	5.39077	1.86059
LOC100625475	100625475	2	68447465	68448386	-	olfactory receptor 7A10-like	pseudo
LOC100625583	100625583	2	68455664	68459557	-	olfactory receptor 7D2-like	pseudo
LOC100514448	100514448	2	68465871	68466794	protein;identical;N	olfactory receptor 7D4-like	protein-coding
LOC100514822	100514822	2	68493686	68494609	protein;identical;N	olfactory receptor 7D4-like	protein-coding
LOC100519645	100519645	2	68512069	68513007	protein;identical;N	olfactory receptor 7A10-like	protein-coding	ENSSSCG00000027612	ENSG00000188269	olfactory receptor, family 7, subfamily A, member 5 [Source:HGNC Symbol;Acc:8368]
LOC100519469	100519469	2	68528383	68529267	-	olfactory receptor 7C2-like	pseudo
LOC100514628	100514628	2	68533745	68534668	protein;identical;N	olfactory receptor 7D4-like	protein-coding
LOC100518952	100518952	2	68590769	68603691	mRNA;identical;N	probable carboxypeptidase PM20D1-like	protein-coding	ENSSSCG00000022985			2.27093	2.88513	2.47015	3.28201	3.1812	3.17985	3.20521	3.34323	2.88944	2.99904	2.8762	3.11667	3.10467	1.0723	3.34323	2.27093
LOC100622042	100622042	2	68629612	68630535	protein;identical;N	olfactory receptor 7D4-like	protein-coding
LOC100519130	100519130	2	68642526	68654368	mRNA;identical;N	probable carboxypeptidase PM20D1-like	protein-coding	ENSSSCG00000022738	ENSG00000162877	peptidase M20 domain containing 1 [Source:HGNC Symbol;Acc:26518]	2.72344	2.71869	2.64735	3.27422	3.14704	2.78001	2.74139	3.32604	2.43453	2.95541	2.41836	3.16284	2.90758	0.907687	3.32604	2.41836
LOC100514275	100514275	2	68667446	68668372	protein;identical;N	olfactory receptor 7D4-like	protein-coding
LOC100514092	100514092	2	68693469	68694389	protein;identical;N	olfactory receptor 7D4-like	protein-coding
LOC100518770	100518770	2	68710727	68711658	-	olfactory receptor 7D2-like	pseudo
LOC100518599	100518599	2	68724638	68725576	protein;identical;N	olfactory receptor 7A10-like	protein-coding	ENSSSCG00000024322
LOC100513718	100513718	2	68753138	68754058	protein;identical;N	olfactory receptor 7D4-like	protein-coding
LOC100737697	100737697	2	68756313	68757233	protein;identical;N	olfactory receptor 7D4-like	protein-coding
LOC100518416	100518416	2	68777965	68778896	-	olfactory receptor 7D2-like	pseudo
LOC100513910	100513910	2	68792642	68793565	protein;identical;N	olfactory receptor 7D4-like	protein-coding
LOC100624355	100624355	2	68807551	68808489	protein;identical;N	olfactory receptor 7A10-like	protein-coding
LOC100518059	100518059	2	68829835	68830770	protein;identical;N	olfactory receptor 7A10-like	protein-coding	ENSSSCG00000029560	ENSG00000188269	olfactory receptor, family 7, subfamily A, member 5 [Source:HGNC Symbol;Acc:8368]
LOC100517880	100517880	2	68840349	68841287	protein;identical;N	olfactory receptor 7D4-like	protein-coding
LOC100513198	100513198	2	68920481	68929622	mRNA;identical;N	F-box/LRR-repeat protein 12-like	protein-coding	ENSSSCG00000013670	ENSG00000127452		2.42396	2.57701	2.30369	2.41608	2.43013	2.47893	2.37167	2.59871	2.45246	2.88508	2.38719	2.58285	2.93623	0.632535	2.93623	2.30369
LOC100518538	100518538	2	70820196	70939936	-	vomeronasal type-2 receptor 26-like	pseudo				1.78947	1.83833	1.95138	1.98359	2.1463	2.05247	2.10004	2.0307	2.05225	2.03931	1.95613	2.13065	1.97847	0.356833	2.1463	1.78947
ANGPTL4	397628	2	71272459	71279585	best RefSeq;mismatch;N	angiopoietin-like 4	protein-coding	ENSSSCG00000013599	ENSG00000167772	angiopoietin-like 4 [Source:HGNC Symbol;Acc:16039]	2.28282	2.90546	1.72839	1.71055	2.1502	2.4786	2.17599	2.02949	2.05405	2.05582	2.25659	2.32987	2.07175	1.19491	2.90546	1.71055
KANK3	100513584	2	71305497	71320232	mRNA;identical;N	KN motif and ankyrin repeat domains 3	protein-coding	ENSSSCG00000013598	ENSG00000186994	KN motif and ankyrin repeat domains 3 [Source:HGNC Symbol;Acc:24796]	1.91357	2.20022	1.64105	1.80826	1.94721	2.33964	1.8477	2.01062	2.05833	2.16179	1.75257	1.93933	2.06113	0.698587	2.33964	1.64105
LOC100522063	100522063	2	72483089	72484153	protein;identical;N	heterogeneous nuclear ribonucleoproteins A2/B1-like	protein-coding	ENSSSCG00000028617			4.33923	5.20801	4.96135	9.30313	8.04531	8.6594	8.27983	8.12926	6.70798	14.4834	10.7869	8.72422	3.84478	10.6387	14.4834	3.84478
LOC100739416	100739416	2	72484174	72514181	protein;identical;N	putative methyl-CpG-binding domain protein 3-like 5-like	protein-coding				4.12852	5.02071	4.337	7.42255	7.45046	8.90008	6.80354	9.20345	6.68887	12.3562	10.4379	10.333	3.18039	9.17583	12.3562	3.18039
LOC100522980	100522980	2	72526600	72527664	protein;identical;N	heterogeneous nuclear ribonucleoproteins A2/B1-like	protein-coding	ENSSSCG00000024580	ENSG00000170144	heterogeneous nuclear ribonucleoprotein A3 [Source:HGNC Symbol;Acc:24941]	4.656	5.1476	5.43246	9.73976	7.39312	8.42624	9.08132	8.84018	6.44857	14.3511	10.6964	9.25146	3.6007	10.7503	14.3511	3.6007
LOC100522423	100522423	2	72542681	72569824	protein;identical;N	uncharacterized LOC100522423	protein-coding				5.38593	5.23756	5.17469	8.52025	8.09751	9.40938	7.92191	10.0116	7.61047	13.3178	11.2717	10.9242	3.61939	9.69837	13.3178	3.61939
LOC100522241	100522241	2	72570063	72570752	protein;identical;N	putative methyl-CpG-binding domain protein 3-like 5-like	protein-coding
LOC100620815	100620815	2	73822604	73904874	mRNA;identical;N	scaffold attachment factor B1-like	protein-coding	ENSSSCG00000013522	ENSG00000160633	scaffold attachment factor B [Source:HGNC Symbol;Acc:10520]	1.95543	2.37044	1.93267	1.97165	2.09576	2.07327	2.01832	2.0128	2.08312	2.2516	2.09388	2.14845	2.22897	0.437769	2.37044	1.93267
SAFB2	100515877	2	73905206	73939974	mRNA;identical;N	scaffold attachment factor B2	protein-coding	ENSSSCG00000013523	ENSG00000160633	scaffold attachment factor B [Source:HGNC Symbol;Acc:10520]	2.01585	2.3691	2.11702	2.15939	2.09081	2.12962	1.96293	2.24729	2.15213	2.19985	2.11578	2.1131	2.16325	0.406163	2.3691	1.96293
LOC100523947	100523947	2	74907403	74938402	mRNA;identical;N	endophilin-A2-like	protein-coding	ENSSSCG00000013508	ENSG00000141985	SH3-domain GRB2-like 1 [Source:HGNC Symbol;Acc:10830]	2.41715	2.82654	2.44098	2.61474	2.52073	2.37616	2.53566	2.37962	2.45407	2.59278	2.45098	2.36852	2.60243	0.458026	2.82654	2.36852
LOC100622728	100622728	2	76035369	76057180	mRNA;identical;N	transducin-like enhancer protein 2-like	protein-coding	ENSSSCG00000028995	ENSG00000065717	transducin-like enhancer of split 2 (E(sp1) homolog, Drosophila) [Source:HGNC Symbol;Acc:11838]	2.02226	2.67141	1.63393	2.05282	2.12334	2.14578	1.90615	1.89009	1.94523	2.0612	2.05246	2.11287	1.91972	1.03748	2.67141	1.63393
LOC100621275	100621275	2	76599959	76631876	mRNA;identical;N	guanine nucleotide-binding protein G(I)/G(S)/G(O) subunit gamma-7-like	protein-coding				2.28205	2.73298	2.20312	2.48467	2.48232	2.2057	2.27715	2.09523	2.38578	2.58282	2.2248	2.1656	2.46142	0.637753	2.73298	2.09523
AP3D1	100049700	2	76962353	76974416	mRNA;identical;N	adaptor-related protein complex 3, delta 1 subunit	protein-coding				2.32437	2.52715	2.39075	2.36562	2.1866	2.01497	2.22725	2.16402	2.14797	2.27927	2.01356	2.21432	2.21874	0.513592	2.52715	2.01356
AMH	397578	2	76981629	76983243	best RefSeq;poor;N	anti-Mullerian hormone	protein-coding
LOC100516539	100516539	2	77016049	77064633	mRNA;identical;N	splicing factor 3A subunit 2-like	protein-coding				2.07048	2.4836	2.07314	2.28101	2.21433	2.19221	1.91953	2.14195	2.1101	2.37617	2.16047	2.16252	2.38714	0.564069	2.4836	1.91953
LOC100525449	100525449	2	77193427	77217424	mRNA;identical;N	RNA exonuclease 1 homolog	protein-coding	ENSSSCG00000030272	ENSG00000079313	REX1, RNA exonuclease 1 homolog (S. cerevisiae) [Source:HGNC Symbol;Acc:24616]	2.28608	2.52852	2.3576	2.32372	2.25254	2.0408	2.47484	2.19312	2.17087	2.44824	2.28606	2.46583	2.45011	0.487718	2.52852	2.0408
LOC100738966	100738966	2	77320043	77339354	mRNA;identical;N	tRNA-specific adenosine deaminase-like protein 3-like	protein-coding	ENSSSCG00000013446	ENSG00000227500	secretory carrier membrane protein 4 [Source:HGNC Symbol;Acc:30385]	2.17025	2.66451	2.25903	2.27131	2.21401	1.97893	2.11263	2.09693	2.01963	2.12235	2.29681	2.36217	2.22628	0.685573	2.66451	1.97893
LOC100513338	100513338	2	77430360	77454359	mRNA;identical;N	RNA exonuclease 1 homolog	protein-coding	ENSSSCG00000028233	ENSG00000079313	REX1, RNA exonuclease 1 homolog (S. cerevisiae) [Source:HGNC Symbol;Acc:24616]	2.34452	2.5789	2.28603	2.24744	2.15975	2.17504	2.38132	2.21181	2.24699	2.42782	2.18421	2.36047	2.53531	0.419156	2.5789	2.15975
KLF16	100302638	2	77457928	77468123	best RefSeq;poor;N	Kruppel-like factor 16	protein-coding	ENSSSCG00000024672	ENSG00000129911	Kruppel-like factor 16 [Source:HGNC Symbol;Acc:16857]	1.81816	2.25433	1.92842	1.84075	1.69338	1.84084	1.77913	1.79706	1.82677	2.10848	1.9241	1.72162	1.8155	0.56095	2.25433	1.69338
MED16	100521655	2	77471296	77506626	mRNA;identical;N	mediator complex subunit 16	protein-coding	ENSSSCG00000013416	ENSG00000175221	mediator complex subunit 16 [Source:HGNC Symbol;Acc:17556]	2.21457	2.90843	2.45957	2.40241	2.11349	2.14123	2.19366	2.25866	2.18853	2.56333	2.31714	2.3402	2.5413	0.794945	2.90843	2.11349
LOC100623333	100623333	2	77655705	77682931	mRNA;identical;N	DNA-directed RNA polymerases I, II, and III subunit RPABC1-like	protein-coding	ENSSSCG00000021472	ENSG00000099817	polymerase (RNA) II (DNA directed) polypeptide E, 25kDa [Source:HGNC Symbol;Acc:9192]	1.96747	2.71962	2.13683	2.04606	2.24594	2.34477	2.1023	2.00659	1.91509	2.31923	2.15019	2.32547	2.18048	0.804527	2.71962	1.91509
GPX4	399537	2	77673720	77676083	best RefSeq;identical;N	glutathione peroxidase 4	protein-coding				1.90258	2.46529	2.06449	1.83255	2.01017	2.20351	2.0011	1.95773	1.89303	2.04104	1.92239	2.20653	2.09613	0.632737	2.46529	1.83255
LOC100623993	100623993	2	77677962	77693056	mRNA;identical;N	protein strawberry notch homolog 2-like	protein-coding	ENSSSCG00000030042	ENSG00000064932	strawberry notch homolog 2 (Drosophila) [Source:HGNC Symbol;Acc:29158]	2.50234	3.02063	2.3113	2.48942	2.33814	2.25131	2.42378	2.29859	2.10404	2.5806	2.33723	2.44957	2.39456	0.916593	3.02063	2.10404
STK11	100512213	2	77806051	77823648	mRNA;identical;N	serine/threonine kinase 11	protein-coding	ENSSSCG00000013429	ENSG00000118046	serine/threonine kinase 11 [Source:HGNC Symbol;Acc:11389]	2.80475	3.00714	2.40853	2.71204	2.42527	2.15625	2.42689	2.21507	2.17222	2.73963	2.38151	2.26409	2.70251	0.850884	3.00714	2.15625
OBSCN	100516544	2	78623614	78711160	mRNA;identical;N	obscurin, cytoskeletal calmodulin and titin-interacting RhoGEF	protein-coding				2.43371	2.14338	2.34902	2.48806	2.36972	2.30021	2.5074	2.4419	2.30552	2.41394	2.29638	2.32654	2.53768	0.394302	2.53768	2.14338
LOC100516725	100516725	2	78906126	78909338	protein;identical;N	butyrophilin subfamily 2 member A1-like	protein-coding				4.44005	4.37158	4.04769	4.33801	4.7257	4.12629	4.44697	4.83964	4.16791	4.4421	4.54734	4.08774	5.03011	0.982419	5.03011	4.04769
LOC100738299	100738299	2	79080133	79146381	-	uncharacterized LOC100738299	pseudo				2.26726	1.99339	1.79025	2.01156	1.96059	2.35101	2.1407	1.95493	1.93538	1.95291	2.08816	2.14409	2.03507	0.560752	2.35101	1.79025
LOC100518897	100518897	2	80296765	80318889	mRNA;identical;N	UPF0544 protein C5orf45 homolog	protein-coding	ENSSSCG00000014015			1.93156	2.65549	2.08686	2.02469	2.14214	2.32977	2.02065	2.18974	2.02789	2.11726	2.12715	2.08938	2.35037	0.723929	2.65549	1.93156
LOC100518718	100518718	2	80318820	80330047	mRNA;identical;N	sequestosome-1-like	protein-coding	ENSSSCG00000014016	ENSG00000161011	sequestosome 1 [Source:HGNC Symbol;Acc:11280]	2.42655	3.04269	2.2353	2.23654	1.99894	2.22596	2.16148	2.36415	2.05927	2.35345	2.17643	2.29714	2.48579	1.04375	3.04269	1.99894
LOC100622204	100622204	2	81195527	81196456	protein;identical;N	olfactory receptor 1L1-like	protein-coding	ENSSSCG00000029585	ENSG00000221888	olfactory receptor, family 1, subfamily C, member 1 [Source:HGNC Symbol;Acc:8182]
LOC100622111	100622111	2	81202090	81203019	protein;identical;N	olfactory receptor 1L1-like	protein-coding	ENSSSCG00000020949	ENSG00000221888	olfactory receptor, family 1, subfamily C, member 1 [Source:HGNC Symbol;Acc:8182]
ZNF354A	100621931	2	81245340	81275096	mRNA;identical;N	zinc finger protein 354A	protein-coding				2.26362	2.80835	2.2316	2.17668	2.36492	2.42688	2.58394	2.59982	2.35905	2.62302	2.2652	2.50185	2.40864	0.631665	2.80835	2.17668
LOC100736731	100736731	2	81277783	81278712	protein;identical;N	olfactory receptor 1L1-like	protein-coding	ENSSSCG00000028874	ENSG00000221888	olfactory receptor, family 1, subfamily C, member 1 [Source:HGNC Symbol;Acc:8182]
LOC100736761	100736761	2	81317688	81344550	-	cytochrome c-like	pseudo				1.97324	2.73092	1.77444	2.10731	2.34363	2.25968	2.16727	1.91299	2.4869	2.12236	1.91752	1.98311	2.09391	0.956478	2.73092	1.77444
LOC100736845	100736845	2	81844655	81852172	mRNA;identical;N	protein RMD5 homolog B-like	protein-coding	ENSSSCG00000014033	ENSG00000145916	required for meiotic nuclear division 5 homolog B (S. cerevisiae) [Source:HGNC Symbol;Acc:26181]	1.85217	2.38103	1.87227	1.87772	2.17718	1.92133	2.04132	1.94315	1.85473	2.13151	2.16315	2.0064	2.0129	0.528867	2.38103	1.85217
FAM193B	100511495	2	81859341	81890913	best RefSeq;mismatch;N	family with sequence similarity 193, member B	protein-coding	ENSSSCG00000014038	ENSG00000146067	family with sequence similarity 193, member B [Source:HGNC Symbol;Acc:25524]	2.32165	2.76071	2.08457	2.30462	2.29626	2.16116	2.20906	2.25142	2.08107	2.26338	2.17092	2.28947	2.36245	0.679637	2.76071	2.08107
LOC100524242	100524242	2	83174944	83191130	mRNA;identical;N	uncharacterized LOC100524242	protein-coding	ENSSSCG00000014060	ENSG00000122203	KIAA1191 [Source:HGNC Symbol;Acc:29209]	2.00983	2.3994	1.95635	2.24751	2.57528	2.09216	2.34244	2.20792	1.83289	2.29602	2.14416	2.2781	2.08846	0.742397	2.57528	1.83289
LOC100738219	100738219	2	83722650	83801946	mRNA;identical;N	FCH domain only protein 2-like	protein-coding				1.48062	1.85005	1.39735	1.67426	1.8662	1.76135	1.78575	1.9698	1.50627	1.83421	1.50493	1.66492	1.71142	0.572453	1.9698	1.39735
AP3B1	100049670	2	88534908	88719584	best RefSeq;poor;N	adaptor-related protein complex 3, beta 1 subunit	protein-coding				1.94348	2.01884	2.03204	1.86173	1.93619	1.92401	2.04156	1.98229	2.10999	2.00215	1.97342	2.02947	1.9484	0.248262	2.10999	1.86173
LOC100510894	100510894	2	89746739	89810053	mRNA;identical;N	junction-mediating and -regulatory protein-like	protein-coding				1.53303	2.03975	1.70846	1.67046	1.73285	1.70641	1.71772	1.879	1.75159	1.93591	1.86721	1.74863	1.68922	0.506714	2.03975	1.53303
LOC100517639	100517639	2	96292947	96325689	-	tubulin beta-2 chain-like	pseudo				2.07778	1.92086	2.12819	2.03925	1.67103	1.4938	1.59608	2.00706	2.10177	2.07791	2.02801	1.92047	2.06261	0.634392	2.12819	1.4938
MEF2C	733590	2	98794388	98885272	best RefSeq;poor;N	myocyte enhancer factor 2C	protein-coding	ENSSSCG00000014149	ENSG00000081189	myocyte enhancer factor 2C [Source:HGNC Symbol;Acc:6996]	2.41987	2.37912	2.46278	2.29751	2.13172	2.19918	2.19932	1.98446	2.40187	2.16128	2.29165	2.19562	2.24214	0.478328	2.46278	1.98446
LOC100521436	100521436	2	104268891	104541762	mRNA;identical;N	protein FAM172A-like	protein-coding				2.22822	2.12129	2.25091	2.16562	2.03083	2.11995	2.15714	2.02438	2.19447	2.16093	2.29157	2.08181	2.14708	0.267184	2.29157	2.02438
LOC100739837	100739837	2	104585260	104772005	mRNA;identical;N	uncharacterized protein KIAA0825-like	protein-coding				2.30723	2.09824	2.28511	2.14612	2.1382	2.02333	2.08887	2.05171	2.15451	2.10681	2.20281	2.16083	2.09996	0.283899	2.30723	2.02333
LOC100737092	100737092	2	107297124	107362407	mRNA;identical;N	endoplasmic reticulum aminopeptidase 2-like	protein-coding				2.31204	1.9183	2.23038	2.12304	2.24547	1.96733	2.26414	2.34311	1.89694	2.11968	2.13028	2.00027	2.23832	0.446176	2.34311	1.89694
LOC100624171	100624171	2	109350205	109420962	protein;identical;N	60S acidic ribosomal protein P1-like	protein-coding				2.33881	2.07179	2.10761	2.15288	2.10841	1.95495	2.0022	2.03537	2.1301	1.93112	1.91373	1.96765	2.01003	0.425079	2.33881	1.91373
LOC100512829	100512829	2	113548471	113670349	-	dematin-like	pseudo				2.24847	2.15522	2.13818	2.03231	2.02222	2.04168	2.13263	1.99192	2.18681	2.02783	2.17404	2.21578	2.10802	0.256543	2.24847	1.99192
LOC100626832	100626832	2	133997940	134086525	mRNA;identical;N	uncharacterized LOC100626832	protein-coding				2.11567	1.95024	2.21824	2.08528	2.18794	2.06872	2.04514	1.99202	2.12114	2.1155	2.08478	1.99882	2.04438	0.268004	2.21824	1.95024
ADAMTS19	100518181	2	137454341	137747871	mRNA;identical;N	ADAM metallopeptidase with thrombospondin type 1 motif, 19	protein-coding				2.15089	1.99472	2.01646	1.97875	1.94122	1.89797	2.123	1.79192	1.92162	1.96618	1.94606	1.86757	1.84571	0.358978	2.15089	1.79192
RAD50	100522666	2	140313730	140407468	mRNA;identical;N	RAD50 homolog (S. cerevisiae)	protein-coding	ENSSSCG00000014280	ENSG00000113522		1.94711	2.08307	1.68972	1.84167	2.07135	2.0486	1.89764	1.98141	1.82977	2.02968	1.77336	2.01233	2.01267	0.393347	2.08307	1.68972
KIF3A	100525739	2	140469304	140537885	mRNA;identical;N	kinesin family member 3A	protein-coding	ENSSSCG00000014283	ENSG00000131437	kinesin family member 3A [Source:HGNC Symbol;Acc:6319]	1.53751	1.94333	1.69425	1.74581	1.78316	1.97453	1.70301	1.66675	1.78506	1.77436	1.62665	1.76748	2.00194	0.464427	2.00194	1.53751
LOC100737398	100737398	2	140748905	140804247	mRNA;identical;N	AF4/FMR2 family member 4-like	protein-coding				1.68128	2.30989	1.67646	1.79905	1.95383	2.04893	1.7736	2.29333	1.96415	2.18289	1.89244	2.04234	1.95433	0.633432	2.30989	1.67646
LOC100524672	100524672	2	140826589	140848160	mRNA;identical;N	uncharacterized LOC100524672	protein-coding	ENSSSCG00000023344	ENSG00000155329		1.36119	1.95286	1.22704	1.62534	1.72648	2.02286	1.72636	2.29651	1.52172	1.6502	1.81519	1.80113	1.67494	1.06947	2.29651	1.22704
LOC100512951	100512951	2	142041968	142073774	-	uncharacterized LOC100512951	pseudo				2.2346	2.5173	2.06424	2.2565	2.17799	2.08241	2.1791	2.12962	2.12888	2.32636	2.20372	2.35387	2.29227	0.453055	2.5173	2.06424
LOC100513527	100513527	2	142228170	142238381	mRNA;identical;N	ubiquitin-conjugating enzyme E2B	protein-coding				1.53703	2.87422	1.62479	2.16451	2.2046	1.90696	1.72469	2.39979	1.78579	2.2418	2.47286	2.04747	2.34284	1.33719	2.87422	1.53703
CDKN2AIPNL	100513343	2	142249338	142257224	best RefSeq;identical;N	CDKN2A interacting protein N-terminal like	protein-coding				1.7587	2.5285	1.80863	1.72862	1.85424	1.79105	1.42303	1.96874	1.84842	1.87026	1.91819	1.49796	1.92319	1.10547	2.5285	1.42303
PHF15	100513723	2	142403818	142442598	mRNA;identical;N	PHD finger protein 15	protein-coding	ENSSSCG00000014303	ENSG00000043143	PHD finger protein 15 [Source:HGNC Symbol;Acc:22984]	2.1795	2.53168	2.15069	2.23102	2.16931	2.14337	2.40005	1.99736	2.30493	2.27841	2.33222	2.24056	2.41709	0.534323	2.53168	1.99736
SEC24A	100511986	2	142498904	142565796	best RefSeq;mismatch;N	SEC24 family, member A (S. cerevisiae)	protein-coding	ENSSSCG00000014304	ENSG00000138802	SEC24 family, member B (S. cerevisiae) [Source:HGNC Symbol;Acc:10704]	1.41797	2.19814	1.53353	1.50399	1.70522	1.65212	1.70447	2.06602	1.74158	1.82004	1.45268	1.70808	1.73562	0.780167	2.19814	1.41797
DDX46	100626833	2	142588609	142644711	mRNA;identical;N	DEAD (Asp-Glu-Ala-Asp) box polypeptide 46	protein-coding	ENSSSCG00000026644	ENSG00000145833	DEAD (Asp-Glu-Ala-Asp) box polypeptide 46 [Source:HGNC Symbol;Acc:18681]	1.55737	2.19849	1.55451	1.75339	2.28057	2.00067	1.6489	1.95286	1.8528	2.05162	1.93284	1.78935	1.78892	0.726057	2.28057	1.55451
SPOCK1	100620623	2	144721033	145255855	mRNA;identical;N	sparc/osteonectin, cwcv and kazal-like domains proteoglycan (testican) 1	protein-coding				2.24807	1.94812	2.4264	2.18256	2.11981	1.99826	2.21599	1.96919	2.16968	2.0598	2.12418	2.11761	2.13702	0.478284	2.4264	1.94812
LOC100517813	100517813	2	145684081	145758694	-	protein FAM13B-like	pseudo				1.69253	1.83205	1.50049	1.8263	1.97221	1.68331	1.60394	1.87609	1.73156	1.79547	1.78826	1.75612	1.70952	0.471728	1.97221	1.50049
MATR3	100521716	2	147013504	147066323	mRNA;identical;N	matrin 3	protein-coding	ENSSSCG00000014343	ENSG00000015479	matrin 3 [Source:HGNC Symbol;Acc:6912]	1.81613	2.38919	1.83027	1.567	1.86578	2.16609	1.788	1.99839	1.76375	1.91303	1.9137	1.60953	2.10065	0.822189	2.38919	1.567
LOC100624522	100624522	2	147014923	147018498	-	uncharacterized LOC100624522	miscRNA				1.25997	2.23859	0.925796	1.96131	1.58374	2.27482	2.04163	1.29683	1.03993	1.96902	1.80029	1.42856	2.22791	1.34902	2.27482	0.925796
PCDHA5	100738784	2	148440882	148447111	protein;identical;N	protocadherin alpha 5	protein-coding				1.55937	1.45881	1.43659	1.28403	2.13135	1.87449	1.43711	1.70204	1.42499	1.81578	4.29735	0.764117	1.66711	3.53324	4.29735	0.764117
LOC100738826	100738826	2	148447159	148450181	-	protocadherin alpha-6-like	pseudo				2.40033	4.42978	3.45887	4.20884	3.40563	3.52945	3.03815	4.58191	3.25866	2.88826	5.39322	2.79977	3.73061	2.99289	5.39322	2.40033
LOC100738868	100738868	2	148450367	148459957	-	protocadherin alpha-7-like	pseudo				2.4654	2.69592	2.82385	4.00958	2.59171	2.65725	2.87954	2.53016	3.04469	2.72351	3.76172	2.40292	2.56697	1.60666	4.00958	2.40292
LOC100514339	100514339	2	148875910	148887461	protein;identical;N	protocadherin beta-2-like	protein-coding				2.28201	2.31591	2.04213	2.96758	1.32402	1.83901	1.8573	2.26051	1.74634	2.1137	2.46705	0.853065	0.275672	2.69191	2.96758	0.275672
LOC100521612	100521612	2	148897905	148900536	mRNA;identical;N	protocadherin beta-5-like	protein-coding	ENSSSCG00000014380	ENSG00000197479	protocadherin beta 11 [Source:HGNC Symbol;Acc:8682]	4.0248	3.43027	3.34967	4.44618	2.72401	2.10541	3.85272	3.16262	3.19705	3.33075	4.9106	3.25138	3.94241	2.80519	4.9106	2.10541
LOC100521779	100521779	2	148910217	148913202	mRNA;identical;N	protocadherin beta-4-like	protein-coding	ENSSSCG00000014378	ENSG00000197479	protocadherin beta 11 [Source:HGNC Symbol;Acc:8682]	3.80451	3.03556	3.15522	4.9064	2.76023	2.08985	3.53473	2.41999	2.90236	3.51509	4.7385	2.42677	1.67647	3.22993	4.9064	1.67647
LOC100514515	100514515	2	148922995	148924737	protein;identical;N	protocadherin beta-5-like	protein-coding				4.14905	3.61936	3.58483	4.94547	2.67046	2.23704	4.04919	3.45253	3.16917	3.51768	5.29225	3.53791	4.24022	3.05521	5.29225	2.23704
LOC100739340	100739340	2	148932557	148934424	protein;identical;N	protocadherin beta-10-like	protein-coding
PCDHB16	100739369	2	148934568	148938119	protein;identical;N	protocadherin beta 16	protein-coding				1.95504	1.20366	2.08035	1.80659	1.753	0.211508	1.89485	2.04537	1.44331	1.08301	2.22542	1.76422	1.84648	2.01391	2.22542	0.211508
LOC100739419	100739419	2	148942983	148948597	protein;identical;N	protocadherin beta-6-like	protein-coding				2.16395	1.99171	1.987	2.13675	1.67459	0.65468	1.14633	1.32902	1.32346	1.67694	1.72685	2.26813	2.00477	1.61345	2.26813	0.65468
LOC100515601	100515601	2	149020186	149027866	protein;identical;N	protocadherin beta-6-like	protein-coding				2.40745	1.81841	2.50046	1.93481	1.65488	1.20164	2.13067	2.15925	2.45832	1.78626	1.01389	2.04773	1.90385	1.48657	2.50046	1.01389
LOC100739498	100739498	2	149034329	149035962	-	protocadherin beta-17-like	pseudo				1.57151	1.9998	1.7815	1.26967	1.7221	0.066281	0	0.009976	0.030174	1.51411	1.57484	1.13847	1.76104	1.9998	1.9998	0
LOC100737316	100737316	2	149090893	149094185	mRNA;identical;N	protocadherin beta-11-like	protein-coding				2.6962	2.57831	2.29604	3.1822	2.29982	1.02041	2.33808	2.50028	2.61488	1.85712	2.76571	2.77309	2.57904	2.16179	3.1822	1.02041
LOC100624174	100624174	2	149100806	149103399	-	protocadherin beta-18-like	pseudo				2.1977	1.80433	3.59771	1.86014	2.5159	1.65974	2.45873	1.98769	2.21334	1.81878	2.26568	2.24409	1.88028	1.93797	3.59771	1.65974
LOC100516130	100516130	2	149188449	149193035	-	protocadherin gamma-B1-like	pseudo				1.96556	2.15645	2.49431	2.55462	1.95006	1.98352	2.43305	2.1799	1.98789	2.17432	2.05257	1.81037	2.36368	0.744251	2.55462	1.81037
PCDHGA4	100516316	2	149193129	149195576	protein;identical;N	protocadherin gamma subfamily A, 4	protein-coding				2.21393	2.52812	2.59589	2.65935	2.4768	2.38068	2.51857	1.87235	2.18858	2.24361	2.44426	2.45135	2.97731	1.10496	2.97731	1.87235
LOC100516485	100516485	2	149197847	149202814	mRNA;identical;N	protocadherin gamma-B2-like	protein-coding				2.85413	2.7439	2.82015	2.4298	2.50835	2.25243	2.78059	2.40038	2.55443	2.45965	2.44059	2.42656	2.71733	0.601696	2.85413	2.25243
PCDHGA5	100516665	2	149202839	149205397	protein;identical;N	protocadherin gamma subfamily A, 5	protein-coding	ENSSSCG00000024850	ENSG00000262576	protocadherin gamma subfamily A, 4 [Source:HGNC Symbol;Acc:8702]	2.27755	2.77894	2.14249	2.23445	2.99487	2.11818	2.43743	2.66452	2.62538	2.40408	2.32344	2.14574	2.80752	0.876688	2.99487	2.11818
LOC100516850	100516850	2	149210315	149213538	protein;identical;N	protocadherin gamma-B5-like	protein-coding				2.12674	2.70041	2.42565	2.27165	2.81546	2.84737	2.58732	2.44091	2.06678	2.44498	2.45764	1.79718	2.3494	1.05019	2.84737	1.79718
LOC100517026	100517026	2	149213538	149215970	protein;identical;N	protocadherin gamma-A6-like	protein-coding				2.17654	2.29021	3.15957	2.71683	1.93903	2.653	2.45125	2.17659	2.26082	2.52236	2.16901	2.07382	2.3745	1.22054	3.15957	1.93903
LOC100517214	100517214	2	149220768	149225775	protein;identical;N	protocadherin gamma-A7-like	protein-coding				2.69114	2.89206	2.24998	3.24083	2.37461	3.02709	3.02971	2.71182	2.90535	2.21714	2.74126	3.14154	3.0575	1.02369	3.24083	2.21714
PCDHGB4	100517393	2	149225821	149228731	protein;identical;N	protocadherin gamma subfamily B, 4	protein-coding				3.06632	3.32658	2.5665	2.82132	2.64896	2.53058	2.73921	2.68745	3.21617	2.66495	2.7439	2.55027	3.01329	0.796003	3.32658	2.53058
LOC100517578	100517578	2	149231794	149236930	protein;identical;N	protocadherin gamma-A8-like	protein-coding				2.67349	3.17233	3.19476	3.48835	2.27562	2.88209	2.54412	4.20958	3.66351	2.4001	2.66095	3.33588	3.2867	1.93396	4.20958	2.27562
LOC100517753	100517753	2	149236794	149239988	-	protocadherin gamma-B5-like	pseudo				3.06247	2.69332	2.76444	2.77679	2.9904	2.50979	3.19277	3.08035	2.91097	2.8805	3.02441	2.33353	3.20413	0.870605	3.20413	2.33353
LOC100736877	100736877	2	149242138	149251583	protein;identical;N	uncharacterized LOC100736877	protein-coding				2.83412	2.9164	2.62446	2.85286	2.71773	2.70739	3.33656	2.69062	3.17306	2.55373	3.12446	3.22473	3.32694	0.782829	3.33656	2.55373
LOC100518298	100518298	2	149251613	149254254	mRNA;identical;N	protocadherin gamma-A10-like	protein-coding	ENSSSCG00000021051	ENSG00000262576	protocadherin gamma subfamily A, 4 [Source:HGNC Symbol;Acc:8702]	2.10161	1.85318	1.7343	2.20298	2.50908	2.85359	2.64272	2.09319	2.3362	2.34933	2.97345	2.61499	2.61732	1.23916	2.97345	1.7343
LOC100737660	100737660	2	149256254	149259025	protein;identical;N	protocadherin gamma-B7-like	protein-coding				2.83284	2.73178	2.79684	2.87376	2.66947	2.82162	2.96453	3.00709	3.08628	2.57893	3.08112	2.69569	3.40758	0.828651	3.40758	2.57893
LOC100736974	100736974	2	149259978	149264870	-	protocadherin gamma-A11-like	pseudo				2.71249	2.93935	3.2941	3.22716	2.72174	3.05634	2.42706	3.27325	2.88541	2.69479	2.73303	3.28452	3.21691	0.867043	3.2941	2.42706
LOC100510895	100510895	2	149264942	149268265	mRNA;identical;N	protocadherin gamma-B7-like	protein-coding				2.41222	3.14877	3.33988	2.40783	2.53848	2.47569	2.54049	3.65182	2.50168	2.8064	2.77238	3.09979	2.53219	1.24399	3.65182	2.40783
LOC100518476	100518476	2	149268617	149276893	-	protocadherin gamma-A11-like	pseudo				2.29789	2.16435	2.6164	2.04346	2.41031	1.97194	1.91294	1.9442	1.98911	1.81983	2.13797	2.21407	2.13496	0.796572	2.6164	1.81983
LOC100511072	100511072	2	149363258	149473567	-	diaphanous homolog 1 (Drosophila)	protein-coding				2.0804	2.52102	1.96299	2.01943	1.99718	1.9773	2.06915	1.96111	1.87909	2.06986	2.12053	2.0327	2.08965	0.641926	2.52102	1.87909
SH3TC2	100624660	2	156901094	157018285	mRNA;identical;N	SH3 domain and tetratricopeptide repeats 2	protein-coding	ENSSSCG00000023279	ENSG00000169247	SH3 domain and tetratricopeptide repeats 2 [Source:HGNC Symbol;Acc:29427]	2.25757	2.336	2.26223	2.20186	2.16899	2.07851	2.28684	1.91789	2.10713	2.2967	2.09903	2.14392	2.23348	0.418109	2.336	1.91789
CSNK1A1	100514516	2	157378819	157428428	mRNA;identical;N	casein kinase 1, alpha 1	protein-coding	ENSSSCG00000014435	ENSG00000213923	casein kinase 1, epsilon [Source:HGNC Symbol;Acc:2453]	1.94445	2.64813	1.81217	2.07661	1.98471	2.18841	1.97455	2.0633	2.01742	2.22846	2.1059	1.98013	2.12986	0.835959	2.64813	1.81217
LOC100518183	100518183	2	158558893	158559822	protein;identical;N	olfactory receptor 4P4-like	protein-coding
LOC100518900	100518900	2	158603037	158605529	protein;identical;N	olfactory receptor 5D13-like	protein-coding				4.75326	5.30261	5.8247	8.84153	3.93002	6.73624	5.87281	6.2887	7.56784	5.39118	6.70969	6.5998	5.01881	4.91151	8.84153	3.93002
LOC100519081	100519081	2	158607340	158614104	protein;identical;N	olfactory receptor 5D13-like	protein-coding				2.14085	2.3149	2.97287	5.20713	1.82636	3.98021	3.29854	6.67611	6.90367	2.715	5.38275	5.88028	3.29384	5.07731	6.90367	1.82636
LOC100519244	100519244	2	158620787	158621734	protein;identical;N	olfactory receptor 5D14-like	protein-coding	ENSSSCG00000014456	ENSG00000205029	olfactory receptor, family 5, subfamily D, member 16 [Source:HGNC Symbol;Acc:15283]
LOC100737923	100737923	2	158629441	158630391	protein;identical;N	olfactory receptor 5D13-like	protein-coding	ENSSSCG00000014457	ENSG00000205029	olfactory receptor, family 5, subfamily D, member 16 [Source:HGNC Symbol;Acc:15283]
LOC100519593	100519593	2	158636081	158637108	-	olfactory receptor 5D13-like	pseudo				2.52405	2.55742	1.93851	2.72957	1.00078	1.80313	2.49746	6.32175	6.35669	1.04583	2.73262	2.32568	2.5509	5.3559	6.35669	1.00078
LOC100519763	100519763	2	158648737	158649426	protein;identical;N	olfactory receptor 5L1-like	protein-coding
LOC100627521	100627521	2	158657535	158659148	protein;identical;N	olfactory receptor 5L1-like	protein-coding
LOC100517642	100517642	2	158668902	158669843	protein;identical;N	olfactory receptor 5D18-like	protein-coding	ENSSSCG00000014458	ENSG00000205029	olfactory receptor, family 5, subfamily D, member 16 [Source:HGNC Symbol;Acc:15283]
LOC100517814	100517814	2	158676090	158677028	protein;identical;N	olfactory receptor 5L1-like	protein-coding
LOC100520125	100520125	2	158684024	158684984	-	olfactory receptor 5D16-like	pseudo
LOC100520296	100520296	2	158693296	158694222	protein;identical;N	olfactory receptor 1020-like	protein-coding	ENSSSCG00000014461
LOC100520482	100520482	2	158700105	158701043	protein;identical;N	olfactory receptor-like protein OLF2-like	protein-coding
LOC100520665	100520665	2	158709845	158712577	-	olfactory receptor 5W2-like	pseudo
LOC100520830	100520830	2	158720940	158721925	protein;identical;N	olfactory receptor-like protein OLF2-like	protein-coding				6.74387	5.10668	6.32651	7.16385	5.62561	5.49704	5.86324	5.33278	5.50428	4.58546	6.21296	5.70769	5.0312	2.57839	7.16385	4.58546
LOC100621991	100621991	2	158734175	158735107	protein;identical;N	olfactory receptor 5W2-like	protein-coding	ENSSSCG00000028285	ENSG00000187612	olfactory receptor, family 5, subfamily W, member 2 [Source:HGNC Symbol;Acc:15299]
LOC100621898	100621898	2	158743369	158745295	protein;identical;N	olfactory receptor 5W2-like	protein-coding	ENSSSCG00000014544	ENSG00000187612	olfactory receptor, family 5, subfamily W, member 2 [Source:HGNC Symbol;Acc:15299]
LOC100621807	100621807	2	158755249	158787024	protein;identical;N	uncharacterized LOC100621807	protein-coding				2.61371	2.33709	2.12959	2.3524	2.49075	2.54834	2.55311	2.66827	2.04014	2.17688	2.46711	2.28743	2.40132	0.62813	2.66827	2.04014
LOC100737332	100737332	2	158759307	158760251	protein;identical;N	olfactory receptor 5F1-like	protein-coding	ENSSSCG00000029018	ENSG00000149133	olfactory receptor, family 5, subfamily F, member 1 [Source:HGNC Symbol;Acc:8343]
LOC100621704	100621704	2	158807843	158808787	protein;identical;N	olfactory receptor 10AG1-like	protein-coding	ENSSSCG00000027048	ENSG00000174970	olfactory receptor, family 10, subfamily AG, member 1 [Source:HGNC Symbol;Acc:19607]
LOC100738443	100738443	2	158819363	158822251	-	olfactory receptor 5T1-like	pseudo
LOC100738490	100738490	2	158829553	158830533	protein;identical;N	olfactory receptor 10AG1-like	protein-coding	ENSSSCG00000030464	ENSG00000174970	olfactory receptor, family 10, subfamily AG, member 1 [Source:HGNC Symbol;Acc:19607]
LOC100627303	100627303	2	158845292	158846236	protein;identical;N	olfactory receptor 5F1-like	protein-coding	ENSSSCG00000028824	ENSG00000149133	olfactory receptor, family 5, subfamily F, member 1 [Source:HGNC Symbol;Acc:8343]
LOC100622171	100622171	2	158853139	158854074	protein;identical;N	olfactory receptor 5F1-like	protein-coding	ENSSSCG00000029068	ENSG00000149133	olfactory receptor, family 5, subfamily F, member 1 [Source:HGNC Symbol;Acc:8343]
LOC100622260	100622260	2	158861362	158862297	protein;identical;N	olfactory receptor 5F1-like	protein-coding
LOC100622369	100622369	2	158872182	158882772	protein;identical;N	olfactory receptor 5F1-like	protein-coding				4.2782	3.09498	2.38525	3.07706	2.57337	2.45141	3.17788	2.71212	2.10019	1.82068	2.33124	3.42433	3.05482	2.45752	4.2782	1.82068
LOC100622577	100622577	2	158908772	158909449	protein;identical;N	olfactory receptor 1052-like	protein-coding
LOC100622880	100622880	2	158914669	158916593	protein;identical;N	olfactory receptor 8H1-like	protein-coding
LOC100622779	100622779	2	158924406	158925338	protein;identical;N	olfactory receptor 8I2-like	protein-coding	ENSSSCG00000025951	ENSG00000172154	olfactory receptor, family 8, subfamily I, member 2 [Source:HGNC Symbol;Acc:15310]
LOC100622677	100622677	2	158934268	158935212	protein;identical;N	olfactory receptor 1052-like	protein-coding				2.42403	2.42223	2.69227	2.36316	2.24236	2.16748	2.62219	2.65778	2.01338	2.63302	1.94785	1.99141	2.3618	0.744416	2.69227	1.94785
LOC100623337	100623337	2	158953342	158954289	protein;identical;N	olfactory receptor 8H3-like	protein-coding
LOC100623244	100623244	2	158965998	158966945	protein;identical;N	olfactory receptor 8H3-like	protein-coding
LOC100622967	100622967	2	158967375	158967965	protein;identical;N	olfactory receptor 8H1-like	protein-coding
LOC100623059	100623059	2	158976504	158979340	-	olfactory receptor 8H3-like	pseudo
LOC100623144	100623144	2	158985405	158986352	protein;identical;N	olfactory receptor 8H3-like	protein-coding	ENSSSCG00000021605	ENSG00000181767	olfactory receptor, family 8, subfamily H, member 2 [Source:HGNC Symbol;Acc:15308]
LOC100739019	100739019	2	158991216	158993617	-	olfactory receptor 5T2-like	pseudo
LOC100522791	100522791	2	159009700	159011703	protein;identical;N	olfactory receptor 5T1-like	protein-coding				1.65475	1.71326	2.18372	1.74723	1.53682	1.90674	1.82551	1.51268	2.05557	5.87265	2.65768	2.52031	2.34866	4.35997	5.87265	1.51268
LOC100522603	100522603	2	159030162	159031103	protein;identical;N	olfactory receptor 8K3-like	protein-coding	ENSSSCG00000014465
LOC396793	396793	2	159038414	159039388	mRNA;identical;N	olfactory receptor	protein-coding	ENSSSCG00000027639	ENSG00000262315	olfactory receptor, family 8, subfamily U, member 9 [Source:HGNC Symbol;Acc:29166]
LOC100739171	100739171	2	159050504	159051451	protein;identical;N	olfactory receptor 8J3-like	protein-coding	ENSSSCG00000021052	ENSG00000172487	olfactory receptor, family 8, subfamily J, member 1 [Source:HGNC Symbol;Acc:14855]
LOC100524074	100524074	2	159063129	159064091	protein;identical;N	olfactory receptor 8J3-like	protein-coding	ENSSSCG00000023979	ENSG00000172487	olfactory receptor, family 8, subfamily J, member 1 [Source:HGNC Symbol;Acc:14855]
LOC100524244	100524244	2	159074900	159075841	protein;identical;N	olfactory receptor 8K3-like	protein-coding
LOC100523893	100523893	2	159087851	159088813	protein;identical;N	olfactory receptor 8J3-like	protein-coding	ENSSSCG00000029327	ENSG00000172487	olfactory receptor, family 8, subfamily J, member 1 [Source:HGNC Symbol;Acc:14855]
LOC100624301	100624301	2	159095768	159096739	protein;identical;N	olfactory receptor 8K3-like	protein-coding	ENSSSCG00000014474	ENSG00000181752	olfactory receptor, family 8, subfamily K, member 5 [Source:HGNC Symbol;Acc:15315]
LOC100524611	100524611	2	159105869	159106831	protein;identical;N	olfactory receptor 8K3-like	protein-coding
LOC100739370	100739370	2	159114412	159115353	protein;identical;N	olfactory receptor 8K3-like	protein-coding
LOC100524792	100524792	2	159122770	159123711	protein;identical;N	olfactory receptor 8K3-like	protein-coding
LOC100624117	100624117	2	159128845	159129889	protein;identical;N	olfactory receptor 8K3-like	protein-coding
LOC100739499	100739499	2	159137837	159138778	protein;identical;N	olfactory receptor 8K3-like	protein-coding	ENSSSCG00000014476	ENSG00000181752	olfactory receptor, family 8, subfamily K, member 5 [Source:HGNC Symbol;Acc:15315]
LOC100737456	100737456	2	159143812	159144750	protein;identical;N	olfactory receptor 1052-like	protein-coding	ENSSSCG00000014477	ENSG00000174957	olfactory receptor, family 5, subfamily J, member 2 [Source:HGNC Symbol;Acc:19612]
LOC100521546	100521546	2	159156434	159157105	protein;identical;N	olfactory receptor 8K5-like	protein-coding
LOC100511745	100511745	2	159162959	159163907	-	olfactory receptor 8K1-like	pseudo				3.52694	2.94984	3.12416	2.47161	3.0458	3.31918	2.60428	2.15186	2.85053	1.8522	2.36831	2.89514	2.52232	1.67474	3.52694	1.8522
LOC100526041	100526041	2	159169749	159170711	protein;identical;N	olfactory receptor 8J3-like	protein-coding	ENSSSCG00000024607	ENSG00000172487	olfactory receptor, family 8, subfamily J, member 1 [Source:HGNC Symbol;Acc:14855]
LOC100525862	100525862	2	159184027	159184989	protein;identical;N	olfactory receptor 8J3-like	protein-coding	ENSSSCG00000024085	ENSG00000172487	olfactory receptor, family 8, subfamily J, member 1 [Source:HGNC Symbol;Acc:14855]
LOC100524977	100524977	2	159195575	159196522	protein;identical;N	olfactory receptor 8J3-like	protein-coding	ENSSSCG00000028595	ENSG00000172487	olfactory receptor, family 8, subfamily J, member 1 [Source:HGNC Symbol;Acc:14855]
LOC100739712	100739712	2	159207633	159208607	protein;identical;N	olfactory receptor 8U8-like	protein-coding	ENSSSCG00000030342	ENSG00000262315	olfactory receptor, family 8, subfamily U, member 9 [Source:HGNC Symbol;Acc:29166]	3.75047	3.24618	4.12237	4.38555	3.20909	3.53057	3.45723	3.48616	4.37074	2.70945	4.45546	2.40838	3.77246	2.04708	4.45546	2.40838
LOC100525331	100525331	2	159216556	159217524	protein;identical;N	olfactory receptor 1044-like	protein-coding	ENSSSCG00000028482	ENSG00000262315	olfactory receptor, family 8, subfamily U, member 9 [Source:HGNC Symbol;Acc:29166]
LOC100525509	100525509	2	159222695	159223636	protein;identical;N	olfactory receptor 5AL1-like	protein-coding
LOC100525686	100525686	2	159228184	159229125	protein;identical;N	olfactory receptor 5AL1-like	protein-coding
LOC100521717	100521717	2	159230905	159231861	protein;identical;N	olfactory receptor 1038-like	protein-coding	ENSSSCG00000014482	ENSG00000174942	olfactory receptor, family 5, subfamily R, member 1 [Source:HGNC Symbol;Acc:14841]
LOC100511555	100511555	2	159245667	159246597	-	olfactory receptor 5M9-like	pseudo
LOC100522425	100522425	2	159253996	159254928	protein;identical;N	olfactory receptor 5M3-like	protein-coding	ENSSSCG00000014490	ENSG00000174937	olfactory receptor, family 5, subfamily M, member 3 [Source:HGNC Symbol;Acc:14806]
LOC100511373	100511373	2	159272981	159273919	protein;identical;N	olfactory receptor 1030-like	protein-coding
LOC100511186	100511186	2	159281072	159282007	protein;identical;N	olfactory receptor 5M8-like	protein-coding	ENSSSCG00000027899	ENSG00000255223	olfactory receptor, family 5, subfamily M, member 11 [Source:HGNC Symbol;Acc:15291]
LOC100522065	100522065	2	159294086	159295018	protein;identical;N	olfactory receptor 1030-like	protein-coding
LOC100511008	100511008	2	159304154	159309818	protein;identical;N	olfactory receptor 5M11-like	protein-coding				3.72444	3.02986	3.25391	4.58798	4.19409	3.49133	2.69707	4.45421	3.73091	2.71932	3.31628	2.96454	3.95178	1.89092	4.58798	2.69707
LOC100521891	100521891	2	159311264	159312202	protein;identical;N	olfactory receptor 1030-like	protein-coding
LOC100736801	100736801	2	159323562	159326293	protein;identical;N	olfactory receptor 1030-like	protein-coding				4.34718	2.75574	3.45847	3.17924	3.10912	3.63035	2.63745	2.62794	1.81576	2.10708	3.59682	3.18288	2.45538	2.53141	4.34718	1.81576
LOC100514706	100514706	2	159334581	159335528	protein;identical;N	olfactory receptor 5M10-like	protein-coding	ENSSSCG00000029437	ENSG00000255012	olfactory receptor, family 5, subfamily M, member 1 [Source:HGNC Symbol;Acc:8352]	5.51774	5.0718	7.14521	6.58542	6.46082	5.60749	9.58935	6.17754	6.85337	10.8731	5.91212	4.98251	5.52564	5.89055	10.8731	4.98251
LOC100514897	100514897	2	159341375	159342322	protein;identical;N	olfactory receptor 5M10-like	protein-coding	ENSSSCG00000026411	ENSG00000255012	olfactory receptor, family 5, subfamily M, member 1 [Source:HGNC Symbol;Acc:8352]	6.17825	6.18701	8.26398	8.20676	7.64133	6.22824	10.66	7.56482	7.97808	11.9828	7.06822	6.12142	6.52836	5.86136	11.9828	6.12142
LOC100736846	100736846	2	159345935	159346478	-	olfactory receptor 5M1-like	pseudo
LOC100511921	100511921	2	159351757	159352702	-	olfactory receptor 5M10-like	pseudo				5.64348	5.74909	7.30794	7.56616	7.09168	5.91422	9.80482	6.89175	7.55346	11.5718	6.28115	5.73586	6.38229	5.92836	11.5718	5.64348
LOC100513785	100513785	2	159356521	159357459	protein;identical;N	olfactory receptor 1020-like	protein-coding	ENSSSCG00000014499
LOC100512095	100512095	2	159361888	159362841	mRNA;identical;N	olfactory receptor 1020-like	protein-coding	ENSSSCG00000030381	ENSG00000172464	olfactory receptor, family 5, subfamily AP, member 2 [Source:HGNC Symbol;Acc:15258]
LOC100514157	100514157	2	159377053	159377967	protein;identical;N	olfactory receptor 1013-like	protein-coding	ENSSSCG00000014493	ENSG00000262191	olfactory receptor, family 9, subfamily G, member 9 [Source:HGNC Symbol;Acc:31940]
LOC100512830	100512830	2	159390167	159391111	protein;identical;N	olfactory receptor 140-like	protein-coding
LOC100512650	100512650	2	159401185	159402126	protein;identical;N	olfactory receptor 4C6-like	protein-coding
LOC100512461	100512461	2	159410136	159411080	protein;identical;N	olfactory receptor 140-like	protein-coding	ENSSSCG00000014492
LOC100513978	100513978	2	159419788	159420705	protein;identical;N	olfactory receptor 9G1-like	protein-coding
LOC100512271	100512271	2	159423396	159424337	mRNA;identical;N	olfactory receptor 1019-like	protein-coding	ENSSSCG00000014501	ENSG00000172459	olfactory receptor, family 5, subfamily AR, member 1 [Source:HGNC Symbol;Acc:15260]
LOC100627769	100627769	2	159487141	159522496	protein;identical;N	olfactory receptor 2M2-like	protein-coding				0	0	0.946712	0	2.7239	2.19828	0	1.35801	1.43153	0	0	0.003143	0	2.7239	2.7239	0
LOC100525280	100525280	2	160111301	160126556	-	olfactory receptor 4C15-like	pseudo				2.3952	1.91158	2.58501	2.54511	2.42608	2.47575	0.109952	3.60215	2.28371	2.18489	2.08164	2.30316	2.50536	3.4922	3.60215	0.109952
LOC100628149	100628149	2	160147367	160171945	-	glutamine-dependent NAD(+) synthetase-like	pseudo				2.35798	1.78762	2.33255	2.46914	2.23017	2.12171	0	3.1135	2.29815	1.93908	2.14411	2.2518	2.11126	3.1135	3.1135	0
LOC100525454	100525454	2	160190126	160193980	-	olfactory receptor 4C46-like	pseudo				2.55522	2.07257	2.66607	2.32972	2.25165	2.65001	0.063269	3.69899	2.70237	2.16298	2.43606	2.24465	2.7538	3.63572	3.69899	0.063269
LOC100525636	100525636	2	160214506	160225071	-	olfactory receptor 4C11-like	pseudo				1.94784	2.00848	1.90551	2.30909	2.51837	1.86986	0	3.41595	2.28507	1.86935	2.32759	1.79173	2.35194	3.41595	3.41595	0
LOC100525809	100525809	2	160236783	160243701	-	olfactory receptor 4P4-like	pseudo				3.74328	4.47002	2.89196	3.2824	3.50979	4.29509	0.074066	6.02593	4.11033	3.49718	4.59782	4.28048	3.82323	5.95186	6.02593	0.074066
LOC100525982	100525982	2	160249283	160250211	-	olfactory receptor 4C46-like	pseudo
LOC100526160	100526160	2	160358018	160358947	protein;identical;N	olfactory receptor 4C46-like	protein-coding	ENSSSCG00000024147	ENSG00000258817	olfactory receptor, family 4, subfamily C, member 13 [Source:HGNC Symbol;Acc:15169]
LOC100510954	100510954	2	160389804	160390732	-	olfactory receptor 4C46-like	pseudo
LOC100512952	100512952	2	160521129	160522038	-	olfactory receptor 5D16-like	pseudo
LOC100512770	100512770	2	160527222	160528047	-	olfactory receptor 5D13-like	pseudo				3.69493	3.42239	3.96198	3.85601	3.34952	3.4304	4.2037	4.64622	3.84121	3.37023	3.5687	3.65805	4.01398	1.2967	4.64622	3.34952
LOC100512592	100512592	2	160531846	160540557	-	olfactory receptor 5D13-like	pseudo				4.33355	3.55743	4.28734	4.62298	4.53467	4.45473	4.11506	5.67575	4.15368	4.00887	4.25534	4.35273	3.92973	2.11832	5.67575	3.55743
LOC100512040	100512040	2	160558835	160559875	-	olfactory receptor 5D13-like	pseudo				2.5356	2.45065	3.64521	3.18304	3.23124	2.26435	2.82133	3.82311	2.65099	2.95489	3.11947	3.64371	3.79583	1.55876	3.82311	2.26435
LOC100512218	100512218	2	160570758	160572034	-	olfactory receptor 5D14-like	pseudo
LOC100512400	100512400	2	160575726	160576351	-	gamma-glutamylaminecyclotransferase-like	pseudo
LOC100513141	100513141	2	160612569	160613467	-	polyadenylate-binding protein 2-like	pseudo
LOC100513917	100513917	2	160628127	160629023	protein;identical;N	olfactory receptor 10AG1-like	protein-coding	ENSSSCG00000014545	ENSG00000174970	olfactory receptor, family 10, subfamily AG, member 1 [Source:HGNC Symbol;Acc:19607]
LOC100513724	100513724	2	160643607	160645249	-	serine/threonine-protein phosphatase 2B catalytic subunit beta isoform-like	pseudo
LOC100513528	100513528	2	160645288	160646438	-	heterogeneous nuclear ribonucleoprotein A3-like	pseudo
LOC100511683	100511683	2	160652448	160659593	-	cardiolipin synthase-like	pseudo				2.32062	1.73467	1.83233	2.18181	2.49648	2.19049	2.43607	3.36864	2.19075	2.17448	1.84409	2.42582	1.79497	1.63397	3.36864	1.73467
LOC100511315	100511315	2	160667088	160668218	-	protein DEK-like	pseudo
LOC100511867	100511867	2	160669870	160673542	-	olfactory receptor 5W2-like	pseudo				2.43953	1.63479	2.54613	2.48105	2.13335	1.46896	2.19922	3.43562	2.10699	2.63593	2.59405	2.78469	1.95882	1.96666	3.43562	1.46896
LOC100513344	100513344	2	160681088	160694097	-	olfactory receptor 8I2-like	pseudo				2.23982	1.2055	2.05709	2.70837	2.11807	1.67077	1.88289	3.36777	1.58506	2.12789	2.24874	1.92965	1.86833	2.16227	3.36777	1.2055
LOC100511497	100511497	2	160695546	160696476	-	olfactory receptor 5D13-like	pseudo
LOC100621052	100621052	2	160699535	160708361	-	olfactory receptor 5D13-like	pseudo
LOC100514097	100514097	2	160766893	160767804	protein;identical;N	olfactory receptor 14C36-like	protein-coding
LOC100514633	100514633	2	160786559	160787493	-	olfactory receptor 2M3-like	pseudo
LOC100514280	100514280	2	160834714	160835649	-	olfactory receptor 2M4-like	pseudo				2.75751	2.17507	3.75889	3.74842	2.11981	2.3484	3.08696	2.86456	3.34678	2.87856	3.26873	2.55604	2.93494	1.63908	3.75889	2.11981
LOC100514452	100514452	2	160868005	160868937	protein;identical;N	olfactory receptor 2M3-like	protein-coding	ENSSSCG00000025236	ENSG00000228198	olfactory receptor, family 2, subfamily M, member 3 [Source:HGNC Symbol;Acc:8269]
LOC100622842	100622842	2	161022965	161026775	-	olfactory receptor 2L2-like	pseudo				2.21378	2.20854	1.43734	2.27625	2.14931	2.1975	2.09741	2.07898	2.35338	1.84169	2.11144	2.53659	2.46458	1.09925	2.53659	1.43734
LOC100622541	100622541	2	161068367	161069305	protein;identical;N	olfactory receptor 2L3-like	protein-coding	ENSSSCG00000021308	ENSG00000203663	olfactory receptor, family 2, subfamily L, member 2 [Source:HGNC Symbol;Acc:8266]
LOC100622934	100622934	2	161086954	161091799	-	olfactory receptor 2AJ1-like	pseudo				1.967	2.02523	2.27125	1.92935	2.22964	2.60456	1.63366	2.92171	2.17826	2.22388	1.97822	1.74785	2.06233	1.28806	2.92171	1.63366
LOC100623024	100623024	2	161099733	161100671	protein;identical;N	olfactory receptor 2T8-like	protein-coding	ENSSSCG00000024767	ENSG00000177462	olfactory receptor, family 2, subfamily T, member 8 [Source:HGNC Symbol;Acc:15020]
LOC100623117	100623117	2	161118007	161118918	-	olfactory receptor 2T12-like	pseudo				6.32857	5.53109	5.81101	5.5144	4.76525	3.73919	6.67685	5.26557	5.55541	4.66507	4.90562	5.2565	5.2759	2.93766	6.67685	3.73919
LOC100622639	100622639	2	161166325	161167236	protein;identical;N	olfactory receptor 2T33-like	protein-coding	ENSSSCG00000021614			5.47771	4.96892	5.11975	4.5749	4.79723	4.59527	5.90914	4.46112	5.43896	4.35631	5.16133	4.07815	4.18578	1.83099	5.90914	4.07815
LOC100514828	100514828	2	161223288	161225522	protein;identical;N	olfactory receptor 14C36-like	protein-coding
LOC100515195	100515195	2	161253393	161254340	protein;identical;N	olfactory receptor 2M3-like	protein-coding	ENSSSCG00000021127	ENSG00000228198	olfactory receptor, family 2, subfamily M, member 3 [Source:HGNC Symbol;Acc:8269]	7.39104	7.60025	8.20125	7.68743	6.38653	5.91505	7.79929	6.43169	6.75138	8.57681	6.76757	6.35236	6.898	2.66176	8.57681	5.91505
LOC100739164	100739164	2	161301674	161302605	-	olfactory receptor 2M3-like	pseudo
LOC100623502	100623502	2	161489632	161502693	protein;poor;N	olfactory receptor 2T1-like	protein-coding				2.5311	2.03684	2.69007	2.23123	2.44685	2.39419	2.1513	2.72579	2.57	2.12029	2.80458	1.99067	2.5254	0.813909	2.80458	1.99067
LOC100624358	100624358	2	161635323	161636276	protein;identical;N	olfactory receptor 2T11-like	protein-coding	ENSSSCG00000028636	ENSG00000198104	olfactory receptor, family 2, subfamily T, member 6 [Source:HGNC Symbol;Acc:15018]
LOC100624443	100624443	2	161636413	161653989	-	olfactory receptor 2T2-like	pseudo				2.53789	3.67538	2.18618	4.03991	3.18412	4.55663	3.79109	2.01328	2.27448	3.37892	4.16092	2.10452	4.23773	2.54334	4.55663	2.01328
LOC100739523	100739523	2	161658229	161658801	-	olfactory receptor 2T2-like	pseudo
LOC100624080	100624080	2	161666814	161667749	-	olfactory receptor 2T12-like	pseudo
LOC100624263	100624263	2	161699140	161721952	-	olfactory receptor 2H2-like	pseudo				2.36924	2.34193	2.59419	2.11734	2.10296	2.05545	2.2054	2.1197	2.01042	2.29524	2.45129	2.69099	2.3572	0.680567	2.69099	2.01042
LOC100516426	100516426	2	161868242	161869222	protein;identical;N	olfactory receptor 2T3-like	protein-coding	ENSSSCG00000014553	ENSG00000196539	olfactory receptor, family 2, subfamily T, member 3 [Source:HGNC Symbol;Acc:14727]
LOC100516252	100516252	2	161918284	161927964	protein;identical;N	olfactory receptor 2T3-like	protein-coding				2.5703	2.35438	2.67469	2.74022	2.27076	3.12845	2.72939	2.72697	2.07741	2.19243	3.44302	2.44918	2.7282	1.36562	3.44302	2.07741
LOC100516070	100516070	2	161930185	161931138	protein;identical;N	olfactory receptor 2T29-like	protein-coding	ENSSSCG00000014551	ENSG00000203661	olfactory receptor, family 2, subfamily T, member 5 [Source:HGNC Symbol;Acc:15017]
IFITM3	100518544	2	162072261	162072507	best RefSeq;poor;N	interferon induced transmembrane protein 3	protein-coding
LOC100626247	100626247	2	162076668	162094496	mRNA;identical;N	interferon-induced transmembrane protein 1-like	protein-coding	ENSSSCG00000021903	ENSG00000185885	interferon induced transmembrane protein 1 [Source:HGNC Symbol;Acc:5412]	2.00749	2.6485	2.29249	2.29773	2.18435	2.44112	2.0105	2.5439	1.46151	2.38221	2.24586	2.42051	2.57006	1.18699	2.6485	1.46151
LOC100519082	100519082	2	162095298	162097522	mRNA;identical;N	interferon-induced transmembrane protein 1-like	protein-coding	ENSSSCG00000014565	ENSG00000185885	interferon induced transmembrane protein 1 [Source:HGNC Symbol;Acc:5412]	3.08376	3.9278	2.9545	3.24096	3.39033	2.56195	2.93558	3.14898	2.8293	3.4958	2.51391	3.2185	3.33984	1.41389	3.9278	2.51391
IFITM1	100127358	2	162099157	162100564	mRNA;identical;N	interferon induced transmembrane protein 1	protein-coding	ENSSSCG00000014564	ENSG00000185885	interferon induced transmembrane protein 1 [Source:HGNC Symbol;Acc:5412]
ATHL1	100518005	2	162119586	162125358	mRNA;identical;N	ATH1, acid trehalase-like 1 (yeast)	protein-coding	ENSSSCG00000014562	ENSG00000142102	ATH1, acid trehalase-like 1 (yeast) [Source:HGNC Symbol;Acc:26210]	2.76579	2.95407	2.74369	2.41969	2.27931	2.24465	2.32448	2.35653	2.28811	2.53161	2.65139	2.46855	2.50419	0.709423	2.95407	2.24465
NLRP6	100519245	2	162127965	162133695	protein;identical;N	NLR family, pyrin domain containing 6	protein-coding	ENSSSCG00000014561	ENSG00000174885	NLR family, pyrin domain containing 6 [Source:HGNC Symbol;Acc:22944]	2.16523	2.56876	2.12563	2.19588	2.12823	1.82376	2.04478	1.97332	2.08788	2.0949	2.27692	2.34107	2.15346	0.745001	2.56876	1.82376
SIRT3	100125971	2	162170159	162185751	best RefSeq;identical;N	sirtuin 3	protein-coding	ENSSSCG00000014558	ENSG00000142082	sirtuin 3 [Source:HGNC Symbol;Acc:14931]	2.30956	2.8771	2.24294	2.50501	2.15144	2.26533	2.47772	2.15123	2.20141	2.49039	2.2615	2.02079	2.16169	0.856318	2.8771	2.02079
LOC100517519	100517519	2	162186998	162192469	mRNA;identical;N	synembryn-A-like	protein-coding	ENSSSCG00000014557	ENSG00000177963	resistance to inhibitors of cholinesterase 8 homolog A (C. elegans) [Source:HGNC Symbol;Acc:29550]	2.45985	2.70853	2.42175	2.25732	2.5607	2.57777	2.49263	2.07259	2.32158	2.446	2.22554	2.45137	2.53448	0.635933	2.70853	2.07259
LOC100627649	100627649	2	162333055	162334436	mRNA;identical;N	interferon-induced transmembrane protein 3-like	protein-coding
LOC100627004	100627004	2	162339710	162341038	mRNA;identical;N	interferon-induced transmembrane protein 1-like	protein-coding	ENSSSCG00000028736	ENSG00000185885	interferon induced transmembrane protein 1 [Source:HGNC Symbol;Acc:5412]
LOC100737767	100737767	3	307562	398696	mRNA;identical;N	HEAT repeat-containing protein 2-like	protein-coding				1.61338	1.83634	1.62635	1.75377	1.67722	1.63522	1.52975	1.86851	1.68469	1.70442	1.64439	1.78846	1.82404	0.338758	1.86851	1.52975
LOC100737837	100737837	3	352277	353352	mRNA;identical;N	uncharacterized LOC100737837	protein-coding
LOC100738140	100738140	3	497617	592962	mRNA;identical;N	uncharacterized LOC100738140	protein-coding				0.896155	0.727302	0.862074	0.947687	0.965376	0.985817	0.797401	0.807127	0.94066	0.692416	0.938522	0.96642	0.631785	0.354032	0.985817	0.631785
LOC100523430	100523430	3	913067	917455	protein;identical;N	homeobox protein unc-4 homolog	protein-coding				1.46124	1.0711	1.31321	0.995358	1.13544	0.960284	1.1683	1.45833	1.4159	0.952228	1.65882	1.24964	0.951168	0.707657	1.65882	0.951168
LOC100739684	100739684	3	4203703	4263940	mRNA;identical;N	forkhead box protein K1-like	protein-coding	ENSSSCG00000007576			1.71953	2.11798	1.79677	1.90846	1.92149	1.86523	1.65118	1.95143	1.76358	1.69086	1.89132	1.98406	1.90806	0.466792	2.11798	1.65118
LOC100516852	100516852	3	5209362	5259886	mRNA;identical;N	radial spoke head 10 homolog B-like	protein-coding	ENSSSCG00000007589	ENSG00000169402	radial spoke head 10 homolog B2 (Chlamydomonas) [Source:HGNC Symbol;Acc:34385]	1.60644	1.64611	1.64304	1.35426	1.74588	1.67862	1.55308	1.6091	1.61215	1.61281	1.64976	1.52932	1.36573	0.391624	1.74588	1.35426
LMTK2	100521078	3	5383667	5465718	mRNA;identical;N	lemur tyrosine kinase 2	protein-coding				1.84974	2.04166	1.84402	1.71695	1.77917	1.79324	1.59342	1.62491	1.85217	1.85035	1.79507	1.76548	1.85303	0.448238	2.04166	1.59342
LOC100626975	100626975	3	5464958	5471104	protein;identical;N	class A basic helix-loop-helix protein 15-like	protein-coding				1.70501	1.54134	1.4139	1.44564	1.33475	1.69074	1.38711	1.33034	1.53362	1.4619	1.64331	1.49264	1.5288	0.374672	1.70501	1.33034
LOC100523780	100523780	3	6766507	6767469	protein;identical;N	olfactory receptor 2AE1-like	protein-coding	ENSSSCG00000024815
LOC100525740	100525740	3	6784151	6785113	protein;identical;N	olfactory receptor 2AE1-like	protein-coding
LOC100523597	100523597	3	6816736	6817716	protein;identical;N	olfactory receptor 2AE1-like	protein-coding	ENSSSCG00000020917	ENSG00000244623	olfactory receptor, family 2, subfamily AE, member 1 [Source:HGNC Symbol;Acc:15087]
LOC100523431	100523431	3	6859842	6860804	protein;identical;N	olfactory receptor 2AE1-like	protein-coding	ENSSSCG00000025051	ENSG00000244623	olfactory receptor, family 2, subfamily AE, member 1 [Source:HGNC Symbol;Acc:15087]
LOC100523238	100523238	3	6877501	6878463	protein;identical;N	olfactory receptor 2AE1-like	protein-coding	ENSSSCG00000024547	ENSG00000244623	olfactory receptor, family 2, subfamily AE, member 1 [Source:HGNC Symbol;Acc:15087]
LOC100524140	100524140	3	6968595	6969557	protein;identical;N	olfactory receptor 2AE1-like	protein-coding	ENSSSCG00000024923
LOC100524490	100524490	3	6986567	6987529	protein;identical;N	olfactory receptor 2AE1-like	protein-coding	ENSSSCG00000023055	ENSG00000244623	olfactory receptor, family 2, subfamily AE, member 1 [Source:HGNC Symbol;Acc:15087]
LOC100524855	100524855	3	7025005	7025967	protein;identical;N	olfactory receptor 2AE1-like	protein-coding
LOC100525567	100525567	3	7110728	7111687	protein;identical;N	olfactory receptor 2AE1-like	protein-coding
ZNF3	100518654	3	7175415	7266269	mRNA;identical;N	zinc finger protein 3	protein-coding	ENSSSCG00000007643 | ENSSSCG00000021941	ENSG00000106261 | ENSG00000166529	zinc finger with KRAB and SCAN domains 1 [Source:HGNC Symbol;Acc:13101] | zinc finger and SCAN domain containing 21 [Source:HGNC Symbol;Acc:13104]	2.071	2.62506	2.10132	2.26414	2.28679	2.32296	2.09555	2.30343	2.03736	2.16837	2.26542	2.37924	2.28745	0.587703	2.62506	2.03736
LOC100739048	100739048	3	7285095	7431175	mRNA;identical;N	paired immunoglobulin-like type 2 receptor beta-like	protein-coding	ENSSSCG00000025271	ENSG00000121716	paired immunoglobin-like type 2 receptor beta [Source:HGNC Symbol;Acc:18297]	2.06572	2.11328	2.05242	2.05111	2.13695	2.0137	2.18901	2.13954	2.10664	2.09251	2.02466	2.00076	2.17538	0.188253	2.18901	2.00076
LOC100627617	100627617	3	7292032	7294355	-	nexilin-like	pseudo
STAG3	100515304	3	7298864	7366981	mRNA;identical;N	stromal antigen 3	protein-coding	ENSSSCG00000007650	ENSG00000066923	stromal antigen 3 [Source:HGNC Symbol;Acc:11356]	1.89577	1.96937	2.00458	1.87684	2.0638	1.91055	2.06111	2.08348	2.08641	2.01137	1.98926	1.95084	2.13066	0.253817	2.13066	1.87684
LOC100514951	100514951	3	7420994	7430979	mRNA;identical;N	paired immunoglobulin-like type 2 receptor alpha-like	protein-coding				2.24984	1.46748	1.57165	2.77416	1.86881	2.00427	2.21288	1.93548	1.93833	2.87764	1.81028	2.02828	1.80194	1.41015	2.87764	1.46748
LOC100525914	100525914	3	7441873	7442073	protein;identical;N	39S ribosomal protein L33, mitochondrial-like	protein-coding	ENSSSCG00000025479
LOC100512339	100512339	3	7639368	7648977	mRNA;identical;N	TSC22 domain family protein 4-like	protein-coding	ENSSSCG00000025164	ENSG00000166925	TSC22 domain family, member 4 [Source:HGNC Symbol;Acc:21696]	2.27913	2.50582	1.99609	1.82326	1.79481	1.83946	1.93933	1.79994	1.77875	1.93968	1.98176	1.81689	2.09994	0.727068	2.50582	1.77875
LOC100515653	100515653	3	7656829	7665751	-	nexilin-like	pseudo				3.18123	3.60475	3.24416	4.16076	2.9755	3.4593	3.7039	3.55664	2.98964	3.14532	3.41832	2.85789	3.5485	1.30288	4.16076	2.85789
ZCWPW1	100513075	3	7666472	7698874	mRNA;identical;N	zinc finger, CW type with PWWP domain 1	protein-coding	ENSSSCG00000007659	ENSG00000078487	zinc finger, CW type with PWWP domain 1 [Source:HGNC Symbol;Acc:23486]	1.76563	1.98928	1.58344	1.58134	1.70777	2.11338	1.60542	2.16223	1.53698	1.87802	1.70949	1.89214	1.97676	0.625252	2.16223	1.53698
ZAN	397676	3	8032726	8095773	best RefSeq;similar;N	zonadhesin	protein-coding	ENSSSCG00000007674			2.0647	2.44971	1.94028	2.16833	2.11802	2.10949	2.03957	2.02673	2.13089	2.2816	2.13161	2.11874	2.18211	0.509439	2.44971	1.94028
LOC100620305	100620305	3	8065723	8067803	mRNA;identical;N	guanine nucleotide-binding protein G(I)/G(S)/G(T) subunit beta-2-like	protein-coding	ENSSSCG00000007669	ENSG00000172354	guanine nucleotide binding protein (G protein), beta polypeptide 2 [Source:HGNC Symbol;Acc:4398]	1.92704	2.69914	2.17645	2.59016	2.2234	1.66054	1.9755	1.62217	2.02911	2.2957	1.92431	2.03888	2.43891	1.07697	2.69914	1.62217
LOC100620395	100620395	3	8070359	8077336	mRNA;identical;N	PERQ amino acid-rich with GYF domain-containing protein 1-like	protein-coding	ENSSSCG00000027281	ENSG00000146830	GRB10 interacting GYF protein 1 [Source:HGNC Symbol;Acc:9126]	2.17655	2.51951	2.11841	2.53621	2.25552	2.18013	2.62636	2.12478	2.41245	2.30462	2.34067	2.31434	2.90973	0.791319	2.90973	2.11841
LOC100518831	100518831	3	8237224	8257611	-	olfactory receptor 2M3-like	pseudo				1.76422	1.85044	1.76305	2.11296	2.25701	1.91441	1.93659	1.49976	2.10347	2.02258	1.45009	2.23209	2.00284	0.806916	2.25701	1.45009
LOC100519016	100519016	3	8293457	8294460	-	olfactory receptor 2M3-like	pseudo				2.32658	3.38601	3.48769	3.44686	2.92514	2.54788	3.15566	1.82013	2.34456	2.67038	2.58805	1.87157	3.34094	1.66756	3.48769	1.82013
LOC100518301	100518301	3	8332929	8333876	protein;identical;N	olfactory receptor 2M3-like	protein-coding	ENSSSCG00000007676	ENSG00000228198	olfactory receptor, family 2, subfamily M, member 3 [Source:HGNC Symbol;Acc:8269]
LOC100517216	100517216	3	8353272	8354183	protein;identical;N	olfactory receptor 14C36-like	protein-coding
LOC100518479	100518479	3	8364647	8365589	-	olfactory receptor 2M3-like	pseudo
LOC100518655	100518655	3	8385428	8386360	protein;identical;N	olfactory receptor 14C36-like	protein-coding
RASA4	100624152	3	9665899	9690881	mRNA;identical;N	RAS p21 protein activator 4	protein-coding	ENSSSCG00000027890	ENSG00000170667	RAS p21 protein activator 4B [Source:HGNC Symbol;Acc:35202]	2.25215	2.37227	2.37351	2.26884	2.26757	2.0408	1.95098	2.20126	2.00644	2.64458	2.17174	2.17503	2.48792	0.693598	2.64458	1.95098
LOC100521614	100521614	3	9675625	9699407	mRNA;identical;N	DNA-directed RNA polymerase II subunit RPB11-like	protein-coding	ENSSSCG00000007688	ENSG00000228049	polymerase (RNA) II (DNA directed) polypeptide J2 [Source:HGNC Symbol;Acc:23208]	2.26402	2.52268	2.14383	2.3441	2.34494	2.28154	2.02456	2.25472	2.24442	2.64458	2.17174	2.45884	2.48685	0.620019	2.64458	2.02456
LOC100523057	100523057	3	9882650	9909673	mRNA;identical;N	14-3-3 protein gamma-like	protein-coding				2.0871	2.47627	1.92309	1.74704	2.06114	2.16037	2.09305	2.02725	2.03733	2.18468	2.25848	2.08012	2.25878	0.729232	2.47627	1.74704
LOC100620242	100620242	3	11056709	11113492	mRNA;identical;N	replication factor C subunit 2-like	protein-coding	ENSSSCG00000028504	ENSG00000049541	replication factor C (activator 1) 2, 40kDa [Source:HGNC Symbol;Acc:9970]	1.869	2.23205	1.73669	1.76806	1.7546	1.68871	1.49463	1.79365	1.62654	1.7107	1.74029	1.82446	2.00129	0.737421	2.23205	1.49463
GTF2I	100513345	3	11424638	11529984	mRNA;identical;N	general transcription factor IIi	protein-coding	ENSSSCG00000007721	ENSG00000263001	General transcription factor II-I; cDNA FLJ55916, highly similar to General transcription factor II-I [Source:UniProtKB/TrEMBL;Acc:B4DH52]	1.55764	2.0576	1.63594	1.73418	1.83205	1.85593	1.86075	1.89203	1.62983	1.80601	1.6708	1.8115	1.94466	0.499966	2.0576	1.55764
LOC100513850	100513850	3	11634987	11668510	mRNA;identical;N	Williams-Beuren syndrome chromosomal region 16 protein homolog	protein-coding	ENSSSCG00000007723	ENSG00000263008	Williams-Beuren syndrome chromosome region 16 [Source:UniProtKB/TrEMBL;Acc:B2RXG5]	1.70317	1.78791	1.54848	1.82025	1.91198	1.81423	1.77712	2.09108	1.65292	1.88803	1.75216	1.73993	1.79427	0.542594	2.09108	1.54848
TYW1	100516854	3	16268153	16407233	mRNA;poor;N	tRNA-yW synthesizing protein 1 homolog (S. cerevisiae)	protein-coding	ENSSSCG00000007733	ENSG00000198874	tRNA-yW synthesizing protein 1 homolog (S. cerevisiae) [Source:HGNC Symbol;Acc:25598]	1.5308	1.66368	1.62166	1.67117	1.65857	1.83048	1.64901	1.83039	1.72549	1.61624	1.72046	1.74152	1.5939	0.299681	1.83048	1.5308
LOC100738951	100738951	3	16788813	16798789	protein;identical;N	DNA-directed RNA polymerase III subunit RPC9-like	protein-coding				2.05727	2.33309	1.82965	1.94184	1.69081	2.01309	1.7957	1.59109	1.46131	1.98025	1.86291	2.26503	2.41636	0.955052	2.41636	1.46131
GUSB	100144519	3	16924759	16939208	best RefSeq;identical;N	glucuronidase, beta	protein-coding	ENSSSCG00000007739	ENSG00000169919		1.92829	2.12521	1.90747	1.95614	1.97069	1.98608	1.84931	2.11466	1.73612	2.11705	1.84542	1.89355	1.7308	0.394414	2.12521	1.7308
LOC100518545	100518545	3	17065165	17071877	mRNA;identical;N	coiled-coil-helix-coiled-coil-helix domain-containing protein 2, mitochondrial-like	protein-coding	ENSSSCG00000007743	ENSG00000106153	coiled-coil-helix-coiled-coil-helix domain containing 2 [Source:HGNC Symbol;Acc:21645]	6.37553	6.97654	7.23421	5.74829	4.65092	6.28004	7.01086	6.17017	4.69898	4.86267	6.26547	6.06938	7.80566	3.15475	7.80566	4.65092
PHGK	397548	3	17074720	17082851	mRNA;identical;N	phosphorylase kinase gamma subunit	protein-coding	ENSSSCG00000007744	ENSG00000164776	phosphorylase kinase, gamma 1 (muscle) [Source:HGNC Symbol;Acc:8930]	1.61914	2.22011	1.74558	1.96876	1.86518	2.11947	1.65642	2.1251	1.54364	2.07279	1.91334	1.9229	1.8031	0.676473	2.22011	1.54364
LOC100520609	100520609	3	17095571	17122992	mRNA;identical;N	T-complex protein 1 subunit zeta-like	protein-coding	ENSSSCG00000020808	ENSG00000146731	chaperonin containing TCP1, subunit 6A (zeta 1) [Source:HGNC Symbol;Acc:1620]	1.29086	2.25998	1.34001	1.60209	1.68074	1.83683	1.81881	2.03436	1.51011	1.93587	1.41238	1.78911	1.60621	0.969123	2.25998	1.29086
LOC100626250	100626250	3	17362791	17378386	mRNA;identical;N	armadillo repeat-containing protein 5-like	protein-coding	ENSSSCG00000025245	ENSG00000140691		1.63127	2.16903	1.51445	1.72673	1.88352	1.60869	1.72484	1.83033	1.71337	1.93846	1.52796	1.84766	1.79521	0.654579	2.16903	1.51445
LOC100626532	100626532	3	17379860	17380840	protein;identical;N	olfactory receptor 7A10-like	protein-coding	ENSSSCG00000027960	ENSG00000188269	olfactory receptor, family 7, subfamily A, member 5 [Source:HGNC Symbol;Acc:8368]
SETD1A	100511747	3	17816429	17840383	mRNA;identical;N	SET domain containing 1A	protein-coding	ENSSSCG00000007782	ENSG00000139718	SET domain containing 1B [Source:HGNC Symbol;Acc:29187]	2.25344	2.5645	2.04835	2.13053	2.03048	2.04654	2.04982	2.10229	1.97574	2.20292	2.1661	2.02438	2.52139	0.588769	2.5645	1.97574
LOC100515603	100515603	3	18156447	18242521	-	zinc finger protein 425-like	pseudo				1.89128	2.36826	1.6923	1.8483	2.00922	1.7662	1.75941	1.92705	1.61533	2.05642	1.88853	1.81814	1.92049	0.752927	2.36826	1.61533
LOC100620532	100620532	3	18248554	18251635	mRNA;identical;N	zinc finger protein 764-like	protein-coding	ENSSSCG00000007794	ENSG00000261459	KRAB domain-containing protein ZNF747; Uncharacterized protein; cDNA FLJ54920, moderately similar to Homo sapiens zinc finger protein 689 (ZNF689), mRNA [Source:UniProtKB/TrEMBL;Acc:B7Z5R0]	1.39333	1.61691	1.16997	1.47769	1.49513	1.81903	1.28932	1.42976	1.35712	1.50963	1.72225	1.82704	1.49408	0.657075	1.82704	1.16997
HS3ST4	100520072	3	20873480	21404609	mRNA;identical;N	heparan sulfate (glucosamine) 3-O-sulfotransferase 4	protein-coding				1.58604	1.31088	1.47495	1.6182	1.80054	1.71673	1.63021	1.81365	1.59323	1.53278	1.5549	1.68041	1.58104	0.502768	1.81365	1.31088
LOC100626661	100626661	3	21957510	22002656	mRNA;identical;N	leucine carboxyl methyltransferase 1-like	protein-coding				3.73536	3.47522	2.98813	4.6546	4.45583	4.98438	3.01695	4.55382	3.38223	4.08879	4.12926	4.3216	3.34772	1.99625	4.98438	2.98813
LOC100520426	100520426	3	22143747	22189563	mRNA;identical;N	leucine carboxyl methyltransferase 1-like	protein-coding	ENSSSCG00000007826	ENSG00000205629	leucine carboxyl methyltransferase 1 [Source:HGNC Symbol;Acc:17557]	3.74222	4.49569	3.79952	5.33909	4.52657	5.19792	3.3188	5.59537	3.40623	5.39693	5.52985	4.3216	4.75145	2.27657	5.59537	3.3188
LOC100739557	100739557	3	22202621	22219367	mRNA;identical;N	leucine carboxyl methyltransferase 1-like	protein-coding	ENSSSCG00000026077	ENSG00000205629	leucine carboxyl methyltransferase 1 [Source:HGNC Symbol;Acc:17557]	6.87018	13.2118	9.38439	12.6664	4.81114	15.0442	5.15656	14.538	10.4985	13.0459	13.2062	8.30784	13.4044	10.233	15.0442	4.81114
LOC100739592	100739592	3	22228505	22236675	mRNA;identical;N	uncharacterized LOC100739592	protein-coding				11.5606	21.0929	13.1511	21.8145	12.2869	22.961	17.6404	19.6849	23.254	30.1183	21.9967	15.3116	24.1254	18.5577	30.1183	11.5606
LOC100521259	100521259	3	22237424	22247809	mRNA;identical;N	uncharacterized LOC100521259	protein-coding				39.5306	92.4804	59.0695	88.5604	18.5031	69.8229	35.5842	89.8817	102.879	126.212	122.321	61.3056	125.947	107.709	126.212	18.5031
SDR42E2	100737047	3	24423627	24450397	protein;identical;N	short chain dehydrogenase/reductase family 42E, member 2	protein-coding	ENSSSCG00000007842	ENSG00000183921	short chain dehydrogenase/reductase family 42E, member 2 [Source:HGNC Symbol;Acc:35414]	1.88658	2.82861	1.45243	1.82232	2.16615	2.05168	2.12992	2.2609	1.96115	2.17621	2.20839	1.77428	2.05709	1.37618	2.82861	1.45243
LOC100738073	100738073	3	25695220	25743786	protein;identical;N	dynein heavy chain 3, axonemal-like	protein-coding				0.987183	2.41296	1.89283	2.01006	2.00562	2.02584	1.95869	2.01198	2.00361	2.08201	2.14831	1.95189	2.11399	1.42577	2.41296	0.987183
LOC100511686	100511686	3	25766866	25779589	mRNA;identical;N	uncharacterized LOC100511686	protein-coding				1.13088	2.2599	1.87003	1.95524	1.86545	2.26498	2.07713	2.20196	2.01448	2.43041	2.24672	1.91826	2.06397	1.29954	2.43041	1.13088
LOC100515887	100515887	3	29618658	29877403	mRNA;identical;N	poly(A)-specific ribonuclease PARN-like	protein-coding	ENSSSCG00000007878	ENSG00000140694	poly(A)-specific ribonuclease [Source:HGNC Symbol;Acc:8609]	1.99304	2.1368	1.79798	1.99944	2.09264	2.12698	1.9969	2.22311	1.98489	2.1939	2.06948	2.14025	1.99171	0.425136	2.22311	1.79798
BFAR	100625875	3	29685082	29696890	best RefSeq;poor;N	bifunctional apoptosis regulator	protein-coding	ENSSSCG00000007879	ENSG00000103429	bifunctional apoptosis regulator [Source:HGNC Symbol;Acc:17613]	2.16738	2.40776	2.04006	1.73639	1.96402	2.09536	1.98084	2.27324	1.86983	2.30844	2.03487	1.96049	2.13315	0.671379	2.40776	1.73639
LOC100624981	100624981	3	38677344	38688095	mRNA;identical;N	septin-12-like	protein-coding	ENSSSCG00000007933	ENSG00000184640	septin 9 [Source:HGNC Symbol;Acc:7323]	1.722	2.77564	1.8558	1.65263	1.6884	1.9316	1.82567	2.15683	1.91717	1.91002	1.74004	2.13538	1.87161	1.12301	2.77564	1.65263
LOC100738369	100738369	3	38823033	38831126	mRNA;identical;N	uncharacterized LOC100738369	protein-coding				2.27099	2.69258	2.38138	2.69028	2.39033	2.43496	2.59374	2.5381	2.62067	2.75434	2.52855	2.55257	2.76131	0.490324	2.76131	2.27099
HO2	396622	3	38895256	38922993	best RefSeq;identical;N	heme oxygenase 2	protein-coding	ENSSSCG00000007942	ENSG00000103415	heme oxygenase (decycling) 2 [Source:HGNC Symbol;Acc:5014]	1.95594	2.59986	1.985	2.18738	2.22934	2.22165	2.19325	2.08219	1.99681	2.26073	2.20534	2.23964	2.16162	0.643922	2.59986	1.95594
LOC100513346	100513346	3	38983316	39040262	mRNA;identical;N	coronin-7-like	protein-coding	ENSSSCG00000007944	ENSG00000217930	presequence translocase-associated motor 16 homolog (S. cerevisiae) [Source:HGNC Symbol;Acc:29679]	2.16493	2.7421	2.19486	2.13586	2.19228	2.25404	2.10232	2.22446	2.19975	2.30606	2.33341	2.19825	2.33559	0.639784	2.7421	2.10232
LOC100517149	100517149	3	40268316	40272017	mRNA;identical;N	zinc finger protein 75A-like	protein-coding				2.68626	3.99382	2.70988	2.93094	3.22334	3.17719	3.12612	3.24139	3.19063	2.92216	2.81321	2.71225	3.27527	1.30757	3.99382	2.68626
SLC9A3R2	100192448	3	42205136	42239173	best RefSeq;none;N	solute carrier family 9, subfamily A (NHE3, cation proton antiporter 3), member 3 regulator 2	protein-coding	ENSSSCG00000008038	ENSG00000065054	solute carrier family 9, subfamily A (NHE3, cation proton antiporter 3), member 3 regulator 2 [Source:HGNC Symbol;Acc:11076]	2.04478	2.40634	2.07634	2.23317	1.9241	1.97029	1.98418	2.03681	2.07222	2.18452	2.06495	2.07645	2.26119	0.482239	2.40634	1.9241
LOC100516255	100516255	3	42239830	42245872	mRNA;identical;N	endonuclease III-like protein 1-like	protein-coding	ENSSSCG00000008039	ENSG00000065057	nth endonuclease III-like 1 (E. coli) [Source:HGNC Symbol;Acc:8028]	2.6019	2.91601	2.50089	2.64155	2.62137	2.31772	2.28809	2.69658	2.42831	2.89523	2.68499	2.38111	2.99073	0.702634	2.99073	2.28809
LOC100516791	100516791	3	42344040	42349574	mRNA;identical;N	ras-related protein Rab-26-like	protein-coding	ENSSSCG00000023552	ENSG00000172794	RAB37, member RAS oncogene family [Source:HGNC Symbol;Acc:30268]	2.61623	3.17235	2.81766	2.87946	2.74521	2.63353	2.55526	2.498	2.53263	2.8977	2.55734	2.72773	2.69738	0.674344	3.17235	2.498
LOC100524077	100524077	3	42351084	42360075	mRNA;identical;N	uncharacterized LOC100524077	protein-coding				2.51433	3.49634	2.21799	2.94324	2.58658	2.34072	2.69599	2.48708	2.6876	2.5299	2.48461	2.39448	2.79284	1.27835	3.49634	2.21799
TRAF7	100516964	3	42353135	42369768	mRNA;identical;N	TNF receptor-associated factor 7, E3 ubiquitin protein ligase	protein-coding	ENSSSCG00000008043	ENSG00000131653	TNF receptor-associated factor 7, E3 ubiquitin protein ligase [Source:HGNC Symbol;Acc:20456]	2.3671	3.15137	2.21547	2.60594	2.27421	2.17729	2.35679	2.50772	2.42636	2.50382	2.38925	2.4764	2.74974	0.974086	3.15137	2.17729
LOC100739113	100739113	3	42470478	42476012	mRNA;identical;N	ras-related protein Rab-26-like	protein-coding	ENSSSCG00000008042	ENSG00000172794	RAB37, member RAS oncogene family [Source:HGNC Symbol;Acc:30268]	2.63266	3.20753	2.78311	2.76809	2.67675	2.65943	2.56193	2.42394	2.42759	2.86335	2.54942	2.73302	2.47397	0.783589	3.20753	2.42394
LOC100738223	100738223	3	42475517	42479379	mRNA;identical;N	uncharacterized LOC100738223	protein-coding				2.36433	3.27872	2.33848	2.62036	2.46252	2.45238	2.49582	2.367	2.07351	2.41199	2.41569	1.97377	2.54159	1.30495	3.27872	1.97377
LOC100738262	100738262	3	42479463	42502259	mRNA;identical;N	caskin-1-like	protein-coding	ENSSSCG00000030009	ENSG00000167971	CASK interacting protein 1 [Source:HGNC Symbol;Acc:20879]	2.16063	2.9671	2.24986	2.69625	2.27274	2.11718	2.04524	2.39553	2.24095	2.35161	2.24848	2.49058	2.73623	0.921859	2.9671	2.04524
LOC100737559	100737559	3	42509756	42520146	mRNA;identical;N	RNA-binding protein with serine-rich domain 1-like	protein-coding				1.84972	2.76736	2.31233	2.39976	2.22318	2.13728	1.99622	2.17836	2.07176	2.31572	2.11029	2.45884	2.12165	0.917635	2.76736	1.84972
LOC100624746	100624746	3	42963095	43014116	mRNA;identical;N	isoleucyl-tRNA synthetase, cytoplasmic-like	protein-coding	ENSSSCG00000008068	ENSG00000196305	isoleucyl-tRNA synthetase [Source:HGNC Symbol;Acc:5330]	1.92445	2.16975	1.69242	1.99191	2.20648	2.13629	1.88083	2.15042	1.87932	2.1154	2.01668	2.00881	2.01365	0.514061	2.20648	1.69242
BICD2	100512597	3	43631067	43705395	mRNA;identical;N	bicaudal D homolog 2 (Drosophila)	protein-coding	ENSSSCG00000008075	ENSG00000185963	bicaudal D homolog 2 (Drosophila) [Source:HGNC Symbol;Acc:17208]	2.25079	2.45849	1.99595	2.28503	2.12659	2.27201	2.4205	2.26823	2.279	2.46049	2.36159	2.15735	2.47927	0.483324	2.47927	1.99595
LOC100515432	100515432	3	44910655	44960793	mRNA;identical;N	zinc finger protein 169-like	protein-coding				2.18904	2.30436	1.92113	2.14406	2.08324	2.31666	2.11497	2.33869	2.11248	2.33263	2.30948	2.29068	2.20119	0.417558	2.33869	1.92113
LOC100625824	100625824	3	45093849	45102848	-	protein FAM22C-like	pseudo				12.7476	11.9133	15.6204	21.5155	16.7456	16.5999	27.6992	19.6046	13.5176	16.5862	14.6155	18.8062	18.3839	15.7859	27.6992	11.9133
LOC100737123	100737123	3	45106040	45113443	mRNA;identical;N	zinc finger protein 169-like	protein-coding				2.18032	1.88453	2.15315	2.35836	2.04222	2.54788	2.42572	2.39417	2.3892	2.19045	2.57482	2.64668	2.72341	0.838881	2.72341	1.88453
IL-1beta	396565	3	45179378	45185849	best RefSeq;mismatch;N	interleukin-1 beta	protein-coding	ENSSSCG00000008087	ENSG00000125538	interleukin 1, beta [Source:HGNC Symbol;Acc:5992]	18.2019	16.1602	18.0855	17.6484	14.5554	14.778	20.6359	10.6519	13.2142	19.2863	14.3839	16.3392	17.6672	9.98396	20.6359	10.6519
IL1B	397122	3	45319296	45326287	best RefSeq;identical;N	interleukin 1, beta	protein-coding	ENSSSCG00000008088	ENSG00000125538	interleukin 1, beta [Source:HGNC Symbol;Acc:5992]	11.6782	9.76812	10.7697	12.2052	9.50224	8.29297	13.3191	6.91572	8.98951	12.1375	9.31259	9.77403	10.6077	6.40336	13.3191	6.91572
LOC100517885	100517885	3	45366340	45406141	-	5'-nucleotidase domain-containing protein 4-like	pseudo				5.29197	4.83104	5.14719	5.58112	5.14933	3.43112	5.80564	3.93187	4.16414	5.57288	4.86727	5.29153	4.678	2.37453	5.80564	3.43112
ZC3H6	100518421	3	45681454	45742600	mRNA;identical;N	zinc finger CCCH-type containing 6	protein-coding				1.68152	1.97784	1.66352	1.77403	2.05261	2.02648	1.82987	2.14017	1.87209	1.90804	1.99414	1.88116	1.86269	0.476651	2.14017	1.66352
LOC100628028	100628028	3	45755044	45777091	mRNA;identical;N	zinc finger CCCH domain-containing protein 8-like	protein-coding	ENSSSCG00000008099	ENSG00000144161	zinc finger CCCH-type containing 8 [Source:HGNC Symbol;Acc:30941]	1.46918	1.91244	1.32331	1.39184	1.52108	1.68866	1.66998	1.78063	1.27719	1.91959	1.54694	1.53985	1.68374	0.642398	1.91959	1.27719
LOC100522986	100522986	3	47729095	47831289	mRNA;identical;N	septin-10-like	protein-coding	ENSSSCG00000023050	ENSG00000186522	septin 10 [Source:HGNC Symbol;Acc:14349]	1.85398	2.20623	1.8964	1.89085	2.078	2.08677	1.95429	2.05285	1.94828	2.12278	2.077	2.13061	1.90359	0.352249	2.20623	1.85398
LOC100738720	100738720	3	48220181	48242736	mRNA;identical;N	uncharacterized LOC100738720	protein-coding				2.13619	2.65093	2.2987	2.57655	2.48978	2.24673	2.50435	2.54374	2.47522	2.31803	2.08846	2.1866	2.33686	0.562472	2.65093	2.08846
LOC100620429	100620429	3	48243880	48261154	mRNA;identical;N	zinc finger protein 2-like	protein-coding				1.89228	1.99349	1.93476	2.1253	1.79041	2.08663	1.84091	1.98325	1.72761	1.9023	1.7786	1.91357	2.01254	0.397692	2.1253	1.72761
LOC100522130	100522130	3	48446463	48487140	mRNA;identical;N	fumarylacetoacetate hydrolase domain-containing protein 2-like	protein-coding	ENSSSCG00000008120	ENSG00000144199	fumarylacetoacetate hydrolase domain containing 2B [Source:HGNC Symbol;Acc:25318]	1.86204	2.12293	1.93148	2.17559	2.36678	2.39705	1.87297	2.297	2.21071	2.28954	2.0116	2.12892	2.42754	0.565495	2.42754	1.86204
LOC100524431	100524431	3	48487404	48499451	mRNA;identical;N	glycerol-3-phosphate acyltransferase 2, mitochondrial-like	protein-coding	ENSSSCG00000008121	ENSG00000186281	glycerol-3-phosphate acyltransferase 2, mitochondrial [Source:HGNC Symbol;Acc:27168]	2.57002	2.35661	2.20591	2.26781	2.61165	2.48307	2.75414	2.34036	2.41596	2.5145	2.15468	2.95885	2.72457	0.804173	2.95885	2.15468
LOC100621534	100621534	3	48598112	48601596	mRNA;identical;N	zinc finger protein 510-like	protein-coding				1.7923	1.98221	2.06707	2.30035	1.64658	2.10717	1.86141	1.72083	2.34601	1.88747	2.53868	2.38671	1.85448	0.892099	2.53868	1.64658
LOC100620627	100620627	3	48676984	48707963	protein;identical;N	two pore calcium channel protein 2-like	protein-coding				2.21568	2.26152	2.35473	2.33447	2.33357	2.49333	2.29397	2.10618	2.40312	2.14083	2.43053	2.60443	2.22428	0.498247	2.60443	2.10618
LOC100517088	100517088	3	55465167	55518404	protein;identical;N	protein CREG2-like	protein-coding	ENSSSCG00000008166	ENSG00000175874		1.90126	1.66502	2.04347	1.85548	1.99111	2.14365	2.10299	1.84063	1.81743	2.08415	2.30446	1.69602	1.75206	0.639445	2.30446	1.66502
CHST10	100520428	3	56449439	56484860	mRNA;identical;N	carbohydrate sulfotransferase 10	protein-coding	ENSSSCG00000008175	ENSG00000115526	carbohydrate sulfotransferase 10 [Source:HGNC Symbol;Acc:19650]	1.72123	2.09673	1.8881	1.90104	2.09531	1.9228	1.90503	1.95767	1.82337	1.82979	1.9046	1.95143	1.99929	0.375503	2.09673	1.72123
LOC100523366	100523366	3	57688484	57703819	mRNA;identical;N	MIT domain-containing protein 1-like	protein-coding	ENSSSCG00000008185	ENSG00000158411		1.58534	1.99698	1.74936	1.8202	1.68903	1.37887	1.72986	1.66913	1.56937	2.08425	1.88155	1.66663	1.64107	0.705384	2.08425	1.37887
VWA3B	100623963	3	58557829	58716234	mRNA;identical;N	von Willebrand factor A domain containing 3B	protein-coding				1.79751	1.86787	1.96738	1.87194	2.04678	2.08251	2.07694	2.057	2.07398	1.9418	1.97871	1.95285	2.06269	0.285008	2.08251	1.79751
LOC100511445	100511445	3	59227565	59348030	-	family with sequence similarity 178, member B	protein-coding				2.13991	2.38499	2.158	2.31347	2.14705	2.1543	2.22647	2.13716	2.11538	2.34103	2.26389	2.15832	2.20142	0.269605	2.38499	2.11538
LOC100625156	100625156	3	59620075	59620830	protein;identical;N	ig kappa chain V-II region RPMI 6410-like	other
LOC100624691	100624691	3	59628677	59629236	mRNA;identical;N	ig kappa chain V-I region HK102-like	other
LOC100739851	100739851	3	59634662	59635506	protein;identical;N	ig kappa chain V-II region RPMI 6410-like	other
LOC100736574	100736574	3	59638402	59639041	mRNA;identical;N	ig kappa chain V-I region HK102-like	other
LOC100736617	100736617	3	59648030	59648985	mRNA;identical;N	ig kappa chain V-II region RPMI 6410-like	other	ENSSSCG00000020750	ENSG00000251546	immunoglobulin kappa variable 1D-39 [Source:HGNC Symbol;Acc:5756]
LOC100736649	100736649	3	59655654	59656204	protein;identical;N	ig kappa chain V-I region HK102-like	other
LOC100625243	100625243	3	59662812	59720702	mRNA;identical;N	ig kappa chain V-II region RPMI 6410-like	other				1.67299	1.83242	2.10616	1.99374	2.08206	1.90414	1.9958	2.00997	2.08847	2.08482	1.92418	2.02602	2.15561	0.482618	2.15561	1.67299
LOC100736685	100736685	3	59741836	59742388	protein;identical;N	ig kappa chain V-I region HK102-like	other
LOC100736718	100736718	3	59745435	59750349	mRNA;identical;N	uncharacterized LOC100736718	protein-coding				8.59853	12.078	8.10517	7.25162	7.32504	11.2826	12.9024	6.5427	19.0175	13.5254	9.37787	8.47636	9.94582	12.4748	19.0175	6.5427
LOC100624983	100624983	3	59753678	59754231	protein;identical;N	ig kappa chain V-I region HK102-like	other
LOC100625068	100625068	3	59762059	59762813	protein;identical;N	ig kappa chain V-II region RPMI 6410-like	other
LOC100736878	100736878	3	59880797	59935650	-	ig kappa chain V-II region RPMI 6410-like	other				1.75804	1.76181	2.06167	1.9581	2.0146	2.15358	2.0186	1.90785	1.96989	2.08632	1.99648	2.10049	2.12817	0.395538	2.15358	1.75804
LOC100737064	100737064	3	59940906	59941458	protein;identical;N	ig kappa chain V-I region HK102-like	other
LOC100737103	100737103	3	59949628	59950469	mRNA;identical;N	ig kappa chain V-II region RPMI 6410-like	other
LOC100737153	100737153	3	59958839	59959481	mRNA;identical;N	ig kappa chain V-I region HK102-like	other
IGKV@	100500785	3	59962472	59963232	-	immunoglobulin kappa variable group	other
LOC100736924	100736924	3	59968662	59969221	mRNA;identical;N	ig kappa chain V-I region HK102-like	other
LOC100737231	100737231	3	59977038	59985784	protein;identical;N	ig kappa chain V-II region GM607-like	other				11.4162	18.009	11.0165	8.83923	8.54647	13.9044	15.4718	9.60675	22.9972	17.5281	11.5569	11.5557	13.4253	14.4507	22.9972	8.54647
LOC100737272	100737272	3	59985868	59986834	mRNA;identical;N	ig kappa chain V-II region RPMI 6410-like	other
EIF2AK3	100513348	3	60031478	60114511	mRNA;identical;N	eukaryotic translation initiation factor 2-alpha kinase 3	protein-coding	ENSSSCG00000008208	ENSG00000172071	eukaryotic translation initiation factor 2-alpha kinase 3 [Source:HGNC Symbol;Acc:3255]	1.70148	1.89927	1.58262	1.77205	1.91382	2.011	1.58522	2.02131	1.61956	1.8453	1.86003	1.74869	1.73866	0.438688	2.02131	1.58262
LOC100737661	100737661	3	60500769	60526332	mRNA;identical;N	SET and MYND domain-containing protein 1-like	protein-coding				1.33542	1.64658	1.49816	1.47292	1.47781	1.85529	1.50607	1.75763	1.59998	1.64651	1.59159	1.5125	1.67788	0.519872	1.85529	1.33542
LOC100739421	100739421	3	62800322	62820181	mRNA;identical;N	dynein heavy chain 6, axonemal-like	protein-coding				1.36945	1.47095	1.34834	1.52101	1.59944	1.5724	1.48403	1.68267	1.40568	1.73773	1.35148	1.65386	1.38339	0.389394	1.73773	1.34834
TMSB10	100037998	3	62820778	62821794	best RefSeq;identical;N	thymosin beta 10	protein-coding	ENSSSCG00000008245	ENSG00000223551	thymosin beta 4, X-linked pseudogene 4 [Source:HGNC Symbol;Acc:11886]	1.27755	0.854263	0.963929	1.00173	1.02625	1.28503	0.828781	1.07291	1.18198	1.00174	1.36749	0.896964	0.751766	0.61572	1.36749	0.751766
DNAH6	100524798	3	62982989	63131658	mRNA;identical;N	dynein, axonemal, heavy chain 6	protein-coding				1.93433	1.91792	1.85743	1.98979	1.88673	1.89599	1.95788	2.1134	1.93542	1.96045	1.90179	1.91265	1.89876	0.255972	2.1134	1.85743
SUCLG1	399539	3	63138820	63174813	best RefSeq;mismatch;N	succinate-CoA ligase, alpha subunit	protein-coding	ENSSSCG00000008247	ENSG00000163541	succinate-CoA ligase, alpha subunit [Source:HGNC Symbol;Acc:11449]	1.82743	2.0557	1.87518	2.08083	2.03501	1.80316	1.94367	1.67652	1.78531	2.01628	2.05708	1.97878	2.10488	0.428358	2.10488	1.67652
LOC100520832	100520832	3	67970269	67973253	mRNA;identical;N	lithostathine-like	protein-coding	ENSSSCG00000021334	ENSG00000172016	regenerating islet-derived 3 alpha [Source:HGNC Symbol;Acc:8601]	3.51386	3.78435	4.7202	3.99419	3.56688	3.64768	4.1776	3.72202	4.44872	3.75876	3.52191	3.62763	3.77443	1.20634	4.7202	3.51386
LOC100624628	100624628	3	68070465	68073229	mRNA;identical;N	lithostathine-like	protein-coding	ENSSSCG00000029209	ENSG00000172016	regenerating islet-derived 3 alpha [Source:HGNC Symbol;Acc:8601]	3.92761	3.57964	4.02821	3.85797	3.5169	3.68032	4.15369	3.31107	3.92016	3.53008	3.37866	3.20313	3.43597	0.950553	4.15369	3.20313
REG3G	100240745	3	68078849	68081078	best RefSeq;identical;N	regenerating islet-derived 3 gamma	protein-coding	ENSSSCG00000023443	ENSG00000172016	regenerating islet-derived 3 alpha [Source:HGNC Symbol;Acc:8601]	3.50386	4.5783	5.46107	4.24823	3.59279	3.80603	4.63355	3.83514	4.35852	4.41643	3.75223	3.2937	4.25169	2.16737	5.46107	3.2937
LOC100523179	100523179	3	74711985	74852046	mRNA;identical;N	zinc finger protein 638-like	protein-coding				1.80644	2.10737	1.85538	1.91411	2.00239	2.02269	1.91235	2.05571	1.83092	1.92834	1.89502	1.84552	1.9121	0.300933	2.10737	1.80644
LOC100511872	100511872	3	75965000	76057345	mRNA;identical;N	germ cell-less protein-like 1-like	protein-coding	ENSSSCG00000008335	ENSG00000087338		1.77503	2.1344	1.83286	1.84085	2.03134	1.9622	1.81657	2.00084	1.92343	2.06633	1.87121	2.06106	2.00034	0.359378	2.1344	1.77503
RAB1A	595116	3	80675435	80705925	best RefSeq;mismatch;N	RAB1A, member RAS oncogene family	protein-coding	ENSSSCG00000008359	ENSG00000174903		1.9369	2.58188	1.83058	1.88221	2.0919	2.06492	1.94689	2.14912	2.00428	2.13607	1.95442	1.85845	2.13678	0.751302	2.58188	1.83058
LOC100738342	100738342	3	80682719	80710449	-	uncharacterized LOC100738342	miscRNA				1.92114	2.51051	1.79535	2.03107	2.01279	2.16628	2.00481	2.35149	2.25059	2.29779	1.98023	2.00898	2.21578	0.715161	2.51051	1.79535
LOC100524738	100524738	3	84214129	84325244	mRNA;identical;N	ubiquitin carboxyl-terminal hydrolase 34-like	protein-coding				1.4851	1.87125	1.5573	1.65889	1.99492	1.84234	1.75715	1.79477	1.68086	1.97499	1.53049	1.79034	1.8649	0.50982	1.99492	1.4851
LOC100625967	100625967	3	84574311	84666326	mRNA;identical;N	ubiquitin carboxyl-terminal hydrolase 34-like	protein-coding				1.59867	1.92765	1.73731	1.77311	1.85206	1.88532	1.84624	1.99965	1.97486	1.94297	1.8367	1.82013	1.95332	0.400986	1.99965	1.59867
LOC100519087	100519087	3	95897345	96298364	protein;identical;N	neurexin-1-alpha-like	protein-coding				2.24483	2.09656	2.35175	2.18514	2.03156	2.16377	2.17044	1.99703	2.20859	2.04001	2.19931	2.18198	2.15071	0.354716	2.35175	1.99703
LOC100737879	100737879	3	102939995	103072335	mRNA;identical;N	thyroid adenoma-associated protein homolog	protein-coding				2.07797	2.62631	2.08967	2.16315	2.10697	2.14757	2.02568	2.09395	2.15891	2.20732	2.18114	2.18122	2.26169	0.600627	2.62631	2.02568
LOC100523731	100523731	3	109622369	109637612	mRNA;identical;N	interferon-induced, double-stranded RNA-activated protein kinase-like	protein-coding	ENSSSCG00000025181			1.66941	2.03349	1.57727	2.05827	2.12565	2.32459	1.57052	1.78692	1.76742	1.94328	1.94237	1.68722	1.80455	0.754064	2.32459	1.57052
PKR	397588	3	109641276	109667770	best RefSeq;none;N	double stranded RNA-dependent protein kinase	protein-coding				1.6286	1.8737	1.65655	1.70799	1.97654	1.8634	1.83608	1.68282	2.09284	1.93923	1.60667	1.80413	2.11447	0.507804	2.11447	1.60667
LOC100525742	100525742	3	110211670	110257184	mRNA;identical;N	fasciculation and elongation protein zeta-2-like	protein-coding	ENSSSCG00000008503	ENSG00000171055	fasciculation and elongation protein zeta 2 (zygin II) [Source:HGNC Symbol;Acc:3660]	1.96383	2.11474	1.89955	1.97029	2.16822	1.95497	1.92505	1.92644	1.99953	2.03399	2.01957	1.86469	1.9376	0.303526	2.16822	1.86469
LOC100525394	100525394	3	110257604	110477607	mRNA;identical;N	cysteine-rich motor neuron 1 protein-like	protein-coding	ENSSSCG00000008504	ENSG00000150938	cysteine rich transmembrane BMP regulator 1 (chordin-like) [Source:HGNC Symbol;Acc:2359]	2.19196	2.36669	2.17373	2.22517	2.11367	2.10568	2.20467	1.98807	2.13952	2.21086	2.19584	2.1543	2.19519	0.378619	2.36669	1.98807
LOC100737374	100737374	3	113229594	113352056	-	latent-transforming growth factor beta-binding protein 1-like	pseudo				2.06154	2.40384	2.23061	2.18047	1.99894	2.14592	2.18112	2.062	2.15155	2.12545	2.2166	2.06067	2.10911	0.404901	2.40384	1.99894
LOC100737457	100737457	3	113503502	113673225	mRNA;identical;N	latent-transforming growth factor beta-binding protein 1-like	protein-coding				2.2867	2.40938	2.04716	2.20479	2.02793	2.0377	2.1633	2.09844	2.1868	2.18997	2.28038	2.16676	2.12297	0.381451	2.40938	2.02793
DPY30	100514043	3	114427331	114440316	mRNA;identical;N	dpy-30 homolog (C. elegans)	protein-coding	ENSSSCG00000008516			1.08799	2.78006	1.1467	1.84047	1.64538	1.91867	1.61387	2.18617	1.33189	2.05559	1.79759	1.7003	1.7124	1.69207	2.78006	1.08799
SPAST	396584	3	114454182	114524375	best RefSeq;similar;N	spastin	protein-coding	ENSSSCG00000008517	ENSG00000021574	spastin [Source:HGNC Symbol;Acc:11233]	1.64323	1.9143	1.48841	1.78433	1.89491	1.90007	1.82363	2.17031	1.82757	1.98942	1.81016	1.67227	1.82821	0.681903	2.17031	1.48841
LOC100737960	100737960	3	114524173	114551935	mRNA;identical;N	zinc transporter 6-like	protein-coding				1.21421	1.86419	1.00178	1.44637	1.513	1.42511	1.39745	1.53282	1.62877	1.61912	1.00048	1.48405	1.57525	0.863707	1.86419	1.00048
SLC30A6	100170144	3	114533649	114543703	best RefSeq;none;N	solute carrier family 30 (zinc transporter), member 6	protein-coding	ENSSSCG00000008518	ENSG00000152683	solute carrier family 30 (zinc transporter), member 6 [Source:HGNC Symbol;Acc:19305]	0.710369	1.70168	0.642145	1.15708	1.22629	0.969129	1.22799	1.43809	1.28729	1.29548	0.881878	1.34748	1.30054	1.05954	1.70168	0.642145
LCLAT1	100217396	3	115418064	115537590	best RefSeq;identical;N	lysocardiolipin acyltransferase 1	protein-coding	ENSSSCG00000025901	ENSG00000172954		1.98622	2.11305	2.12403	1.97097	2.04678	2.09505	2.14131	2.17211	2.13822	2.19767	2.07153	2.01973	2.06838	0.2267	2.19767	1.97097
LOC100739063	100739063	3	117279562	117297985	mRNA;identical;N	uncharacterized LOC100739063	protein-coding				1.60178	1.76887	1.33141	1.67528	1.60852	1.74716	1.67413	1.7997	1.95375	1.66308	1.57817	1.73378	1.55959	0.62234	1.95375	1.33141
PLB1	100519306	3	117360466	117450767	mRNA;identical;N	phospholipase B1	protein-coding				2.10996	2.26141	2.03036	2.04921	1.99012	2.02499	1.94949	2.06247	1.98337	1.94836	2.04362	2.03459	2.09828	0.313055	2.26141	1.94836
LOC100623966	100623966	3	118042391	118140554	mRNA;identical;N	uncharacterized LOC100623966	protein-coding				1.71618	1.99337	1.75769	1.79401	1.7783	1.88938	1.76543	1.97475	1.81269	1.94441	1.73038	1.68335	1.70151	0.310018	1.99337	1.68335
NRBP1	100625594	3	118741368	118762439	best RefSeq;similar;N	nuclear receptor binding protein 1	protein-coding	ENSSSCG00000022454	ENSG00000115216	nuclear receptor binding protein 1 [Source:HGNC Symbol;Acc:7993]	2.20766	2.67394	2.05395	2.08499	2.06905	2.10656	2.2527	2.05352	2.03225	2.33208	1.98601	2.02428	2.22491	0.687922	2.67394	1.98601
LOC100522927	100522927	3	119000613	119018767	mRNA;identical;N	cell growth regulator with EF hand domain protein 1-like	protein-coding	ENSSSCG00000008555	ENSG00000138028		2.54737	3.00006	2.78935	1.98601	1.79849	1.79524	1.87026	2.00157	2.02462	2.301	2.10378	1.97246	2.00155	1.20483	3.00006	1.79524
LOC100524558	100524558	3	119070205	119079443	mRNA;identical;N	transmembrane protein 214-like	protein-coding	ENSSSCG00000008559	ENSG00000119777	transmembrane protein 214 [Source:HGNC Symbol;Acc:25983]	2.61585	2.98855	2.19686	2.54741	2.19811	1.97733	2.56142	2.38157	2.23865	2.40075	2.34482	2.14283	2.33107	1.01122	2.98855	1.97733
ASXL2	100515136	3	119992053	120169493	mRNA;identical;N	additional sex combs like 2 (Drosophila)	protein-coding	ENSSSCG00000008575	ENSG00000143970	additional sex combs like 2 (Drosophila) [Source:HGNC Symbol;Acc:23805]	1.66958	1.9323	1.51201	1.73116	1.76413	1.91819	1.72469	1.79598	1.77533	1.79821	1.71569	1.78836	1.80145	0.420288	1.9323	1.51201
LOC100522609	100522609	3	121942591	121979188	mRNA;identical;N	UBX domain-containing protein 2A-like	protein-coding	ENSSSCG00000026283	ENSG00000173960	UBX domain protein 2A [Source:HGNC Symbol;Acc:27265]	1.84813	2.50751	1.6482	1.70434	2.14629	2.01992	1.73231	1.79141	1.78008	2.05757	2.0544	1.81614	2.02052	0.859314	2.50751	1.6482
PUM2	100523902	3	125854756	125934588	mRNA;identical;N	pumilio homolog 2 (Drosophila)	protein-coding	ENSSSCG00000008600	ENSG00000134644	pumilio homolog 1 (Drosophila) [Source:HGNC Symbol;Acc:14957]	1.90211	2.25955	1.86442	1.82898	2.03223	1.96563	1.86075	2.33015	1.87282	2.03801	2.00765	2.01057	1.82218	0.507971	2.33015	1.82218
LOC100737125	100737125	3	130152349	130255280	mRNA;identical;N	ATP-dependent RNA helicase DDX1-like	protein-coding				2.00915	1.95876	1.85694	2.01014	1.77636	1.8032	1.88736	1.9946	1.87691	1.74525	1.75328	1.89579	1.83584	0.26489	2.01014	1.74525
LOC100525395	100525395	3	133981950	134012125	mRNA;identical;N	protein GREB1-like	protein-coding				1.79493	1.44566	1.63723	1.75367	1.98188	1.63949	1.64949	1.86319	1.67328	1.84502	1.90529	1.79751	1.70614	0.536219	1.98188	1.44566
LOC100737827	100737827	3	134012142	134023667	mRNA;identical;N	transcription factor E2F6-like	protein-coding				1.83121	1.76126	1.69645	1.72376	1.7812	1.72753	1.77005	1.8501	1.9968	1.68012	1.77398	1.79464	1.77008	0.316677	1.9968	1.68012
ATP6V1C2	100512277	3	134531085	134581231	mRNA;identical;N	ATPase, H+ transporting, lysosomal 42kDa, V1 subunit C2	protein-coding	ENSSSCG00000008634	ENSG00000143882	ATPase, H+ transporting, lysosomal 42kDa, V1 subunit C2 [Source:HGNC Symbol;Acc:18264]	1.79345	1.77563	1.59446	1.83634	1.93977	1.79593	1.78033	1.84121	1.77864	1.80448	1.87952	1.94414	1.86954	0.349673	1.94414	1.59446
LOC100738598	100738598	3	135086660	135122453	mRNA;identical;N	disintegrin and metalloproteinase domain-containing protein 17-like	protein-coding				1.71366	1.85498	1.61168	1.59408	1.63291	1.66568	1.62475	1.51669	1.68039	1.61117	1.57738	1.71438	2.01695	0.500251	2.01695	1.51669
LOC100622648	100622648	3	135122402	135134226	mRNA;identical;N	isoamyl acetate-hydrolyzing esterase 1 homolog	protein-coding	ENSSSCG00000008640	ENSG00000134330	isoamyl acetate-hydrolyzing esterase 1 homolog (S. cerevisiae) [Source:HGNC Symbol;Acc:27696]	2.03788	2.30119	1.85708	1.71881	1.94938	1.86021	2.05702	1.87022	1.9542	2.16588	1.94685	1.72345	1.82689	0.582388	2.30119	1.71881
LOC100622181	100622181	3	135136977	135174118	mRNA;identical;N	cleavage and polyadenylation specificity factor subunit 3-like	protein-coding	ENSSSCG00000020799	ENSG00000119203	cleavage and polyadenylation specific factor 3, 73kDa [Source:HGNC Symbol;Acc:2326]	1.81943	2.37159	1.72009	1.66187	1.72179	1.63023	1.68217	1.75935	1.6243	1.77914	1.88938	1.71139	1.787	0.747298	2.37159	1.6243
LOC100514639	100514639	3	138751698	138754515	mRNA;identical;N	transcription factor SOX-11-like	protein-coding	ENSSSCG00000008649	ENSG00000176887		0.662861	0.309731	0.549404	0.563208	0.563472	0.600563	0.255072	0.538032	0.640225	0.48629	0.602652	0.504377	0.374219	0.407789	0.662861	0.255072
DLG4	100626077	3	139824633	139850675	mRNA;identical;N	discs, large homolog 4 (Drosophila)	protein-coding	ENSSSCG00000024285	ENSG00000150672	discs, large homolog 2 (Drosophila) [Source:HGNC Symbol;Acc:2901]	1.5955	1.97074	1.42546	1.43313	1.61081	1.61115	1.46937	1.46946	1.51378	1.37413	1.48398	1.54555	1.32714	0.643602	1.97074	1.32714
LOC100516971	100516971	3	142904429	142923271	mRNA;identical;N	uncharacterized LOC100516971	protein-coding				9.43343	13.3717	23.8215	22.4104	16.3302	20.198	25.9448	16.9499	19.1084	19.2268	20.0413	10.1151	2.99225	22.9526	25.9448	2.99225
LOC100516671	100516671	3	142942374	142964785	mRNA;identical;N	butyrophilin subfamily 1 member A1-like	protein-coding				4.76503	5.77219	8.88436	8.59812	9.3813	11.4458	8.63248	8.12783	9.47522	8.74075	11.0227	6.18971	3.7866	7.65919	11.4458	3.7866
LOC100519141	100519141	3	143132145	143155238	mRNA;identical;N	uncharacterized LOC100519141	protein-coding				4.40262	5.04842	9.02021	8.16194	9.46524	11.0489	8.42372	7.43732	8.20924	8.46992	10.1138	5.54476	3.41239	7.63648	11.0489	3.41239
LOC100519307	100519307	3	143174570	143181265	mRNA;identical;N	butyrophilin subfamily 1 member A1-like	protein-coding				7.38977	9.61194	18.5142	13.6941	9.44599	15.1313	17.6468	13.268	14.9943	16.3195	12.047	4.57669	2.23094	16.2832	18.5142	2.23094
LOC100518303	100518303	3	143300315	143301325	mRNA;identical;N	uncharacterized LOC100518303	protein-coding
LOC100518119	100518119	3	143302052	143326628	mRNA;identical;N	butyrophilin subfamily 1 member A1-like	protein-coding				7.8941	10.3223	17.0749	15.1398	14.1236	13.4085	16.337	10.9858	12.8572	13.3042	13.9599	7.18914	4.11824	12.9566	17.0749	4.11824
LOC100518482	100518482	3	143410371	143411381	mRNA;identical;N	uncharacterized LOC100518482	protein-coding
LOC100519479	100519479	3	143479724	143484825	mRNA;identical;N	butyrophilin subfamily 1 member A1-like	protein-coding
LOC100737770	100737770	3	143580881	143581891	mRNA;identical;N	uncharacterized LOC100737770	protein-coding
LOC100518658	100518658	3	143592856	143607191	mRNA;identical;N	butyrophilin subfamily 1 member A1-like	protein-coding
LOC100521084	100521084	3	144371413	144372180	-	serine/arginine-rich splicing factor 9-like	pseudo
LOC100521445	100521445	3	144391668	144397897	-	achaete-scute homolog 1-like	pseudo				0	0	0	2.06522	0	1.80895	0	4.40022	0	0	1.93921	0	0	4.40022	4.40022	0
LOC100621060	100621060	3	144411281	144412002	-	proteasome subunit beta type-5-like	pseudo
LOC100512531	100512531	4	210760	223144	mRNA;identical;N	zinc finger protein 34-like	protein-coding	ENSSSCG00000005893	ENSG00000196378	zinc finger protein 34 [Source:HGNC Symbol;Acc:13098]	2.3329	2.83782	2.14848	1.96712	2.34959	2.20876	2.06838	2.33876	1.76205	2.5761	2.46295	1.99843	1.93231	1.07577	2.83782	1.76205
LOC100513276	100513276	4	336442	364645	mRNA;identical;N	rho GTPase-activating protein 39-like	protein-coding	ENSSSCG00000005894	ENSG00000147799	Rho GTPase activating protein 39 [Source:HGNC Symbol;Acc:29351]	2.23613	2.865	2.50519	2.40367	2.46071	2.44705	2.41937	2.39143	2.27424	2.62055	2.27164	2.39106	2.37772	0.628869	2.865	2.23613
TRAPPC9	100152043	4	2553941	3021011	mRNA;identical;N	trafficking protein particle complex 9	protein-coding				1.94725	1.70694	2.00361	1.91661	1.95648	1.96977	1.94708	1.89547	1.93776	1.84357	1.927	1.93163	2.00368	0.296737	2.00368	1.70694
KHDRBS3	100155706	4	6135474	6238772	mRNA;identical;N	KH domain containing, RNA binding, signal transduction associated 3	protein-coding	ENSSSCG00000005941	ENSG00000131773	KH domain containing, RNA binding, signal transduction associated 3 [Source:HGNC Symbol;Acc:18117]	2.01905	1.95623	1.99796	1.92632	1.86633	1.82758	1.81307	1.72014	1.87882	1.59608	1.76528	2.0371	1.84787	0.44102	2.0371	1.59608
LOC100151870	100151870	4	11095451	11113125	mRNA;identical;N	gasdermin-C-like	protein-coding	ENSSSCG00000005962	ENSG00000147697	gasdermin C [Source:HGNC Symbol;Acc:7151]	1.51873	1.57142	1.82448	2.66364	1.77803	1.96193	1.92033	2.64773	2.42508	1.69696	3.66298	2.34734	2.74622	2.14424	3.66298	1.51873
LOC100739543	100739543	4	11122206	11124268	mRNA;identical;N	gasdermin-A-like	protein-coding	ENSSSCG00000005961
MTSS1	100157797	4	15725526	15935972	mRNA;identical;N	metastasis suppressor 1	protein-coding	ENSSSCG00000005977	ENSG00000164983	transmembrane protein 65 [Source:HGNC Symbol;Acc:25203]	1.76244	2.18578	1.72419	1.84595	1.88061	1.90976	1.8347	2.01799	1.8649	1.97717	1.85995	1.96708	1.8442	0.461589	2.18578	1.72419
LOC100737012	100737012	4	16141130	16244794	-	fer-1-like protein 6-like	pseudo				1.65834	1.65224	1.50698	1.69588	1.72191	1.89623	1.77258	1.86357	1.68547	1.72085	1.73325	1.85422	1.70426	0.389245	1.89623	1.50698
SHAS2	397120	4	18458703	18489076	best RefSeq;mismatch;N	hyaluronan synthase 2	protein-coding	ENSSSCG00000005992	ENSG00000170961	hyaluronan synthase 2 [Source:HGNC Symbol;Acc:4819]	2.04052	3.05221	2.26054	2.32489	2.42592	2.56573	2.4502	2.58866	2.26353	2.51066	2.12551	2.26819	2.4542	1.01169	3.05221	2.04052
DPYS	100156500	4	35528889	35616168	mRNA;identical;N	dihydropyrimidinase	protein-coding	ENSSSCG00000006040	ENSG00000147647	dihydropyrimidinase [Source:HGNC Symbol;Acc:3013]	2.09198	2.09684	2.04099	1.99973	2.15891	1.84497	1.96973	2.03878	2.17482	1.97342	2.01589	2.14896	1.92742	0.329846	2.17482	1.84497
AZIN1	100158237	4	37095398	37107506	best RefSeq;identical;N	antizyme inhibitor 1	protein-coding	ENSSSCG00000023873	ENSG00000155096	antizyme inhibitor 1 [Source:HGNC Symbol;Acc:16432]	1.79787	2.25369	1.78034	2.14582	2.03268	2.32666	2.03561	1.93338	1.65375	2.28875	1.99521	1.88077	1.96381	0.67291	2.32666	1.65375
INTS8	100511876	4	45139302	45196455	mRNA;identical;N	integrator complex subunit 8	protein-coding	ENSSSCG00000006096	ENSG00000164941		1.63394	1.89927	1.42383	1.70034	1.8626	1.87957	1.54112	1.88131	1.58629	1.90884	1.60435	1.85832	1.72731	0.485009	1.90884	1.42383
LOC100157957	100157957	4	56493457	56527980	mRNA;identical;N	transcription factor E2F5-like	protein-coding	ENSSSCG00000006145	ENSG00000133740		1.90877	2.23226	1.88787	1.91252	1.97221	1.46188	1.68894	1.95539	1.60729	1.94441	1.84365	1.89263	1.90903	0.770381	2.23226	1.46188
LOC100152599	100152599	4	56528049	56589253	mRNA;identical;N	leucine-rich repeat and coiled-coil domain-containing protein 1-like	protein-coding	ENSSSCG00000006146	ENSG00000133739		2.04252	2.10918	1.82842	1.8496	2.15494	1.775	2.05985	2.36783	1.91382	1.84235	1.92784	1.91833	1.75229	0.615549	2.36783	1.75229
PAG1	100157912	4	60465088	60626273	mRNA;identical;N	phosphoprotein associated with glycosphingolipid microdomains 1	protein-coding				1.65271	1.83956	1.55881	1.75314	1.87096	1.94247	1.73946	2.01362	1.61002	2.0186	1.81152	1.89101	1.88976	0.459784	2.0186	1.55881
LOC100153381	100153381	4	67676829	67706624	mRNA;identical;N	transcription elongation factor B polypeptide 1-like	protein-coding	ENSSSCG00000006176	ENSG00000154582	transcription elongation factor B (SIII), polypeptide 1 (15kDa, elongin C) [Source:HGNC Symbol;Acc:11617]	1.75975	2.73768	1.59022	1.96317	1.92052	1.75851	1.77245	2.06766	1.68034	2.18857	2.09933	1.87651	1.80611	1.14746	2.73768	1.59022
STAU2	100516319	4	67814887	68172199	mRNA;identical;N	staufen, RNA binding protein, homolog 2 (Drosophila)	protein-coding				1.9206	1.97088	1.8577	1.93249	2.03621	1.97221	1.91915	1.99054	1.94195	2.06663	1.87929	2.01902	1.96537	0.208929	2.06663	1.8577
TERF1	100516798	4	68341834	68375855	mRNA;identical;N	telomeric repeat binding factor (NIMA-interacting) 1	protein-coding	ENSSSCG00000006184	ENSG00000147601	telomeric repeat binding factor (NIMA-interacting) 1 [Source:HGNC Symbol;Acc:11728]	1.49752	1.62985	1.40548	1.64937	1.88269	1.5704	1.51829	2.01254	1.58548	1.8821	1.52601	1.74651	1.99663	0.607058	2.01254	1.40548
LOC100153211	100153211	4	70980389	71108532	mRNA;identical;N	uncharacterized LOC100153211	protein-coding				1.63634	1.59354	1.49617	1.59376	1.75471	1.72947	1.60448	1.89781	1.46347	1.81397	1.55551	1.6876	1.74499	0.434347	1.89781	1.46347
LOC100738379	100738379	4	72173727	72178861	-	peptidyl-prolyl cis-trans isomerase-like 4-like	pseudo				0	0.040642	0	0	0	0	0	0	0	0	0	0	0	0.040642	0.040642	0
LOC100522994	100522994	4	72193052	72195904	-	peptidyl-prolyl cis-trans isomerase-like 4-like	pseudo				0	0.041352	0	0	0	0	0.000714	0	0	0	0	0	0.0018055	0.041352	0.041352	0
LOC100620633	100620633	4	72212190	72213308	-	peptidyl-prolyl cis-trans isomerase-like 4-like	pseudo
LOC100738542	100738542	4	72269039	72279518	-	uncharacterized LOC100738542	pseudo				0	0	0	0	0	0	0	0	0	0	0	0	0	0	0	0
LOC100127143	100127143	4	74946618	75055310	mRNA;identical;N	cAMP-dependent 3',5'-cyclic phosphodiesterase 7A	protein-coding	ENSSSCG00000006218	ENSG00000205268	phosphodiesterase 7A [Source:HGNC Symbol;Acc:8791]	1.84587	1.98604	1.72865	1.81958	2.04909	1.99682	1.86405	2.04423	1.89425	2.02621	1.82528	1.92246	2.03715	0.320434	2.04909	1.72865
LOC100739826	100739826	4	77077276	77097199	protein;identical;N	uncharacterized LOC100739826	protein-coding				1.93943	1.80799	1.95624	2.02082	1.93499	1.88881	1.63392	1.77233	2.08661	1.9832	1.97904	2.01057	1.96545	0.452693	2.08661	1.63392
LOC100739857	100739857	4	77133021	77137828	-	PR domain zinc finger protein 2-like	pseudo				0	0	0	0	0	0	0	0	0	0	0	0	0	0	0	0
LOC100153946	100153946	4	87368897	87543250	mRNA;identical;N	CCAAT/enhancer-binding protein delta-like	protein-coding				2.11768	2.52358	2.03889	2.1473	2.19364	2.19178	2.16914	2.21581	2.03477	2.29242	2.21779	2.20804	2.15692	0.488809	2.52358	2.03477
LOC100621023	100621023	4	87370315	87610295	mRNA;identical;N	uncharacterized protein KIAA0146-like	protein-coding				2.09246	2.4894	2.03889	2.04716	2.17124	2.19606	2.08848	2.21581	2.01899	2.29836	2.15582	2.16836	2.12764	0.470403	2.4894	2.01899
LOC100152743	100152743	4	87445819	87447134	mRNA;identical;N	small RNA 2'-O-methyltransferase-like	protein-coding	ENSSSCG00000006278	ENSG00000162639	HEN1 methyltransferase homolog 1 (Arabidopsis) [Source:HGNC Symbol;Acc:26400]	3.65041	4.55929	3.25812	3.34401	2.90847	2.85727	3.48143	3.1637	3.23242	3.24789	3.38931	2.97938	2.94568	1.70202	4.55929	2.85727
LOC100738910	100738910	4	87974453	88044055	mRNA;identical;N	paired mesoderm homeobox protein 1-like	protein-coding				2.0766	2.57351	2.41573	2.1018	1.98799	2.19121	2.23152	1.90536	2.21871	2.05768	2.25592	2.01941	2.38712	0.668152	2.57351	1.90536
SCYL3	100156397	4	88761184	88802716	mRNA;identical;N	SCY1-like 3 (S. cerevisiae)	protein-coding	ENSSSCG00000006283	ENSG00000000457	SCY1-like 3 (S. cerevisiae) [Source:HGNC Symbol;Acc:19285]	2.12742	2.16419	2.17116	2.07408	2.09472	1.85661	1.9766	1.90905	2.03858	2.0588	1.97751	2.08707	2.1767	0.320097	2.1767	1.85661
F5	397217	4	89027936	89109573	best RefSeq;mismatch;N	coagulation factor V (proaccelerin, labile factor)	protein-coding	ENSSSCG00000006289	ENSG00000198734	coagulation factor V (proaccelerin, labile factor) [Source:HGNC Symbol;Acc:3542]	2.11256	2.16618	2.18567	2.15956	2.07587	2.11655	2.10554	2.15558	2.14815	2.06676	1.97005	2.06293	2.10492	0.215627	2.18567	1.97005
LOC100151956	100151956	4	90338614	90371885	mRNA;identical;N	T-box transcription factor TBX19-like	protein-coding	ENSSSCG00000006299	ENSG00000164458	T, brachyury homolog (mouse) [Source:HGNC Symbol;Acc:11515]	1.75787	1.89335	1.74695	1.88575	1.77704	1.91901	1.84483	1.61111	1.64515	1.8149	1.74792	1.87513	1.72601	0.307901	1.91901	1.61111
POGK	100155419	4	91903989	91911093	best RefSeq;similar;N	pogo transposable element with KRAB domain	protein-coding	ENSSSCG00000006319	ENSG00000143157	pogo transposable element with KRAB domain [Source:HGNC Symbol;Acc:18800]	2.76653	2.61991	2.494	2.77279	2.27319	1.99751	2.19837	1.81955	2.61008	2.64399	2.09181	2.29043	2.21874	0.953235	2.77279	1.81955
DDR2	100154199	4	95483072	95558390	mRNA;identical;N	discoidin domain receptor tyrosine kinase 2	protein-coding	ENSSSCG00000006338	ENSG00000162733	discoidin domain receptor tyrosine kinase 2 [Source:HGNC Symbol;Acc:2731]	2.37875	2.55667	2.41228	2.41019	2.20209	2.20053	2.3856	2.22971	2.35038	2.34492	2.27452	2.21122	2.38845	0.356138	2.55667	2.20053
FCGR2B	613131	4	96889012	96908198	best RefSeq;mismatch;N	Fc fragment of IgG, low affinity IIb, receptor (CD32)	protein-coding	ENSSSCG00000006350	ENSG00000143226	Fc fragment of IgG, low affinity IIa, receptor (CD32) [Source:HGNC Symbol;Acc:3616]	2.42867	2.57918	2.62995	2.63267	2.8777	2.10655	2.76513	2.48933	2.30447	2.668	2.42599	1.80694	2.52382	1.07076	2.8777	1.80694
UFC1	100157692	4	97152986	97168009	mRNA;identical;N	ubiquitin-fold modifier conjugating enzyme 1	protein-coding	ENSSSCG00000006363	ENSG00000143222	ubiquitin-fold modifier conjugating enzyme 1 [Source:HGNC Symbol;Acc:26941]	1.98989	3.13397	2.18858	2.13808	2.00634	2.17474	2.17012	1.87988	2.20866	2.52579	2.34773	2.27778	2.24607	1.25409	3.13397	1.87988
NIT1	100155270	4	97163788	97183669	mRNA;identical;N	nitrilase 1	protein-coding				1.77773	2.46132	2.00966	2.0067	2.00793	2.04049	2.07244	2.15947	1.84035	2.2052	1.88169	2.02667	2.10978	0.683587	2.46132	1.77773
DEDD	100156474	4	97168028	97180646	mRNA;identical;N	death effector domain containing	protein-coding	ENSSSCG00000006364	ENSG00000158796	death effector domain containing [Source:HGNC Symbol;Acc:2755]	1.61165	2.43735	2.00966	1.86485	2.29202	1.90917	1.83967	1.90234	1.83498	2.14218	1.87199	2.02667	2.05637	0.825698	2.43735	1.61165
ARHGAP30	100158101	4	97379660	97389099	mRNA;identical;N	Rho GTPase activating protein 30	protein-coding	ENSSSCG00000006372	ENSG00000186517	Rho GTPase activating protein 30 [Source:HGNC Symbol;Acc:27414]	2.06958	2.48553	2.14936	1.97059	2.22075	1.85095	2.00718	1.99293	2.07325	2.67698	2.24037	2.05931	2.54765	0.826023	2.67698	1.85095
LOC100736733	100736733	4	97403439	97430022	mRNA;identical;N	intelectin-2-like	protein-coding	ENSSSCG00000025885	ENSG00000179914	intelectin 1 (galactofuranose binding) [Source:HGNC Symbol;Acc:18259]	4.13609	4.80975	5.21815	3.14722	5.66373	5.46221	5.38034	7.05985	5.5961	5.09453	4.3184	5.91053	2.20142	4.85843	7.05985	2.20142
LOC100737066	100737066	4	97440660	97448163	mRNA;identical;N	poliovirus receptor-related protein 4-like	protein-coding	ENSSSCG00000026861	ENSG00000143217	poliovirus receptor-related 4 [Source:HGNC Symbol;Acc:19688]	2.43092	2.16498	1.91073	2.33284	1.83112	2.18211	2.00667	1.91077	1.67838	1.90372	1.87027	1.93081	1.8331	0.752532	2.43092	1.67838
LOC100156473	100156473	4	97605009	97606926	-	voltage-dependent anion-selective channel protein 2-like	pseudo				1.86741	1.83641	1.59019	2.03376	1.76273	1.91601	1.9585	1.84983	1.69376	2.10411	2.05972	2.16732	1.87461	0.577128	2.16732	1.59019
ITLN2	100144619	4	97610153	97621638	best RefSeq;similar;N	intelectin 2	protein-coding	ENSSSCG00000028374	ENSG00000179914	intelectin 1 (galactofuranose binding) [Source:HGNC Symbol;Acc:18259]	5.69285	6.01197	5.8529	4.74845	8.09882	7.36028	6.396	10.1932	8.71582	7.06621	5.17238	6.25638	3.15597	7.03724	10.1932	3.15597
LOC100152851	100152851	4	97824477	97854872	mRNA;identical;N	CD84 molecule	protein-coding	ENSSSCG00000006381	ENSG00000066294	CD84 molecule [Source:HGNC Symbol;Acc:1704]	2.17981	1.9853	2.10616	2.13675	2.14715	2.30739	2.33914	2.32867	2.10285	2.28001	2.06939	2.20627	2.39979	0.414486	2.39979	1.9853
LOC100154852	100154852	4	99457597	99458541	protein;identical;N	olfactory receptor 10C1-like	protein-coding
LOC100153633	100153633	4	99465159	99466103	protein;identical;N	olfactory receptor 6N1-like	protein-coding
LOC100152453	100152453	4	99470812	99471756	protein;identical;N	olfactory receptor 6N1-like	protein-coding
LOC100153240	100153240	4	99644357	99646559	protein;identical;N	olfactory receptor 10X1-like	protein-coding				2.04734	2.82967	3.9827	2.80237	2.82502	2.15933	2.68725	2.32109	1.8517	3.08974	2.8809	2.38221	2.85968	2.131	3.9827	1.8517
LOC100625968	100625968	4	99654950	99655546	-	olfactory receptor 10X1-like	pseudo
LOC100626045	100626045	4	99656063	99657049	-	olfactory receptor 10X1-like	pseudo
LOC100625880	100625880	4	99708422	99709408	-	olfactory receptor 10X1-like	pseudo
LOC100625789	100625789	4	99717805	99718791	protein;identical;N	olfactory receptor 10X1-like	protein-coding
LOC100625390	100625390	4	99777914	99778855	protein;identical;N	olfactory receptor 10R2-like	protein-coding	ENSSSCG00000025654	ENSG00000198965	olfactory receptor, family 10, subfamily R, member 2 [Source:HGNC Symbol;Acc:14820]	3.57013	3.9451	3.71308	4.22742	3.72667	3.55964	3.77458	3.08206	3.52282	3.53828	3.83699	3.37481	3.15913	1.14536	4.22742	3.08206
LOC100737154	100737154	4	99847633	99848619	-	olfactory receptor 10X1-like	pseudo
LOC100624085	100624085	4	99855568	99856507	-	olfactory receptor 10K1-like	pseudo
LOC100627086	100627086	4	100008034	100008975	protein;identical;N	olfactory receptor 10K1-like	protein-coding	ENSSSCG00000022279	ENSG00000180708	olfactory receptor, family 10, subfamily K, member 2 [Source:HGNC Symbol;Acc:14826]
LOC100626877	100626877	4	100015087	100016028	protein;identical;N	olfactory receptor 10R2-like	protein-coding
LOC100152036	100152036	4	101028250	101033283	mRNA;identical;N	uncharacterized LOC100152036	protein-coding				3.95543	3.32624	2.66756	4.94972	3.94975	3.54553	4.35052	5.27726	4.81379	4.04567	3.71724	4.25947	3.50047	2.60969	5.27726	2.66756
LOC100525572	100525572	4	101230146	101243685	mRNA;identical;N	SLAM family member 9-like	protein-coding				2.43452	2.51602	2.26117	2.53854	2.21991	2.31731	2.78245	2.55889	2.69447	2.80014	2.17028	2.48163	2.71048	0.629868	2.80014	2.17028
ARHGEF2	100145887	4	102792202	102823366	best RefSeq;mismatch;N	Rho/Rac guanine nucleotide exchange factor (GEF) 2	protein-coding	ENSSSCG00000006502	ENSG00000116584	Rho/Rac guanine nucleotide exchange factor (GEF) 2 [Source:HGNC Symbol;Acc:682]	1.98683	2.25161	2.02522	2.13016	2.09716	1.93841	1.77755	2.19994	1.91887	2.18229	2.12245	1.97155	2.05303	0.474058	2.25161	1.77755
GON4L	100155144	4	102908014	103010931	mRNA;identical;N	gon-4-like (C. elegans)	protein-coding				1.51169	2.03422	1.53846	1.72346	1.96824	1.84287	1.7246	2.16094	1.68806	2.02365	1.68659	1.69788	1.96273	0.649249	2.16094	1.51169
DAP3	100152332	4	103011771	103047030	mRNA;identical;N	death associated protein 3	protein-coding	ENSSSCG00000006507	ENSG00000132676	death associated protein 3 [Source:HGNC Symbol;Acc:2673]	1.66703	2.59248	1.93829	1.7874	2.0757	1.9681	1.89571	2.34215	1.95574	2.19122	1.90704	2.13059	2.29043	0.925452	2.59248	1.66703
LOC100153065	100153065	4	103444304	103444870	mRNA;identical;N	dolichol-phosphate mannosyltransferase subunit 3-like	protein-coding	ENSSSCG00000006528	ENSG00000179085	dolichyl-phosphate mannosyltransferase polypeptide 3 [Source:HGNC Symbol;Acc:3007]
LOC100151868	100151868	4	103445699	103448101	mRNA;similar;N	sugar transporter SWEET1-like	protein-coding	ENSSSCG00000006529	ENSG00000169241	solute carrier family 50 (sugar transporter), member 1 [Source:HGNC Symbol;Acc:30657]	2.21171	3.55282	2.5445	2.39895	2.69036	1.81699	1.89542	1.63842	1.83172	2.60962	2.61342	1.98713	2.30589	1.9144	3.55282	1.63842
FLAD1	100153896	4	103563687	103569778	mRNA;identical;N	FAD1 flavin adenine dinucleotide synthetase homolog (S. cerevisiae)	protein-coding	ENSSSCG00000006538	ENSG00000160688	FAD1 flavin adenine dinucleotide synthetase homolog (S. cerevisiae) [Source:HGNC Symbol;Acc:24671]	2.24984	2.73009	2.30086	2.20612	2.20339	2.21327	2.70592	2.30171	2.10057	2.50678	2.08567	2.24974	2.45416	0.644429	2.73009	2.08567
CKS1B	100155110	4	103572166	103575979	best RefSeq;identical;N	CDC28 protein kinase regulatory subunit 1B	protein-coding	ENSSSCG00000029737			2.50211	3.13065	2.33573	2.60264	2.55298	2.22209	2.38064	2.20101	2.44888	2.82653	2.23152	2.44958	3.29741	1.09639	3.29741	2.20101
SHC1	100156321	4	103575898	103588162	mRNA;identical;N	SHC (Src homology 2 domain containing) transforming protein 1	protein-coding	ENSSSCG00000006539	ENSG00000160691	SHC (Src homology 2 domain containing) transforming protein 1 [Source:HGNC Symbol;Acc:10840]	2.0369	2.29391	2.19803	2.12647	1.89304	2.00733	2.0543	1.96125	2.08087	2.14692	2.15707	2.16726	2.4152	0.522154	2.4152	1.89304
LOC100157113	100157113	4	104491523	104598503	-	nucleoporin 210kDa-like	protein-coding				1.28552	1.82733	1.40418	1.63797	1.83884	1.89336	1.71597	2.0359	1.80275	1.80389	1.57544	1.66763	1.82079	0.75038	2.0359	1.28552
CHTOP	100153064	4	104890063	104898793	best RefSeq;identical;N	chromatin target of PRMT1	protein-coding	ENSSSCG00000022107	ENSG00000160679	chromatin target of PRMT1 [Source:HGNC Symbol;Acc:24511]	2.48252	2.88695	2.18533	2.04658	2.37772	2.3251	2.19842	2.38135	2.2996	2.49044	2.68912	2.1353	2.40352	0.840375	2.88695	2.04658
S100A7	100144623	4	105121604	105125379	mRNA;identical;N	S100 calcium binding protein A7	protein-coding				3.67888	3.3638	3.60108	3.65887	3.71556	3.82911	3.14965	4.07632	3.91151	4.0244	3.83807	3.27101	3.76091	0.926669	4.07632	3.14965
LOC100620147	100620147	4	105439195	105440869	mRNA;identical;N	uncharacterized LOC100620147	protein-coding
LOC100737840	100737840	4	105469969	105495396	mRNA;identical;N	uncharacterized LOC100737840	protein-coding				2.01504	2.4067	2.40347	2.01956	2.61054	2.63429	2.17008	2.56938	2.46787	2.5221	2.10266	2.22584	2.20659	0.619255	2.63429	2.01504
ADAMTSL4	100514576	4	107825571	107833437	mRNA;identical;N	ADAMTS-like 4	protein-coding	ENSSSCG00000006651	ENSG00000143382	ADAMTS-like 4 [Source:HGNC Symbol;Acc:19706]	2.19883	2.85061	2.15433	2.13418	2.43668	2.23795	2.20386	2.22218	2.07779	2.33025	2.36623	2.17059	2.24365	0.772814	2.85061	2.07779
LOC100738094	100738094	4	108522068	108522478	mRNA;identical;N	histone H3.2-like	protein-coding	ENSSSCG00000028221	ENSG00000256316	histone cluster 1, H3f [Source:HGNC Symbol;Acc:4773]
LOC100524253	100524253	4	108524085	108525871	mRNA;identical;N	histone H2B type 2-E-like	protein-coding	ENSSSCG00000024639	ENSG00000233822	histone cluster 1, H2bn [Source:HGNC Symbol;Acc:4749]	6.12036	8.50979	5.54517	5.96201	5.83934	5.80215	5.4976	5.35818	5.06712	6.44808	6.40316	5.50742	6.74742	3.44267	8.50979	5.06712
LOC100524620	100524620	4	108531658	108534608	mRNA;identical;N	histone H2B type 1-N-like	protein-coding				2.24377	2.77783	2.27834	2.227	2.13346	2.54408	1.91317	2.25639	2.04398	2.5064	2.11937	2.19354	1.73358	1.04425	2.77783	1.73358
LOC100523961	100523961	4	108547239	108549888	mRNA;identical;N	histone H2B type 2-E-like	protein-coding	ENSSSCG00000027879	ENSG00000233822	histone cluster 1, H2bn [Source:HGNC Symbol;Acc:4749]	1.7785	2.98862	2.35473	2.19209	1.87135	3.03157	1.81125	2.35732	1.99995	2.27834	2.4218	2.20155	1.50842	1.52314	3.03157	1.50842
LOC100523785	100523785	4	108550178	108550642	mRNA;identical;N	histone H2A type 2-C-like	protein-coding
LOC100154181	100154181	4	108550749	108551193	mRNA;identical;N	histone H2A type 2-B-like	protein-coding	ENSSSCG00000024775	ENSG00000184270	histone cluster 2, H2ab [Source:HGNC Symbol;Acc:20508]
BOLA1	100152975	4	108562211	108563389	best RefSeq;identical;N	bolA homolog 1 (E. coli)	protein-coding	ENSSSCG00000006667	ENSG00000178096	bolA homolog 1 (E. coli) [Source:HGNC Symbol;Acc:24263]
LOC100525163	100525163	4	108787074	108790503	mRNA;identical;N	uncharacterized LOC100525163	protein-coding
LOC100155404	100155404	4	108791480	108798333	mRNA;identical;N	histone H2B type 2-F-like	protein-coding				4.3294	5.56009	3.89325	4.27564	3.77051	3.90402	3.61343	3.39453	4.41375	4.00013	3.8864	4.05969	4.32036	2.16556	5.56009	3.39453
LOC100622412	100622412	4	108798507	108799740	mRNA;identical;N	histone H3.2-like	protein-coding	ENSSSCG00000026778	ENSG00000256316	histone cluster 1, H3f [Source:HGNC Symbol;Acc:4773]	3.81038	4.56303	3.89574	4.23792	4.43824	3.9748	4.10897	3.81012	3.16786	3.81756	3.58992	3.96513	4.00779	1.39517	4.56303	3.16786
LOC100738713	100738713	4	108807243	108807554	protein;identical;N	histone H4-like	protein-coding	ENSSSCG00000028729	ENSG00000198558	histone cluster 1, H4l [Source:HGNC Symbol;Acc:4791]
LOC100738744	100738744	4	108816820	108818326	mRNA;identical;N	histone H2B type 2-E-like	protein-coding	ENSSSCG00000024116	ENSG00000233822	histone cluster 1, H2bn [Source:HGNC Symbol;Acc:4749]	6.85769	10.6188	6.33758	7.1271	6.6777	6.30622	6.32417	6.41306	6.30456	7.1037	7.59156	6.36508	7.42591	4.31424	10.6188	6.30456
LOC100624086	100624086	4	108824900	108825432	mRNA;identical;N	histone H2A type 2-A-like	protein-coding	ENSSSCG00000026938	ENSG00000246705	H2A histone family, member J [Source:HGNC Symbol;Acc:14456]
LOC100156741	100156741	4	108826511	108826921	protein;identical;N	histone cluster 2, H3-like	protein-coding	ENSSSCG00000026982	ENSG00000256316	histone cluster 1, H3f [Source:HGNC Symbol;Acc:4773]
LOC100738859	100738859	4	108842041	108844690	mRNA;identical;N	histone H2B type 2-E-like	protein-coding	ENSSSCG00000022944	ENSG00000233822	histone cluster 1, H2bn [Source:HGNC Symbol;Acc:4749]	1.7785	2.98862	2.35473	2.19209	1.87135	3.03157	1.81125	2.35732	1.99995	2.27834	2.4218	2.20155	1.50842	1.52314	3.03157	1.50842
TRNAG-CCC	100170390	4	108901286	108901356	tRNAscan-SE;external;N	transfer RNA glycine (anticodon CCC)	tRNA
TXNIP	733688	4	108991390	108994561	best RefSeq;identical;N	thioredoxin interacting protein	protein-coding	ENSSSCG00000006681	ENSG00000117289	thioredoxin interacting protein [Source:HGNC Symbol;Acc:16952]	2.20051	3.43447	2.03953	2.3588	2.39328	2.33072	2.41063	2.28712	2.00882	2.56307	2.1981	1.70183	2.49085	1.73264	3.43447	1.70183
POLR3GL	100152157	4	109007433	109020152	mRNA;identical;N	polymerase (RNA) III (DNA directed) polypeptide G (32kD)-like	protein-coding	ENSSSCG00000006682	ENSG00000121851	polymerase (RNA) III (DNA directed) polypeptide G (32kD)-like [Source:HGNC Symbol;Acc:28466]	1.69804	2.55806	1.98424	1.94869	1.95385	1.83226	2.1357	1.9997	1.98016	2.23443	1.83805	2.08946	2.44642	0.860022	2.55806	1.69804
LOC100157381	100157381	4	109027156	109044366	mRNA;similar;N	LIX1-like protein-like	protein-coding	ENSSSCG00000026502	ENSG00000152022	Lix1 homolog (mouse)-like [Source:HGNC Symbol;Acc:28715]	2.21539	3.03442	2.02285	2.07778	1.92129	2.01388	1.88605	1.9741	1.78171	2.10806	2.163	1.72413	2.20661	1.31028	3.03442	1.72413
FMO5	100152950	4	110166716	110200180	mRNA;identical;N	flavin containing monooxygenase 5	protein-coding	ENSSSCG00000006702	ENSG00000094963	flavin containing monooxygenase 2 (non-functional) [Source:HGNC Symbol;Acc:3770]	2.1235	2.46703	2.03035	2.14937	2.13018	2.05947	2.03086	2.2056	2.16562	2.17803	2.49631	2.26767	2.10027	0.465959	2.49631	2.03035
LOC100518836	100518836	4	110237390	110255066	-	tetratricopeptide repeat protein 35-like	pseudo				6.36662	6.25427	4.39672	4.84414	5.27626	9.11568	6.30912	9.07926	8.5051	4.14215	7.78033	5.02169	6.13859	4.97354	9.11568	4.14215
LOC100519022	100519022	4	110270433	110289012	mRNA;identical;N	uncharacterized LOC100519022	protein-coding				17.7095	21.9641	15.8305	18.8159	16.9467	18.2653	20.0035	18.2456	18.623	16.0724	22.7778	14.8526	19.982	7.92524	22.7778	14.8526
LOC100519190	100519190	4	110289230	110295386	mRNA;identical;N	neuroblastoma breakpoint family member 6-like	protein-coding				14.267	18.4119	13.5412	15.3418	13.4852	16.1392	19.2427	16.4007	16.1506	14.2705	18.5471	12.3819	18.4324	6.86079	19.2427	12.3819
LOC100517759	100517759	4	110321857	110335203	mRNA;identical;N	myomegalin-like	protein-coding				5.19655	7.43936	3.65219	4.74378	4.87659	5.82573	6.14645	7.90058	7.07327	3.71528	9.2093	5.04352	5.62875	5.55711	9.2093	3.65219
LOC100627087	100627087	4	110390748	110428169	mRNA;identical;N	myomegalin-like	protein-coding	ENSSSCG00000024481	ENSG00000178104	phosphodiesterase 4D interacting protein [Source:HGNC Symbol;Acc:15580]	3.45402	3.88143	3.51133	3.66862	3.64567	3.83487	3.99643	3.8586	3.96737	3.78288	4.98656	3.30654	3.585	1.68001	4.98656	3.30654
LOC100626981	100626981	4	110454692	110562535	-	myomegalin-like	pseudo				2.01007	2.20851	2.02693	2.03146	2.10855	2.05187	2.06357	1.97242	2.11816	2.0809	2.02645	2.111	2.0399	0.236095	2.20851	1.97242
LOC100737336	100737336	4	111322254	111333102	mRNA;identical;N	uncharacterized LOC100737336	protein-coding				23.5147	26.3475	21.6331	26.3926	22.389	25.6667	28.0844	23.9143	23.8827	22.3102	29.6556	18.9318	27.6198	10.7238	29.6556	18.9318
LOC100156167	100156167	4	111398677	111406240	mRNA;identical;N	novel protein similar to vertebrate phosphoglycerate dehydrogenase (PHGDH)	protein-coding	ENSSSCG00000030938			3.66549	3.96125	3.49413	3.93505	2.88916	3.51795	4.79749	4.00772	3.53377	4.88078	3.92376	4.03989	2.8595	2.02128	4.88078	2.8595
HMGCS2	397673	4	111411282	111430642	best RefSeq;identical;N	3-hydroxy-3-methylglutaryl-CoA synthase 2 (mitochondrial)	protein-coding	ENSSSCG00000006716	ENSG00000134240	3-hydroxy-3-methylglutaryl-CoA synthase 2 (mitochondrial) [Source:HGNC Symbol;Acc:5008]	4.26749	4.2629	4.21592	4.09783	3.37638	3.90971	5.76481	4.27748	4.25817	5.18647	3.74203	4.07716	3.24122	2.5236	5.76481	3.24122
PHGDH	100144529	4	111436317	111468486	best RefSeq;identical;N	phosphoglycerate dehydrogenase	protein-coding	ENSSSCG00000006717	ENSG00000092621	phosphoglycerate dehydrogenase [Source:HGNC Symbol;Acc:8923]	2.23433	2.26294	2.21221	2.16157	2.02325	2.09113	2.15819	2.19343	2.22173	2.09921	2.13045	2.17821	2.28062	0.257378	2.28062	2.02325
LOC100624599	100624599	4	116244094	116351068	mRNA;identical;N	E3 ubiquitin-protein ligase TRIM33-like	protein-coding	ENSSSCG00000006757	ENSG00000197323	tripartite motif containing 33 [Source:HGNC Symbol;Acc:16290]	1.46111	1.68656	1.45913	1.475	1.88817	1.88022	1.54937	2.0526	1.76611	1.78082	1.50886	1.83544	1.75329	0.593471	2.0526	1.45913
LOC100156854	100156854	4	117671791	117708207	mRNA;identical;N	monocarboxylate transporter 1-like	protein-coding	ENSSSCG00000006771			1.49327	1.89311	1.53224	1.79018	1.79968	1.8472	1.86441	2.2311	1.80698	1.79016	2.15116	2.2236	1.88739	0.737832	2.2311	1.49327
LOC100620342	100620342	4	119158679	119164966	mRNA;identical;N	uncharacterized protein C1orf88 homolog	protein-coding				2.6108	2.87175	3.18882	2.54069	2.66907	4.2509	2.32079	2.94293	2.58107	2.7354	2.27171	2.25219	2.63005	1.99872	4.2509	2.25219
LOC100154001	100154001	4	119235315	119248752	mRNA;identical;N	acidic mammalian chitinase-like	protein-coding				1.78081	2.06413	2.1287	1.97047	2.10555	4.2326	2.17578	2.08356	1.91542	2.01067	1.95295	2.02888	1.74256	2.49004	4.2326	1.74256
CEPT1	100154792	4	119320604	119551318	mRNA;identical;N	choline/ethanolamine phosphotransferase 1	protein-coding	ENSSSCG00000029918	ENSG00000134255	choline/ethanolamine phosphotransferase 1 [Source:HGNC Symbol;Acc:24289]	1.93259	2.08097	2.05425	1.92931	2.03721	2.10849	2.06907	2.00817	2.01148	2.01129	2.00427	1.93341	2.06809	0.179184	2.10849	1.92931
LOC100523736	100523736	4	119350766	119357163	mRNA;identical;N	uncharacterized protein C1orf88 homolog	protein-coding				2.60704	2.87779	3.1894	2.54207	2.67099	4.25079	2.31702	2.94343	2.57628	2.73383	2.26657	2.24966	2.62866	2.00113	4.25079	2.24966
LOC100621421	100621421	4	119377662	119395914	mRNA;identical;N	acidic mammalian chitinase-like	protein-coding	ENSSSCG00000006793	ENSG00000085465	oviductal glycoprotein 1, 120kDa [Source:HGNC Symbol;Acc:8524]	1.77515	1.98793	2.27329	1.96934	2.19918	3.56552	2.20768	1.89928	1.94497	1.92949	1.98894	1.66334	2.06205	1.90218	3.56552	1.66334
LOC100514231	100514231	4	120750535	120830533	mRNA;identical;N	glutathione S-transferase Mu 3-like	protein-coding	ENSSSCG00000006821	ENSG00000213366	glutathione S-transferase mu 2 (muscle) [Source:HGNC Symbol;Acc:4634]	2.00951	2.22924	1.90129	1.88938	2.01029	2.09721	1.99768	2.24192	2.07089	1.97192	1.93128	1.99674	1.82829	0.413631	2.24192	1.82829
LOC780435	780435	4	120751409	120784580	best RefSeq;none;N	glutathione S-transferase mu 2	protein-coding	ENSSSCG00000006822			1.57326	2.99585	2.12734	2.10048	2.02998	2.08103	2.55981	2.32147	2.54775	2.28493	2.403	1.94148	1.76617	1.42259	2.99585	1.57326
WDR47	100155903	4	121501124	121567834	mRNA;identical;N	WD repeat domain 47	protein-coding	ENSSSCG00000006840	ENSG00000085433	WD repeat domain 47 [Source:HGNC Symbol;Acc:29141]	1.72445	1.84597	1.55659	1.78131	1.92292	1.98556	1.84407	2.14805	1.83876	1.92257	1.84729	1.8963	1.75252	0.591457	2.14805	1.55659
LOC100521789	100521789	4	126267478	126287880	mRNA;identical;N	pancreatic alpha-amylase-like	protein-coding	ENSSSCG00000025216	ENSG00000243480	amylase, alpha 2A (pancreatic) [Source:HGNC Symbol;Acc:477]	14.5291	9.59152	14.5252	13.6539	12.3638	13.0759	9.99612	11.1514	12.9956	14.6575	10.4674	12.7487	13.525	5.06596	14.6575	9.59152
AMY2	397397	4	126313702	126321854	best RefSeq;mismatch;N	amylase, alpha 2B (pancreatic)	protein-coding	ENSSSCG00000023098	ENSG00000243480	amylase, alpha 2A (pancreatic) [Source:HGNC Symbol;Acc:477]	15.5255	10.4325	15.5729	15.0066	13.1625	13.5062	10.6263	11.2111	13.3243	15.1503	11.0074	13.357	14.8324	5.14035	15.5729	10.4325
LOC100737505	100737505	4	126319983	126320313	-	uncharacterized LOC100737505	miscRNA
LOC100153446	100153446	4	126491806	126500746	-	pancreatic alpha-amylase-like	pseudo				16.62	10.1608	14.5407	15.1259	13.519	13.9178	11.3551	11.5269	13.3437	15.3824	11.8346	13.6608	14.6002	6.45918	16.62	10.1608
LOC100153854	100153854	4	126526446	126544406	mRNA;identical;N	alpha-amylase	protein-coding	ENSSSCG00000022983	ENSG00000243480	amylase, alpha 2A (pancreatic) [Source:HGNC Symbol;Acc:477]	15.8151	9.75504	14.338	14.3098	12.1483	11.7999	11.3154	10.965	12.825	14.4669	10.9064	12.913	14.1366	6.06009	15.8151	9.75504
LOC100522672	100522672	4	126554972	126563173	mRNA;identical;N	pancreatic alpha-amylase-like	protein-coding	ENSSSCG00000028277	ENSG00000243480	amylase, alpha 2A (pancreatic) [Source:HGNC Symbol;Acc:477]	15.1933	9.93735	13.8791	14.178	12.8753	13.146	11.1238	10.9763	12.5613	13.8795	11.2769	13.1506	13.5098	5.256	15.1933	9.93735
LOC100522864	100522864	4	126589399	126615597	mRNA;identical;N	RNA-binding protein 40-like	protein-coding	ENSSSCG00000024758	ENSG00000185946	RNA-binding region (RNP1, RRM) containing 3 [Source:HGNC Symbol;Acc:18666]	2.56456	2.61749	2.40413	2.45022	2.2418	2.247	2.2613	2.06821	2.41549	2.34097	2.35689	2.32672	2.55704	0.549276	2.61749	2.06821
LOC100152255	100152255	4	126652903	126661097	mRNA;identical;N	pancreatic alpha-amylase-like	protein-coding	ENSSSCG00000025300	ENSG00000243480	amylase, alpha 2A (pancreatic) [Source:HGNC Symbol;Acc:477]	14.8318	10.2533	14.1043	15.1773	12.5594	12.4454	10.7435	11.5142	13.6776	15.3298	10.696	13.3899	14.7686	5.07658	15.3298	10.2533
LOC100737854	100737854	4	126676540	126684135	mRNA;identical;N	pancreatic alpha-amylase-like	protein-coding				12.4318	9.80638	13.8988	13.3921	11.0142	11.4836	10.4259	10.4056	11.8001	13.185	9.14444	11.9354	13.4354	4.7544	13.8988	9.14444
AGL	100156940	4	129759895	129831936	-	amylo-alpha-1, 6-glucosidase, 4-alpha-glucanotransferase	unknown				1.75255	1.89318	1.39	1.76568	1.59434	1.61749	1.7881	1.87011	1.88551	1.67512	1.64965	1.94546	1.76061	0.555454	1.94546	1.39
LOC100518781	100518781	4	135542397	135564380	mRNA;identical;N	coiled-coil domain-containing protein 18-like	protein-coding	ENSSSCG00000021670			1.64872	1.68209	1.61876	1.92246	2.00459	1.58904	1.69331	1.86855	1.49604	2.26646	1.63019	1.64327	1.63	0.770413	2.26646	1.49604
TMED5	100157999	4	135564674	135581598	best RefSeq;mismatch;N	transmembrane emp24 protein transport domain containing 5	protein-coding	ENSSSCG00000006896	ENSG00000117500	transmembrane emp24 protein transport domain containing 5 [Source:HGNC Symbol;Acc:24251]	1.74752	2.51256	1.61774	2.04968	1.66087	1.66048	2.39176	1.93547	1.98513	1.91397	2.06191	1.47812	1.84636	1.03444	2.51256	1.47812
EVI5	100519143	4	136066956	136225689	mRNA;identical;N	ecotropic viral integration site 5	protein-coding	ENSSSCG00000006901	ENSG00000142459	ecotropic viral integration site 5-like [Source:HGNC Symbol;Acc:30464]	1.64186	1.62618	1.53858	1.72742	1.72542	1.73233	1.8379	1.80683	1.76565	1.65532	1.78732	1.71133	1.66666	0.299318	1.8379	1.53858
GBP6	100523310	4	139280363	139299775	mRNA;identical;N	guanylate binding protein family, member 6	protein-coding	ENSSSCG00000030801			3.36884	3.49114	3.78454	3.36328	2.60187	2.94515	3.08694	2.98222	2.44076	3.05491	3.14013	2.853	3.26879	1.34377	3.78454	2.44076
LOC100151963	100151963	4	139453257	139485846	-	guanylate-binding protein 6-like	pseudo				2.95715	2.4384	2.73085	2.64869	2.32449	2.25034	2.44883	2.48817	2.21163	2.4883	2.4487	2.68998	2.61662	0.745525	2.95715	2.21163
LOC100737841	100737841	4	139504368	139507954	protein;identical;N	interferon-induced guanylate-binding protein 1-like	protein-coding	ENSSSCG00000027014	ENSG00000213512	guanylate binding protein 7 [Source:HGNC Symbol;Acc:29606]	3.27256	3.79048	3.48432	3.48903	3.07201	3.63899	4.53589	3.25963	3.42544	3.48111	3.42069	3.91088	3.71627	1.46388	4.53589	3.07201
LOC100523668	100523668	4	139559420	139570934	mRNA;identical;N	interferon-induced guanylate-binding protein 2-like	protein-coding	ENSSSCG00000027014	ENSG00000213512	guanylate binding protein 7 [Source:HGNC Symbol;Acc:29606]	3.79634	3.53092	3.8514	3.78758	3.78707	3.76242	3.94556	3.64664	3.639	3.80824	3.92921	4.07416	4.03229	0.543241	4.07416	3.53092
GBP2	100153137	4	139612353	139633862	best RefSeq;mismatch;N	guanylate binding protein 2, interferon-inducible	protein-coding	ENSSSCG00000006923	ENSG00000162645	guanylate binding protein 2, interferon-inducible [Source:HGNC Symbol;Acc:4183]	3.62769	3.64514	3.67787	3.5124	3.55316	3.52888	3.57657	3.30225	3.22773	3.39528	3.47941	3.82348	3.52601	0.59575	3.82348	3.22773
LOC100524372	100524372	4	139638393	139640564	mRNA;identical;N	uncharacterized LOC100524372	protein-coding				4.63087	4.17366	4.58482	4.6122	4.12373	3.40672	4.92841	4.5152	4.11613	3.84579	3.61548	4.01756	3.30347	1.62495	4.92841	3.30347
GBP1	100151938	4	139651545	139667272	best RefSeq;mismatch;N	guanylate binding protein 1, interferon-inducible	protein-coding	ENSSSCG00000006924	ENSG00000162645	guanylate binding protein 2, interferon-inducible [Source:HGNC Symbol;Acc:4183]	2.28579	2.38169	2.4871	2.40191	2.42546	2.21903	2.43807	2.30269	2.42224	2.35066	2.24543	2.58435	2.74429	0.525256	2.74429	2.21903
LOC100152219	100152219	4	141945998	141981863	-	epithelial chloride channel protein-like	pseudo				1.98622	1.81899	2.78175	1.76774	1.73676	1.96523	2.99164	2.17877	1.92049	1.64147	1.82509	1.88736	1.9582	1.35017	2.99164	1.64147
LOC100512780	100512780	4	142010284	142055193	mRNA;identical;N	calcium-activated chloride channel regulator 4-like	protein-coding				1.99015	1.86022	3.02187	2.06238	2.04601	2.15356	3.33331	2.01417	2.24904	1.90622	2.03064	2.06511	2.23337	1.47308	3.33331	1.86022
CLCA4	100154624	4	142080450	142110260	mRNA;identical;N	chloride channel accessory 4	protein-coding	ENSSSCG00000006932	ENSG00000016602		2.06906	2.03401	2.94241	1.89979	1.93354	2.02325	3.08141	1.84776	1.88806	1.98367	1.92418	1.7555	1.97922	1.32591	3.08141	1.7555
LOC100736880	100736880	5	1209965	1280359	mRNA;identical;N	structural maintenance of chromosomes protein 1B-like	protein-coding				1.60259	1.78486	1.54439	1.57654	1.64902	1.70295	1.56457	1.65868	1.56893	1.81835	1.69944	1.69364	1.91698	0.372588	1.91698	1.54439
LOC100739727	100739727	5	1284077	1315409	mRNA;identical;N	protein FAM118A-like	protein-coding	ENSSSCG00000000014	ENSG00000100376	family with sequence similarity 118, member A [Source:HGNC Symbol;Acc:1313]	1.94717	1.80736	1.79015	1.6924	1.79201	1.88026	1.67179	2.00853	1.77195	1.6898	1.8512	1.90009	1.8031	0.336733	2.00853	1.67179
UPK3A	397558	5	1324190	1373661	mRNA;identical;N	uroplakin 3A	protein-coding	ENSSSCG00000000015	ENSG00000100373	uroplakin 3A [Source:HGNC Symbol;Acc:12580]	1.84855	1.82509	1.60284	1.55636	1.62437	1.65319	1.79766	1.78782	1.7602	1.7979	1.6539	1.68284	1.7883	0.292189	1.84855	1.55636
LOC100736926	100736926	5	1374054	1449279	-	structural maintenance of chromosomes protein 1B-like	pseudo				1.77519	1.93878	1.72422	1.52917	1.83508	1.74544	1.65419	1.69642	1.75088	1.76689	1.58371	1.66319	1.81586	0.409608	1.93878	1.52917
LOC100524434	100524434	5	2560124	2802403	mRNA;poor;N	EF-hand calcium-binding domain-containing protein 6-like	protein-coding	ENSSSCG00000000028	ENSG00000186976	EF-hand calcium binding domain 6 [Source:HGNC Symbol;Acc:24204]	1.77755	1.61841	1.93746	1.71666	1.75153	1.82487	1.8063	1.89093	1.86968	1.53032	1.69781	1.82723	1.67045	0.407136	1.93746	1.53032
NDUFA6	100157442	5	3786926	3792175	best RefSeq;mismatch;N	NADH dehydrogenase (ubiquinone) 1 alpha subcomplex, 6, 14kDa	protein-coding	ENSSSCG00000000045	ENSG00000184983	NADH dehydrogenase (ubiquinone) 1 alpha subcomplex, 6, 14kDa [Source:HGNC Symbol;Acc:7690]	2.31285	2.60727	2.04925	2.68588	4.38024	4.14863	3.42843	1.85965	2.00941	2.39576	3.94615	2.72585	3.39829	2.52059	4.38024	1.85965
CYP2D25	397687	5	3810426	3815068	best RefSeq;mismatch;N	vitamin D3 25-Hydroxylase	protein-coding	ENSSSCG00000000046	ENSG00000100197	cytochrome P450, family 2, subfamily D, polypeptide 6 [Source:HGNC Symbol;Acc:2625]	1.78488	2.23485	2.12586	3.1187	4.46245	3.5373	3.17017	1.94904	2.13613	2.54845	3.60785	3.04819	4.5	2.71512	4.5	1.78488
LOC100511754	100511754	5	3825594	3844929	mRNA;identical;N	transcription factor 20-like	protein-coding				1.86004	2.27507	2.00328	3.01657	4.11568	3.66742	2.92384	1.84316	2.07494	2.10462	3.79023	3.10747	3.80035	2.27253	4.11568	1.84316
LOC100156627	100156627	5	3855940	3861631	mRNA;identical;N	NADH dehydrogenase [ubiquinone] 1 alpha subcomplex subunit 6-like	protein-coding	ENSSSCG00000021119	ENSG00000184983	NADH dehydrogenase (ubiquinone) 1 alpha subcomplex, 6, 14kDa [Source:HGNC Symbol;Acc:7690]	1.81879	2.07345	1.58415	2.49041	2.93351	3.1108	2.43893	1.7454	1.95957	1.7991	3.14791	2.75046	3.11148	1.56376	3.14791	1.58415
LOC100737924	100737924	5	3986354	3989415	mRNA;identical;N	UPF0466 protein C22orf32, mitochondrial-like	protein-coding	ENSSSCG00000023108	ENSG00000183172	chromosome 22 open reading frame 32 [Source:HGNC Symbol;Acc:25055]	1.57285	3.00251	1.82654	1.61296	1.51659	2.03647	1.82127	1.91291	1.97401	1.85539	1.75292	1.82509	1.99373	1.48592	3.00251	1.51659
LOC100737997	100737997	5	3990679	3995685	mRNA;identical;N	NADH dehydrogenase [ubiquinone] 1 alpha subcomplex subunit 6-like	protein-coding	ENSSSCG00000000047	ENSG00000184983	NADH dehydrogenase (ubiquinone) 1 alpha subcomplex, 6, 14kDa [Source:HGNC Symbol;Acc:7690]	1.97885	2.0747	1.70648	2.37733	3.16767	3.36797	2.5052	1.34875	1.66563	1.91906	2.88522	2.19697	2.95612	2.01922	3.36797	1.34875
LOC100157440	100157440	5	4509606	4529153	mRNA;identical;N	lethal(3)malignant brain tumor-like protein 2-like	protein-coding	ENSSSCG00000000066	ENSG00000100395		1.7475	2.05244	1.7778	1.87178	2.18543	2.12079	2.14191	2.03194	2.08635	2.24639	2.20772	1.94776	2.07007	0.498891	2.24639	1.7475
LOC100624451	100624451	5	4763675	4796908	mRNA;identical;N	hsc70-interacting protein-like	protein-coding	ENSSSCG00000000071	ENSG00000100380	suppression of tumorigenicity 13 (colon carcinoma) (Hsp70 interacting protein) [Source:HGNC Symbol;Acc:11343]	1.85124	2.76091	1.75711	1.87166	2.15958	1.78789	1.82231	2.19689	1.78506	2.09901	2.03703	1.75145	1.799	1.00946	2.76091	1.75145
MKL1	100516801	5	5047043	5207389	mRNA;identical;N	megakaryoblastic leukemia (translocation) 1	protein-coding	ENSSSCG00000000075	ENSG00000196588	megakaryoblastic leukemia (translocation) 1 [Source:HGNC Symbol;Acc:14334]	1.98622	2.25521	1.93448	2.00348	2.04172	2.03033	1.89479	1.85594	1.91277	2.0875	1.99694	1.99734	2.0009	0.399266	2.25521	1.85594
LOC100157057	100157057	5	6050623	6061593	mRNA;identical;N	smith-Magenis syndrome chromosomal region candidate gene 7 protein-like	protein-coding	ENSSSCG00000024216	ENSG00000100335	Smith-Magenis syndrome chromosome region, candidate 7-like [Source:HGNC Symbol;Acc:25979]	2.43418	3.08437	2.32316	2.25552	2.13729	2.32064	2.33571	2.60698	2.05913	2.44575	2.09619	2.13755	2.38077	1.02525	3.08437	2.05913
LOC100520958	100520958	5	6566049	6576330	mRNA;identical;N	josephin-1-like	protein-coding	ENSSSCG00000000096	ENSG00000100221	Josephin domain containing 1 [Source:HGNC Symbol;Acc:28953]	2.26327	2.94601	1.95918	2.21082	2.20268	2.20347	2.02424	2.19196	2.37679	2.45619	2.34276	2.12338	2.26042	0.986837	2.94601	1.95918
LOC100520786	100520786	5	6579626	6581625	mRNA;identical;N	mitochondrial import receptor subunit TOM22 homolog	protein-coding	ENSSSCG00000000097	ENSG00000100216	translocase of outer mitochondrial membrane 22 homolog (yeast) [Source:HGNC Symbol;Acc:18002]	1.47958	2.14164	1.45707	1.93846	1.92188	1.59827	2.1131	2.23426	1.94145	2.24815	2.46942	2.16384	1.87006	1.01235	2.46942	1.45707
TMEM184B	100157699	5	6916007	6962619	mRNA;identical;N	transmembrane protein 184B	protein-coding	ENSSSCG00000000108	ENSG00000198792	transmembrane protein 184B [Source:HGNC Symbol;Acc:1310]	2.0843	2.61261	1.87729	2.00388	2.0819	2.04675	2.03784	2.01576	1.91635	2.19342	2.06574	2.05575	2.22966	0.735314	2.61261	1.87729
CSF2RB	100153254	5	8417823	8432482	mRNA;identical;N	colony stimulating factor 2 receptor, beta, low-affinity (granulocyte-macrophage)	protein-coding	ENSSSCG00000000136	ENSG00000100368	colony stimulating factor 2 receptor, beta, low-affinity (granulocyte-macrophage) [Source:HGNC Symbol;Acc:2436]	1.66354	1.88615	1.90162	1.91381	1.99958	1.88352	1.80093	1.83578	1.87366	2.20218	1.68643	2.05783	1.71402	0.538636	2.20218	1.66354
LOC100517940	100517940	5	9273187	9277094	mRNA;identical;N	apolipoprotein L3-like	protein-coding				1.68795	1.56817	1.66012	2.37132	1.72146	2.27407	1.64368	1.20365	0.798597	2.1158	1.70474	2.05531	1.89149	1.57273	2.37132	0.798597
LOC100627211	100627211	5	11915242	11960378	protein;identical;N	synapsin-3-like	protein-coding				2.32166	2.42684	2.45739	2.29169	2.17075	2.15359	2.45325	2.42556	2.22974	2.34584	2.23006	2.14209	2.26612	0.315301	2.45739	2.14209
TIMP-3	396775	5	11962118	12018949	mRNA;identical;N	tissue inhibitor of metalloproteinase-3	protein-coding	ENSSSCG00000000155	ENSG00000100234	TIMP metallopeptidase inhibitor 3 [Source:HGNC Symbol;Acc:11822]	2.28787	2.55782	2.51169	2.31267	2.16603	2.15851	2.30646	2.13954	2.29095	2.38174	2.31139	2.29799	2.28205	0.418278	2.55782	2.13954
LOC100627589	100627589	5	12542931	12592757	mRNA;identical;N	ankyrin repeat and BTB/POZ domain-containing protein BTBD11-like	protein-coding				1.80473	1.99055	1.85726	1.9249	1.94768	1.84966	2.00877	1.99404	1.79096	2.04971	1.97636	2.00609	1.85556	0.258746	2.04971	1.79096
LOC100620181	100620181	5	13230880	13250903	mRNA;identical;N	UPF0444 transmembrane protein C12orf23 homolog	protein-coding				1.80572	2.45377	1.7554	1.71683	1.88581	2.01655	1.8134	2.17868	1.85969	1.90002	2.00401	2.00212	1.75267	0.736935	2.45377	1.71683
LOC100523311	100523311	5	14040611	14077391	protein;identical;N	T-complex protein 11-like protein 2-like	protein-coding	ENSSSCG00000024881			1.64921	2.18945	1.88599	1.60638	1.83681	1.73241	1.72692	1.8811	1.85489	1.88109	1.83719	2.15965	2.01264	0.583068	2.18945	1.60638
LOC100521964	100521964	5	14080663	14085899	mRNA;identical;N	uncharacterized LOC100521964	protein-coding				0.876349	2.68226	0.881216	1.26534	0.781357	1.13434	1.28607	1.21637	0.987366	0.87435	0.980301	1.05975	1.35855	1.9009	2.68226	0.781357
LOC100513150	100513150	5	15525107	15556297	mRNA;identical;N	histone-lysine N-methyltransferase MLL2-like	protein-coding	ENSSSCG00000000191	ENSG00000167548	myeloid/lymphoid or mixed-lineage leukemia 2 [Source:HGNC Symbol;Acc:7133]	2.19299	2.65318	2.20129	2.18939	2.45306	2.05432	2.46415	2.25204	2.22267	2.3853	2.35746	1.98428	2.299	0.668902	2.65318	1.98428
TUBA1B	733594	5	15556615	15560002	best RefSeq;identical;N	tubulin, alpha 1b	protein-coding	ENSSSCG00000000190			4.13188	5.46266	4.15116	4.68668	4.85288	4.87521	3.96622	4.43262	4.5562	4.99024	4.76547	4.22868	5.13553	1.49644	5.46266	3.96622
LOC100125553	100125553	5	15592441	15596803	mRNA;identical;N	uncharacterized LOC100125553	protein-coding	ENSSSCG00000000193			4.2763	5.62993	4.25332	4.77998	4.37472	4.53263	3.93907	4.61653	5.27382	5.08965	4.74642	4.37395	4.88677	1.69085	5.62993	3.93907
LOC100512229	100512229	5	15606259	15606536	-	60S ribosomal protein L37a-like	pseudo
LOC100127131	100127131	5	15667318	15676219	mRNA;identical;N	uncharacterized LOC100127131	protein-coding	ENSSSCG00000000194			2.67241	3.59723	2.20075	3.06556	2.63495	2.43595	2.72999	2.55703	2.42143	2.91862	3.29941	2.66427	2.98754	1.39648	3.59723	2.20075
LARP4	100626466	5	16652608	16718777	mRNA;identical;N	La ribonucleoprotein domain family, member 4	protein-coding	ENSSSCG00000028516	ENSG00000161813	La ribonucleoprotein domain family, member 4 [Source:HGNC Symbol;Acc:24320]	1.42136	1.75366	1.07313	1.45442	1.7211	1.74966	1.58515	1.84682	1.56512	1.68059	1.57049	1.67322	1.55446	0.77369	1.84682	1.07313
LOC100737440	100737440	5	18163927	18188037	mRNA;identical;N	keratin, type II cuticular Hb2-like	protein-coding				2.27955	2.02593	2.04976	2.16646	2.44499	2.2134	2.24243	2.19442	2.20911	2.2421	2.44135	2.19864	1.97005	0.474946	2.44499	1.97005
LOC100737483	100737483	5	18200548	18206747	mRNA;identical;N	keratin, type II cytoskeletal 6A-like	protein-coding	ENSSSCG00000000245	ENSG00000205420	keratin 6A [Source:HGNC Symbol;Acc:6443]	7.70427	6.63596	8.08033	11.5411	7.76477	7.69309	6.8288	8.41151	8.27449	7.74796	9.24697	6.50362	7.38719	5.0375	11.5411	6.50362
PCBP2	397665	5	19109915	19135030	best RefSeq;identical;N	poly(rC) binding protein 2	protein-coding	ENSSSCG00000000274	ENSG00000197111	poly(rC) binding protein 2 [Source:HGNC Symbol;Acc:8648]	2.07217	2.97489	1.85273	1.83066	2.16631	2.12091	2.09724	2.27457	2.18574	2.38054	2.23804	2.09001	2.1861	1.14423	2.97489	1.83066
MAP3K12	100517714	5	19136295	19152475	mRNA;identical;N	mitogen-activated protein kinase kinase kinase 12	protein-coding	ENSSSCG00000000275	ENSG00000139625	mitogen-activated protein kinase kinase kinase 12 [Source:HGNC Symbol;Acc:6851]	2.35599	3.04908	2.10974	2.37986	2.17327	2.61223	2.37836	2.23899	2.34873	2.45116	2.23099	2.38025	2.36692	0.939335	3.04908	2.10974
LOC100620149	100620149	5	19710643	19714769	protein;identical;N	methionyl-tRNA synthetase-like	protein-coding				0.135545	0	0.091612	0.011458	0.086191	0.217516	0	0.11434	0.175091	0	0.181785	0.160378	0	0.217516	0.217516	0
LOC100519426	100519426	5	19981190	19994125	mRNA;identical;N	chromobox protein homolog 5-like	protein-coding	ENSSSCG00000000282	ENSG00000094916	chromobox homolog 5 [Source:HGNC Symbol;Acc:1555]	1.87114	2.6287	2.23284	2.21584	2.19451	2.68795	1.89456	2.20196	2.25436	2.36524	2.24672	1.83898	2.08719	0.84897	2.68795	1.83898
LOC100521965	100521965	5	20809037	20814602	mRNA;identical;N	uncharacterized LOC100521965	protein-coding				2.88366	2.41935	3.15749	4.11322	4.18893	2.72715	4.05543	3.94839	3.98776	4.08331	4.19092	6.13125	3.50761	3.71189	6.13125	2.41935
LOC100737347	100737347	5	21011634	21012813	protein;identical;N	olfactory receptor 9K2-like	protein-coding
LOC100737388	100737388	5	21032879	21038795	-	olfactory receptor 9K2-like	pseudo
LOC100737424	100737424	5	21042553	21043488	-	olfactory receptor 12-like	pseudo
LOC100737467	100737467	5	21067094	21069394	-	olfactory receptor 9K2-like	pseudo
LOC100737506	100737506	5	21076747	21077681	-	olfactory receptor 12-like	pseudo
LOC100737562	100737562	5	21087199	21092179	protein;identical;N	olfactory receptor 9K2-like	protein-coding				5.63409	5.58006	5.52796	9.55301	6.32629	6.54124	6.43933	5.48233	6.45456	6.65116	7.24114	4.84493	5.87377	4.70808	9.55301	4.84493
LOC100737602	100737602	5	21096371	21109980	protein;identical;N	olfactory receptor 1020-like	protein-coding				2.27645	1.92961	2.67518	5.13984	2.29268	3.3159	3.06354	2.90465	3.00368	4.29007	4.09331	2.65956	2.60336	3.21023	5.13984	1.92961
LOC100513011	100513011	5	21113304	21114245	protein;identical;N	olfactory receptor 10C1-like	protein-coding	ENSSSCG00000000312
LOC100623545	100623545	5	21236205	21237140	protein;identical;N	olfactory receptor 6C3-like	protein-coding	ENSSSCG00000028954	ENSG00000205330	olfactory receptor, family 6, subfamily C, member 1 [Source:HGNC Symbol;Acc:8355]
LOC100157506	100157506	5	21247775	21252404	protein;identical;N	olfactory receptor 6C6-like	protein-coding				5.66633	6.09538	6.79485	12.1309	3.8847	10.8261	5.98001	6.34797	7.22269	7.03415	6.05106	12.0428	6.86926	8.24624	12.1309	3.8847
LOC100156296	100156296	5	21256500	21257444	protein;identical;N	olfactory receptor 6C6-like	protein-coding
LOC100157944	100157944	5	21266917	21267855	protein;identical;N	olfactory receptor 6C75-like	protein-coding	ENSSSCG00000024451
LOC100155090	100155090	5	21277992	21279478	-	olfactory receptor 6C3-like	pseudo
LOC100153881	100153881	5	21279720	21280679	protein;identical;N	olfactory receptor 6C75-like	protein-coding	ENSSSCG00000021160	ENSG00000205330	olfactory receptor, family 6, subfamily C, member 1 [Source:HGNC Symbol;Acc:8355]
LOC100152670	100152670	5	21296500	21297438	protein;identical;N	olfactory receptor 6C3-like	protein-coding	ENSSSCG00000028989
LOC100157908	100157908	5	21316914	21317861	protein;identical;N	olfactory receptor 6C2-like	protein-coding
LOC100156762	100156762	5	21324271	21325200	protein;identical;N	olfactory receptor 6C4-like	protein-coding	ENSSSCG00000000318	ENSG00000179626	olfactory receptor, family 6, subfamily C, member 4 [Source:HGNC Symbol;Acc:19632]
LOC100155553	100155553	5	21337563	21338498	protein;identical;N	olfactory receptor 6C2-like	protein-coding	ENSSSCG00000000351	ENSG00000205330	olfactory receptor, family 6, subfamily C, member 1 [Source:HGNC Symbol;Acc:8355]
LOC100154329	100154329	5	21352787	21353725	protein;identical;N	olfactory receptor 6C2-like	protein-coding
LOC100153115	100153115	5	21362482	21363420	protein;identical;N	olfactory receptor 6C75-like	protein-coding	ENSSSCG00000000320	ENSG00000205330	olfactory receptor, family 6, subfamily C, member 1 [Source:HGNC Symbol;Acc:8355]
LOC100156723	100156723	5	21372188	21373818	-	olfactory receptor 6C2-like	pseudo				4.52629	5.02408	4.87305	6.76164	3.77557	3.05647	3.05142	5.55703	4.92155	4.13919	3.92798	5.1479	3.40637	3.71021	6.76164	3.05142
LOC100151922	100151922	5	21374349	21375287	protein;identical;N	olfactory receptor 6C2-like	protein-coding
LOC100155515	100155515	5	21392728	21393660	-	olfactory receptor 6C2-like	pseudo
LOC100153908	100153908	5	21406771	21407706	protein;identical;N	olfactory receptor 6C2-like	protein-coding	ENSSSCG00000022621	ENSG00000205330	olfactory receptor, family 6, subfamily C, member 1 [Source:HGNC Symbol;Acc:8355]
LOC100152277	100152277	5	21416224	21426223	protein;identical;N	olfactory receptor 6C2-like	protein-coding				4.73482	5.59355	6.52623	11.6384	4.95085	8.93007	4.05962	5.45536	5.81849	4.94551	4.77755	8.20594	5.26479	7.57877	11.6384	4.05962
LOC100157941	100157941	5	21436073	21437011	protein;identical;N	olfactory receptor 6C2-like	protein-coding	ENSSSCG00000026871	ENSG00000205330	olfactory receptor, family 6, subfamily C, member 1 [Source:HGNC Symbol;Acc:8355]
LOC100155550	100155550	5	21454846	21456649	-	olfactory receptor 6C2-like	pseudo
LOC100153112	100153112	5	21457572	21458523	-	olfactory receptor 6C2-like	pseudo
LOC100153526	100153526	5	21472051	21472983	protein;identical;N	olfactory receptor 6C1-like	protein-coding
LOC100154757	100154757	5	21476502	21484605	protein;identical;N	olfactory receptor 6C3-like	protein-coding				2.35227	2.14077	1.83231	2.02417	1.06626	2.09958	2.1326	2.21927	2.21146	2.09221	2.05294	2.18805	2.15503	1.286	2.35227	1.06626
LOC100155964	100155964	5	21499197	21500138	protein;identical;N	olfactory receptor 6C75-like	protein-coding	ENSSSCG00000000326	ENSG00000205330	olfactory receptor, family 6, subfamily C, member 1 [Source:HGNC Symbol;Acc:8355]
LOC100156335	100156335	5	21500855	21501682	protein;identical;N	olfactory receptor 6C75-like	protein-coding
LOC100157543	100157543	5	21510969	21511904	protein;identical;N	olfactory receptor 6C76-like	protein-coding
LOC100157163	100157163	5	21520851	21521789	protein;identical;N	olfactory receptor 6C65-like	protein-coding
LOC100153491	100153491	5	21527221	21528162	protein;identical;N	olfactory receptor 6C76-like	protein-coding				5.13265	4.97567	7.51385	14.4519	4.58663	7.53646	4.89683	6.85606	8.35021	6.59971	4.26412	8.46073	7.77681	10.1878	14.4519	4.26412
LOC100154719	100154719	5	21541747	21542694	protein;identical;N	olfactory receptor 6C2-like	protein-coding
LOC100155932	100155932	5	21549247	21550185	protein;identical;N	olfactory receptor 6C2-like	protein-coding
LOC100157128	100157128	5	21557739	21558695	-	olfactory receptor 6C70-like	pseudo
LOC100151882	100151882	5	21569699	21570631	-	olfactory receptor 6C2-like	pseudo
LOC100153075	100153075	5	21579179	21580544	protein;identical;N	olfactory receptor 6C68-like	protein-coding
LOC100157503	100157503	5	21589738	21590520	-	olfactory receptor 6C2-like	pseudo
LOC100153523	100153523	5	21591442	21593243	-	olfactory receptor 6C2-like	pseudo
LOC100154754	100154754	5	21599730	21600668	protein;identical;N	olfactory receptor 6C68-like	protein-coding
LOC100152666	100152666	5	21676238	21677173	protein;identical;N	olfactory receptor 6C76-like	protein-coding
LOC100620277	100620277	5	21686126	21687064	protein;identical;N	olfactory receptor 6C65-like	protein-coding	ENSSSCG00000000324	ENSG00000205330	olfactory receptor, family 6, subfamily C, member 1 [Source:HGNC Symbol;Acc:8355]
LOC100620182	100620182	5	21692500	21693441	protein;identical;N	olfactory receptor 6C76-like	protein-coding	ENSSSCG00000000323	ENSG00000205330	olfactory receptor, family 6, subfamily C, member 1 [Source:HGNC Symbol;Acc:8355]
LOC100620083	100620083	5	21700457	21708089	-	olfactory receptor 6C2-like	pseudo				2.07518	2.03903	2.6517	3.43018	2.09603	2.49717	1.62258	2.21842	2.86324	2.21992	2.31327	2.82511	2.80529	1.8076	3.43018	1.62258
LOC100523788	100523788	5	21714647	21715585	protein;identical;N	olfactory receptor 6C2-like	protein-coding
LOC100628063	100628063	5	21723128	21724084	-	olfactory receptor 6C70-like	pseudo
LOC100627963	100627963	5	21734937	21735869	-	olfactory receptor 6C2-like	pseudo
LOC100627871	100627871	5	21744427	21745380	protein;identical;N	olfactory receptor 6C68-like	protein-coding
LOC100627782	100627782	5	21757483	21758265	-	olfactory receptor 6C2-like	pseudo
LOC100627681	100627681	5	21759187	21760991	-	olfactory receptor 6C2-like	pseudo
LOC100627311	100627311	5	21767314	21768252	protein;identical;N	olfactory receptor 6C68-like	protein-coding	ENSSSCG00000024535
LOC100627212	100627212	5	21785614	21786552	protein;identical;N	olfactory receptor 6C68-like	protein-coding
LOC100627590	100627590	5	21795472	21798997	-	olfactory receptor 6C2-like	pseudo				6.91768	6.32858	9.101	14.4172	7.77694	12.0437	5.55297	6.09091	5.75844	6.63529	6.35969	9.07435	6.41748	8.8642	14.4172	5.55297
LOC100627407	100627407	5	21802893	21810134	protein;identical;N	olfactory receptor 6C75-like	protein-coding	ENSSSCG00000030158	ENSG00000205330	olfactory receptor, family 6, subfamily C, member 1 [Source:HGNC Symbol;Acc:8355]	2.3373	3.00757	4.6783	7.23658	2.5398	4.5781	3.21764	4.50169	4.73877	3.86788	2.45883	6.13985	6.26106	4.89928	7.23658	2.3373
LOC100620469	100620469	5	21826985	21834798	protein;identical;N	olfactory receptor 6C3-like	protein-coding				4.56211	3.74436	4.61021	6.97566	2.71474	5.58394	3.26231	3.86476	4.53857	4.31079	3.6755	6.62061	4.63532	4.26092	6.97566	2.71474
LOC100627493	100627493	5	21837556	21838488	protein;identical;N	olfactory receptor 6C1-like	protein-coding
LOC100627116	100627116	5	21855133	21856071	protein;identical;N	olfactory receptor 6C68-like	protein-coding
LOC100737093	100737093	5	21907933	21908526	protein;identical;N	olfactory receptor 6C2-like	protein-coding
LOC100736637	100736637	5	21914603	21915538	protein;identical;N	olfactory receptor 6C2-like	protein-coding
LOC100737140	100737140	5	21926733	21927667	-	olfactory receptor 6C2-like	pseudo
LOC100736675	100736675	5	21929545	21930480	protein;identical;N	olfactory receptor 6C2-like	protein-coding
LOC100737179	100737179	5	21930994	21931754	protein;identical;N	olfactory receptor 6C76-like	protein-coding
LOC100736710	100736710	5	21944254	21945195	protein;identical;N	olfactory receptor 6C75-like	protein-coding	ENSSSCG00000000333	ENSG00000205330	olfactory receptor, family 6, subfamily C, member 1 [Source:HGNC Symbol;Acc:8355]
LOC100737215	100737215	5	21951191	21952126	-	olfactory receptor 6C3-like	pseudo
LOC100736743	100736743	5	21962838	21963776	protein;identical;N	olfactory receptor 6C1-like	protein-coding	ENSSSCG00000000332	ENSG00000205330	olfactory receptor, family 6, subfamily C, member 1 [Source:HGNC Symbol;Acc:8355]
LOC100156758	100156758	5	21979561	21980499	protein;identical;N	olfactory receptor 6C68-like	protein-coding
LOC100157938	100157938	5	21997605	22006398	protein;identical;N	olfactory receptor 6C68-like	protein-coding				2.03202	1.90142	1.59546	3.80186	2.23708	3.04021	1.49566	0.220313	0.256246	2.01813	1.31178	3.37156	1.19454	3.58154	3.80186	0.220313
LOC100155512	100155512	5	22007379	22008315	-	olfactory receptor 6C2-like	pseudo
LOC100523061	100523061	5	22014638	22018491	-	olfactory receptor 6C68-like	pseudo
LOC100152700	100152700	5	22022807	22023744	-	olfactory receptor 6C2-like	pseudo
LOC100156333	100156333	5	22041072	22042016	protein;identical;N	olfactory receptor 6C2-like	protein-coding
LOC100157541	100157541	5	22058477	22059410	-	olfactory receptor 6C2-like	pseudo
LOC100152311	100152311	5	22070784	22071719	-	olfactory receptor 6C2-like	pseudo
LOC100153490	100153490	5	22078096	22079031	protein;identical;N	olfactory receptor 6C2-like	protein-coding
LOC100154718	100154718	5	22087305	22088251	-	olfactory receptor 6C2-like	pseudo
LOC100155931	100155931	5	22095956	22096891	protein;identical;N	olfactory receptor 6C2-like	protein-coding
LOC100156719	100156719	5	22104027	22104959	-	olfactory receptor 6C2-like	pseudo
LOC100524494	100524494	5	22111120	22112055	protein;identical;N	olfactory receptor 6C2-like	protein-coding
LOC100524678	100524678	5	22118133	22119068	protein;identical;N	olfactory receptor 6C2-like	protein-coding	ENSSSCG00000029110	ENSG00000205330	olfactory receptor, family 6, subfamily C, member 1 [Source:HGNC Symbol;Acc:8355]
LOC100519146	100519146	5	22130266	22131200	-	olfactory receptor 6C2-like	pseudo
LOC100524864	100524864	5	22133078	22134013	protein;identical;N	olfactory receptor 6C2-like	protein-coding
LOC100519312	100519312	5	22144376	22145463	-	olfactory receptor 6C75-like	pseudo
LOC100525044	100525044	5	22155847	22156218	-	DNA-directed RNA polymerase III subunit RPC9-like	pseudo
LOC100525221	100525221	5	22156918	22157856	protein;identical;N	olfactory receptor 6C2-like	protein-coding
LOC100519484	100519484	5	22166845	22167780	protein;identical;N	olfactory receptor 6C2-like	protein-coding	ENSSSCG00000027167	ENSG00000205330	olfactory receptor, family 6, subfamily C, member 1 [Source:HGNC Symbol;Acc:8355]
LOC100525397	100525397	5	22174494	22175432	-	olfactory receptor 6C2-like	pseudo
LOC100519659	100519659	5	22194967	22196087	protein;identical;N	olfactory receptor 6C2-like	protein-coding
LOC100525574	100525574	5	22203438	22204370	-	olfactory receptor 6C4-like	pseudo
LOC100519839	100519839	5	22212845	22213780	protein;identical;N	olfactory receptor 6C2-like	protein-coding
LOC100737049	100737049	5	22231952	22232176	protein;identical;N	UPF0542 protein C5orf43 homolog	protein-coding
LOC100738004	100738004	5	22239216	22240154	protein;identical;N	olfactory receptor 6C2-like	protein-coding
LOC100738408	100738408	5	22294850	22295807	-	olfactory receptor 6C70-like	pseudo
LOC100738446	100738446	5	22301998	22304611	protein;identical;N	olfactory receptor 6C2-like	protein-coding
LOC100738045	100738045	5	22311647	22311871	protein;identical;N	UPF0542 protein C5orf43 homolog	protein-coding
LOC100520564	100520564	5	22319160	22319771	protein;identical;N	olfactory receptor 6C2-like	protein-coding
LOC100738075	100738075	5	22321737	22321961	protein;identical;N	UPF0542 protein C5orf43 homolog	protein-coding
LOC100738529	100738529	5	22329001	22329939	protein;identical;N	olfactory receptor 6C2-like	protein-coding
LOC100738563	100738563	5	22337512	22338469	-	olfactory receptor 6C70-like	pseudo
LOC100512534	100512534	5	22349440	22350378	protein;identical;N	olfactory receptor 6C2-like	protein-coding
LOC100512715	100512715	5	22360385	22361323	protein;identical;N	olfactory receptor 6C68-like	protein-coding	ENSSSCG00000030239	ENSG00000205330	olfactory receptor, family 6, subfamily C, member 1 [Source:HGNC Symbol;Acc:8355]
LOC100512901	100512901	5	22374452	22375390	-	olfactory receptor 6C2-like	pseudo
LOC100513086	100513086	5	22377200	22378155	-	olfactory receptor 6C2-like	pseudo
LOC100513280	100513280	5	22384545	22385483	protein;identical;N	olfactory receptor 6C68-like	protein-coding	ENSSSCG00000024909	ENSG00000205330	olfactory receptor, family 6, subfamily C, member 1 [Source:HGNC Symbol;Acc:8355]
LOC100520907	100520907	5	22395990	22396924	-	olfactory receptor 6C2-like	pseudo
LOC100625596	100625596	5	22406772	22407707	protein;identical;N	olfactory receptor 6C2-like	protein-coding
LOC100521089	100521089	5	22416623	22417992	mRNA;identical;N	olfactory receptor 6C2-like	protein-coding
LOC100513471	100513471	5	22426270	22427217	protein;identical;N	olfactory receptor 6C2-like	protein-coding
LOC100155959	100155959	5	22436073	22437008	protein;identical;N	olfactory receptor 6C2-like	protein-coding
LOC100155510	100155510	5	22445516	22446435	-	olfactory receptor 6C2-like	pseudo
LOC100513857	100513857	5	22461064	22462004	-	olfactory receptor 6C2-like	pseudo
LOC100157159	100157159	5	22475787	22476725	protein;identical;N	olfactory receptor 6C2-like	protein-coding
LOC100155085	100155085	5	22477530	22478913	-	olfactory receptor 6C2-like	pseudo
LOC100151915	100151915	5	22487701	22488639	protein;identical;N	olfactory receptor 6C75-like	protein-coding	ENSSSCG00000020863	ENSG00000205330	olfactory receptor, family 6, subfamily C, member 1 [Source:HGNC Symbol;Acc:8355]
LOC100153110	100153110	5	22496145	22497083	protein;identical;N	olfactory receptor 6C2-like	protein-coding	ENSSSCG00000027978	ENSG00000205330	olfactory receptor, family 6, subfamily C, member 1 [Source:HGNC Symbol;Acc:8355]
LOC100154323	100154323	5	22511938	22512873	protein;identical;N	olfactory receptor 6C2-like	protein-coding	ENSSSCG00000024735	ENSG00000205330	olfactory receptor, family 6, subfamily C, member 1 [Source:HGNC Symbol;Acc:8355]
LOC100155548	100155548	5	22524583	22525513	-	olfactory receptor 6C4-like	pseudo
LOC100157581	100157581	5	22531916	22532851	protein;identical;N	olfactory receptor 6C2-like	protein-coding	ENSSSCG00000000353
LOC100514232	100514232	5	22551709	22556596	protein;identical;N	olfactory receptor 6C76-like	protein-coding				4.7168	4.21853	5.43588	8.75645	3.67979	5.9842	5.45615	5.12813	4.64806	6.24881	3.5897	7.24455	4.98236	5.16675	8.75645	3.5897
LOC100153519	100153519	5	22558559	22559530	protein;identical;N	olfactory receptor 6C6-like	protein-coding	ENSSSCG00000028179	ENSG00000205330	olfactory receptor, family 6, subfamily C, member 1 [Source:HGNC Symbol;Acc:8355]
LOC100154752	100154752	5	22571841	22572779	protein;identical;N	olfactory receptor 6C3-like	protein-coding	ENSSSCG00000028781
DGKA	397097	5	22811847	22835780	best RefSeq;identical;N	diacylglycerol kinase, alpha 80kDa	protein-coding	ENSSSCG00000000370	ENSG00000065357	diacylglycerol kinase, alpha 80kDa [Source:HGNC Symbol;Acc:2849]	2.09157	2.41174	1.9049	2.16072	1.95424	1.97279	2.03155	1.85797	1.89804	2.34256	2.19738	2.12003	2.27122	0.553778	2.41174	1.85797
LOC100525045	100525045	5	22964196	23091505	-	receptor tyrosine-protein kinase erbB-3-like	pseudo				1.96102	2.44453	1.82144	2.0085	2.08448	2.00183	1.9106	2.01686	1.98905	2.21144	2.03284	2.05142	2.09389	0.623089	2.44453	1.82144
LOC100157936	100157936	5	23043394	23070487	mRNA;identical;N	E3 ubiquitin-protein ligase NRDP1-like	protein-coding	ENSSSCG00000028083	ENSG00000181852	ring finger protein 41 [Source:HGNC Symbol;Acc:18401]	2.06297	2.71403	2.03273	2.17681	2.00261	1.95341	1.92911	2.30419	2.09882	2.23064	1.94857	2.02408	2.2583	0.784917	2.71403	1.92911
RBMS2	100522738	5	23502183	23602937	mRNA;identical;N	RNA binding motif, single stranded interacting protein 2	protein-coding				1.92349	2.52905	1.77605	1.92759	2.22782	2.02998	1.98911	2.17362	1.81828	2.13083	1.97043	2.15637	2.11593	0.753001	2.52905	1.77605
LOC100512467	100512467	5	24074721	24076734	mRNA;identical;N	G-protein coupled receptor 182-like	protein-coding				2.73194	2.10911	2.42677	2.15665	2.23343	2.10166	2.06815	1.84032	2.51138	2.45154	1.8656	2.17814	2.7879	0.947586	2.7879	1.84032
LOC100512656	100512656	5	24087398	24094529	mRNA;identical;N	retinol dehydrogenase 16-like	protein-coding	ENSSSCG00000000419	ENSG00000139547	retinol dehydrogenase 16 (all-trans) [Source:HGNC Symbol;Acc:29674]	4.50656	8.97122	10.4547	4.34607	10.6037	4.35334	7.69154	5.70088	5.61294	6.72135	4.51281	4.72423	5.37705	6.25758	10.6037	4.34607
LOC100626199	100626199	5	24099869	24105814	mRNA;identical;N	retinol dehydrogenase 16-like	protein-coding	ENSSSCG00000000414	ENSG00000139547	retinol dehydrogenase 16 (all-trans) [Source:HGNC Symbol;Acc:29674]	5.00854	9.49595	10.3667	4.4595	10.3592	4.9078	8.32718	6.25142	5.90373	6.81374	4.68678	5.13723	5.50926	5.90724	10.3667	4.4595
LOC100626104	100626104	5	24109826	24125467	mRNA;identical;N	short-chain dehydrogenase/reductase family 9C member 7-like	protein-coding	ENSSSCG00000000415	ENSG00000170426	short chain dehydrogenase/reductase family 9C, member 7 [Source:HGNC Symbol;Acc:29958]	1.74548	1.79401	1.8817	2.04944	2.26776	1.92501	2.02943	2.08194	2.17236	1.95032	1.95743	1.73981	1.90815	0.52795	2.26776	1.73981
RDH16	100511633	5	24133013	24139006	best RefSeq;identical;N	retinol dehydrogenase 16 (all-trans)	protein-coding	ENSSSCG00000024919	ENSG00000139547	retinol dehydrogenase 16 (all-trans) [Source:HGNC Symbol;Acc:29674]	2.50662	3.6301	3.12635	2.70002	5.34805	2.63017	5.18898	3.70854	3.48122	4.06693	2.40058	2.46265	2.49386	2.94746	5.34805	2.40058
LOC100620084	100620084	5	24639079	24770068	mRNA;identical;N	inhibin beta C chain-like	protein-coding				1.99961	2.31997	1.9874	1.93846	1.98098	2.00287	1.94693	1.93309	1.96116	1.99641	1.88488	1.95659	2.09386	0.435087	2.31997	1.88488
LOC100737094	100737094	5	24934286	24977746	mRNA;identical;N	mitochondrial inner membrane protease ATP23 homolog	protein-coding	ENSSSCG00000000453	ENSG00000166896	XRCC6 binding protein 1 [Source:HGNC Symbol;Acc:29452]	1.71006	1.60482	1.78476	1.40034	1.57611	1.24451	1.23989	1.78366	1.14173	1.61207	1.46541	1.34295	1.53521	0.643029	1.78476	1.14173
SLC16A7	100158241	5	26710313	26865173	mRNA;identical;N	solute carrier family 16, member 7 (monocarboxylic acid transporter 2)	protein-coding				0.928505	2.19391	2.13753	2.18875	2.04773	1.97755	2.10643	2.01299	2.161	2.11481	1.9462	2.12653	2.01858	1.2654	2.19391	0.928505
LOC100622119	100622119	5	28995563	29122548	protein;identical;N	uncharacterized LOC100622119	protein-coding				2.21593	1.94903	2.12823	2.08728	2.09904	1.9353	1.95502	2.02131	1.98483	1.86362	2.07649	2.07162	1.96902	0.352304	2.21593	1.86362
LOC100737998	100737998	5	31846119	31974404	protein;identical;N	uncharacterized protein C12orf56 homolog	protein-coding	ENSSSCG00000000464	ENSG00000185306	chromosome 12 open reading frame 56 [Source:HGNC Symbol;Acc:26967]	1.7185	1.81757	1.44262	1.73561	2.01016	1.86329	1.65638	1.95551	1.7184	1.84197	1.91113	1.67359	1.68321	0.567542	2.01016	1.44262
MSRB3	100511693	5	32920156	33085163	mRNA;identical;N	methionine sulfoxide reductase B3	protein-coding				2.0276	2.12141	2.05341	2.01441	2.00459	1.99212	2.10264	2.3058	2.36874	1.91397	1.96183	2.18669	2.18193	0.454763	2.36874	1.91397
LOC100037932	100037932	5	35302823	35347837	mRNA;identical;N	interleukin 26	protein-coding	ENSSSCG00000000480	ENSG00000111536	interleukin 26 [Source:HGNC Symbol;Acc:17119]	1.91487	1.83759	1.96067	1.94234	2.00523	1.91326	1.8041	2.04844	1.99758	1.86938	2.04866	1.78719	2.08225	0.295061	2.08225	1.78719
MDM2	100125959	5	35889682	35919560	best RefSeq;mismatch;N	Mdm2, p53 E3 ubiquitin protein ligase homolog (mouse)	protein-coding	ENSSSCG00000000488	ENSG00000135679		1.62711	2.18864	1.65822	1.87367	1.88905	2.12933	2.00641	2.13642	1.86101	2.11243	1.91978	1.87215	1.93442	0.561532	2.18864	1.62711
FRS2	100517823	5	36346044	36385117	best RefSeq;poor;N	fibroblast growth factor receptor substrate 2	protein-coding				1.82676	2.36104	1.65133	1.95616	2.28311	1.84367	1.68536	2.01265	2.05583	1.96052	1.76059	2.03665	2.14785	0.709715	2.36104	1.65133
LOC100737573	100737573	5	42245381	42319687	-	GLIPR1-like protein 2-like	pseudo				1.62322	1.48071	1.47458	1.69322	1.73795	1.81139	1.64324	1.93213	1.77512	1.76245	1.90439	1.71328	1.70565	0.457551	1.93213	1.47458
LOC100511509	100511509	5	45582865	45597074	mRNA;identical;N	uncharacterized LOC100511509	protein-coding				1.70488	2.07733	1.17267	1.67348	2.06852	1.76957	1.98114	2.05927	1.78043	1.95336	1.88155	1.97889	2.07483	0.90466	2.07733	1.17267
LOC100154654	100154654	5	59187848	59189626	-	centrin-2-like	pseudo				2.40878	1.76116	2.54775	1.18891	2.17178	2.07652	2.01262	1.81909	1.90662	2.18513	2.53254	2.60388	1.69385	1.41497	2.60388	1.18891
LOC100626467	100626467	5	61281714	61329412	mRNA;identical;N	heat-stable enterotoxin receptor-like	protein-coding				1.63025	1.68661	1.6429	1.70325	1.77707	1.77323	1.55788	1.90657	1.84708	1.84037	1.8827	1.97584	1.71886	0.417959	1.97584	1.55788
ATF7IP	100513013	5	61447999	61571498	mRNA;identical;N	activating transcription factor 7 interacting protein	protein-coding	ENSSSCG00000000612	ENSG00000171681		2.12187	2.2382	2.09324	2.06423	1.83322	2.26849	2.05829	2.23405	2.26256	2.19504	2.06101	2.02065	2.03032	0.435265	2.26849	1.83322
LOC100157461	100157461	5	63803697	63806009	mRNA;identical;N	uncharacterized LOC100157461	protein-coding				8.37676	12.2422	9.5904	12.005	8.52551	8.00417	10.8601	9.25216	9.44596	6.85912	7.52014	11.025	9.10836	5.38307	12.2422	6.85912
SL44-1	100113399	5	63816445	63820897	best RefSeq;poor;N	basic proline-rich protein	protein-coding				8.03949	10.3287	8.24235	8.47769	6.98273	6.94837	10.609	7.92449	7.62225	5.72375	5.58201	8.78997	8.25905	5.02695	10.609	5.58201
LOC100517944	100517944	5	63940163	63941095	protein;identical;N	taste receptor type 2 member 7-like	protein-coding
LOC100512783	100512783	5	65721897	65732748	mRNA;identical;N	uncharacterized LOC100512783	protein-coding				1.18978	1.43751	1.15064	1.43638	1.57493	1.47032	1.37667	1.2388	1.26245	1.31894	1.37371	1.37442	1.32307	0.424289	1.57493	1.15064
LOC100511510	100511510	5	65734741	65739685	mRNA;identical;N	NANOG neighbor homeobox-like	protein-coding
SLC2A3	100626468	5	65752008	65810871	mRNA;identical;N	solute carrier family 2 (facilitated glucose transporter), member 3	protein-coding				1.58937	1.95392	1.36344	1.68113	1.82714	1.80396	1.79607	1.82874	1.53904	1.83992	1.66579	1.55178	1.79336	0.590478	1.95392	1.36344
CD163L1	100144477	5	65984979	66021167	best RefSeq;poor;N	CD163 molecule-like 1	protein-coding				4.29038	3.69059	4.18558	6.21815	5.94956	3.05385	4.81468	4.76608	3.87114	3.95008	3.5764	5.3448	5.38425	3.1643	6.21815	3.05385
LOC100627089	100627089	5	66030456	66085371	mRNA;identical;N	antigen WC1.1-like	protein-coding				8.11459	5.10969	4.83954	4.53446	4.64781	4.03504	6.43641	4.19611	4.57144	4.28235	2.91623	3.98994	5.64764	5.19836	8.11459	2.91623
LOC100736696	100736696	5	66371522	66376225	mRNA;identical;N	parathymosin-like	protein-coding				2.35234	3.39341	1.66513	2.75313	2.10655	2.00558	2.64844	1.94614	2.21442	2.49439	1.72406	2.33907	1.90256	1.72828	3.39341	1.66513
LOC100519150	100519150	5	66427702	66550410	mRNA;identical;N	uncharacterized protein C12orf53 homolog	protein-coding	ENSSSCG00000000692	ENSG00000139200	PILR alpha associated neural protein [Source:HGNC Symbol;Acc:25338]	1.96372	2.52694	1.94544	2.14745	2.02605	1.92991	2.09565	2.01734	1.99774	2.25142	2.22549	1.96155	2.21218	0.597025	2.52694	1.92991
CHD4	100515610	5	66473295	66506452	mRNA;identical;N	chromodomain helicase DNA binding protein 4	protein-coding	ENSSSCG00000000697	ENSG00000170004	chromodomain helicase DNA binding protein 3 [Source:HGNC Symbol;Acc:1918]	2.0509	2.52694	1.95624	2.24732	2.00534	2.01283	2.14275	2.08373	1.99095	2.41208	2.30959	1.86341	2.35601	0.663523	2.52694	1.86341
LOC100521555	100521555	5	75140755	75389474	mRNA;identical;N	contactin-1-like	protein-coding	ENSSSCG00000000789	ENSG00000018236	contactin 1 [Source:HGNC Symbol;Acc:2171]	2.04962	1.99671	2.00922	2.04705	1.89764	2.05511	2.01191	1.98867	2.06298	1.91421	1.9946	2.02209	1.92018	0.165335	2.06298	1.89764
ANO6	100155593	5	78999244	79219973	mRNA;identical;N	anoctamin 6	protein-coding	ENSSSCG00000000804	ENSG00000177119		2.06551	2.16635	1.96007	2.02082	2.00641	2.08725	2.08435	1.9157	2.01754	2.1522	2.13672	2.10784	2.03659	0.250645	2.16635	1.9157
LOC100525644	100525644	5	80036344	80050523	mRNA;identical;N	sodium-coupled neutral amino acid transporter 2-like	protein-coding	ENSSSCG00000000808	ENSG00000134294	solute carrier family 38, member 2 [Source:HGNC Symbol;Acc:13448]	2.04205	2.83916	2.13897	1.88141	2.15422	2.03705	2.07561	2.0989	2.18116	2.18813	2.23065	2.25163	2.21143	0.957745	2.83916	1.88141
LOC100621217	100621217	5	81738650	81741666	mRNA;identical;N	olfactory receptor 10AD1-like	protein-coding				3.22615	3.13235	3.48631	3.04995	3.51277	1.87203	3.11449	3.19435	3.50499	1.805	3.56532	3.38096	2.89832	1.76031	3.56532	1.805
LOC100621316	100621316	5	81797570	81798734	-	olfactory receptor 10AD1-like	pseudo
LOC100516371	100516371	5	81872890	81874054	-	olfactory receptor 10AD1-like	pseudo
LOC100517652	100517652	5	82055566	82056495	protein;identical;N	olfactory receptor 8S1-like	protein-coding	ENSSSCG00000024101	ENSG00000197376	olfactory receptor, family 8, subfamily S, member 1 [Source:HGNC Symbol;Acc:19628]
LOC100156793	100156793	5	82191870	82226500	protein;identical;N	olfactory receptor 8S1-like	protein-coding				2.45245	2.03384	2.33893	2.04022	2.26677	1.96751	1.91837	2.09136	2.15165	1.89226	1.88595	1.94148	1.9034	0.5665	2.45245	1.88595
LOC100155591	100155591	5	82227808	82228737	protein;identical;N	olfactory receptor 8S1-like	protein-coding	ENSSSCG00000029930	ENSG00000197376	olfactory receptor, family 8, subfamily S, member 1 [Source:HGNC Symbol;Acc:19628]
LOC100622682	100622682	5	82486583	82489562	protein;identical;N	olfactory receptor 8S1-like	protein-coding				16.6585	8.58351	23.1901	5.29128	10.4718	9.62137	12.8638	13.5442	13.6393	9.52523	8.82905	8.76463	8.55424	17.8988	23.1901	5.29128
LOC100622785	100622785	5	82499432	82502397	protein;identical;N	olfactory receptor 8S1-like	protein-coding	ENSSSCG00000027823			15.6632	6.74173	21.2753	5.54137	8.76171	9.11675	11.0293	11.3226	13.9145	9.34052	8.5316	8.11092	7.7647	15.7339	21.2753	5.54137
LOC100622270	100622270	5	82505671	82510945	protein;identical;N	olfactory receptor 8S1-like	protein-coding				14.9841	6.83124	23.2799	6.22556	8.8253	7.92513	12.0912	9.65618	12.4367	9.1167	9.26657	7.31101	8.23472	17.0544	23.2799	6.22556
LOC100622184	100622184	5	82524904	82530602	protein;identical;N	olfactory receptor 8S1-like	protein-coding
LALBA	397647	5	82539971	82542274	best RefSeq;identical;N	lactalbumin, alpha-	protein-coding	ENSSSCG00000024573	ENSG00000167531	lactalbumin, alpha- [Source:HGNC Symbol;Acc:6480]	1.60868	1.61973	1.74098	1.77232	1.89939	1.75143	2.13522	1.73919	1.76167	1.89444	1.90412	2.12653	1.69745	0.526532	2.13522	1.60868
LOC100622090	100622090	5	82547275	82552716	protein;identical;N	olfactory receptor 8S1-like	protein-coding				20.587	8.83764	26.8586	7.34836	11.3205	9.99764	15.7721	11.4593	16.7171	10.926	10.256	7.9542	9.24381	19.5102	26.8586	7.34836
IGF1	397491	5	85705318	85773707	best RefSeq;identical;N	insulin-like growth factor 1 (somatomedin C)	protein-coding	ENSSSCG00000000857	ENSG00000017427	insulin-like growth factor 1 (somatomedin C) [Source:HGNC Symbol;Acc:5464]	2.50529	2.56045	2.71584	2.50927	2.3551	2.22187	2.60134	2.24387	2.55346	2.35143	2.46174	2.28844	2.4773	0.493976	2.71584	2.22187
GNPTAB	100523554	5	86314333	86413188	mRNA;identical;N	N-acetylglucosamine-1-phosphate transferase, alpha and beta subunits	protein-coding	ENSSSCG00000000862	ENSG00000111670		2.18051	1.98928	1.68652	1.96523	1.97958	1.86633	1.74971	1.83633	1.92353	2.08162	1.98918	1.84881	1.997	0.493985	2.18051	1.68652
LOC100523378	100523378	5	86445548	86453818	mRNA;identical;N	synaptonemal complex protein 3-like	protein-coding	ENSSSCG00000000863	ENSG00000139351	synaptonemal complex protein 3 [Source:HGNC Symbol;Acc:18130]	1.5207	2.00628	1.52451	1.23904	1.54805	1.27935	1.44832	1.64517	1.07052	1.47816	0.825705	1.11206	1.61743	1.18057	2.00628	0.825705
LOC100523738	100523738	5	86456473	86497191	mRNA;identical;N	cholinephosphotransferase 1-like	protein-coding				1.71813	1.79979	1.73692	1.60585	1.88032	1.73781	1.69135	1.74552	1.67608	1.84542	2.01074	1.77478	1.95424	0.404882	2.01074	1.60585
MYBPC1	100523187	5	86510395	86642271	mRNA;identical;N	myosin binding protein C, slow type	protein-coding	ENSSSCG00000000866	ENSG00000196091		2.01463	1.96955	1.83148	1.96254	2.11669	1.88906	2.02068	2.0383	1.9828	1.91713	1.90172	1.99122	1.92169	0.285209	2.11669	1.83148
UTP20	100524087	5	86779463	86907555	mRNA;identical;N	UTP20, small subunit (SSU) processome component, homolog (yeast)	protein-coding	ENSSSCG00000000869	ENSG00000120800	UTP20, small subunit (SSU) processome component, homolog (yeast) [Source:HGNC Symbol;Acc:17897]	2.02139	2.19843	1.79296	1.92042	2.12565	2.01727	1.86177	2.09658	1.92995	2.08336	2.03309	1.95914	1.96269	0.405466	2.19843	1.79296
LOC100511197	100511197	5	88065338	88086074	-	DEP domain containing 4	protein-coding				1.82988	1.67019	1.44793	1.6031	1.80581	1.70326	1.4484	1.82643	1.6591	2.05804	1.60612	1.51713	1.60979	0.610104	2.05804	1.44793
ACTR6	100620672	5	88093589	88114419	mRNA;identical;N	ARP6 actin-related protein 6 homolog (yeast)	protein-coding	ENSSSCG00000025682	ENSG00000075089		1.46946	1.89175	1.37863	1.51365	1.70613	1.60265	1.61557	1.56592	1.65275	1.7009	1.29865	1.06374	1.59147	0.828006	1.89175	1.06374
APAF1	100513283	5	89444930	89577330	mRNA;identical;N	apoptotic peptidase activating factor 1	protein-coding	ENSSSCG00000000884	ENSG00000120868	apoptotic peptidase activating factor 1 [Source:HGNC Symbol;Acc:576]	1.80001	1.86426	1.4569	1.76036	1.83082	1.77489	1.691	1.8933	1.78962	1.81622	1.67259	1.83375	1.77865	0.436402	1.8933	1.4569
IKBIP	100512167	5	89581334	89592485	best RefSeq;mismatch;N	IKBKB interacting protein	protein-coding	ENSSSCG00000020732	ENSG00000166130	IKBKB interacting protein [Source:HGNC Symbol;Acc:26430]	1.33917	2.29148	1.75806	1.78388	1.25276	1.27407	1.32927	1.47973	1.77009	1.31638	1.10872	1.42834	1.84158	1.18277	2.29148	1.10872
TMPO	100512350	5	89642205	89669550	best RefSeq;identical;N	thymopoietin	protein-coding	ENSSSCG00000000887	ENSG00000120802	thymopoietin [Source:HGNC Symbol;Acc:11875]	2.1244	2.50801	1.9382	2.14989	2.11063	2.06059	2.15966	2.06137	1.99354	2.25624	2.0846	2.40649	2.52056	0.582358	2.52056	1.9382
CDK17	100622337	5	91460934	91501788	mRNA;identical;N	cyclin-dependent kinase 17	protein-coding	ENSSSCG00000028182	ENSG00000059758	cyclin-dependent kinase 17 [Source:HGNC Symbol;Acc:8750]	2.18472	2.11086	1.87489	1.89524	2.22788	2.11766	2.06451	2.36518	2.07045	2.36574	2.09406	2.11408	2.0582	0.490854	2.36574	1.87489
EEA1	100153403	5	94369974	94490682	mRNA;identical;N	early endosome antigen 1	protein-coding	ENSSSCG00000000912	ENSG00000102189	early endosome antigen 1 [Source:HGNC Symbol;Acc:3185]	2.21821	2.27763	1.924	2.06588	2.21691	2.11569	2.15526	2.23419	2.11655	2.06264	2.20494	2.16868	1.98026	0.353633	2.27763	1.924
LOC100626171	100626171	5	96899351	96899988	-	uncharacterized protein C8orf46 homolog	pseudo
LOC100522619	100522619	5	96910425	96987687	-	prothymosin alpha-like	pseudo				1.68055	1.76665	1.76456	1.88799	1.84422	1.82778	1.88578	1.87693	0.992026	1.81258	1.85463	1.82176	1.89891	0.906883	1.89891	0.992026
ALX1	100525700	5	101497795	101518748	mRNA;identical;N	ALX homeobox 1	protein-coding	ENSSSCG00000000933	ENSG00000180318		2.29562	2.34492	2.55318	2.27897	2.20852	1.98472	2.29132	2.37628	2.28582	1.93971	2.06458	1.92427	2.38264	0.628909	2.55318	1.92427
LOC100620150	100620150	5	103530670	103667318	mRNA;identical;N	transmembrane and TPR repeat-containing protein 2-like	protein-coding				2.2462	2.0902	2.04505	2.00332	1.96048	1.89646	1.9267	1.92473	2.04189	1.91219	2.0388	1.83497	1.82586	0.420341	2.2462	1.82586
TUBGCP6	100519661	5	110668544	110690316	mRNA;identical;N	tubulin, gamma complex associated protein 6	protein-coding	ENSSSCG00000000972	ENSG00000128159	tubulin, gamma complex associated protein 6 [Source:HGNC Symbol;Acc:18127]	2.17533	2.40655	2.25902	2.10532	2.17709	2.11915	2.03869	1.96963	1.99576	2.18412	2.25895	2.42572	3.02699	1.05737	3.02699	1.96963
LOC100520675	100520675	5	110869422	110906353	protein;identical;N	protein monoglycylase TTLL8-like	protein-coding				1.61541	1.70611	1.67225	1.70895	1.5763	1.51957	1.66484	1.78124	1.73072	1.67062	1.70523	1.59289	1.42408	0.357163	1.78124	1.42408
LOC100522550	100522550	6	167127	181809	mRNA;identical;N	5-hydroxyisourate hydrolase-like	protein-coding				2.9711	2.99875	3.28427	9.94089	7.96368	5.95248	2.6773	5.93349	6.62283	6.92101	8.28834	5.94925	7.58709	7.26359	9.94089	2.6773
LOC100521496	100521496	6	869030	870391	mRNA;identical;N	uncharacterized LOC100521496	protein-coding
LOC100620371	100620371	6	873685	874674	mRNA;identical;N	uncharacterized LOC100620371	protein-coding
LOC448984	448984	6	874065	876366	-
LOC100522136	100522136	6	956149	957687	-	uncharacterized LOC100522136	miscRNA
LOC100512784	100512784	6	3528039	3552397	mRNA;identical;N	DNA replication complex GINS protein PSF2-like	protein-coding	ENSSSCG00000002663	ENSG00000131153	GINS complex subunit 2 (Psf2 homolog) [Source:HGNC Symbol;Acc:24575]	1.61264	1.63674	1.65757	1.74151	1.46394	1.85159	1.59096	1.43857	1.74619	1.50683	1.70962	1.66988	1.78237	0.413024	1.85159	1.43857
MBTPS1	100516674	6	5097894	5141383	mRNA;identical;N	membrane-bound transcription factor peptidase, site 1	protein-coding	ENSSSCG00000002682	ENSG00000140943		1.75897	2.00051	1.86424	2.08944	2.03993	2.1556	1.81953	2.00866	1.93509	1.96031	1.92385	1.91634	2.00086	0.39663	2.1556	1.75897
CDH13	100126163	6	5698653	6358342	best RefSeq;poor;N	cadherin 13, H-cadherin (heart)	protein-coding				2.16458	2.14784	2.39585	2.14617	2.05374	2.07641	2.24643	2.09933	2.30787	2.00404	2.11611	2.07398	2.21901	0.391805	2.39585	2.00404
LOC100521272	100521272	6	11838887	11839794	mRNA;identical;N	uncharacterized LOC100521272	protein-coding
LOC100520567	100520567	6	11839975	11861980	-	40S ribosomal protein S18-like	pseudo				1.60093	2.18193	1.72647	1.64188	2.00746	1.7651	1.92596	2.09341	1.92976	1.85232	1.79173	1.7648	1.64734	0.581002	2.18193	1.60093
LOC100522740	100522740	6	12036401	12053800	mRNA;identical;N	transmembrane protein 170A-like	protein-coding	ENSSSCG00000028464	ENSG00000261717	Uncharacterized protein [Source:UniProtKB/TrEMBL;Acc:H3BUI4]	1.68462	2.10409	1.53958	1.73435	1.82049	1.87845	1.55953	1.72182	1.6528	2.02341	1.80284	1.91364	2.03012	0.564504	2.10409	1.53958
CFDP1	100144464	6	12077055	12192717	mRNA;identical;N	craniofacial development protein 1	protein-coding				1.84628	2.2578	1.74961	1.86806	1.94785	2.0956	1.78658	1.94545	1.83417	2.02846	1.97372	1.94638	1.97027	0.508191	2.2578	1.74961
FA2H	100523966	6	12797951	12852219	mRNA;identical;N	fatty acid 2-hydroxylase	protein-coding	ENSSSCG00000002718	ENSG00000103089	fatty acid 2-hydroxylase [Source:HGNC Symbol;Acc:21197]	1.98837	2.17277	1.85162	2.04047	2.20964	2.0108	2.11638	2.02659	1.93463	1.9988	2.1248	2.0974	2.02171	0.358021	2.20964	1.85162
LOC100736590	100736590	6	12885420	12925732	mRNA;identical;N	E3 ubiquitin-protein ligase RFWD3-like	protein-coding	ENSSSCG00000002715	ENSG00000168411	ring finger and WD repeat domain 3 [Source:HGNC Symbol;Acc:25539]	1.67053	2.42969	1.38396	1.55059	1.83725	1.93291	1.58672	1.73439	1.62307	1.78222	1.49372	1.6781	1.62335	1.04573	2.42969	1.38396
LOC100524144	100524144	6	13206079	13227781	mRNA;identical;N	ATP-dependent RNA helicase DDX19A-like	protein-coding	ENSSSCG00000028656	ENSG00000168872		1.90386	2.48119	1.89453	1.88246	2.40624	1.99507	2.0017	2.2479	1.95246	2.19292	2.00547	2.26768	1.93052	0.598737	2.48119	1.88246
CLEC18A	100525922	6	13330500	13345092	mRNA;identical;N	C-type lectin domain family 18, member A	protein-coding	ENSSSCG00000002720	ENSG00000157335	C-type lectin domain family 18, member C [Source:HGNC Symbol;Acc:28538]	2.07029	2.55478	2.09411	2.18431	2.44591	2.10792	2.39856	2.08442	2.27376	2.33694	2.12039	2.36649	2.22118	0.484486	2.55478	2.07029
VAC14	100513600	6	13797042	13819469	mRNA;identical;N	Vac14 homolog (S. cerevisiae)	protein-coding				2.9347	3.4796	3.13004	3.38154	3.06245	3.27975	3.69687	3.41653	3.29146	3.38521	3.17387	3.20915	3.45251	0.76217	3.69687	2.9347
LOC100737910	100737910	6	13995783	14171266	mRNA;identical;N	uncharacterized LOC100737910	protein-coding				1.76356	1.85278	1.82091	1.91155	1.92388	1.95848	1.90646	1.86199	1.91479	1.93819	1.91884	1.91393	1.88802	0.194919	1.95848	1.76356
MARVELD3	100511453	6	14109585	14123646	best RefSeq;identical;N	MARVEL domain containing 3	protein-coding	ENSSSCG00000002734			2.01037	2.03713	1.86788	2.03262	1.96465	2.04544	2.00602	1.91288	1.93019	1.93819	1.96441	2.0463	1.88905	0.178418	2.0463	1.86788
LOC100626669	100626669	6	14465239	14489933	mRNA;identical;N	IST1 homolog	protein-coding	ENSSSCG00000002743	ENSG00000182149	increased sodium tolerance 1 homolog (yeast) [Source:HGNC Symbol;Acc:28977]	1.88991	2.1984	1.72798	1.84119	1.94628	2.08988	2.04445	2.0182	1.99571	1.88701	1.84337	1.82585	1.80517	0.470419	2.1984	1.72798
NFAT5	100516737	6	16259618	16381361	mRNA;identical;N	nuclear factor of activated T-cells 5, tonicity-responsive	protein-coding	ENSSSCG00000002755	ENSG00000102908	nuclear factor of activated T-cells 5, tonicity-responsive [Source:HGNC Symbol;Acc:7774]	1.62223	1.88411	1.6617	1.74192	2.02368	1.90035	1.7263	2.10094	1.75749	2.0478	1.71945	1.7267	1.77954	0.478709	2.10094	1.62223
CYB5B	100286856	6	16469821	16505266	best RefSeq;identical;N	cytochrome b5 type B (outer mitochondrial membrane)	protein-coding	ENSSSCG00000002756	ENSG00000103018	cytochrome b5 type B (outer mitochondrial membrane) [Source:HGNC Symbol;Acc:24374]	1.64486	2.26247	1.66861	1.67343	1.93139	2.11745	1.49665	2.03969	1.76483	2.05528	1.80464	1.81784	1.89906	0.765823	2.26247	1.49665
SNTB2	100620497	6	16628536	16722199	mRNA;identical;N	syntrophin, beta 2 (dystrophin-associated protein A1, 59kDa, basic component 2)	protein-coding	ENSSSCG00000028109	ENSG00000168807	syntrophin, beta 2 (dystrophin-associated protein A1, 59kDa, basic component 2) [Source:HGNC Symbol;Acc:11169]	1.59575	2.14776	1.53564	1.76079	1.9475	1.83494	1.73512	2.10137	1.89615	2.01124	1.69929	1.94603	1.83784	0.61212	2.14776	1.53564
CNOT1	100511993	6	18405867	18473931	mRNA;identical;N	CCR4-NOT transcription complex, subunit 1	protein-coding	ENSSSCG00000002799	ENSG00000125107	CCR4-NOT transcription complex, subunit 1 [Source:HGNC Symbol;Acc:7877]	1.87176	2.31324	1.7769	1.84835	2.13756	2.04179	2.05506	2.13039	2.06822	2.17291	1.92813	2.01859	2.05717	0.536348	2.31324	1.7769
LOC100523967	100523967	6	25089243	25110816	mRNA;identical;N	F-box/LRR-repeat protein 8-like	protein-coding				2.37608	2.7941	2.29868	2.29521	2.19742	2.04617	2.21481	1.95932	2.13825	2.29139	2.347	2.02819	2.33603	0.834786	2.7941	1.95932
LOC100738702	100738702	6	25103585	25116199	mRNA;identical;N	FH1/FH2 domain-containing protein 1-like	protein-coding				2.48594	2.75781	2.32375	2.19085	2.2792	2.18397	2.21995	2.18953	2.1823	2.45074	2.28026	2.22098	2.696	0.575515	2.75781	2.1823
LOC100523188	100523188	6	25104291	25107156	mRNA;identical;N	transmembrane protein 208-like	protein-coding	ENSSSCG00000002790	ENSG00000168701	transmembrane protein 208 [Source:HGNC Symbol;Acc:25015]	2.62399	3.48528	2.46524	2.19829	2.36956	2.07965	2.15591	1.81918	2.19373	2.29228	2.21211	1.9692	2.80466	1.6661	3.48528	1.81918
LOC100525048	100525048	6	25357266	25399106	mRNA;identical;N	V-type proton ATPase subunit d 1-like	protein-coding	ENSSSCG00000002776	ENSG00000159720	ATPase, H+ transporting, lysosomal 38kDa, V0 subunit d1 [Source:HGNC Symbol;Acc:13724]	2.41576	2.79357	2.30937	2.46501	2.42165	2.3897	2.43211	2.27809	2.31649	2.7561	2.45246	2.28798	2.33763	0.515477	2.79357	2.27809
LOC100736819	100736819	6	27159189	27172273	mRNA;identical;N	liver carboxylesterase-like	protein-coding				5.36079	5.73623	5.92912	4.56391	6.26318	5.00457	5.47473	5.89163	5.46195	6.13514	7.29145	5.43458	6.0885	2.72754	7.29145	4.56391
LOC100517530	100517530	6	27176716	27178824	mRNA;identical;N	liver carboxylesterase-like	protein-coding				5.85943	5.97764	6.72341	4.41966	7.10665	6.03309	6.10943	6.37979	5.95665	5.40105	7.01802	5.21235	6.31004	2.68699	7.10665	4.41966
LOC100623623	100623623	6	27256703	27276626	protein;identical;N	carboxylesterase 5A-like	protein-coding				2.64556	2.69676	3.13411	2.37843	3.17178	2.77677	2.85529	2.9888	2.87151	2.85206	3.43933	2.75582	2.50609	1.06091	3.43933	2.37843
CES1	397478	6	27276898	27308831	best RefSeq;none;N	carboxylesterase 1	protein-coding	ENSSSCG00000002824	ENSG00000262617	Uncharacterized protein [Source:UniProtKB/TrEMBL;Acc:I3L0R9]	5.686	5.70648	6.24744	4.259	5.95176	4.63835	5.91902	6.10043	5.72953	4.7382	6.62977	4.81042	4.57504	2.37078	6.62977	4.259
LOC100736962	100736962	6	27316537	27350417	mRNA;identical;N	liver carboxylesterase-like	protein-coding	ENSSSCG00000002825	ENSG00000262617	Uncharacterized protein [Source:UniProtKB/TrEMBL;Acc:I3L0R9]	5.27534	5.20367	6.08682	4.26647	5.58229	5.0633	5.81607	6.20235	5.71683	5.59139	6.73283	5.11302	5.48524	2.46636	6.73283	4.26647
LOC100737013	100737013	6	27363770	27380597	mRNA;identical;N	liver carboxylesterase-like	protein-coding				5.99545	6.20451	6.68348	4.83619	6.39546	4.99712	6.28357	7.2195	6.70861	6.24575	8.01935	5.55857	6.14757	3.18316	8.01935	4.83619
LOC100521625	100521625	6	32810090	32811364	mRNA;identical;N	uncharacterized LOC100521625	protein-coding				1.91865	1.73131	1.50981	1.69243	1.88005	1.7518	1.91741	1.80117	1.77858	1.6598	1.83248	1.61355	1.92043	0.410623	1.92043	1.50981
ANKRD27	100524146	6	38010253	38169850	mRNA;identical;N	ankyrin repeat domain 27 (VPS9 domain)	protein-coding	ENSSSCG00000002859	ENSG00000105186	ankyrin repeat domain 27 (VPS9 domain) [Source:HGNC Symbol;Acc:25310]	1.69916	1.74353	1.49434	1.76035	1.86447	1.91883	1.71506	2.0413	1.78626	1.86513	1.80798	1.9702	1.79856	0.546956	2.0413	1.49434
SLC7A9	100037973	6	38108066	38212927	best RefSeq;mismatch;N	solute carrier family 7 (glycoprotein-associated amino acid transporter light chain, bo,+ system), member 9	protein-coding	ENSSSCG00000022948	ENSG00000021488	solute carrier family 7 (glycoprotein-associated amino acid transporter light chain, bo,+ system), member 9 [Source:HGNC Symbol;Acc:11067]	1.61259	1.71396	1.35005	1.50131	1.74701	1.75442	1.60797	1.94093	1.58486	1.7591	1.66587	1.71644	1.71225	0.590882	1.94093	1.35005
LOC100623157	100623157	6	39174603	39298206	-	uncharacterized LOC100623157	pseudo				1.50955	1.72637	1.46724	1.54897	1.75586	1.8012	1.71917	1.88363	1.76447	1.7618	1.75672	1.8497	1.58778	0.416395	1.88363	1.46724
LOC100520742	100520742	6	40602309	40622310	mRNA;identical;N	histone-lysine N-methyltransferase MLL4-like	protein-coding	ENSSSCG00000002895	ENSG00000105663	Histone-lysine N-methyltransferase MLL4 [Source:UniProtKB/Swiss-Prot;Acc:Q9UMN6]	2.2207	2.61304	2.37105	2.35825	2.28223	2.09378	2.28282	2.10124	2.11223	2.33422	2.22476	2.19346	2.62515	0.531373	2.62515	2.09378
LOC100519027	100519027	6	40623009	40625417	-	IGF-like family receptor 1-like	pseudo				2.0698	2.92199	2.05198	2.94687	2.51406	2.0713	3.12295	2.13545	2.63106	2.55775	2.5654	2.42977	2.76956	1.07097	3.12295	2.05198
LOC100518557	100518557	6	40625562	40627739	mRNA;identical;N	splicing factor U2AF 26 kDa subunit-like	protein-coding	ENSSSCG00000002896	ENSG00000160201	U2 small nuclear RNA auxiliary factor 1 [Source:HGNC Symbol;Acc:12453]	2.34829	3.04943	1.74296	2.32506	1.86626	2.21523	2.20693	2.08358	2.16893	2.05991	2.08222	2.04038	2.84857	1.30647	3.04943	1.74296
LOC100518735	100518735	6	40627944	40629618	mRNA;identical;N	gamma-secretase subunit PEN-2-like	protein-coding	ENSSSCG00000024330	ENSG00000205155	presenilin enhancer 2 homolog (C. elegans) [Source:HGNC Symbol;Acc:30100]	2.65581	3.11453	2.43405	2.03849	2.12929	2.82191	2.54476	2.2034	2.19355	2.90822	2.70283	2.86396	3.18535	1.14686	3.18535	2.03849
LIN37	100628065	6	40630954	40636835	best RefSeq;identical;N	lin-37 homolog (C. elegans)	protein-coding	ENSSSCG00000002898	ENSG00000188223		2.29567	3.01539	2.0155	1.99919	2.25637	2.26629	2.20252	2.02467	2.15126	2.40744	2.1555	2.17019	2.60409	1.0162	3.01539	1.99919
LOC100510965	100510965	6	41337876	41469974	mRNA;identical;N	zinc finger protein 91-like	protein-coding				1.5002	1.90354	1.45851	1.71214	1.8514	1.98369	1.68134	1.95805	1.7082	1.88606	1.69074	1.6858	1.73017	0.525181	1.98369	1.45851
LOC100511881	100511881	6	41691622	41868530	-	zinc finger protein 850-like	pseudo				1.57468	1.78215	1.53851	1.6699	1.6628	1.86531	1.70027	1.86373	1.65643	1.61794	1.75152	1.72045	1.71633	0.326801	1.86531	1.53851
LOC100515207	100515207	6	42682275	42710951	mRNA;identical;N	kunitz-type protease inhibitor 2-like	protein-coding	ENSSSCG00000002954	ENSG00000167642	serine peptidase inhibitor, Kunitz type, 2 [Source:HGNC Symbol;Acc:11247]	1.92013	2.54114	1.83142	2.03123	2.01172	2.15581	2.04563	1.99688	1.96311	2.26707	2.11107	2.18661	2.18727	0.709724	2.54114	1.83142
RYR1	396718	6	42840240	42960106	best RefSeq;mismatch;N	ryanodine receptor 1 (skeletal)	protein-coding	ENSSSCG00000002961	ENSG00000196218	ryanodine receptor 1 (skeletal) [Source:HGNC Symbol;Acc:10483]	1.77459	1.75647	1.76885	1.81424	1.76832	1.78025	1.72073	1.90422	1.79416	1.82618	1.73314	1.86758	1.84122	0.183486	1.90422	1.72073
LOC100517284	100517284	6	43045504	43126154	mRNA;identical;N	alpha-actinin-4-like	protein-coding	ENSSSCG00000002965	ENSG00000130402	actinin, alpha 4 [Source:HGNC Symbol;Acc:166]	2.31824	2.688	2.13248	2.30709	2.18987	2.192	2.20013	2.16541	2.15992	2.39721	2.25497	2.22752	2.41172	0.555517	2.688	2.13248
LGALS7	100217394	6	43153598	43229948	best RefSeq;identical;N	lectin, galactoside-binding, soluble, 7	protein-coding	ENSSSCG00000024281	ENSG00000205076	lectin, galactoside-binding, soluble, 7 [Source:HGNC Symbol;Acc:6568]	1.90505	2.15307	2.03036	1.92376	2.01855	1.88388	1.99886	1.95853	2.05008	2.12368	1.95444	1.9506	2.1501	0.26919	2.15307	1.88388
LOC100518309	100518309	6	43286363	43328269	-	serine/threonine-protein kinase PAK 4-like	pseudo				1.98198	2.35106	1.70431	1.84861	2.02182	1.92895	1.85858	1.93483	1.88901	2.12272	1.92525	2.09151	2.00338	0.646754	2.35106	1.70431
LOC100628195	100628195	6	43338916	43340582	mRNA;identical;N	syncollin-like	protein-coding				1.83938	1.70681	1.49888	1.15577	1.17012	1.67698	1.36586	1.62384	1.58987	1.58194	1.63956	1.74986	1.73864	0.683604	1.83938	1.15577
LOC100621910	100621910	6	43413566	43431315	protein;identical;N	iron/zinc purple acid phosphatase-like protein-like	protein-coding	ENSSSCG00000002971	ENSG00000183760	Iron/zinc purple acid phosphatase-like protein [Source:UniProtKB/Swiss-Prot;Acc:Q6ZNF0]	1.36322	1.22267	1.15748	1.43211	1.4212	1.557	1.18473	1.49613	1.11756	1.48054	1.51623	1.44527	1.28567	0.439443	1.557	1.11756
LOC100621822	100621822	6	43431616	43474461	protein;identical;N	F-box only protein 27-like	protein-coding				1.54817	1.88957	1.59884	1.71686	1.9267	1.72473	1.88814	2.19729	1.61002	2.03346	1.84379	2.08796	1.7072	0.649114	2.19729	1.54817
SPMI	396758	6	43638653	43645352	best RefSeq;identical;N	seminal plasma sperm motility inhibitor/spermadhesin AQN-3-like protein	protein-coding	ENSSSCG00000002977			3.20243	2.6113	3.37882	2.53181	3.10409	2.62257	3.94705	3.17804	2.39068	2.13209	2.85611	2.90555	2.99288	1.81496	3.94705	2.13209
PSP-II	396817	6	43678833	43686299	best RefSeq;mismatch;N	porcine seminal protein II	protein-coding	ENSSSCG00000002979			2.75986	2.01279	2.33855	1.92683	1.79004	1.80601	1.92278	2.24047	1.93434	1.69803	1.9016	1.89738	2.1253	1.06182	2.75986	1.69803
AQN-1	396829	6	43694500	43701200	best RefSeq;identical;N	AQN-1 protein	protein-coding	ENSSSCG00000021947			3.42435	2.53648	3.99613	3.29651	3.32866	3.22955	3.74423	3.90768	2.96694	3.21741	2.83089	2.8535	3.29586	1.45965	3.99613	2.53648
AWN	396783	6	43712221	43719253	best RefSeq;poor;N	sperm associated AWN protein	protein-coding				2.97933	2.39595	2.87683	3.29736	3.47993	3.2153	3.45583	2.46295	3.11485	2.86803	3.55814	3.59704	3.6947	1.29875	3.6947	2.39595
LOC100520961	100520961	6	43721119	43726926	-	coiled-coil domain-containing protein 58-like	pseudo				2.07477	1.74916	1.74962	1.96174	2.18227	2.32606	2.21883	2.30794	1.95906	2.4552	2.08112	2.56206	2.03986	0.812904	2.56206	1.74916
LOC100520248	100520248	6	43968377	43971042	mRNA;identical;N	EP300-interacting inhibitor of differentiation 2-like	protein-coding	ENSSSCG00000024773	ENSG00000176396	EP300 interacting inhibitor of differentiation 2 [Source:HGNC Symbol;Acc:28292]	0.804956	1.14119	1.00222	1.01698	1.18446	1.62241	1.04605	1.80263	1.45524	1.01097	1.10872	1.12105	1.1478	0.997676	1.80263	0.804956
LOC100624989	100624989	6	44446869	44450384	mRNA;identical;N	SERTA domain-containing protein 1-like	protein-coding	ENSSSCG00000026931	ENSG00000197019		1.88691	2.2339	1.91414	1.88606	1.84465	2.14752	1.93212	2.28046	1.85594	2.20627	1.97504	2.09561	1.87105	0.435811	2.28046	1.84465
CYP2B22	403104	6	44968257	44978793	best RefSeq;none;N	cytochrome P450 2B22	protein-coding	ENSSSCG00000003006	ENSG00000256612	CYP2B protein; Cytochrome P450 2B7 short isoform; Uncharacterized protein [Source:UniProtKB/TrEMBL;Acc:Q14097]	3.27097	3.81439	2.48648	7.34027	6.14322	4.5591	1.82503	4.17926	4.31407	4.9681	3.49525	5.30617	5.70646	5.51523	7.34027	1.82503
EXOSC5	100512107	6	45166379	45169087	mRNA;identical;N	exosome component 5	protein-coding	ENSSSCG00000003015	ENSG00000077348	exosome component 5 [Source:HGNC Symbol;Acc:24662]
LOC100738786	100738786	6	45175330	45196439	mRNA;identical;N	carcinoembryonic antigen-related cell adhesion molecule 1-like	protein-coding				2.41989	2.92185	2.62596	3.31624	3.76022	2.75095	3.16578	2.79381	3.20349	3.34184	3.02126	3.39516	2.77369	1.34034	3.76022	2.41989
LOC100512285	100512285	6	45330552	45351602	protein;identical;N	carcinoembryonic antigen-related cell adhesion molecule 1-like	protein-coding				2.45742	2.96811	2.6432	2.96654	3.27368	2.59185	2.5714	2.79684	3.00066	3.18937	2.77105	3.10785	2.60804	0.816264	3.27368	2.45742
LOC100620675	100620675	6	45378425	45379186	-	enolase-phosphatase E1-like	pseudo
LOC100513659	100513659	6	45400620	45414652	-	derlin-2-like	pseudo				2.97073	3.77297	2.33234	3.07714	3.36911	3.17489	3.27721	3.59307	2.97171	3.64429	3.01847	3.38487	3.58811	1.44063	3.77297	2.33234
LIPE	397583	6	45444859	45454620	best RefSeq;similar;N	lipase, hormone-sensitive	protein-coding	ENSSSCG00000003018	ENSG00000079435	lipase, hormone-sensitive [Source:HGNC Symbol;Acc:6621]	2.08699	2.89488	2.17245	2.47438	2.54651	2.2152	2.28743	2.3779	2.44529	2.27077	2.4641	2.42123	2.45893	0.807888	2.89488	2.08699
LOC100737180	100737180	6	45966736	45974001	protein;identical;N	carcinoembryonic antigen-related cell adhesion molecule 6-like	protein-coding				2.09238	2.18124	2.21727	1.90114	2.6183	2.04383	1.96312	2.11066	2.22529	1.87305	2.15887	2.16859	2.07115	0.74525	2.6183	1.87305
LYPD4	100359350	6	46075203	46076833	best RefSeq;identical;N	LY6/PLAUR domain containing 4	protein-coding	ENSSSCG00000003044	ENSG00000183103	LY6/PLAUR domain containing 4 [Source:HGNC Symbol;Acc:28659]	1.80248	2.2458	2.00047	2.13035	1.97127	2.17094	2.05206	2.14222	1.64126	2.10292	2.21396	2.20921	2.08385	0.60454	2.2458	1.64126
LOC100738241	100738241	6	47198331	47209748	mRNA;identical;N	basal cell adhesion molecule-like	protein-coding	ENSSSCG00000020657	ENSG00000187244	basal cell adhesion molecule (Lutheran blood group) [Source:HGNC Symbol;Acc:6722]	1.68544	1.61628	1.59154	1.56121	1.77236	1.59376	1.82994	1.79942	1.59197	1.70653	1.69682	1.78846	1.56818	0.268727	1.82994	1.56121
PRR2	100038012	6	47217525	47248101	best RefSeq;identical;N	poliovirus receptor related 2	protein-coding	ENSSSCG00000003090	ENSG00000130202	poliovirus receptor-related 2 (herpesvirus entry mediator B) [Source:HGNC Symbol;Acc:9707]	1.91279	2.30512	1.65093	1.93891	1.91057	2.10505	1.83035	1.86127	1.94104	2.11106	2.23927	2.03674	2.05035	0.65419	2.30512	1.65093
APOC4	100381253	6	47282660	47285470	best RefSeq;mismatch;N	apolipoprotein C-IV	protein-coding	ENSSSCG00000003087	ENSG00000224916
SYMPK	100512609	6	47402985	47443676	mRNA;identical;N	symplekin	protein-coding	ENSSSCG00000003093	ENSG00000125755	symplekin [Source:HGNC Symbol;Acc:22935]	2.02369	2.4999	1.99487	2.21211	2.28009	2.07206	2.26212	2.15584	1.94997	2.24116	2.2017	2.07703	2.27729	0.549932	2.4999	1.94997
CCDC9	100517590	6	48439092	48450828	mRNA;identical;N	coiled-coil domain containing 9	protein-coding	ENSSSCG00000024240	ENSG00000105321	coiled-coil domain containing 9 [Source:HGNC Symbol;Acc:24560]	1.60042	1.95108	1.55573	1.85627	1.53547	1.66627	1.44152	1.6554	1.51832	1.65768	1.59075	1.76175	1.4561	0.50956	1.95108	1.44152
LOC100738912	100738912	6	49641368	49646330	-	60S ribosomal protein L18-like	pseudo				2.30254	3.18974	2.10205	2.04835	2.41293	2.13817	2.25697	2.59298	2.10644	2.47499	2.33899	2.19252	2.46584	1.14139	3.18974	2.04835
SPHK2	100626023	6	49645266	49653315	mRNA;identical;N	sphingosine kinase 2	protein-coding	ENSSSCG00000021574	ENSG00000063176	sphingosine kinase 2 [Source:HGNC Symbol;Acc:18859]	2.33316	2.96655	2.08136	2.41625	2.04049	2.4098	2.49437	2.38256	2.56131	2.38689	2.1823	2.15476	2.51759	0.926056	2.96655	2.04049
RPL18	751868	6	49709668	49727233	mRNA;identical;N	ribosomal protein L18	protein-coding	ENSSSCG00000025928	ENSG00000063177	ribosomal protein L18 [Source:HGNC Symbol;Acc:10310]	2.26767	2.74359	2.08799	2.3198	2.26282	2.11334	2.01016	2.40457	2.01006	2.33788	2.461	2.32488	2.35969	0.733523	2.74359	2.01006
LOC100626173	100626173	6	49711727	49719812	mRNA;identical;N	protein FAM83E-like	protein-coding	ENSSSCG00000025975	ENSG00000105523	family with sequence similarity 83, member E [Source:HGNC Symbol;Acc:25972]	2.40213	2.32705	1.73625	2.3123	1.97595	2.15655	1.68732	2.32271	1.95995	2.33503	2.19812	2.41166	2.35351	0.724337	2.41166	1.68732
SPACA4	100415933	6	49715807	49716187	best RefSeq;identical;N	sperm acrosome associated 4	protein-coding	ENSSSCG00000025441	ENSG00000177202	sperm acrosome associated 4 [Source:HGNC Symbol;Acc:16441]
LOC100738292	100738292	6	49726155	49734108	mRNA;identical;N	sphingosine kinase 2-like	protein-coding	ENSSSCG00000030425	ENSG00000063176	sphingosine kinase 2 [Source:HGNC Symbol;Acc:18859]	2.19736	3.09745	2.25969	2.41394	2.2909	2.48005	2.35047	2.51943	2.26123	2.51695	2.30973	2.07954	2.67057	1.01791	3.09745	2.07954
FUT2	397139	6	49782007	49792235	best RefSeq;identical;N	fucosyltransferase 2 (secretor status included)	protein-coding	ENSSSCG00000003145	ENSG00000176920	fucosyltransferase 2 (secretor status included) [Source:HGNC Symbol;Acc:4013]	2.33938	2.95368	2.59721	2.45572	2.22542	2.49351	2.66751	2.31985	2.22073	2.70579	2.7618	2.34538	2.74601	0.732952	2.95368	2.22073
LOC100523847	100523847	6	49799368	49804564	mRNA;identical;N	MEF2-activating motif and SAP domain-containing transcriptional regulator-like	protein-coding	ENSSSCG00000003143	ENSG00000176909	MEF2 activating motif and SAP domain containing transcriptional regulator [Source:HGNC Symbol;Acc:26689]	1.87126	2.09237	2.01277	2.09914	2.13556	1.9267	2.11284	1.74236	1.69033	1.93057	1.69776	1.77492	2.11974	0.445226	2.13556	1.69033
BCAT2	396841	6	49855037	49870815	mRNA;identical;N	branched chain amino-acid transaminase 2, mitochondrial	protein-coding	ENSSSCG00000003139	ENSG00000105552		1.5701	1.90223	1.47452	1.54961	1.50624	1.50281	1.51993	1.40498	1.58896	1.47395	1.52163	1.5284	1.40926	0.497256	1.90223	1.40498
RUVBL2	100511637	6	50065154	50078153	best RefSeq;identical;N	RuvB-like 2 (E. coli)	protein-coding	ENSSSCG00000003152	ENSG00000183207	RuvB-like 2 (E. coli) [Source:HGNC Symbol;Acc:10475]	1.98486	2.81008	2.27463	2.27733	2.12797	2.14633	2.02524	2.06772	2.08314	2.2437	2.1512	2.34049	2.61355	0.825222	2.81008	1.98486
GYS1	574064	6	50078446	50094061	best RefSeq;mismatch;N	glycogen synthase 1 (muscle)	protein-coding	ENSSSCG00000003154	ENSG00000111713	glycogen synthase 2 (liver) [Source:HGNC Symbol;Acc:4707]	2.18142	3.21432	2.00606	2.16289	2.3559	2.12677	2.13042	1.99411	2.1643	2.40279	2.2756	2.08507	2.33927	1.22021	3.21432	1.99411
BAX	396633	6	50100514	50106315	mRNA;identical;N	BCL2-associated X protein	protein-coding	ENSSSCG00000003144	ENSG00000087088	BCL2-associated X protein [Source:HGNC Symbol;Acc:959]	1.86197	3.13069	2.38223	2.37263	2.52272	2.29732	1.87018	3.13489	2.25447	1.92861	2.30786	1.97779	2.69944	1.27292	3.13489	1.86197
SUS2DD	397337	6	50111426	50117974	best RefSeq;identical;N	dimeric dihydrodiol dehydrogenase	protein-coding	ENSSSCG00000003158	ENSG00000104808	dihydrodiol dehydrogenase (dimeric) [Source:HGNC Symbol;Acc:17887]	1.97868	3.43606	2.00364	2.24536	2.18992	2.35198	2.05248	1.93463	2.42769	2.76595	2.51929	2.33479	2.35345	1.50142	3.43606	1.93463
NUCB1	100512538	6	50119224	50141862	best RefSeq;identical;N	nucleobindin 1	protein-coding	ENSSSCG00000003150	ENSG00000104805	nucleobindin 1 [Source:HGNC Symbol;Acc:8043]	1.88216	2.93893	2.14675	2.15442	2.52733	2.08662	1.96466	2.04637	1.69969	2.71071	2.33487	2.13895	2.31214	1.23925	2.93893	1.69969
KCNC3	100511263	6	51053436	51065701	mRNA;identical;N	potassium voltage-gated channel, Shaw-related subfamily, member 3	protein-coding	ENSSSCG00000003214	ENSG00000131398	potassium voltage-gated channel, Shaw-related subfamily, member 3 [Source:HGNC Symbol;Acc:6235]	1.54863	1.12902	1.28488	1.20095	1.55039	1.17896	1.22178	1.4605	1.57733	1.38699	1.46481	1.16833	1.28281	0.448316	1.57733	1.12902
SIGLEC5	100514653	6	51805504	51825370	mRNA;identical;N	sialic acid binding Ig-like lectin 5	protein-coding	ENSSSCG00000003236	ENSG00000254415	sialic acid binding Ig-like lectin 14 [Source:HGNC Symbol;Acc:32926]	1.54082	1.75009	1.34083	1.70533	1.6303	1.87833	1.6079	1.74346	1.71759	1.79222	1.79954	1.66103	2.18213	0.841297	2.18213	1.34083
LOC100516272	100516272	6	51831627	51835214	mRNA;identical;N	sialic acid-binding Ig-like lectin 14-like	protein-coding	ENSSSCG00000024518	ENSG00000254415	sialic acid binding Ig-like lectin 14 [Source:HGNC Symbol;Acc:32926]	1.5198	1.9428	1.67	2.25745	1.97857	1.62708	2.2524	2.01418	2.10502	2.96295	1.44745	1.95948	3.90573	2.45828	3.90573	1.44745
ZNF350	100737585	6	52343589	52357169	mRNA;identical;N	zinc finger protein 350	protein-coding				1.89898	2.68715	1.66907	2.04462	2.27292	2.45259	2.05594	2.63569	2.19116	2.6664	2.18415	2.51517	2.30983	1.01809	2.68715	1.66907
LOC100628233	100628233	6	52415617	52422099	protein;identical;N	cationic amino acid transporter 3-like	protein-coding	ENSSSCG00000003250	ENSG00000165349	solute carrier family 7 (cationic amino acid transporter, y+ system), member 3 [Source:HGNC Symbol;Acc:11061]	2.7026	2.36033	2.58404	3.46774	3.3819	2.53747	3.62646	3.23731	3.82119	3.01864	3.06082	3.28856	3.44985	1.46086	3.82119	2.36033
LOC100626318	100626318	6	52451052	52460461	best RefSeq;mismatch;N	cationic amino acid transporter 3-like	protein-coding	ENSSSCG00000003248			7.95221	8.50134	7.99271	8.98258	8.98899	11.0346	12.1108	11.5166	10.4358	8.00303	8.94515	9.48106	11.1627	4.15864	12.1108	7.95221
LOC100626407	100626407	6	52469152	52478506	mRNA;identical;N	cationic amino acid transporter 3-like	protein-coding				8.14135	10.3811	8.24969	10.4794	10.1255	11.0865	13.6268	13.503	11.4704	8.22434	9.30498	10.9665	14.488	6.34661	14.488	8.14135
LOC100620152	100620152	6	52482312	52491971	-	cationic amino acid transporter 3-like	pseudo				6.63522	8.00905	6.20164	8.70801	8.54187	9.57914	9.71685	9.18202	8.13599	7.01469	7.50222	8.27364	11.4802	5.27859	11.4802	6.20164
LOC100620251	100620251	6	52501101	52506227	-	cationic amino acid transporter 3-like	pseudo				7.77594	7.98031	7.41438	8.57572	8.45791	10.322	12.4466	10.6714	10.5305	7.41269	9.09665	9.16792	11.7499	5.03387	12.4466	7.41269
LOC100620344	100620344	6	52519282	52524960	-	olfactory receptor 6C75-like	pseudo				4.18641	4.28667	4.44391	4.73637	4.13309	4.98158	6.62701	6.99204	5.07315	2.82239	4.46979	4.75453	7.01496	4.19257	7.01496	2.82239
LOC100626505	100626505	6	52530319	52539325	-	cationic amino acid transporter 3-like	pseudo				7.53919	7.27529	7.86384	8.34764	7.66497	9.28311	11.2383	12.5619	9.30815	7.18469	6.55962	9.31753	11.374	6.00225	12.5619	6.55962
LOC100522142	100522142	6	52543358	52549039	mRNA;identical;N	cationic amino acid transporter 3-like	protein-coding				9.46343	9.88068	9.11579	10.91	10.612	12.4029	14.8153	13.3546	14.4171	8.36058	10.0452	11.9419	13.4998	6.45474	14.8153	8.36058
LOC100521973	100521973	6	52549152	52559503	-	olfactory receptor 6C75-like	pseudo				5.23733	5.68448	5.33512	6.0792	6.47375	7.25719	10.8564	9.54469	9.08014	4.14847	7.28917	7.54996	9.48842	6.7079	10.8564	4.14847
LOC100521798	100521798	6	52567109	52572571	-	cationic amino acid transporter 3-like	pseudo				6.0001	7.24025	6.22623	7.10947	7.20911	8.81979	12.026	10.147	8.23421	5.68465	6.81291	8.16513	9.87801	6.34131	12.026	5.68465
LOC100522321	100522321	6	52591924	52597056	protein;identical;N	cationic amino acid transporter 3-like	protein-coding				5.18045	6.29952	4.937	7.63261	7.12474	7.96178	8.36402	7.94638	6.72161	4.62956	6.97904	6.79711	8.19714	3.73446	8.36402	4.62956
LOC100523249	100523249	6	52775665	52777607	-	olfactory receptor 6C75-like	pseudo				2.56122	2.74013	3.26125	3.13406	2.6602	3.14989	3.66511	3.56603	3.16983	2.3886	2.92977	3.00235	4.23126	1.84266	4.23126	2.3886
LOC100523440	100523440	6	52789086	52794235	protein;identical;N	cationic amino acid transporter 3-like	protein-coding				4.61022	6.68799	4.74321	6.068	6.45414	7.62598	9.43645	7.55529	7.42726	4.45099	6.19133	5.29341	6.34617	4.98546	9.43645	4.45099
LOC100523609	100523609	6	52803521	52808690	mRNA;identical;N	cationic amino acid transporter 3-like	protein-coding	ENSSSCG00000003252	ENSG00000165349	solute carrier family 7 (cationic amino acid transporter, y+ system), member 3 [Source:HGNC Symbol;Acc:11061]	1.85752	2.17195	1.8355	1.91851	2.11909	2.32308	2.45383	2.73643	2.30415	2.29414	2.33949	1.65607	2.10175	1.08036	2.73643	1.65607
LOC100523792	100523792	6	52816714	52822287	protein;identical;N	cationic amino acid transporter 3-like	protein-coding				3.2058	6.90247	2.94213	5.46443	6.71764	5.49099	9.54367	5.87628	5.22903	5.67938	5.98583	3.9419	5.94789	6.60154	9.54367	2.94213
LOC100523969	100523969	6	52826762	52831794	-	cationic amino acid transporter 3-like	pseudo				1.58808	4.87708	1.43599	2.17012	2.86012	3.40672	5.01383	2.79079	2.92784	3.01796	2.67297	1.86828	2.3113	3.57784	5.01383	1.43599
LOC100524147	100524147	6	52839676	52845301	mRNA;identical;N	cationic amino acid transporter 3-like	protein-coding				1.52197	4.72651	1.24186	4.05839	4.4822	3.10333	7.08591	4.22257	3.77924	3.86826	3.35885	2.22197	4.71387	5.84405	7.08591	1.24186
LOC100524318	100524318	6	52853658	52859327	protein;identical;N	cationic amino acid transporter 3-like	protein-coding				2.78864	5.24752	2.41491	5.36065	5.47636	4.22213	7.32923	4.59975	4.08885	4.60057	4.18051	3.26228	4.86812	4.91432	7.32923	2.41491
LOC100524499	100524499	6	52863760	52869066	mRNA;identical;N	cationic amino acid transporter 3-like	protein-coding				1.81436	4.69435	1.78204	2.41079	2.78958	3.3117	4.94992	3.02248	3.39289	3.02454	2.89637	2.0692	2.69163	3.16788	4.94992	1.78204
LOC100525227	100525227	6	53356668	53360221	mRNA;identical;N	leukocyte immunoglobulin-like receptor subfamily B member 3-like	protein-coding	ENSSSCG00000003272	ENSG00000263073
LOC100525582	100525582	6	53384741	53393180	protein;identical;N	leukocyte-associated immunoglobulin-like receptor 1-like	protein-coding				3.40552	3.44485	3.38937	4.84585	2.86202	3.12528	3.64308	3.41673	3.40868	3.53218	2.94565	3.14505	3.31167	1.98383	4.84585	2.86202
LOC100515837	100515837	6	53542006	53550021	mRNA;identical;N	leukocyte-associated immunoglobulin-like receptor 1-like	protein-coding	ENSSSCG00000003275	ENSG00000263303		3.30327	3.1724	3.27201	3.66374	3.00504	3.10053	3.54809	3.60174	3.09166	3.14662	2.93317	3.06627	3.2919	0.730571	3.66374	2.93317
LOC100624191	100624191	6	53579855	53586061	mRNA;identical;N	leukocyte immunoglobulin-like receptor subfamily B member 5-like	protein-coding				7.698	3.59956	6.66578	7.083	5.11127	4.55211	7.96433	6.14449	5.31812	6.8686	4.86178	6.24652	6.00537	4.36477	7.96433	3.59956
LOC100512054	100512054	6	53763240	53764467	-	platelet glycoprotein VI-like	pseudo				3.50816	2.05576	3.38444	3.72456	1.5258	3.04327	4.1773	3.3817	2.17811	3.87296	3.36491	2.88199	3.76355	2.6515	4.1773	1.5258
LOC100511639	100511639	6	53768138	53773987	best RefSeq;identical;N	leukocyte immunoglobulin-like receptor subfamily B member 3-like	protein-coding	ENSSSCG00000003278			2.1782	1.46431	2.02716	1.93619	1.61215	1.88402	1.98773	2.13398	1.96501	1.76927	2.00249	2.04438	1.90072	0.71389	2.1782	1.46431
LOC100517099	100517099	6	53902965	53909171	mRNA;identical;N	leukocyte immunoglobulin-like receptor subfamily B member 5-like	protein-coding	ENSSSCG00000029231	ENSG00000263073		7.98739	3.52807	7.17301	7.02972	4.92149	4.59787	7.60681	6.18581	5.30001	6.85651	4.63646	6.03518	6.42286	4.45932	7.98739	3.52807
LOC100625432	100625432	6	53927980	53939051	-	uncharacterized LOC100625432	pseudo				2.59391	1.97421	2.68788	3.29582	2.82262	2.34334	2.84658	2.24331	2.07513	2.33345	2.4815	2.29217	2.55705	1.32162	3.29582	1.97421
LOC100738814	100738814	6	55063285	55064214	protein;identical;N	vomeronasal type-1 receptor 4-like	protein-coding	ENSSSCG00000025917			2.13689	2.20608	2.48163	1.63752	2.48367	2.50134	2.10378	2.67782	2.43453	2.38215	2.3158	2.45963	2.76691	1.1294	2.76691	1.63752
LOC100738896	100738896	6	55086207	55087136	protein;identical;N	vomeronasal type-1 receptor 3-like	protein-coding
ZNF667	100521730	6	55808382	55823774	mRNA;identical;N	zinc finger protein 667	protein-coding	ENSSSCG00000024622	ENSG00000198046	zinc finger protein 667 [Source:HGNC Symbol;Acc:28854]	1.82715	2.05263	1.84006	2.03744	2.14224	2.3207	1.92462	2.2239	1.95019	2.20243	1.86094	2.19469	1.92942	0.493553	2.3207	1.82715
LOC100515318	100515318	6	55842089	55842427	protein;identical;N	protein FAM32A-like	protein-coding
LOC100739613	100739613	6	55843619	55849361	protein;identical;N	zinc finger and SCAN domain-containing protein 5B-like	protein-coding				5.97863	4.46033	5.66084	6.00029	4.50099	6.35987	6.39107	5.94355	4.61303	5.80129	3.76922	6.87898	2.61673	4.26225	6.87898	2.61673
LOC100624090	100624090	6	56194521	56229781	-	uncharacterized LOC100624090	pseudo				1.90177	2.47987	1.60061	1.92824	1.85921	2.11557	1.93098	1.92719	1.89718	1.96549	2.04915	1.76363	2.05188	0.879258	2.47987	1.60061
LOC100522080	100522080	6	56588280	56598361	mRNA;identical;N	uncharacterized LOC100522080	protein-coding				1.78515	2.204	2.30337	1.84959	2.15001	2.20228	1.95777	2.2084	1.91936	2.16036	2.1836	2.49606	2.16884	0.710918	2.49606	1.78515
LOC100522375	100522375	6	56591746	56612552	mRNA;identical;N	uncharacterized LOC100522375	protein-coding				2.40691	2.12655	2.3548	2.51438	2.4514	2.79293	2.46535	2.68993	2.61012	2.22514	2.39912	2.38598	2.52733	0.666376	2.79293	2.12655
LOC100513741	100513741	6	56846891	56881031	protein;identical;N	uncharacterized LOC100513741	protein-coding				1.89203	2.58272	1.65919	2.05813	2.20074	2.20393	2.02894	2.338	1.79331	2.4174	1.95822	2.29879	2.4633	0.923528	2.58272	1.65919
LOC100513932	100513932	6	56881475	56885789	-	vomeronasal type-1 receptor 1-like	pseudo				3.72469	2.36121	1.6393	1.64403	1.96549	1.97199	1.62222	1.92169	1.76116	2.12444	1.71214	1.92411	1.85087	2.10247	3.72469	1.62222
LOC100514110	100514110	6	56898966	56950918	-	uncharacterized LOC100514110	pseudo				3.78306	2.25657	1.74252	2.20966	1.98494	2.09841	2.00538	2.1835	1.88161	2.11429	1.87004	1.97032	1.86505	2.04054	3.78306	1.74252
LOC100737218	100737218	6	57220320	57364835	mRNA;identical;N	zinc finger protein 850-like	protein-coding				1.79919	2.14669	1.82778	1.84886	1.92069	2.03459	1.88914	1.98053	1.86347	1.98182	1.76482	1.96896	1.90006	0.381863	2.14669	1.76482
LOC100620738	100620738	6	57881678	57898094	mRNA;identical;N	nucleolar complex protein 2 homolog	protein-coding	ENSSSCG00000023973	ENSG00000188976	nucleolar complex associated 2 homolog (S. cerevisiae) [Source:HGNC Symbol;Acc:24517]	2.5268	3.08506	2.40168	2.73623	2.40293	2.37165	2.59754	2.0629	2.27047	2.64607	2.50185	2.34268	2.83206	1.02216	3.08506	2.0629
LOC100511201	100511201	6	58193996	58203996	mRNA;identical;N	uncharacterized LOC100511201	protein-coding				2.48375	2.46301	2.04614	1.90015	2.53271	2.06133	2.25045	2.17155	2.36979	2.78002	2.48733	2.09758	1.91696	0.879864	2.78002	1.90015
LOC100512967	100512967	6	59965172	59981007	-	tumor protein p73-like	pseudo				2.21641	2.06532	2.3018	1.87016	2.25231	2.10294	1.96466	2.04004	2.16045	2.20581	2.27438	2.12966	2.53002	0.659862	2.53002	1.87016
LOC100519368	100519368	6	63054828	63071356	protein;identical;N	tumor necrosis factor receptor superfamily member 9-like	protein-coding	ENSSSCG00000003386	ENSG00000049249		1.77888	2.04457	1.79083	1.67062	2.05768	1.5584	1.85094	2.00737	1.86743	1.8982	1.80143	1.78739	2.04023	0.499281	2.05768	1.5584
LOC100737881	100737881	6	66851138	66863749	protein;identical;N	PRAME family member 12-like	protein-coding				3.05574	3.00901	3.26269	3.7173	3.91143	3.55342	4.0161	3.88966	3.67891	3.77964	3.1097	3.08011	3.36942	1.00709	4.0161	3.00901
LOC100737973	100737973	6	66883865	66886678	-	PRAME family member 9/15-like	pseudo				1.32195	2.2152	1.84347	1.9371	2.51567	1.78725	2.07099	2.37453	1.901	2.11818	1.65918	1.86173	1.96724	1.19372	2.51567	1.32195
LOC100516915	100516915	6	66894554	66898503	protein;identical;N	putative PRAME family member 24-like	protein-coding				3.27256	3.31274	3.15614	3.86132	4.32059	3.07888	4.07808	4.2946	2.93836	3.98285	3.44587	3.44955	3.43558	1.38223	4.32059	2.93836
LOC100516742	100516742	6	66912107	66913415	protein;identical;N	PRAME family member 20/21-like	protein-coding				3.39836	3.58869	3.14088	4.19933	3.7977	3.5622	3.98643	3.44048	3.00518	3.80561	3.342	4.17954	3.70277	1.19414	4.19933	3.00518
LOC100624852	100624852	6	66931405	66935113	protein;identical;N	PRAME family member 9/15-like	protein-coding	ENSSSCG00000003447	ENSG00000243073	PRAME family member 4 [Source:HGNC Symbol;Acc:31971]	3.40192	3.35114	2.98138	4.03131	3.76563	3.35244	3.70466	3.2562	3.31075	3.89277	3.32513	3.85394	3.47367	1.04993	4.03131	2.98138
LOC100516378	100516378	6	66955162	66962369	protein;identical;N	melanoma antigen preferentially expressed in tumors-like	protein-coding				3.32735	2.94424	3.33314	3.49489	3.947	3.1673	3.56922	4.16453	3.58234	4.07983	3.51371	3.05999	2.83042	1.33411	4.16453	2.83042
LOC100738303	100738303	6	67012910	67020103	protein;identical;N	PRAME family member 9/15-like	protein-coding				3.42139	2.92917	3.62644	3.72613	3.96344	3.7221	4.16222	3.954	3.80661	4.35059	3.38435	3.189	3.35824	1.42142	4.35059	2.92917
LOC100517287	100517287	6	67028229	67031411	protein;identical;N	PRAME family member 23-like	protein-coding	ENSSSCG00000003446	ENSG00000243073	PRAME family member 4 [Source:HGNC Symbol;Acc:31971]	1.52361	1.83671	2.17367	1.96868	2.2917	2.12369	2.23654	2.16493	1.91379	2.53522	1.71966	2.15456	2.00789	1.01161	2.53522	1.52361
LOC100517659	100517659	6	67040140	67042719	protein;identical;N	melanoma antigen preferentially expressed in tumors-like	protein-coding				4.08124	3.6584	3.19541	4.06493	3.9005	3.9162	4.08819	3.48644	3.2825	4.39663	3.58597	4.62719	3.67869	1.43178	4.62719	3.19541
LOC100517830	100517830	6	67056637	67059763	protein;identical;N	putative PRAME family member 24-like	protein-coding				3.05407	3.11967	3.26346	4.07947	4.05238	2.95294	4.03849	3.83635	3.26185	4.19891	3.31505	3.49162	3.6235	1.24597	4.19891	2.95294
LOC100517101	100517101	6	67077822	67081006	protein;identical;N	putative PRAME family member 24-like	protein-coding				1.89303	1.91502	1.84013	2.57247	2.55539	2.48886	2.49525	2.6285	2.64731	3.02263	1.91305	2.9063	2.16258	1.18251	3.02263	1.84013
LOC100625127	100625127	6	67094425	67097553	protein;identical;N	melanoma antigen preferentially expressed in tumors-like	protein-coding				2.01585	2.05013	2.65568	2.95419	2.37021	2.76102	2.61492	2.63479	3.09659	2.67395	2.15854	1.66565	2.12745	1.43094	3.09659	1.66565
LOC100514055	100514055	6	67140141	67165746	mRNA;identical;N	leucine-rich repeat-containing protein 38-like	protein-coding	ENSSSCG00000003449	ENSG00000162494	leucine rich repeat containing 38 [Source:HGNC Symbol;Acc:27005]	1.83676	2.38663	2.03283	2.06721	2.11439	2.14159	2.52492	2.02484	1.99244	2.06766	1.95511	2.2892	2.42982	0.688154	2.52492	1.83676
LOC100522681	100522681	6	69396273	69433347	mRNA;poor;N	pleckstrin homology domain-containing family M member 2-like	protein-coding	ENSSSCG00000003468	ENSG00000116786	pleckstrin homology domain containing, family M (with RUN domain) member 2 [Source:HGNC Symbol;Acc:29131]	2.02153	2.25908	1.90177	2.10587	1.97408	2.00494	1.97969	2.10733	1.84108	2.27694	2.26858	1.96201	1.87567	0.435859	2.27694	1.84108
LOC100737107	100737107	6	71475225	71548360	mRNA;identical;N	intermediate filament family orphan 2-like	protein-coding	ENSSSCG00000022839	ENSG00000255275		2.29399	2.2778	2.19095	2.21037	2.21535	2.11008	2.176	2.06247	2.0893	2.44905	2.28505	2.16365	2.3076	0.386582	2.44905	2.06247
LOC100623381	100623381	6	72084429	72135254	mRNA;identical;N	UPF0327 protein C1orf151-like	protein-coding	ENSSSCG00000028414	ENSG00000173436	mitochondrial inner membrane organizing system 1 [Source:HGNC Symbol;Acc:32068]	1.84002	2.42017	1.84393	1.96904	2.08093	1.94005	1.87049	2.0707	1.94735	2.14857	2.2111	2.12012	2.09371	0.580156	2.42017	1.84002
LOC100623582	100623582	6	72130832	72140763	mRNA;identical;N	neuroblastoma suppressor of tumorigenicity 1-like	protein-coding				2.49361	2.6006	1.88052	2.469	2.17475	2.06168	2.08831	2.14549	2.15105	2.61178	2.35595	2.13144	2.31359	0.731256	2.61178	1.88052
LOC100738715	100738715	6	73971407	74006547	mRNA;identical;N	basement membrane-specific heparan sulfate proteoglycan core protein-like	protein-coding				2.29998	2.60298	2.17899	2.28828	2.21074	2.25915	2.09501	2.26359	2.46882	2.34769	2.33001	2.36597	2.3359	0.507972	2.60298	2.09501
LDLRAP1	100125967	6	76601488	76623326	mRNA;identical;N	low density lipoprotein receptor adaptor protein 1	protein-coding	ENSSSCG00000003549	ENSG00000157978	low density lipoprotein receptor adaptor protein 1 [Source:HGNC Symbol;Acc:18640]	2.4067	2.68559	2.30147	2.38326	2.32133	2.43982	2.36541	2.26701	2.22656	2.49734	2.62417	2.60528	2.38356	0.459032	2.68559	2.22656
SLC9A1	397458	6	77944221	77996927	best RefSeq;mismatch;N	solute carrier family 9, subfamily A (NHE1, cation proton antiporter 1), member 1	protein-coding	ENSSSCG00000003569	ENSG00000090020	solute carrier family 9, subfamily A (NHE1, cation proton antiporter 1), member 1 [Source:HGNC Symbol;Acc:11071]	2.17528	2.7976	2.07192	2.27703	2.00302	2.25567	2.09528	2.21307	1.94532	2.49835	2.38158	2.20867	2.30619	0.852283	2.7976	1.94532
LOC100512789	100512789	6	78192805	78289076	-	WAS protein family, member 2	protein-coding				1.96381	2.48995	1.8922	2.04849	2.05223	2.06055	2.07563	2.14472	1.99571	2.17104	2.08177	1.99883	2.06831	0.597751	2.48995	1.8922
LOC100520792	100520792	6	81867263	81885395	mRNA;identical;N	peflin-like	protein-coding	ENSSSCG00000003602	ENSG00000162517	penta-EF-hand domain containing 1 [Source:HGNC Symbol;Acc:30009]	2.2859	2.78597	2.04363	2.3462	2.51066	2.51302	2.48569	2.29519	2.35037	2.35762	2.00986	2.21152	2.35439	0.776115	2.78597	2.00986
LOC100518132	100518132	6	82011453	82064728	mRNA;poor;N	collagen alpha-1(XVI) chain-like	protein-coding	ENSSSCG00000003603	ENSG00000084636	collagen, type XVI, alpha 1 [Source:HGNC Symbol;Acc:2193]	2.3327	2.63911	2.17461	2.22191	2.26006	2.14119	2.32306	2.20708	2.06577	2.39411	2.2652	2.04473	2.22752	0.594375	2.63911	2.04473
LOC100627906	100627906	6	82865161	82867847	mRNA;identical;N	uncharacterized LOC100627906	protein-coding				1.61307	1.82218	1.31381	1.62911	1.75749	1.84323	1.99121	1.53265	1.79604	1.71092	1.52551	1.55419	1.42606	0.677407	1.99121	1.31381
LOC100620677	100620677	6	82938420	83041339	mRNA;identical;N	histone-binding protein RBBP4-like	protein-coding	ENSSSCG00000028423	ENSG00000162521	retinoblastoma binding protein 4 [Source:HGNC Symbol;Acc:9887]	1.57472	2.2377	1.42693	1.60949	1.76988	1.94889	1.81179	1.94437	1.50606	1.88812	1.73726	1.5944	1.61145	0.810769	2.2377	1.42693
SYNC	100620771	6	83034072	83052966	mRNA;identical;N	syncoilin, intermediate filament protein	protein-coding	ENSSSCG00000021232	ENSG00000162520	syncoilin, intermediate filament protein [Source:HGNC Symbol;Acc:28897]	1.70432	2.28386	1.56735	1.5162	1.84096	1.86604	2.42536	1.86816	1.61321	2.0983	1.78925	1.82882	1.82178	0.909165	2.42536	1.5162
LOC100523068	100523068	6	83869251	84145431	-	CUB and sushi domain-containing protein 2-like	pseudo				1.94079	1.79677	1.93683	1.94312	1.93016	1.98433	2.01403	2.01093	2.01433	1.89974	1.81891	1.89895	1.91571	0.217567	2.01433	1.79677
ZMYM4	100524151	6	85026824	85147869	mRNA;identical;N	zinc finger, MYM-type 4	protein-coding	ENSSSCG00000003627	ENSG00000146463		1.53145	1.96915	1.52567	1.62698	1.72171	1.92311	1.8599	2.33294	1.75769	1.80588	1.58598	1.75178	1.74969	0.807269	2.33294	1.52567
LOC100737510	100737510	6	85471513	85477932	-	UPF0184 protein C9orf16-like	pseudo
BMP8A	100515668	6	88407390	88449919	protein;identical;N	bone morphogenetic protein 8a	protein-coding	ENSSSCG00000027920	ENSG00000183682	bone morphogenetic protein 8a [Source:HGNC Symbol;Acc:21650]	3.10709	2.9993	2.78724	3.00798	3.25332	3.12862	3.07009	3.22074	2.84775	3.11189	3.3491	3.26734	3.12351	0.561853	3.3491	2.78724
LOC100516978	100516978	6	88713830	88739468	protein;identical;N	bone morphogenetic protein 8A-like	protein-coding				3.29045	3.31021	2.94377	3.38625	3.29623	3.22345	3.54116	3.71024	3.1364	3.35847	3.28027	3.2134	3.41439	0.766476	3.71024	2.94377
LOC100621911	100621911	6	89419068	89434730	mRNA;identical;N	collagen alpha-2(IX) chain-like	protein-coding	ENSSSCG00000023322	ENSG00000049089		1.81461	2.0343	2.04151	1.86742	1.97995	1.9793	1.90264	2.0866	2.00409	2.02953	2.00763	2.07038	2.12586	0.311249	2.12586	1.81461
LOC100622916	100622916	6	90303782	90318690	mRNA;identical;N	proteasome assembly chaperone 2-like	protein-coding				1.68746	1.94317	1.5014	1.63669	1.69653	1.9773	1.50925	2.02743	1.67009	1.98387	1.67286	1.88277	1.93337	0.526021	2.02743	1.5014
CEP76	100623002	6	90318748	90337979	mRNA;identical;N	centrosomal protein 76kDa	protein-coding	ENSSSCG00000027007	ENSG00000101624	centrosomal protein 76kDa [Source:HGNC Symbol;Acc:25727]	1.36866	1.98802	1.43191	1.58303	1.94778	1.61116	1.55597	1.85467	1.71752	1.88295	1.56385	1.72615	1.62499	0.619353	1.98802	1.36866
NUDFV2	100037991	6	92155777	92189212	best RefSeq;mismatch;N	NDUFV2	protein-coding	ENSSSCG00000003683	ENSG00000178127	NADH dehydrogenase (ubiquinone) flavoprotein 2, 24kDa [Source:HGNC Symbol;Acc:7717]	1.76653	2.16183	1.47567	1.73993	2.05	1.62117	1.823	2.24399	1.76619	2.23495	2.04391	1.88347	1.88141	0.768325	2.24399	1.47567
LOC100627122	100627122	6	96811288	96945197	-	structural maintenance of chromosomes flexible hinge domain-containing protein 1-like	pseudo				1.65365	1.85044	1.55641	1.77757	1.7651	1.77767	1.77608	1.94225	1.80148	1.86503	1.67806	1.73015	1.80153	0.385837	1.94225	1.55641
ADCYAP1	414283	6	98534017	98538178	best RefSeq;mismatch;N	adenylate cyclase activating polypeptide 1 (pituitary)	protein-coding	ENSSSCG00000003698	ENSG00000141433	adenylate cyclase activating polypeptide 1 (pituitary) [Source:HGNC Symbol;Acc:241]	2.06113	1.85156	1.95848	1.9636	1.25621	1.74118	1.55424	1.95573	2.06445	1.54773	1.95444	2.04316	1.92289	0.808234	2.06445	1.25621
LOC100524152	100524152	6	98567086	98568387	-	glycoprotein-N-acetylgalactosamine 3-beta-galactosyltransferase 1-like	pseudo				2.78057	3.32002	2.6693	3.12243	1.30043	3.08206	2.97109	3.0676	2.94999	2.80304	3.46615	3.1044	3.01906	2.16572	3.46615	1.30043
LOC100524872	100524872	6	99283436	99295323	mRNA;identical;N	small nuclear ribonucleoprotein Sm D1-like	protein-coding	ENSSSCG00000003701	ENSG00000167088	small nuclear ribonucleoprotein D1 polypeptide 16kDa [Source:HGNC Symbol;Acc:11158]	1.66958	1.98655	1.26699	1.77306	2.07514	2.21626	2.60815	2.63098	1.90055	2.28436	1.76835	1.80854	1.76269	1.364	2.63098	1.26699
SS18	100513410	6	103671588	103752598	mRNA;identical;N	synovial sarcoma translocation, chromosome 18	protein-coding	ENSSSCG00000003716	ENSG00000141380		1.87678	2.17911	1.56478	1.97386	2.00079	1.8595	1.94137	2.02642	1.9618	1.9178	1.99002	1.72374	1.9531	0.614328	2.17911	1.56478
LOC100516678	100516678	6	107448230	107641399	mRNA;identical;N	desmocollin-3-like	protein-coding				0	0.072076	0	0	0	0	0	0	0	0	0	0	0	0.072076	0.072076	0
LOC100515956	100515956	6	108584398	108631083	mRNA;identical;N	E3 ubiquitin-protein ligase RNF138-like	protein-coding	ENSSSCG00000003730	ENSG00000134758	ring finger protein 138, E3 ubiquitin protein ligase [Source:HGNC Symbol;Acc:17765]	1.63072	2.31058	1.65426	1.60412	1.79441	2.0263	1.62004	2.13624	1.51367	2.00148	1.97466	1.80924	1.92501	0.796918	2.31058	1.51367
NOL4	100518847	6	109982950	110229185	mRNA;identical;N	nucleolar protein 4	protein-coding	ENSSSCG00000003737	ENSG00000101746	nucleolar protein 4 [Source:HGNC Symbol;Acc:7870]	2.13311	1.98948	2.09358	2.06457	2.10882	2.12512	1.94997	2.00676	2.00338	1.97715	2.11972	1.96019	1.89929	0.233815	2.13311	1.89929
LOC100620435	100620435	6	111721253	111744562	mRNA;identical;N	INO80 complex subunit C-like	protein-coding	ENSSSCG00000003742	ENSG00000153391	INO80 complex subunit C [Source:HGNC Symbol;Acc:26994]	2.25463	2.54871	2.27304	2.41055	2.15259	2.23733	2.13751	2.15291	2.30564	2.4679	2.39995	2.28056	2.24586	0.411206	2.54871	2.13751
LOC100625104	100625104	6	125316442	125399447	mRNA;identical;N	PDZ domain-containing protein GIPC2-like	protein-coding	ENSSSCG00000027873	ENSG00000179855	GIPC PDZ domain containing family, member 3 [Source:HGNC Symbol;Acc:18183]	1.58059	1.79364	1.46435	1.6543	1.73276	1.71774	1.54109	1.90025	1.73785	1.76397	1.79294	1.84343	1.64938	0.435897	1.90025	1.46435
MSH4	100627191	6	127383245	127496063	mRNA;identical;N	mutS homolog 4 (E. coli)	protein-coding	ENSSSCG00000003774	ENSG00000057468	mutS homolog 4 (E. coli) [Source:HGNC Symbol;Acc:7327]	1.51311	1.8122	1.71225	1.76017	1.70321	1.73098	1.75267	1.90437	1.64696	1.94518	1.81923	1.65487	1.74437	0.432073	1.94518	1.51311
LOC733698	733698	6	127497462	127506518	best RefSeq;mismatch;N	rab geranylgeranyltransferase, beta subunit	protein-coding	ENSSSCG00000003775	ENSG00000137955		1.54908	2.3368	1.65999	2.49274	2.36806	2.37167	1.76746	2.46958	1.98765	2.53976	1.92989	2.1409	1.86311	0.990683	2.53976	1.54908
LOC100736870	100736870	6	138456117	138462613	mRNA;identical;N	TM2 domain-containing protein 1-like	protein-coding
INADL	100524203	6	138472970	138557027	mRNA;identical;N	InaD-like (Drosophila)	protein-coding				1.70127	1.93235	1.54329	1.73103	1.79326	1.88415	1.84531	2.14494	1.93963	1.9832	1.85439	1.8466	1.69322	0.601644	2.14494	1.54329
CYP2J34	100524750	6	139902275	139929828	best RefSeq;poor;N	cytochrome P450, family 2, subfamily J, polypeptide 34	protein-coding	ENSSSCG00000021940	ENSG00000134716	cytochrome P450, family 2, subfamily J, polypeptide 2 [Source:HGNC Symbol;Acc:2634]	2.31394	2.13417	2.36824	2.23089	2.0573	2.08764	2.26721	2.07499	2.08494	2.14685	2.3688	2.21209	2.31094	0.311503	2.3688	2.0573
LOC100524940	100524940	6	139936160	139965877	mRNA;identical;N	cytochrome P450 2J2-like	protein-coding	ENSSSCG00000003825	ENSG00000134716	cytochrome P450, family 2, subfamily J, polypeptide 2 [Source:HGNC Symbol;Acc:2634]	2.27124	2.3359	2.12308	2.14312	1.98494	1.98296	2.46018	2.22825	2.25425	2.10386	2.23509	2.08233	1.7965	0.663677	2.46018	1.7965
LOC100525291	100525291	6	139982308	140011334	-	cytochrome P450 2J2-like	pseudo				1.83463	1.89622	1.9295	1.79298	1.91871	1.68664	2.1982	1.83272	2.03681	1.983	1.77848	1.82132	1.66689	0.531311	2.1982	1.66689
FGGY	100525819	6	140421154	140676127	mRNA;identical;N	FGGY carbohydrate kinase domain containing	protein-coding	ENSSSCG00000003828	ENSG00000172456		2.10078	2.23322	2.09902	2.10583	1.9924	2.00795	2.05814	1.93654	2.02384	2.11765	2.06531	2.04621	2.07157	0.296682	2.23322	1.93654
LOC100737426	100737426	6	142835252	142842118	-	uncharacterized LOC100737426	pseudo				0.7957	0.66104	0.943289	0.68831	0.504975	0.755883	0.652874	0.590415	0.587349	0.535687	0.609882	0.621192	0.444263	0.499026	0.943289	0.444263
LOC100513740	100513740	6	145805377	145806756	mRNA;identical;N	protein FAM151A-like	protein-coding
SLC1A7	100519664	6	146818382	146864986	protein;identical;N	solute carrier family 1 (glutamate transporter), member 7	protein-coding	ENSSSCG00000003852	ENSG00000162383	solute carrier family 1 (glutamate transporter), member 7 [Source:HGNC Symbol;Acc:10945]	2.12476	2.63184	2.22341	2.20286	2.10429	2.129	2.29679	2.02045	2.16316	2.1693	2.08938	2.16675	2.04104	0.61139	2.63184	2.02045
ZCCHC11	100516979	6	147319834	147470918	mRNA;identical;N	zinc finger, CCHC domain containing 11	protein-coding	ENSSSCG00000003859	ENSG00000134744	zinc finger, CCHC domain containing 11 [Source:HGNC Symbol;Acc:28981]	1.64412	1.90369	1.53864	1.91545	2.03406	2.08741	1.89555	2.20121	1.71865	1.94835	1.75301	1.76738	1.75408	0.662571	2.20121	1.53864
ZFYVE9	100517164	6	147566035	147692709	mRNA;identical;N	zinc finger, FYVE domain containing 9	protein-coding	ENSSSCG00000003863	ENSG00000157077	zinc finger, FYVE domain containing 9 [Source:HGNC Symbol;Acc:6775]	1.75153	1.95441	1.5255	1.81273	1.87402	1.99505	1.84117	2.06979	1.77724	1.87822	1.76345	1.93395	1.79594	0.54429	2.06979	1.5255
LOC100518790	100518790	6	148923066	148923789	-	proline-rich protein 3-like	pseudo
FAF1	100518974	6	148923879	149304996	mRNA;identical;N	Fas (TNFRSF6) associated factor 1	protein-coding	ENSSSCG00000003877	ENSG00000185104		1.83898	1.97216	1.8792	1.87684	1.90186	1.94955	1.86354	1.9457	1.94302	1.93971	1.93853	1.80695	1.97543	0.168477	1.97543	1.80695
LOC100627285	100627285	6	151930490	152031918	-	cytochrome P450 4A24-like	pseudo				4.27951	2.71367	4.59465	4.61613	4.14565	3.94041	2.72277	4.50298	4.42374	4.2767	4.51064	4.08525	4.29331	1.90246	4.61613	2.71367
LOC100627093	100627093	6	151954289	151997984	mRNA;identical;N	cytochrome P450 4X1-like	protein-coding				4.06583	3.70764	4.025	4.28338	3.53618	3.46207	3.99332	3.69056	3.92021	3.75322	3.63252	3.62221	3.89541	0.821307	4.28338	3.46207
CYP4A24	403326	6	152037081	152047397	best RefSeq;similar;N	cytochrome P450 4A24	protein-coding	ENSSSCG00000024778	ENSG00000187048	cytochrome P450, family 4, subfamily A, polypeptide 11 [Source:HGNC Symbol;Acc:2642]	15.3188	2.77339	11.8181	13.4831	10.9957	5.63555	3.21843	7.79564	6.74261	7.16939	9.64381	6.80895	12.2073	12.5454	15.3188	2.77339
LOC100627844	100627844	6	152103984	152115722	protein;identical;N	cytochrome P450 4A24-like	protein-coding				16.687	1.80039	12.1525	13.6054	12.4217	6.33565	2.46337	6.89773	7.42079	7.00382	10.4347	6.33465	12.9994	14.8866	16.687	1.80039
LOC100737897	100737897	6	152125544	152139084	mRNA;identical;N	cytochrome P450 4A24-like	protein-coding	ENSSSCG00000003889	ENSG00000187048	cytochrome P450, family 4, subfamily A, polypeptide 11 [Source:HGNC Symbol;Acc:2642]	15.7796	2.06726	11.436	12.6571	11.8813	6.00005	2.72469	7.63617	7.07306	6.91023	9.81292	6.74564	12.3231	13.7124	15.7796	2.06726
LOC100621142	100621142	6	152159765	152166705	protein;identical;N	cytochrome P450 4A24-like	protein-coding	ENSSSCG00000003890	ENSG00000187048	cytochrome P450, family 4, subfamily A, polypeptide 11 [Source:HGNC Symbol;Acc:2642]	15.2609	2.26491	11.8844	12.3141	10.9616	5.36399	3.22522	7.71899	7.15291	5.99571	9.77639	6.6244	11.9208	12.996	15.2609	2.26491
LOC100523742	100523742	6	152170970	152186555	protein;identical;N	cytochrome P450 4A25-like	protein-coding	ENSSSCG00000003892	ENSG00000187048	cytochrome P450, family 4, subfamily A, polypeptide 11 [Source:HGNC Symbol;Acc:2642]	4.78608	1.93132	4.04195	2.68933	2.84612	2.20135	2.27674	4.00354	3.98268	2.2091	2.44163	2.34863	2.60774	2.85476	4.78608	1.93132
CYP4A21	403327	6	152189982	152207238	best RefSeq;mismatch;N	cytochrome P450, family 4, subfamily A, polypeptide 21	protein-coding	ENSSSCG00000003893	ENSG00000187048	cytochrome P450, family 4, subfamily A, polypeptide 11 [Source:HGNC Symbol;Acc:2642]	14.7559	2.16836	11.7801	12.7903	11.1634	5.59468	2.43457	6.27676	7.10443	6.62924	9.25918	6.65449	12.5733	12.5875	14.7559	2.16836
LOC100521097	100521097	6	154509100	154554241	mRNA;identical;N	ERI1 exoribonuclease 3-like	protein-coding				2.50583	2.74871	2.65449	2.44989	2.50239	2.44961	2.50308	2.43143	2.41023	2.46277	2.46157	2.49632	2.65988	0.338484	2.74871	2.41023
LOC100524204	100524204	6	155594500	155595447	protein;identical;N	putative olfactory receptor 2B3-like	protein-coding	ENSSSCG00000003960
LOC100523072	100523072	6	155673815	155674762	protein;identical;N	olfactory receptor 2A2-like	protein-coding	ENSSSCG00000026408			3.45267	3.52118	3.61621	4.22919	3.62726	4.26068	4.48714	2.40049	3.01293	3.03861	4.03039	2.4406	3.2915	2.08665	4.48714	2.40049
LOC100523256	100523256	6	155760250	155761197	protein;identical;N	olfactory receptor 2A2-like	protein-coding	ENSSSCG00000027570
CDYL	100155291	7	3054195	3070656	mRNA;identical;N	chromodomain protein, Y-like	protein-coding	ENSSSCG00000000999	ENSG00000153046	chromodomain protein, Y-like [Source:HGNC Symbol;Acc:1811]	1.39012	1.55428	1.68833	1.41345	1.47826	1.58693	1.3512	1.7454	1.49007	1.33649	1.51555	1.66208	1.40328	0.408909	1.7454	1.33649
LOC100513021	100513021	7	4852714	4857833	mRNA;identical;N	uncharacterized LOC100513021	protein-coding				1.65742	1.31965	1.44421	1.34539	1.557	1.99905	1.34553	1.3925	1.32896	1.55074	1.44951	1.2179	1.51048	0.781152	1.99905	1.2179
LOC100627687	100627687	7	6837959	7056732	protein;identical;N	uncharacterized LOC100627687	protein-coding				1.83152	1.66548	1.89008	1.83325	1.8859	1.92716	1.89687	1.97723	1.89514	1.85865	1.84068	1.88049	1.91599	0.311752	1.97723	1.66548
MAK	100155401	7	7794649	7850001	mRNA;identical;N	male germ cell-associated kinase	protein-coding	ENSSSCG00000001042	ENSG00000112144	intestinal cell (MAK-like) kinase [Source:HGNC Symbol;Acc:21219]	1.45792	1.5253	1.38796	1.60692	1.78434	1.88315	1.57599	1.97391	1.59052	1.72181	1.60134	1.82293	1.56073	0.585951	1.97391	1.38796
LOC100738494	100738494	7	7925841	7943912	protein;identical;N	chorion-specific transcription factor GCMb-like	protein-coding				1.2248	1.55609	1.75213	1.47343	1.70622	1.97463	1.24043	1.35905	1.66708	1.23085	1.47976	1.25353	1.18961	0.785012	1.97463	1.18961
LOC100153368	100153368	7	7976860	8025779	mRNA;identical;N	elongation of very long chain fatty acids protein 2-like	protein-coding				1.75576	1.49443	1.71116	1.64628	1.93356	1.82018	1.62285	1.85444	1.71922	1.47766	1.69189	1.85305	1.59601	0.455902	1.93356	1.47766
TPMT	100157630	7	14563347	14587813	best RefSeq;identical;N	thiopurine S-methyltransferase	protein-coding	ENSSSCG00000001073	ENSG00000137364		1.61045	1.67071	1.65316	1.59099	1.3154	1.83074	1.55742	1.84002	1.6841	1.91186	1.66502	2.09298	1.76494	0.777585	2.09298	1.3154
LOC100738226	100738226	7	20536591	20603424	protein;identical;N	dyslexia-associated protein KIAA0319-like	protein-coding	ENSSSCG00000001091	ENSG00000137261	KIAA0319 [Source:HGNC Symbol;Acc:21580]	1.80326	1.82914	1.37656	1.73057	1.79872	1.74744	1.71282	1.76833	1.61538	1.77744	1.82601	1.86907	1.61512	0.49251	1.86907	1.37656
LOC100738264	100738264	7	20608473	20613451	-	voltage-dependent calcium channel gamma-like subunit-like	pseudo				1.95522	2.25159	1.73425	1.62556	1.98412	2.47745	0	2.06921	1.82188	2.42822	2.32498	2.52846	2.17649	2.52846	2.52846	0
LOC100154916	100154916	7	22024548	22024907	mRNA;identical;N	histone H4-like	protein-coding	ENSSSCG00000025307	ENSG00000198558	histone cluster 1, H4l [Source:HGNC Symbol;Acc:4791]
LOC100156127	100156127	7	22031970	22032350	mRNA;identical;N	histone H2B type 1-M-like	protein-coding	ENSSSCG00000026757	ENSG00000233822	histone cluster 1, H2bn [Source:HGNC Symbol;Acc:4749]
HIST1H2BD	100157327	7	22044569	22052982	best RefSeq;identical;N	histone cluster 1, H2bd	protein-coding	ENSSSCG00000021411	ENSG00000233822	histone cluster 1, H2bn [Source:HGNC Symbol;Acc:4749]	2.41392	2.45065	2.18599	2.03376	1.48951	2.38007	2.05095	2.22704	2.02384	2.235	2.16228	1.94586	2.75961	1.2701	2.75961	1.48951
LOC100156148	100156148	7	22200202	22201160	mRNA;identical;N	olfactory receptor 2M2-like	protein-coding
LOC100154537	100154537	7	22214194	22215132	protein;identical;N	olfactory receptor 2M2-like	protein-coding	ENSSSCG00000001147
LOC100152131	100152131	7	22227093	22228031	protein;identical;N	olfactory receptor 2M2-like	protein-coding
LOC100155759	100155759	7	22236854	22237792	protein;identical;N	olfactory receptor 2M3-like	protein-coding
LOC100626507	100626507	7	22245542	22247742	-	UPF0609 protein C4orf27 homolog	pseudo				2.54893	2.78836	2.59359	2.74625	2.38439	2.52567	2.03313	2.13733	2.61657	2.41532	2.64114	2.59611	2.27912	0.755233	2.78836	2.03313
LOC100158141	100158141	7	22308988	22316457	-	olfactory receptor 2M3-like	pseudo				2.50582	2.40421	2.09802	2.12137	1.64486	1.93099	2.01984	1.62096	2.44023	1.74266	2.02189	1.81545	1.91645	0.88486	2.50582	1.62096
LOC100156955	100156955	7	22327460	22328398	protein;identical;N	olfactory receptor 2M2-like	protein-coding
LOC100154937	100154937	7	22339062	22340000	protein;identical;N	olfactory receptor 2M2-like	protein-coding
LOC100155756	100155756	7	22411060	22424218	mRNA;identical;N	uncharacterized LOC100155756	protein-coding				2.23631	1.93668	2.42411	2.05827	2.23398	2.13126	2.18292	2.02112	2.2198	2.44895	2.3743	2.32099	2.17548	0.512269	2.44895	1.93668
LOC100152530	100152530	7	22438114	22439052	protein;identical;N	olfactory receptor 2M2-like	protein-coding	ENSSSCG00000023629
LOC100157765	100157765	7	22448129	22449067	protein;identical;N	olfactory receptor 2M2-like	protein-coding	ENSSSCG00000024921
LOC100156560	100156560	7	22460092	22461030	protein;identical;N	olfactory receptor 2M2-like	protein-coding
LOC100155301	100155301	7	22473137	22474075	protein;identical;N	olfactory receptor 2M2-like	protein-coding	ENSSSCG00000021863
ZNF322A	100154074	7	22517690	22521349	mRNA;identical;N	zinc finger protein 322	protein-coding	ENSSSCG00000001156	ENSG00000181315	zinc finger protein 322 [Source:HGNC Symbol;Acc:23640]	2.19954	2.11462	2.18688	2.19527	2.28137	1.98205	2.06306	2.14369	2.67314	2.06091	1.99667	2.16144	1.92877	0.744368	2.67314	1.92877
LOC100152873	100152873	7	22525412	22526350	mRNA;identical;N	olfactory receptor 2M3-like	protein-coding	ENSSSCG00000001161
LOC100739802	100739802	7	22532788	22534569	protein;identical;N	olfactory receptor 2M3-like	protein-coding
LOC100152528	100152528	7	23085828	23086258	mRNA;identical;N	histone H2B type 1-H-like	protein-coding	ENSSSCG00000025957	ENSG00000233822	histone cluster 1, H2bn [Source:HGNC Symbol;Acc:4749]
LOC100157763	100157763	7	23086547	23087345	mRNA;identical;N	histone H2A type 1-like	protein-coding
LOC100156557	100156557	7	23089038	23089448	mRNA;identical;N	histone H3.1-like	protein-coding	ENSSSCG00000024918	ENSG00000256316	histone cluster 1, H3f [Source:HGNC Symbol;Acc:4773]
LOC100621322	100621322	7	23092695	23093006	mRNA;identical;N	histone H4-like	protein-coding	ENSSSCG00000021860	ENSG00000198558	histone cluster 1, H4l [Source:HGNC Symbol;Acc:4791]
LOC100154071	100154071	7	23096800	23097192	protein;identical;N	histone H2A type 1-F-like	protein-coding	ENSSSCG00000030071	ENSG00000246705	H2A histone family, member J [Source:HGNC Symbol;Acc:14456]
LOC100156932	100156932	7	23097501	23097935	mRNA;identical;N	histone H2B type 1-like	protein-coding	ENSSSCG00000026668	ENSG00000233822	histone cluster 1, H2bn [Source:HGNC Symbol;Acc:4749]
LOC100158117	100158117	7	23099683	23099994	mRNA;identical;N	histone H4-like	protein-coding	ENSSSCG00000022049	ENSG00000198558	histone cluster 1, H4l [Source:HGNC Symbol;Acc:4791]
LOC100621717	100621717	7	23104504	23104865	mRNA;identical;N	histone H4-like	protein-coding	ENSSSCG00000029773	ENSG00000198558	histone cluster 1, H4l [Source:HGNC Symbol;Acc:4791]
LOC100154508	100154508	7	23109955	23110347	protein;identical;N	histone H2A type 1-F-like	protein-coding	ENSSSCG00000023360	ENSG00000246705	H2A histone family, member J [Source:HGNC Symbol;Acc:14456]
LOC100621915	100621915	7	23110662	23111110	mRNA;identical;N	histone H2B type 1-N-like	protein-coding
LOC100512420	100512420	7	23174114	23174495	mRNA;identical;N	histone H2B type 1-K-like	protein-coding	ENSSSCG00000026572	ENSG00000233822	histone cluster 1, H2bn [Source:HGNC Symbol;Acc:4749]
LOC100511884	100511884	7	23174804	23175517	mRNA;identical;N	histone H2A type 1-like	protein-coding	ENSSSCG00000020971	ENSG00000246705	H2A histone family, member J [Source:HGNC Symbol;Acc:14456]
LOC574051	574051	7	23176549	23176988	best RefSeq;poor;N	histone H1.2-like protein	protein-coding
LOC100525648	100525648	7	23179276	23179687	-	histone H3.1-like	pseudo
LOC100516446	100516446	7	23180794	23181105	protein;identical;N	histone H4-like	protein-coding	ENSSSCG00000001177	ENSG00000198558	histone cluster 1, H4l [Source:HGNC Symbol;Acc:4791]
LOC100525821	100525821	7	23186654	23187082	mRNA;identical;N	histone H3.1-like	protein-coding	ENSSSCG00000027435	ENSG00000256316	histone cluster 1, H3f [Source:HGNC Symbol;Acc:4773]
LOC100622387	100622387	7	23188162	23188554	mRNA;identical;N	histone H2A type 1-like	protein-coding	ENSSSCG00000022537	ENSG00000246705	H2A histone family, member J [Source:HGNC Symbol;Acc:14456]
LOC100513933	100513933	7	23304457	23305396	-	putative olfactory receptor 2B8-like	pseudo				5.84336	6.93497	7.63089	9.11991	7.77466	1.53771	9.28789	8.45752	8.48406	1.33967	8.67309	6.81748	5.19354	7.94823	9.28789	1.33967
LOC100511332	100511332	7	23329353	23330297	protein;identical;N	olfactory receptor 2G6-like	protein-coding
LOC100516981	100516981	7	23334139	23335077	-	putative olfactory receptor 2B8-like	pseudo				6.27115	6.04637	6.82039	7.79585	7.35633	0.833606	8.00759	6.40196	6.72748	0.621699	6.94853	5.72573	5.35234	7.38589	8.00759	0.621699
LOC100156953	100156953	7	23337179	23338117	protein;identical;N	putative olfactory receptor 2B8-like	protein-coding	ENSSSCG00000029559	ENSG00000204703	olfactory receptor, family 2, subfamily B, member 3 [Source:HGNC Symbol;Acc:8238]
LOC100155751	100155751	7	23361054	23361998	protein;identical;N	olfactory receptor 2G6-like	protein-coding				7.27003	9.52032	8.77051	10.2638	10.4847	0.221471	11.252	9.4069	9.03774	0.052093	9.49954	8.13426	7.81253	11.1999	11.252	0.052093
LOC100154533	100154533	7	23371588	23372526	protein;identical;N	putative olfactory receptor 2B8-like	protein-coding	ENSSSCG00000001190	ENSG00000204703	olfactory receptor, family 2, subfamily B, member 3 [Source:HGNC Symbol;Acc:8238]
LOC100153320	100153320	7	23379627	23380571	protein;identical;N	olfactory receptor 2G6-like	protein-coding
LOC100152127	100152127	7	23398408	23399346	protein;identical;N	putative olfactory receptor 2B8-like	protein-coding	ENSSSCG00000026574	ENSG00000204703	olfactory receptor, family 2, subfamily B, member 3 [Source:HGNC Symbol;Acc:8238]
LOC100154932	100154932	7	23483415	23484353	protein;identical;N	putative olfactory receptor 2B8-like	protein-coding	ENSSSCG00000020709	ENSG00000204703	olfactory receptor, family 2, subfamily B, member 3 [Source:HGNC Symbol;Acc:8238]
LOC100518791	100518791	7	23488095	23510246	-	olfactory receptor 2G6-like	pseudo				2.3379	2.34615	2.08837	2.36216	2.54282	0	2.21773	2.25122	2.70196	0	2.283	2.44505	2.11794	2.70196	2.70196	0
LOC100156143	100156143	7	23515850	23516788	protein;identical;N	putative olfactory receptor 2B8-like	protein-coding	ENSSSCG00000026329
LOC100157348	100157348	7	23520636	23521580	protein;identical;N	olfactory receptor 2G6-like	protein-coding
LOC100157733	100157733	7	23529087	23530025	protein;identical;N	putative olfactory receptor 2B8-like	protein-coding
LOC100157322	100157322	7	23546555	23547499	protein;identical;N	olfactory receptor 2G6-like	protein-coding
[truncated: 1,783 more rows]

## Sheet: Table S17
Table S17. dN/dS ratios of genes within CNV regions and non-CNV regions
[truncated: 16,443 more rows]

[truncated: 3 more sheets: Table S18, Table S19, Table S20]
